# Supplementary material for: Atlas of quantitative single-base-resolution N6-methyl-adenine methylomes
Source: Nat Commun. 2019 Dec 10;10:5636. doi: 10.1038/s41467-019-13561-z (PMC6904561; doi:10.1038/s41467-019-13561-z)
Supplement: Supplementary file 4 — Supplementary Data 1 [file 41467_2019_13561_MOESM4_ESM.xlsx]

## Sheet: Sheet1
	Sequence	Source
Methylated RNA spike-in	UCUCCUUAGUAGCUCCUAAGm6AUCGUCGAGUUACACGACGACAUUGUUCCGACUGACG	Trilink Biotechnologies
Mettl3 sgRNA #1	GAGAGTCCAGCTGCTTCTTG	IDT
Mettl3 sgRNA #2	CTATATCCTGGAGCGAGTGC	IDT
Pcif1 sgRNA #1	GCAGGGACGCTTCCTCCCGG	IDT
Pcif1 sgRNA #2	AGGTCCTGAACCAGGCGGAT	IDT
Alkbh5 sgRNA #1	CCTCATAGTCGCTGCGCTCG	IDT
Alkbh5 sgRNA #2	ATAGTTGTCCCGGGACGTCA	IDT
Fto sgRNA #1	CTAAATCCCGTGGCGCTCGC	IDT
Fto sgRNA #2	AGCTTCGCGCTCTCGTTCCT	IDT
3' Ligation DNA Adapter	/5rApp/TGGAATTCTCGGGTGCCAAGG/3ddC/	IDT
5' Ligation RNA Adapter with UMI	GUUCAGAGUUCUACAGUCCGACGAUCNNNNNNNB	IDT
m6ACe Reverse Transcription Primer	GCCTTGGCACCCGAGAATTCCA	IDT
qPCR 7SL scRNA for	ATCGGGTGTCCGCACTAAGTT	IDT
qPCR 7SL scRNA rev	CAGCACGGGAGTTTTGACCT	IDT
qPCR 5.8S rRNA for	GGTGGATCACTCGGCTCGT	IDT
qPCR 5.8S rRNA rev	GCAAGTGCGTTCGAAGTGTC	IDT
qPCR U1 snRNA for	CCATGATCACGAAGGTGGTTT	IDT
qPCR U1 snRNA rev	ATGCAGTCGAGTTTCCCACAT	IDT
qPCR U2 snRNA for	TTCTCGGCCTTTTGGCTAAG	IDT
qPCR U2 snRNA rev	CTCCCTGCTCCAAAAATCCA	IDT
qPCR U4 snRNA for	GCCAATGAGGTTTATCCGAGG	IDT
qPCR U4 snRNA rev	CAAAAATTGCCAATGCCGACT	IDT
qPCR U5 snRNA for	TGGTTTCTCTTCAGATCGCATAAA	IDT
qPCR U5 snRNA rev	GCCAAAGCAAGGCCTCAAAA	IDT
qPCR Gapdh for	GTCTCCTCTGACTTCAACAGCG	IDT
qPCR Gapdh rev	ACCACCCTGTTGCTGTAGCCAA	IDT
Novel m6A T3LIG probe L	/5Phos/AACAGTTAAATTTACTCTATGGGCAGTCGGTGAT	IDT
Novel m6A T3LIG probe R	CCATCTCATCCCTGCGTGTCCCCTCTTTGGArCrU	IDT
Non-m6A 1 T3LIG probe L	/5Phos/AGTGTCCAAAGAGCTTCTATGGGCAGTCGGTGAT	IDT
Non-m6A 1 T3LIG probe R	CCATCTCATCCCTGCGTGTCCAGGTTTTTTCrCrU	IDT
Non-m6A 2 T3LIG probe L	/5Phos/ACTATGGGTGTTAAATCTATGGGCAGTCGGTGAT	IDT
Non-m6A 2 T3LIG probe R	CCATCTCATCCCTGCGTGTCCGCTTTTAGGCrCrU	IDT
Universal qPCR primer for T3 DNA ligase assay for	ATCACCGACTGCCCATAGA	IDT
Universal qPCR primer for T3 DNA ligase assay rev	CCATCTCATCCCTGCGTGTC	IDT
Methylated RNA for testing ligation bias	UAUCCm6ANNNNNGAGUUACACGACGA	IDT
