# Supplementary material for: Atlas of quantitative single-base-resolution N6-methyl-adenine methylomes
Source: Nat Commun. 2019 Dec 10;10:5636. doi: 10.1038/s41467-019-13561-z (PMC6904561; doi:10.1038/s41467-019-13561-z)
Supplement: Supplementary file 5 — Supplementary Data 2 [file 41467_2019_13561_MOESM5_ESM.xlsx]

## Sheet: 1
Chr	Start	End	Strand	sysy202003 rep1 RML	sysy202003 rep2 RML	sysy202003 rep3 RML	sysy202111 rep1 RML	sysy202111 rep2 RML	sysy202111 rep3 RML	Gene	Annotation	Motif	sysy202003 DESeq2 padj	sysy202111 DESeq2 padj	Overlap?
chrX	136874122	136874123	-	1.11094	1.30586	0.939316	0.930953	0.669899	0.657791	RBMX	3utr	GGACC	7.36937e-12	0.307036	N
chr6	21596201	21596202	+	5.26375	9.53815	3.85958	0.388681	0.321552	1.6514	SOX4	3utr	GGACG	2.69232e-06	NA	N
chr16	87831441	87831442	-	3.18626	3.63919	4.27779	2.89268	2.088	2.04973	SLC7A5	3utr	CAAGT	2.49319e-17	2.59092e-08	Y
chr22_KI270733v1_random	127648	127649	+	0.136461	0.0568262	0.183518	1.03369	0.934679	0.866797	NA	unannotated	CGATT	1.54578e-05	4.2338e-18	Y
chr9	130135163	130135164	+	3.46131	1.18497	1.80962	0.954035	2.75616	4.18355	GPR107	3utr	TAACT	0.0307959	NA	N
chr2	130346496	130346497	+	9.0984	8.34878	12.6984	3.49813	1.85214	1.75288	IMP4	3utr	GGACT	1.23009e-15	7.64299e-06	Y
chr9	35609431	35609432	+	2.31126	3.10545	3.16684	2.09888	0.964655	2.09177	TESK1	cds	GAACT	0.023235	NA	N
chr19	15113898	15113899	+	3.85211	2.95017	3.77585	4.37266	0.27961	1.86766	SYDE1	cds	AGACT	0.00873855	NA	N
chrX	107841037	107841038	+	3.44536	5.30514	3.39304	0	1.28621	0	MID2	cds	GGACT	0.0244268	NA	N
chr6	35455983	35455984	+	4.31734	5.76726	2.57306	14.992	2.96817	3.09893	FANCE	cds	AGACA	1.71685e-05	0.0189338	Y
chr19	15125705	15125706	-	6.57751	5.59797	7.44207	0.524719	0.857471	0.697258	ILVBL	5utr	ACACG	8.46979e-07	NA	N
chr6_GL000254v2_alt	2064431	2064432	+	2.66516	3.90122	8.01606	1.25933	2.25086	2.52456	TUBB	5utr	TCAGA	3.33024e-10	0.385434	N
chr3	49968095	49968096	+	2.08709	3.10545	1.97927	0	0	0	RBM6	cds	GGACT	0.0067428	NA	N
chr17	4710488	4710489	+	6.53183	20.1854	2.63903	2.6236	0	0	NA	unannotated	CCAAT	0.0065194	NA	N
chr6	42217851	42217852	-	3.76837	6.40498	0.79171	0	6.43103	1.30736	MRPS10	5utr	GCAAG	0.0105897	NA	N
chr20	33644705	33644706	+	16.509	48.5226	8.181	6.29663	1.42912	0.747062	CBFA2T2	3utr	GGACT	2.97237e-06	NA	N
chr22	31956613	31956614	+	1.66436	1.63338	1.90547	0.686548	1.07184	0.581049	YWHAH	cds	GAATG	3.3174e-06	0.462867	N
chr15	40573936	40573937	+	8.86137	10.1703	6.33368	0.456277	0.40194	2.98825	RPUSD2	cds	GGACT	4.85196e-07	NA	N
chr4	184649446	184649447	-	9.37904	47.358	19.001	20.9888	3.21552	26.1472	CASP3	5utr	GCAGT	0.000446772	0.0247806	Y
chr22	41178892	41178893	+	6.10668	5.69332	3.76062	3.22904	1.83744	1.84568	EP300	cds	GGACT	0.00010929	NA	N
chr10	72334563	72334564	-	1.03066	1.11602	2.60798	6.45808	2.44992	1.25506	DNAJB12	3utr	GGACT	0.00667841	0.124346	N
chr20	23637954	23637955	-	2.47635	2.58787	1.931	0.538173	1.22496	0.747062	CST3	5utr	TCACG	5.03871e-07	0.524314	N
chr7	66152394	66152395	+	0.753673	1.50959	1.97927	1.3118	4.28736	0	CRCP	3utr	GAAGG	0.0289093	NA	N
chr13	77027158	77027159	-	4.77326	3.88181	5.70031	1.74906	6.43103	2.98825	FBXL3	5utr	TTAGA	0.00853329	NA	N
chr5	70077249	70077250	+	2.88908	4.05433	1.93529	2.33208	0.584639	1.04589	SMN2	3utr	AGACT	0.0101543	NA	N
chr14	77427234	77427235	-	3.12635	4.65817	9.50051	0	0	0	VIPAS39	3utr	GGACT	0.0111659	NA	N
chr5	150691048	150691049	-	0.550301	0.477761	0.821032	0.533613	1.64197	1.69188	RBM22	3utr	AAATT	0.00766221	NA	N
chr22	50524212	50524213	+	1.43557	2.17381	2.57306	0.874532	0	0	NCAPH2	3utr	GAACA	0.0325909	NA	N
chrX	153350043	153350044	+	16.3296	5.75801	10.4506	2.6236	2.41164	3.2684	ZNF275	3utr	TGACT	0.000891663	NA	N
chr16	2972535	2972536	+	3.75162	3.63919	1.26674	2.26906	1.03726	0.909467	PAQR4	3utr	AAACT	3.6491e-05	NA	N
chr19	49712642	49712643	+	6.02938	7.37543	3.95855	0	0	0	CPT1C	intron	GTAAA	0.0338325	NA	N
chr20	23354574	23354575	+	0.866291	0.980667	1.11771	0.40363	0.803879	0	NXT1	cds	AGACA	0.0222186	NA	N
chr22	49823829	49823830	-	4.38981	2.7679	3.2658	4.37266	2.57241	2.17893	BRD1	cds	CTATG	0.00418775	NA	N
chr6_GL000255v2_alt	2908464	2908465	-	8.20666	8.65088	4.55233	2.33208	8.03879	0	BAG6	5utr	GTACG	0.00518093	NA	N
chrX	137567358	137567359	+	8.95272	13.0256	31.1406	8.99518	4.67712	5.22944	ZIC3	cds	GAACA	3.6554e-05	NA	N
chr19	55602880	55602881	+	3.01469	5.27926	3.69464	5.24719	1.07184	10.4589	ZNF524	cds	AGACA	0.0124084	NA	N
chr6	44253270	44253271	+	0.350093	0.310956	0.334116	0.249866	0.144194	0.170525	HSP90AB1	cds	GGACC	0.00743217	NA	N
chr3	22381724	22381725	+	5.29504	7.99005	9.00911	7.1669	3.13709	4.0855	NA	unannotated	GCAGT	1.09263e-08	0.0895403	N
chr2	132645510	132645511	-	2.12145	0.939806	0.85261	0.699625	0.918719	1.23046	LYPD1	3utr	GGACT	0.019643	NA	N
chr1	6593431	6593432	-	18.8059	12.1889	11.1895	4.61753	3.21552	6.33871	KLHL21	cds	GGACA	2.38836e-07	0.000959351	Y
chrX	53196837	53196838	-	1.04079	1.10703	1.16333	2.73766	1.37055	1.54946	KDM5C	cds	CGAAG	9.69518e-05	0.00144017	Y
chr17	16470897	16470898	+	3.01469	4.19235	0.395855	0	2.14368	3.48629	NA	unannotated	CTAGG	0.0295674	NA	N
chr2	202346360	202346361	-	0.377422	0.220908	0.48953	0.798305	0.626955	0.621073	NA	unannotated	TCAGG	4.18609e-10	0.00041664	Y
chr3	49278229	49278230	-	2.13541	3.62302	3.80021	3.49813	2.85824	6.5368	USP4	3utr	TGACA	0.0338878	NA	N
chr9	135822784	135822785	-	8.70911	3.29954	1.40748	1.16604	0	0	CAMSAP1	cds	CTAGG	0.0065194	NA	N
chr19	46788205	46788206	-	3.21806	2.49442	3.79423	1.11869	1.23534	0.996083	SLC1A5	5utr	GGACA	2.06948e-11	0.00991546	Y
chr14	73644987	73644988	+	12.0588	20.1854	7.9171	0	0	10.4589	DNAL1	5utr	GCACT	0.00816792	NA	N
chr8	143599020	143599021	+	0.753673	14.7509	10.6881	1.74906	0.53592	1.74315	TIGD5	cds	GGACA	0.0116683	NA	N
chr8	98117318	98117319	+	3.68462	19.409	12.6674	0	0	0	POP1	5utr	GGAGC	0.0407817	NA	N
chr7	149734504	149734505	+	6.8668	7.98543	4.22245	4.19775	3.5728	3.80323	KRBA1	3utr	GAACT	0.00111785	NA	N
chr14	105250812	105250813	+	0.350546	0.436703	0.475026	0.583021	0.160776	0.24323	BTBD6	3utr	AGACA	0.0295532	NA	N
chr9	94760352	94760353	+	2.76347	4.26999	3.95855	0	6.43103	8.3671	C9orf3	cds	GAACT	0.0450933	NA	N
chr15	88630280	88630281	+	2.85391	2.39966	1.96042	3.31402	0.857471	1.29388	AEN	cds	GGACA	0.00127214	0.142512	N
chr8	28715952	28715953	+	3.51714	2.84666	14.2508	2.33208	2.14368	2.24119	EXTL3	5utr	TAACT	0.0393356	NA	N
chr19	47000687	47000688	+	3.09843	2.21818	2.57306	1.85195	3.21552	1.90161	ARHGAP35	cds	TGAGC	0.0055863	NA	N
chr15	75211312	75211313	+	6.21209	4.9442	4.8942	3.08658	2.33856	2.92848	C15orf39	3utr	GGACT	7.03542e-05	0.244665	N
chr6	89636129	89636130	-	5.02449	7.22016	7.12539	0.954035	1.83744	5.22944	LYRM2	3utr	AAACT	0.000353906	NA	N
chr3	72750763	72750764	-	2.4858	2.71726	3.16684	1.4992	1.07184	2.37702	SHQ1	cds	GAACT	0.00117914	NA	N
chr12	53382435	53382436	+	1.35661	1.65859	2.28716	1.39925	2.14368	0.871573	SP1	cds	GGACT	0.00576564	NA	N
chr9	93443667	93443668	-	8.03918	17.0799	6.33368	0	1.60776	2.61472	NA	unannotated	GAACT	0.00311184	NA	N
chr16	66934733	66934734	+	1.3141	1.90561	1.47786	3.74799	0.756592	0	CES2	5utr	GGACG	0.0210924	NA	N
chr3	127660803	127660804	+	0.85835	0.916361	1.17035	0.338528	0.257241	0	PODXL2	cds	GGACT	0.000424435	NA	N
chr19	3762681	3762682	+	13.8173	12.0564	8.20499	1.10467	2.47347	1.20679	MRPL54	5utr	GCAAG	3.46978e-11	0.364943	N
chr16	70251052	70251053	-	1.12597	0.829295	1.19826	2.35829	1.02312	1.13304	EXOSC6	3utr	CAAGC	6.09638e-05	0.117976	N
chr16	31185056	31185057	+	0.843396	0.420529	0.640908	1.94014	1.21668	1.80325	FUS	cds	GGAGG	0.00158053	0.00444245	Y
chr8	11758580	11758581	+	2.88908	4.36703	3.95855	2.6236	3.21552	2.09177	GATA4	3utr	TGACT	0.0109479	NA	N
chr1	153662314	153662315	-	0.946131	1.18369	0.770984	1.04944	1.02764	1.09536	ILF2	3utr	AGACA	4.6505e-08	0.0506694	N
chr3	128879622	128879623	+	34.669	42.3117	8.23378	4.66417	0	2.98825	ACAD9	5utr	TCAGA	0.00109485	NA	N
chr22	41436905	41436906	-	2.34476	5.5898	3.16684	0.699625	0.53592	0	TOB2	cds	GGACA	0.00773382	NA	N
chr4	3532425	3532426	-	1.50735	7.37543	9.50051	5.24719	1.28621	2.98825	LRPAP1	5utr	CCAGT	0.0162898	NA	N
chr2	27032976	27032977	+	2.67973	4.96871	3.69464	1.3118	1.28621	1.49412	TMEM214	5utr	GGAAA	0.0391864	NA	N
chr7	157231182	157231183	+	2.21077	2.39378	0.904811	0.524719	0	0.615228	UBE3C	cds	GAACT	0.0472066	NA	N
chr9	137242984	137242985	+	0.659704	0.889975	1.26437	1.17725	0.879816	0.574446	TUBB4B	cds	GAACA	5.23527e-08	0.120669	N
chr5	864291	864292	-	1.88418	1.20767	1.67139	0	1.51318	1.37617	BRD9	3utr	GAACC	0.0229994	NA	N
chr16_KI270853v1_alt	240867	240868	+	3.01469	2.13499	2.4631	0.80726	0.428736	0	BFAR	3utr	GGACT	0.0219523	NA	N
chr1	155016392	155016393	+	6.19687	3.52892	5.54197	2.6236	0	3.13766	ZBTB7B	cds	GGACC	0.0290541	NA	N
chr22	20999867	20999868	-	4.11763	3.91056	2.75377	2.13445	1.40679	1.60906	THAP7	3utr	GGACT	2.43358e-10	0.0441774	Y
chr3	48440296	48440297	+	0.729873	0.679316	0.912049	2.22938	1.52737	2.3164	TMA7	cds	CCATG	0.00279243	0.0433816	Y
chr20	3047861	3047862	+	13.1881	12.308	9.84359	2.8381	2.47347	1.89794	MRPS26	cds	GGACT	1.21534e-19	0.0015525	Y
chr7	5313349	5313350	-	4.01959	3.88181	6.33368	1.3118	0	0	TNRC18	cds	CAAGG	0.0362577	NA	N
chr17	8189898	8189899	-	3.61763	1.77454	3.95855	2.09888	4.67712	4.3066	BORCS6	cds	CGAGC	0.0477291	NA	N
chr5	61544028	61544029	+	16.4803	7.6527	20.5844	1.74906	1.28621	5.22944	ZSWIM6	cds	GGACT	0.00154474	NA	N
chr19	2244769	2244770	+	1.01594	0.912425	1.29259	0.366083	0.685977	0.354538	SF3A2	cds	CCAGA	0.000114857	0.566762	N
chr9	137062666	137062667	-	1.29201	3.39658	1.58342	1.80938	0.803879	0.909467	SAPCD2	3utr	GGACG	0.0252714	NA	N
chr2	45009431	45009432	-	31.1518	23.2908	5.80587	10.4944	2.57241	0	NA	unannotated	CTAGA	0.0104204	NA	N
chr20	23354432	23354433	+	5.3116	9.03906	6.0038	4.08115	2.98024	2.75234	NXT1	cds	TGACT	6.92919e-08	0.00850722	Y
chr5	435544	435545	+	10.7189	6.43271	3.80021	3.49813	0	0	AHRR	3utr	GGACT	0.0102478	NA	N
chr17	76390161	76390162	-	0.924506	1.05867	0.508956	1.90807	0.313709	2.05076	UBE2O	3utr	CAAGG	0.0056424	0.0854571	N
chr2	85577615	85577616	+	0.753673	0.983391	0.870881	1.04944	0.476373	0.980519	VAMP8	5utr	TCACT	0.0342705	NA	N
chr17	17185017	17185018	+	0.714006	0.776361	0.527806	4.19775	0.803879	0.290524	MPRIP	3utr	TAACT	0.00672735	NA	N
chr2	241728310	241728311	+	7.03428	29.5017	11.0839	1.74906	6.43103	0	ING5	3utr	GGATT	0.0360297	NA	N
chr19	46756561	46756562	+	1.62698	3.24245	4.3544	0	1.48408	2.0243	FKRP	cds	GGACG	0.000579262	NA	N
chr12	110502126	110502127	-	15.0735	16.3036	15.8342	3.49813	1.28621	6.97258	VPS29	5utr	TTAAG	0.00378307	NA	N
chr3	127035297	127035298	+	1.7779	1.59839	2.80143	3.93539	2.57241	2.85242	PLXNA1	3utr	TAACT	0.00572602	NA	N
chr15	90271913	90271914	+	2.26391	2.76524	1.58342	1.85195	1.87085	1.49412	NGRN	3utr	GGACT	6.48883e-11	0.000611865	Y
chr17	50110129	50110130	+	1.14845	1.27041	1.35722	0	0.428736	0	PDK2	3utr	GGACT	0.0403207	NA	N
chr11	47239842	47239843	-	3.01469	1.39745	2.77098	0	1.28621	0	ACP2	3utr	AAACT	0.0274801	NA	N
chr19	10310361	10310362	-	1.79824	1.99636	2.04913	0.850896	0.829811	1.71457	FDX1L	3utr	GGACA	0.00766635	NA	N
chr3	53228884	53228885	+	1.67483	0.988096	2.11123	0	0	0	NA	unannotated	GAACA	0.0205033	NA	N
chr14	23034903	23034904	-	7.78795	5.69332	6.96704	2.6236	1.16928	2.32419	PSMB5	5utr	TTAGT	9.26836e-05	NA	N
chr15	85760773	85760774	-	11.4845	14.3627	16.23	1.4992	7.07414	4.57576	KLHL25	3utr	GGACT	0.000153112	NA	N
chr4	105474067	105474068	-	2.00979	12.4218	5.38363	6.99625	9.64655	5.22944	PPA2	5utr	GCAGG	0.0254616	NA	N
chr12	45905058	45905059	+	3.58892	5.17574	3.56269	5.24719	1.60776	0	ARID2	cds	AGACT	0.0271716	NA	N
chr2	71426532	71426533	+	1.60784	1.29394	1.18756	1.4992	0	0	ZNF638	cds	TCAGG	0.039816	NA	N
chr17	42676993	42676994	-	2.00979	15.5272	7.12539	31.4831	12.8621	0	PLEKHH3	5utr	CCAGT	0.0445629	NA	N
chr11	66276614	66276615	+	1.44773	1.00205	1.68238	1.09507	1.00983	1.08415	RAB1B	3utr	GAACT	4.86499e-05	0.624073	N
chr13	110719885	110719886	+	22.1077	5.52079	7.9171	4.66417	4.82328	6.5368	ING1	cds	GGACA	0.023235	NA	N
chr17	81844017	81844018	-	0.980661	0.948146	1.08502	1.95721	1.67869	1.44604	P4HB	cds	GAACT	6.83851e-18	7.79385e-10	Y
chr17	3726042	3726043	+	1.38173	0.939806	4.75026	4.49759	2.75616	0.804529	GSG2	cds	TGACG	0.0455985	NA	N
chr19	2269628	2269629	+	0.203396	0.102907	0.29372	0.573165	0.299118	0.358883	OAZ1	cds	TCAAT	0.0242535	0.675226	N
chr1	1665685	1665686	-	9.7475	6.16776	4.96138	6.99625	7.71724	8.3671	SLC35E2B	3utr	GGACA	2.60065e-05	0.0480465	Y
chr7	1237211	1237212	+	1.82709	2.6874	1.24412	1.3118	0	0	NA	unannotated	GGACC	0.0258957	NA	N
chr11	61796215	61796216	+	4.37848	3.14779	3.35534	1.40778	0.846189	1.15295	FEN1	cds	GAACC	7.33421e-07	0.72528	N
chr12	27780900	27780901	+	4.2429	9.00579	2.63903	1.4992	3.85862	7.47062	KLHL42	cds	TGACT	0.00368904	NA	N
chr1	32292101	32292102	+	4.18707	5.62862	3.80021	3.49813	6.43103	3.80323	NA	unannotated	GGACG	0.00527116	NA	N
chr12	55828321	55828322	-	1.22023	2.05507	1.15158	0	0	0	DNAJC14	cds	AGACT	0.0182802	NA	N
chrM	6379	6380	+	0.380595	0.17933	0.522077	2.58059	2.00012	1.92663	COX1	cds	TTAGG	6.96138e-08	4.07777e-28	Y
chr13	27623141	27623142	+	0.665967	0.460965	0.612255	1.04944	1.28621	0.790496	POLR1D	cds	AGAGG	0.00120904	0.244451	N
chr1	46035209	46035210	+	3.51714	4.34057	3.84545	0.499732	0.338475	0.65368	MAST2	cds	GAACA	6.52517e-05	NA	N
chr22_KI270876v1_alt	159581	159582	-	0.422931	0.235348	0.334677	0.433652	0.489092	0.299084	RBFOX2	intron	CAAGT	0.000206029	0.240342	N
chr1	156239714	156239715	+	0.633339	0.529337	1.12279	0.414252	0.714559	0.502831	PMF1	3utr	TCAGC	0.000391437	NA	N
chr9	137217806	137217807	+	9.64701	4.56112	6.01699	7.63228	5.62716	8.55726	NDOR1	3utr	GAACT	0.00107533	0.0315396	Y
chr18	5290981	5290982	-	4.01959	9.31634	5.14611	2.09888	3.21552	6.5368	ZBTB14	cds	GAACA	0.0309438	NA	N
chr21	30480366	30480367	-	8.32629	9.27067	4.75026	1.9677	0.214368	1.1621	NA	unannotated	TCACA	1.19376e-05	0.393155	N
chr3	49076922	49076923	-	1.54809	1.76101	2.59681	2.29565	0.714559	0.65368	QRICH1	cds	GGACT	0.00106075	NA	N
chr6	31271254	31271255	-	0.401959	0.285642	0.368237	0.381614	0.271734	0.398433	HLA-C	cds	GGATT	0.023934	0.698447	N
chr2	202206839	202206840	-	1.70528	1.29394	1.53234	2.16061	4.48677	3.31623	SUMO1	3utr	GAACT	0.000119951	NA	N
chr5	134899660	134899661	+	1.50735	1.7215	1.18756	1.9677	0.40194	2.09177	TXNDC15	cds	GGACA	0.0426816	NA	N
chr19	50798652	50798653	-	0.309199	0.226206	0.40446	0.344078	0.240163	0.253037	C19orf48	cds	GCACT	0.0115147	0.813976	N
chr1	180884361	180884362	+	6.12987	4.83069	4.29785	4.19775	1.28621	2.24119	XPR1	3utr	GGACA	0.00153121	NA	N
chr16	19714532	19714533	-	3.41665	4.96009	4.18475	8.92022	3.61746	5.22944	KNOP1	cds	GGACC	0.000296641	0.0104728	Y
chr15	77615211	77615212	-	1.17238	2.32908	2.26203	4.19775	0	1.04589	LINGO1	cds	GGACT	0.00338577	NA	N
chrX	101391561	101391562	+	0.124638	0.0763073	0.140211	0.612897	0.437135	0.431678	RPL36A-HNRNPH2	cds	CCAGG	0.0105946	0.00116869	Y
chr3	9734444	9734445	+	4.2023	3.42512	5.11566	1.74906	1.51318	0.721302	BRPF1	cds	GGACT	0.000200192	NA	N
chr5	150449681	150449682	-	0.0258175	0.0235507	0.101776	0.0699237	0.0487727	0.0639469	RPS14	5utr	ACAAT	8.67554e-07	0.310776	N
chr17	41968444	41968445	+	1.0049	1.17503	1.39869	1.26855	1.2284	1.03116	CNP	cds	GAACG	0.000428428	0.0874955	N
chr14	22929389	22929390	-	5.45516	7.87452	16.2866	2.8621	1.97878	1.25506	PRMT5	5utr	GAATC	0.0018758	NA	N
chr1	234608604	234608605	-	1.61547	1.80569	1.44204	0.707486	0.5742	0.498042	IRF2BP2	cds	GGACT	3.38896e-09	0.39328	N
chr19	2430423	2430424	-	1.07668	0.877626	1.30632	0.265681	0.373897	0.633871	LMNB2	3utr	GGACA	0.000156195	NA	N
chr19	56121261	56121262	-	2.74063	2.71726	2.57306	2.8621	2.14368	2.90524	ZNF787	5utr	CCAGG	0.0182693	0.483516	N
chr1	1319007	1319008	-	4.77326	3.5195	5.10213	4.66417	3.67488	3.32782	CPSF3L	intron	GGACA	0.000130672	NA	N
chr11	126278000	126278001	+	1.06401	1.55272	1.15158	1.99893	0	0.475403	FOXRED1	3utr	AGACT	0.0284541	NA	N
chr1	230279814	230279815	+	4.73737	3.79673	6.05092	2.6236	2.19596	2.38303	GALNT2	3utr	GGACA	1.53062e-08	0.00944665	Y
chr16	87832963	87832964	-	0.525639	0.377689	0.52355	1.11503	0.539667	0.74327	SLC7A5	3utr	GGAGG	0.00161138	0.388578	N
chr2	10047963	10047964	+	4.82351	5.13593	4.3544	0	4.28736	0	KLF11	cds	GGACA	0.00157085	NA	N
chr1	224189687	224189688	+	2.05765	2.42613	2.29851	1.874	2.64807	2.8363	DEGS1	cds	GGACT	1.25848e-05	0.050992	N
chr2	127720164	127720165	-	3.73248	3.01918	3.58908	5.72421	1.48408	1.81893	WDR33	cds	CCAGG	5.56526e-05	NA	N
chr1	1664935	1664936	-	1.84231	2.7604	2.11123	5.24719	12.8621	1.30736	SLC35E2B	3utr	GGACT	0.0357551	NA	N
chr16	5084873	5084874	+	2.34476	3.33835	4.22245	0.80726	1.28621	0.65368	ALG1	cds	GGACA	0.0135761	NA	N
chr1	149926847	149926848	-	0.631396	0.439046	0.475026	0.850896	0.425192	0.444009	SF3B4	cds	AAACT	0.000543934	0.402017	N
chr6	41932541	41932542	+	2.76347	2.74832	1.84194	0.567264	1.1484	0.861319	BYSL	cds	TGACT	1.27818e-06	0.0912137	N
chr8	66430154	66430155	+	3.36641	3.06848	1.92272	6.86171	4.63034	6.19785	RRS1	cds	AGATG	0.000192878	0.0199015	Y
chr22_KI270733v1_random	132947	132948	+	0.259721	0.132939	0.277968	0.542869	0.38348	0.396348	NA	unannotated	AAATC	7.39628e-09	0.508951	N
chr9	136474808	136474809	-	4.01959	3.88181	4.11689	2.09888	0.714559	0	SEC16A	cds	GAACT	0.00474601	NA	N
chr22	38296760	38296761	-	1.82138	1.31178	2.88741	1.21089	1.07184	1.1621	LOC400927-CSNK1E	intron	GGACA	0.000372818	NA	N
chr2	199460279	199460280	+	3.21567	8.15179	5.38363	3.49813	8.57471	2.09177	NA	unannotated	AAACT	0.0206948	NA	N
chr12	6970713	6970714	-	8.03918	7.76361	14.2508	13.118	3.85862	3.48629	PHB2	5utr	GTAGT	0.00931274	NA	N
chr14	100238840	100238841	+	26.1273	8.53997	2.11123	5.24719	0	2.09177	YY1	5utr	GCAGA	0.00705206	NA	N
chr11	32091130	32091131	+	4.01959	2.71726	3.43074	0	1.07184	0	RCN1	5utr	CCATT	0.00622289	NA	N
chr16	2762451	2762452	+	0.366751	0.292628	0.546657	0.234949	0.299118	0.66617	SRRM2	cds	CCAGG	0.00229989	NA	N
chr11	65778975	65778976	-	8.8431	16.5624	16.8898	7.87079	9.64655	3.2684	AP5B1	cds	GGACC	0.000224636	0.019396	Y
chr12	122232230	122232231	-	0.904408	0.917518	0.475026	0.749599	0.40194	0.307614	VPS33A	3utr	AGACT	0.0365835	NA	N
chr1	109252099	109252100	+	3.26592	3.6489	3.95855	2.99839	2.14368	0	CELSR2	cds	GGACT	0.00466165	NA	N
chr1	23693867	23693868	+	0.212319	0.0941044	0.223303	0.45498	0.388974	0.340992	RPL11	cds	ACAGT	0.00131725	0.0835986	N
chr8	67062132	67062133	-	6.28061	11.9042	3.16684	2.6236	4.82328	2.61472	COPS5	5utr	CTAGG	0.000952582	NA	N
chr11	35619503	35619504	+	4.45026	3.10545	6.01699	1.16604	0.494695	1.10093	FJX1	cds	GGACC	0.0260693	NA	N
chr22	49903643	49903644	-	2.66516	3.33835	2.32235	4.37266	0.918719	1.74315	ALG12	3utr	GAACG	0.00716628	NA	N
chr9	130233408	130233409	+	1.0049	1.96133	2.07063	0.999465	0.338475	2.1533	NCS1	3utr	GAACT	0.00540739	NA	N
chr5	181261212	181261213	+	13.0637	11.6454	7.9171	0	0	10.4589	TRIM52-AS1	ncRNA	CTATG	0.0235498	NA	N
chr19	12957220	12957221	-	7.10127	11.6939	6.8087	0.655899	0.918719	0.275234	GADD45GIP1	5utr	GCACA	1.53213e-09	0.436351	N
chr12	53382677	53382678	+	4.72302	4.78756	4.22245	4.89738	5.14483	2.16391	SP1	cds	TAATG	1.27171e-08	0.339192	N
chr20	10623668	10623669	+	5.69442	16.3036	11.0839	10.4944	0	0	SLX4IP	3utr	CAAGG	0.0223451	NA	N
chr9	129813971	129813972	-	2.79936	2.21818	1.94329	1.4992	1.40679	1.23046	TOR1A	cds	TGACA	0.00365371	NA	N
chr12	57727928	57727929	+	15.0735	12.0821	19.001	5.55585	0.918719	0.475403	AGAP2-AS1	ncRNA	AAACT	2.67738e-07	NA	N
chr12	132942729	132942730	-	1.89814	3.26072	2.37513	0	0	0	ZNF605	intron	AAACT	0.0451577	NA	N
chr17	81673350	81673351	+	2.39629	3.01918	2.96891	8.39551	3.99168	4.38598	CCDC137	3utr	CCAGC	0.0359677	NA	N
chr5	141320221	141320222	-	4.35456	6.08667	3.65404	3.81614	3.33461	6.97258	TAF7	5utr	AGACT	3.34217e-06	0.0248978	Y
chr20	34872855	34872856	-	10.049	15.5272	7.9171	0	0	0	GGT7	5utr	CCACT	0.019643	NA	N
chr16	30738115	30738116	+	2.30289	1.75236	1.94329	0.327949	0.838831	0.950807	SRCAP	cds	GAACT	0.000393015	NA	N
chrX	102602034	102602035	+	4.01959	2.62022	1.80962	0	0	4.18355	ARMCX5	5utr	GGACA	0.0392025	NA	N
chr19	45090546	45090547	+	6.0666	4.681	7.15705	0.839551	0.964655	1.35578	GEMIN7	cds	GCACT	1.3491e-05	NA	N
chr1	1665579	1665580	-	3.56282	4.58423	5.11566	1.43105	0.734975	0	SLC35E2B	3utr	AGACC	3.74552e-05	NA	N
chr19	45553694	45553695	-	7.63722	2.99454	3.51871	11.244	5.22522	4.48237	OPA3	cds	GAACG	0.00120672	0.119586	N
chr1	155521214	155521215	-	2.00979	3.33835	3.95855	0	1.28621	1.74315	ASH1L	cds	GAACT	0.0185631	NA	N
chr19	2426823	2426824	-	1.47689	1.33855	1.22873	1.22028	1.14235	1.1418	TIMM13	3utr	GGACT	5.0899e-12	0.000393793	Y
chr13	79481276	79481277	+	4.35456	4.14059	7.12539	0	0	0	NDFIP2	cds	GGAGC	0.0134741	NA	N
chr16	729940	729941	-	3.01469	1.55272	3.80021	4.37266	1.75392	1.34088	NARFL	3utr	GGACC	0.0167425	0.0376566	Y
chr22	23766129	23766130	-	0.360732	0.192047	0.561561	0.787079	0.43731	0.558198	CHCHD10	cds	CCATG	0.00472275	0.152895	N
chr22	23974440	23974441	-	10.4144	22.0487	18.2093	3.74799	2.81358	3.09893	DDT	5utr	CCAGA	2.47384e-17	0.423055	N
chr17	44148757	44148758	+	0.861341	2.68198	1.75935	0	0	2.09177	C17orf53	cds	GAACT	0.0298637	NA	N
chr1	32180493	32180494	+	1.45608	1.34099	2.23744	4.19775	2.5535	2.98825	TXLNA	cds	CCAGG	0.000176392	0.000135845	Y
chr17	48596174	48596175	-	4.2429	3.68772	4.37769	1.82511	2.06712	2.90524	HOXB6	3utr	GAACT	0.00275853	0.0492329	Y
chr7	5500706	5500707	-	2.29691	3.97885	2.69181	6.99625	0.45936	1.49412	FBXL18	cds	GGACT	0.0348279	NA	N
chrX	1593844	1593845	+	5.52694	2.63963	6.10747	0	1.28621	1.1621	AKAP17A	cds	GGACT	0.000843543	NA	N
chr3	49012117	49012118	+	1.3279	1.28017	1.44923	1.0307	0.907911	0.649172	WDR6	cds	AGACA	2.60042e-06	0.0779293	N
chr10	15168692	15168693	-	15.0735	16.3036	6.33368	20.9888	19.2931	5.22944	NMT2	5utr	GCAGT	0.023605	NA	N
chr6	20490302	20490303	+	5.30363	7.45307	6.18973	3.19394	3.78296	4.64839	E2F3	cds	GAACT	1.6898e-05	NA	N
chr19	12775551	12775552	-	6.02938	5.17574	14.2508	0	0	0	HOOK2	5utr	CTAGG	0.0301467	NA	N
chr5	180071704	180071705	-	0.886674	1.12141	3.43074	2.09888	1.73812	0.917445	RNF130	5utr	GGACG	0.00309388	0.453949	N
chr1	151404902	151404903	-	1.0049	1.22583	1.58342	0.552336	0	2.85242	POGZ	cds	AGACA	0.0463866	NA	N
chr16	67147353	67147354	+	4.01959	3.55832	2.85015	1.36883	2.57241	0	C16orf70	3utr	AGACT	0.00197819	NA	N
chrX	112779552	112779553	-	1.03281	0.78722	0.532881	0.694481	0.601031	0.814977	AMOT	cds	GAACG	0.00240545	0.744308	N
chr1	2229511	2229512	+	9.76186	9.31634	7.9171	5.47533	0.414905	1.8303	SKI	cds	GGACT	1.41261e-07	NA	N
chr3	126461422	126461423	-	5.27571	7.05195	1.58342	1.3118	0	0	ZXDC	3utr	GGACG	0.0391455	NA	N
chr9	37422665	37422666	+	6.69932	13.9745	9.50051	0	3.21552	0	NA	unannotated	CCACT	0.00687909	NA	N
chr19	40751386	40751387	+	0.375568	0.277272	0.367865	1.19254	0.673015	0.534395	SNRPA	5utr	AGACT	0.0177925	0.27145	N
chr13	111305535	111305536	+	3.01469	1.69388	0.950051	0	0	1.49412	ARHGEF7	3utr	GGACC	0.0186045	NA	N
chr19	17267459	17267460	+	4.76004	5.9521	2.51484	0	1.33056	0.592012	BABAM1	5utr	GTAAA	2.51434e-07	0.802837	N
chr11	65917684	65917685	-	2.87114	4.42526	5.06694	0	0.584639	0.950807	C11orf68	cds	GGACG	0.00355367	NA	N
chr10	95663675	95663676	-	5.02449	4.35233	5.03815	6.74639	13.5052	4.42491	TCTN3	3utr	GAACT	6.93431e-05	0.177135	N
chr17	7915552	7915553	-	4.13124	3.55832	1.93529	7.87079	0.643103	1.04589	LOC284023	ncRNA	GGACA	0.0284085	NA	N
chr6_GL000253v2_alt	2033907	2033908	+	0.431481	0.53266	0.366313	0.549444	0.302637	0.566365	TUBB	cds	AGACC	0.00889375	NA	N
chr20	37517663	37517664	-	4.84178	2.91135	3.10086	0.617317	0.838831	1.68692	BLCAP	3utr	AGACT	0.000140214	NA	N
chr16	1986053	1986054	+	1.20588	1.35019	1.45147	1.01559	0.714559	0.917445	GFER	3utr	GGACA	0.000338248	NA	N
chr3	45594973	45594974	+	3.26592	2.84666	2.98055	1.4992	3.72323	2.41359	LIMD1	cds	GGACA	0.000116871	NA	N
chrX	63350561	63350562	-	11.7717	10.4809	17.1009	4.66417	4.82328	9.29678	SPIN4	cds	GGACT	0.000137996	NA	N
chr13	94713999	94714000	+	5.52694	20.1854	8.70881	0	0	10.4589	SOX21-AS1	ncRNA	AAATA	0.0222176	NA	N
chr19	13152476	13152477	+	2.86009	6.55594	3.76062	3.49813	1.42912	1.74315	NA	unannotated	TGACT	0.0126705	NA	N
chr6	11135588	11135589	+	2.9142	2.66874	1.58342	0	1.83744	2.41359	SMIM13	3utr	CCAGT	0.00637686	NA	N
chr7	74376124	74376125	+	11.7238	1.86327	1.05561	0	0	3.48629	CLIP2	cds	CCAGG	0.0488715	NA	N
chr9	128809890	128809891	+	1.30637	1.5042	3.48352	1.4992	0.857471	3.85327	TBC1D13	3utr	GGACT	0.0448214	NA	N
chr6	151365800	151365801	-	22.1077	3.99272	3.69464	2.09888	0	0	ZBTB2	cds	GGACA	0.0234023	NA	N
chr20	1180873	1180874	-	7.53673	4.65817	3.95855	10.4944	0	2.61472	TMEM74B	cds	AGACT	0.0319791	NA	N
chr10	72274860	72274861	+	3.85751	1.59507	3.02574	6.31035	5.11717	6.04113	DDIT4	cds	GTAAG	1.92757e-10	1.42628e-25	Y
chr12	57758716	57758717	+	5.58276	10.7138	4.75026	3.93539	5.62716	5.22944	2009-03-01	cds	TCACG	0.0425735	NA	N
chr19	45553246	45553247	-	8.86137	9.63982	6.33368	1.74906	2.14368	2.61472	OPA3	3utr	GGACA	5.71339e-05	NA	N
chr2	206159608	206159609	+	19.0931	7.24604	6.33368	1.74906	0	0	EEF1B2	5utr	CCAGC	7.76282e-06	NA	N
chrY	1593685	1593686	+	2.31126	2.7604	1.9001	0	2.57241	0	AKAP17A	cds	GGACT	0.0299815	NA	N
chr13	99981205	99981206	+	6.53183	6.21089	1.97927	1.3118	7.71724	1.74315	NA	unannotated	TCATC	0.00649402	NA	N
chr6	1390878	1390879	+	3.46131	7.63422	6.78608	1.16604	0	2.61472	FOXF2	cds	GGACA	0.000380242	NA	N
chr6	43014303	43014304	+	0.327176	0.251176	0.442426	0.430098	0.257241	0.819068	KLHDC3	5utr	GCAGG	0.0277486	0.358875	N
chr14	94081309	94081310	+	17.0833	37.2653	3.69464	0	2.14368	10.4589	IFI27L1	5utr	GCAGT	0.00326927	NA	N
chr1	234607470	234607471	-	3.60472	3.48294	5.04715	1.40969	1.85136	1.94082	IRF2BP2	cds	CCAGG	5.50625e-13	0.0114174	Y
chr1	153670986	153670987	-	15.2409	19.0209	9.10466	8.1623	8.44073	7.60645	ILF2	5utr	TCAGT	3.09077e-10	8.95215e-05	Y
chr9	72355365	72355366	-	1.03445	1.91104	1.58342	0.925975	1.60776	1.1621	ZFAND5	3utr	AGACA	0.00826339	NA	N
chr3	101685864	101685865	-	0.195411	0.0821757	0.184429	0.486045	0.326576	0.294305	RPL24	cds	AGATA	0.00369517	0.820918	N
chr17	7849262	7849263	+	7.63722	4.43635	3.69464	0	1.07184	0	KDM6B	cds	GGACA	0.0304841	NA	N
chr16	30604252	30604253	-	3.14868	4.54726	3.51871	3.7039	3.61746	2.1533	ZNF689	3utr	GGACT	2.8173e-05	0.0401575	Y
chr1	31296763	31296764	-	3.24659	2.38325	4.13448	2.09888	1.37808	1.27203	SNRNP40	5utr	AGACC	1.31686e-06	0.950525	N
chr7	1236966	1236967	+	16.2793	11.7425	11.0839	9.32834	4.82328	3.92208	UNCX	cds	GGACA	8.5124e-07	0.0734405	N
chr20	34677087	34677088	-	7.53673	9.00579	11.6117	10.4944	3.85862	2.32419	PIGU	5utr	TTATC	0.0495959	NA	N
chr1	32181337	32181338	+	2.75255	2.48861	1.74336	1.89372	0.911063	1.2707	TXLNA	cds	GGACA	3.40208e-08	0.0158332	Y
chr11	66858375	66858376	+	6.78306	5.9521	8.70881	4.19775	2.75616	1.74315	LRFN4	cds	GGACC	0.0442291	NA	N
chr12	6557221	6557222	-	3.17765	2.85268	2.60133	1.16604	0.584639	1.15048	NOP2	cds	TCAGG	0.00162019	NA	N
chr19	541595	541596	+	1.1595	0.931634	0.79171	0	0.29232	0.177269	CDC34	3utr	GGACC	0.0124361	NA	N
chr22	17727555	17727556	+	5.35945	7.62859	5.80587	5.52336	3.5728	3.80323	BCL2L13	cds	AGACA	1.13517e-05	NA	N
chr1	224356859	224356860	+	8.2904	8.79876	6.72953	10.4944	0	1.49412	CNIH4	5utr	CTATC	0.00181216	NA	N
chr17	7315376	7315377	-	17.4182	16.6918	28.5015	0	3.21552	1.49412	NA	unannotated	GCAGG	2.4872e-05	NA	N
chr19	14162997	14162998	-	4.16315	4.84557	3.87058	3.49813	1.92931	0	ADGRL1	cds	GGACG	1.27282e-05	NA	N
chrX	40072396	40072397	-	0.909193	1.22	0.894976	2.09888	1.32404	0.337383	BCOR	cds	GAACT	0.00847718	NA	N
chr8_KI270816v1_alt	79264	79265	-	1.11655	2.84666	2.77098	2.2488	0.803879	1.23046	EEF1D	cds	GAACA	0.0201534	NA	N
chr12	77030191	77030192	-	2.13541	3.49363	2.37513	10.4944	0	0	E2F7	cds	GGACC	0.0450933	NA	N
chr17	16382258	16382259	+	0.126359	0.0706351	0.142378	0.170534	0.18222	0.172373	UBB	cds	AGAGG	0.00754007	0.542683	N
chr11	46672486	46672487	+	4.28174	5.04635	2.67202	2.3697	1.28621	1.42621	ATG13	3utr	GGACC	3.67434e-05	NA	N
chr19	35940053	35940054	+	2.00979	2.13499	5.54197	2.6236	1.28621	8.71573	LRFN3	cds	GGACA	0.0349694	NA	N
chr3	196584317	196584318	+	15.5759	3.88181	3.48352	2.09888	2.14368	1.74315	FBXO45	cds	TGACA	0.0286206	NA	N
chr12	49038829	49038830	-	6.91606	6.10502	6.15774	0.874532	0	0	KMT2D	cds	GGACC	0.000409787	NA	N
chr19	11506273	11506274	-	1.26147	0.805658	0.904811	0.760462	0.296817	0.422581	ECSIT	cds	ACATC	0.00826486	NA	N
chr20	35502598	35502599	+	2.23311	2.50161	2.85015	0	0.803879	0	CEP250	cds	GAACT	0.0218532	NA	N
chr4	25686466	25686467	-	15.0735	21.7381	15.8342	0	0	0	NA	unannotated	AAAGT	0.00218926	NA	N
chr19	1577753	1577754	-	3.34322	2.55181	3.98787	5.37947	4.16126	5.44351	MBD3	3utr	GGAGG	1.77229e-10	4.25895e-06	Y
chr1	9613371	9613372	+	1.79824	1.55272	2.85015	0	0.584639	0	TMEM201	3utr	GCATG	0.0101858	NA	N
chr2	127863477	127863478	-	13.8173	6.59907	6.86148	5.24719	2.57241	1.49412	AMMECR1L	3utr	GGACA	0.00517895	NA	N
chr19	58480985	58480986	+	3.15825	2.32908	10.2922	0	3.21552	0	ZNF446	3utr	TGACT	0.0291015	NA	N
chr19	38932736	38932737	+	3.94651	5.7652	3.021	1.73302	0.934424	0.679827	MRPS12	3utr	GAACA	6.74996e-16	0.114897	N
chr1	1315292	1315293	+	12.0588	6.67671	13.1952	0.874532	0.643103	1.74315	NA	unannotated	GGACA	0.00190117	NA	N
chr19	34172524	34172525	+	1.50735	5.17574	4.75026	2.6236	0	1.1621	LSM14A	5utr	CCATG	0.00940929	NA	N
chr6_GL000251v2_alt	3307166	3307167	+	3.78033	4.96196	6.92746	1.9677	4.13424	4.38598	HSPA1B	3utr	GGACT	6.25275e-06	0.0232968	Y
chr3	122415422	122415423	-	4.01959	4.46408	2.37513	5.24719	2.14368	6.27532	WDR5B	cds	GTACT	0.0324487	NA	N
chr17	35004559	35004560	+	4.09689	5.29337	2.37513	7.87079	1.48408	0.615228	LIG3	3utr	GGACT	0.000342794	NA	N
chr11	6481500	6481501	+	13.5661	6.21089	2.28716	0	0	1.74315	TIMM10B	5utr	GCATG	0.00180316	NA	N
chr3	14158401	14158402	-	3.66788	5.43453	4.48635	5.52336	1.83744	2.85242	XPC	cds	GGACC	0.00305394	NA	N
chr10	70146688	70146689	-	8.03918	10.0927	4.22245	0	0	5.22944	TYSND1	5utr	CCAGC	0.0268794	NA	N
chr1	96448377	96448378	+	0.140965	0.134465	0.102894	0.323287	0.189148	0.200362	NA	unannotated	GAACT	0.00061077	NA	N
chr1	53238495	53238496	-	0.567985	0.938103	0.506694	0.839551	0.803879	0.980519	MAGOH	5utr	GCAGT	0.0138464	NA	N
chr7	150336899	150336900	+	2.74063	2.58787	4.04652	1.85195	1.16928	2.09177	LRRC61	cds	GGACT	0.00144323	NA	N
chr4	16163404	16163405	-	12.0588	4.05433	5.27806	2.6236	0.803879	0	TAPT1	cds	GGACA	0.0287228	NA	N
chr5	16465799	16465800	-	29.142	13.9745	15.0425	10.4944	12.8621	5.22944	NA	unannotated	TCAGT	0.000111219	NA	N
chr10	12196218	12196219	+	1.75857	2.12205	4.39839	1.74906	0.584639	0.950807	CDC123	5utr	GGAAA	0.00796765	NA	N
chr11	65121619	65121620	-	0.412066	0.245899	0.490826	0.501179	0.217825	0.233249	FAU	cds	GCATT	0.000362023	0.0951422	N
chrM	1961	1962	+	0.23844	0.121139	0.264123	0.645967	0.493987	0.402664	NA	unannotated	AAAAT	2.37817e-07	0.00178191	Y
chr21	32612376	32612377	-	1.80882	2.0703	1.33341	1.1244	0.378296	1.39452	C21orf59	5utr	GGAGC	0.0150831	NA	N
chr19	49497573	49497574	+	0.206532	0.097409	0.226472	0.72111	0.496836	0.528865	RPS11	cds	CCATT	0.000264932	0.00967874	Y
chr8	11758676	11758677	+	4.01959	3.21635	14.2508	0	1.42912	0	GATA4	3utr	GGACT	0.0201678	NA	N
chr17	7462827	7462828	-	35.1714	12.163	4.22245	4.19775	3.21552	0	ZBTB4	cds	GGACG	0.00310033	NA	N
chr17	7710375	7710376	+	15.6764	6.56921	7.32331	4.49759	5.51232	3.92208	EFNB3	3utr	GGACT	0.00124823	NA	N
chr2	199933175	199933176	-	5.69442	3.88181	7.38929	3.49813	2.14368	1.74315	TYW5	cds	GGACA	0.0268036	NA	N
chr3	73065594	73065595	+	1.35957	0.948886	2.15921	0.655899	0.428736	0.387366	PPP4R2	cds	TGACT	0.00517967	NA	N
chr11	63955067	63955068	+	16.509	13.0256	7.52124	17.9904	13.5766	14.381	NAA40	3utr	GGATT	0.000227485	0.00106646	Y
chr19	46746449	46746450	-	18.0882	17.0799	13.1952	10.4944	5.14483	13.4471	STRN4	5utr	GCAGG	0.000358618	0.019162	Y
chr1	182384544	182384545	-	0.982315	1.51143	1.07446	0.294235	0.926996	0.877196	GLUL	cds	GGACT	2.19277e-08	0.104376	N
chr1	159925477	159925478	-	1.34439	1.64013	1.18147	0.288836	0.524982	0.516488	TAGLN2	5utr	TCAGT	5.12798e-12	0.778399	N
chr16	86532110	86532111	-	9.88149	5.71684	52.2528	4.49759	3.67488	7.84416	MTHFSD	cds	GGACT	0.000266885	NA	N
chr14	60981078	60981079	-	13.0637	20.1854	4.75026	0	0	0	TRMT5	5utr	TCATA	0.00891833	NA	N
chrX	123886088	123886089	+	9.04408	6.4438	7.52124	5.24719	1.60776	1.49412	XIAP	cds	GAACT	0.00066858	NA	N
chr10	103602137	103602138	-	1.25612	0.456683	2.15921	2.33208	0.676951	0.402264	SH3PXD2A	cds	CGAGG	0.0216003	NA	N
chr19	49929204	49929205	+	26.1273	29.8899	12.034	10.4944	0	2.98825	ATF5	5utr	TCATT	2.02861e-05	NA	N
chrX	141176073	141176074	-	3.09199	2.56199	2.735	0.954035	1.75392	1.25506	LDOC1	3utr	AGACA	0.00177469	NA	N
chr19	3958656	3958657	-	2.93739	2.14992	1.21085	0.318012	0.612479	0.747062	DAPK3	3utr	GGACG	0.00432182	NA	N
chr20	31514456	31514457	+	9.11585	3.90858	3.25998	2.38509	0.98939	0	HM13	5utr	TTAGG	5.08871e-10	NA	N
chr6_GL000256v2_alt	2841286	2841287	-	3.238	6.69612	15.8342	6.99625	0.803879	1.04589	DDX39B	5utr	GCAGA	0.000489016	NA	N
chr1	33008502	33008503	-	7.09709	16.7888	7.46469	2.09888	0	0.697258	AK2	3utr	GGACA	0.00023637	NA	N
chr10	97673775	97673776	+	3.09843	2.69139	3.31079	0.912555	0.918719	1.56883	PI4K2A	3utr	AGACT	0.000163479	NA	N
chr6	26376862	26376863	+	1.80882	1.47509	3.69464	0	4.28736	0	BTN3A2	3utr	TGACT	0.0402995	NA	N
chr22	29581099	29581100	-	3.34966	2.91135	2.11123	3.81614	0	0	NIPSNAP1	5utr	GCAAC	0.00018275	NA	N
chr14	28767286	28767287	+	2.79138	3.29954	1.35722	3.49813	0.714559	0.804529	FOXG1	cds	GGACA	0.0363583	NA	N
chr9	131197394	131197395	+	1.80882	2.04677	2.77098	2.09888	0	0	NUP214	cds	GAACT	0.0114521	NA	N
chr1	121184334	121184335	-	8.03918	8.28119	9.50051	0	9.64655	5.22944	NA	unannotated	GCAGG	0.0103474	NA	N
chr17	76391402	76391403	-	2.52845	1.9409	1.80182	1.46433	0.803879	1.62694	UBE2O	cds	GAACC	0.00021215	NA	N
chr22	37922198	37922199	+	1.33986	1.43328	1.38549	0.437266	0.35728	0	MICALL1	cds	TGAGG	0.00885224	NA	N
chr1	244751492	244751493	+	5.42645	1.5042	3.95855	0.954035	0	3.13766	NA	unannotated	GTACT	0.0441664	NA	N
chr10	73243487	73243488	-	1.17966	1.64406	1.31952	1.4992	2.14368	1.45938	DNAJC9	cds	GGACA	0.0496205	NA	N
chr15	89624421	89624422	+	2.44047	1.97972	3.05374	3.22904	2.14368	2.61472	TICRR	cds	GGACA	0.0153077	NA	N
chr19	49491480	49491481	+	0.235114	0.223424	0.234096	0.315702	0.199445	0.227552	RPL13A	cds	ACAGC	0.00194729	0.0029858	Y
chr4	75514329	75514330	-	17.0833	10.0927	7.9171	10.4944	0	0	RCHY1	5utr	TTATC	0.0176555	NA	N
chr16	67163203	67163204	+	4.42155	4.91696	2.4631	2.09888	6.43103	6.97258	FBXL8	cds	GGACA	0.0168879	NA	N
chr1	32334801	32334802	-	0.7366	0.627939	1.14836	2.11955	0.74265	1.04247	MARCKSL1	cds	GCAGG	6.26023e-07	0.0016229	Y
chr14	19300584	19300585	-	0.602938	0.776361	1.45147	3.49813	2.14368	0.522944	NA	unannotated	GGACA	0.0435586	NA	N
chr3	195069811	195069812	-	2.15335	4.65817	2.37513	0.583021	0	2.09177	XXYLT1	cds	GGACC	0.0187993	NA	N
chr8	54135216	54135217	+	13.0637	2.63963	25.3347	0	0	0	NA	unannotated	GCAGC	0.00315374	NA	N
chr19	44878757	44878758	+	4.90626	5.82271	9.50051	2.51865	3.35532	2.88521	NECTIN2	3utr	GGACT	5.20876e-06	0.125707	N
chr7	1232871	1232872	+	7.03428	19.409	3.95855	0	0	0	NA	unannotated	GTAAA	0.0126491	NA	N
chr13	76885924	76885925	-	3.44536	4.76908	12.1395	1.74906	0	0	KCTD12	cds	GGACA	0.00711293	NA	N
chr2	104854155	104854156	+	3.26592	3.26072	3.16684	0	4.28736	1.49412	POU3F3	5utr	GAACT	0.0126824	NA	N
chr14	24194762	24194763	-	1.40686	0.562193	0.431842	0.511921	0.169238	0.682101	TM9SF1	cds	GGACC	0.0126266	NA	N
chr5	6756715	6756716	+	1.05057	1.55272	1.58342	1.16604	0.676951	0.522944	PAPD7	3utr	AAACT	0.0353842	NA	N
chr6	21594059	21594060	+	3.37358	2.34849	2.4411	2.22608	2.0097	1.70261	SOX4	5utr	AGACT	7.62554e-06	0.208148	N
chr11	46542152	46542153	-	2.1925	2.17381	3.80021	0.874532	0.714559	1.49412	AMBRA1	cds	GGACT	0.000717414	NA	N
chr1	1399563	1399564	+	3.30181	2.91135	5.80587	0	0.584639	0.871573	LOC148413	ncRNA	CTAGC	0.00498595	NA	N
chr10	79313454	79313455	+	23.7826	15.2167	5.38363	16.791	3.21552	8.71573	ZMIZ1	3utr	GGACT	0.000116063	NA	N
chr13	99983020	99983021	+	1.5369	2.37475	1.33341	2.95154	1.39049	2.51013	ZIC2	cds	AAACT	0.0153126	0.267385	N
chr22	21630033	21630034	-	1.50735	0.970452	2.01526	1.39925	0.803879	2.61472	YDJC	5utr	CGAGC	0.0172847	NA	N
chr8	144358580	144358581	+	12.5612	9.70452	13.1952	6.99625	3.21552	7.84416	SLC52A2	5utr	CCATG	0.000184698	NA	N
chr22	21450281	21450282	+	1.59109	2.4094	3.95855	3.67303	2.2968	0.360651	HIC2	3utr	AGACT	0.000352294	NA	N
chr7	77696461	77696462	+	8.2904	23.2908	15.8342	5.24719	6.43103	0	RSBN1L	5utr	GGAGC	0.0318301	NA	N
chr19	47221691	47221692	-	7.24744	4.1981	8.5261	4.47302	3.03351	3.37734	BBC3	3utr	GGACT	1.82474e-07	0.000190917	Y
chr20	32434925	32434926	+	3.30779	3.68772	2.57306	0.699625	2.57241	0.950807	ASXL1	cds	GGACT	2.83898e-05	NA	N
chr20	32434978	32434979	+	2.11557	1.98943	1.42508	0.583021	1.42912	1.1621	ASXL1	cds	GGACC	0.0306036	NA	N
chr6_GL000254v2_alt	2974581	2974582	+	7.33575	7.84125	4.31842	3.49813	3.93008	5.22944	PRRC2A	cds	CCAGT	3.36701e-05	NA	N
chr1	179865386	179865387	-	2.17728	2.84666	3.69464	2.99839	4.28736	1.90161	TOR1AIP2	cds	AGACT	0.00517835	NA	N
chr19	6212153	6212154	-	1.0049	1.45568	2.4631	0.524719	0.428736	0	MLLT1	3utr	GGACA	0.0424342	NA	N
chr12	118016743	118016744	+	0.753673	1.22583	0.603207	0.617317	0	0.871573	RFC5	5utr	TCAGG	0.0172427	NA	N
chr3	14158506	14158507	-	2.38663	2.86028	2.42791	2.33208	1.55232	2.27367	XPC	cds	GGATT	0.000573652	NA	N
chr12	106240161	106240162	-	4.00026	4.62941	3.97995	0.353743	0.22565	0.65368	CKAP4	cds	GGACG	1.50931e-05	NA	N
chr21	32347242	32347243	-	0.952008	1.14901	1.97927	0.456277	1.71494	1.68692	URB1	cds	GGACG	0.0364962	NA	N
chr5	453701	453702	+	3.06254	4.56112	2.80143	4.77017	3.61746	4.75403	EXOC3	cds	AAACT	6.38972e-05	0.0188027	Y
chr4	6640894	6640895	+	0.984799	0.530301	0.527806	2.09083	1.06298	1.15941	MRFAP1	cds	GAACC	6.27991e-05	0.0063551	Y
chr17	7251976	7251977	-	7.36925	4.05433	4.75026	0	1.83744	1.23046	NA	unannotated	GGAGT	0.00606432	NA	N
chr16	2933292	2933293	+	2.08157	2.47465	4.31842	1.01559	1.24472	2.1533	FLYWCH1	cds	GGACA	0.00234255	NA	N
chr12	51059617	51059618	+	0.39667	0.452877	0.250014	0.26236	0.893199	1.00566	LETMD1	3utr	GAACT	0.00548357	NA	N
chr7	6654665	6654666	+	2.34476	8.15179	6.33368	1.4992	8.57471	1.96104	ZNF316	3utr	GGACG	0.0303321	NA	N
chr16	30965113	30965114	+	3.1974	2.96429	2.63903	0	0.643103	0.387366	SETD1A	cds	GGACT	0.0436519	NA	N
chr5	179837626	179837627	-	8.16479	4.32544	5.20266	0	1.60776	0	C5orf45	cds	GGACC	0.0308979	NA	N
chr6	21596769	21596770	+	18.9814	18.2999	21.8512	8.30805	7.04351	8.96475	SOX4	3utr	GAACT	2.44674e-11	0.000975876	Y
chr20	35653564	35653565	-	1.50735	0.776361	1.68238	1.4992	2.44992	1.27547	RBM12	cds	GGACA	0.0341143	NA	N
chr14	92941745	92941746	-	6.02938	3.10545	8.09303	5.55585	4.94695	2.92848	ITPK1	cds	GGACA	0.000708861	0.0418047	Y
chr19	38264436	38264437	+	12.0588	13.9745	7.9171	2.6236	0	0	NA	unannotated	CCAGG	0.0192736	NA	N
chr12	121822851	121822852	+	24.62	26.3963	5.93782	0	3.21552	10.4589	SETD1B	cds	GGACA	9.09131e-05	NA	N
chr19	18899678	18899679	-	0.252804	0.122048	0.340063	0.230646	0.156854	0.196411	COPE	cds	TGAGG	0.0120893	NA	N
chr19	46787918	46787919	-	2.53508	1.59288	2.20068	2.19374	1.06501	1.32879	SLC1A5	cds	GGAGC	1.78694e-07	0.0040586	Y
chr20	25675594	25675595	-	4.01959	4.2347	2.53347	0	3.21552	0.804529	ZNF337	cds	GGACA	0.00669762	NA	N
chr19	6414847	6414848	-	4.28359	3.68286	4.13534	1.6866	1.68151	1.90759	NA	unannotated	GAACT	2.17433e-23	0.000377964	Y
chr12	49050364	49050365	-	1.57912	2.44554	1.35722	0	0	0.615228	KMT2D	cds	AGACT	0.00226777	NA	N
chr1	220813628	220813629	+	1.0049	1.52037	0.678608	0.677057	1.39805	1.04589	2001-03-01	3utr	GGACT	0.00555725	NA	N
chr7	129188637	129188638	+	5.77816	5.43453	6.33368	0	0	6.97258	NA	unannotated	CCAGA	0.0115976	NA	N
chr8	142278393	142278394	-	19.8467	14.945	9.50051	3.49813	2.14368	17.4315	TSNARE1	intron	GGACA	0.00232017	NA	N
chr3	10004214	10004215	+	3.58892	5.04635	3.56269	7.87079	2.14368	1.30736	EMC3-AS1	ncRNA	AAACT	0.0175323	NA	N
chr21	8215301	8215302	+	0.220526	0.139393	0.333746	0.359868	0.243228	0.265695	NA	unannotated	CGAGG	8.73559e-22	0.036744	Y
chr3	131381793	131381794	+	8.03918	5.69332	5.10213	1.39925	1.75392	0.697258	NUDT16	5utr	GCAGT	0.000235575	NA	N
chr14	23071564	23071565	-	14.6715	14.4403	19.001	3.49813	0.918719	3.13766	ACIN1	5utr	GTAAG	7.06785e-07	NA	N
chr1	154988730	154988731	+	1.57912	1.36181	1.47422	1.42111	1.22496	1.01467	FLAD1	cds	GGACC	0.000248091	0.0438822	Y
chr19	40348689	40348690	+	16.0784	9.12225	17.4176	0	0.918719	0	PLD3	5utr	CTAGG	0.000123767	NA	N
chr17	59213173	59213174	+	3.44536	3.55832	6.86148	0	0.714559	0	SMG8	cds	GGACC	0.00350011	NA	N
chrX	9719119	9719120	+	1.57912	1.81151	1.35722	1.4992	0	0.522944	TBL1X	3utr	TGACC	0.0164407	NA	N
chr12	55751518	55751519	+	1.75857	9.31634	5.80587	2.6236	6.43103	0	GDF11	3utr	GGACA	0.0345831	NA	N
chr17	7933004	7933005	+	6.36435	1.82999	0.950051	0	2.14368	3.48629	CNTROB	5utr	GAACT	0.0128555	NA	N
chr2	241099730	241099731	-	37.1812	3.22489	5.27806	10.4944	3.85862	10.4589	MTERF4	cds	TAACT	0.000903211	NA	N
chr1	153645356	153645357	+	1.64983	1.21008	1.73422	2.70558	2.12551	1.08382	CHTOP	3utr	TGATG	1.74439e-09	0.0434702	Y
chr5	14508079	14508080	+	9.37904	2.39378	4.75026	4.19775	3.85862	5.22944	TRIO	cds	GTACT	0.0296119	NA	N
chr14	24238918	24238919	+	2.06089	2.32908	1.40748	1.74906	1.36416	1.97871	GMPR2	3utr	TAACT	1.35004e-06	0.317229	N
chr22	41245732	41245733	-	0.569442	0.961209	0.597027	0.469898	0.312186	0.494676	RANGAP1	3utr	GGACT	0.00789496	0.436529	N
chr16	30979629	30979630	+	1.66328	2.04873	1.96344	1.02384	1.1484	1.60906	SETD1A	cds	AGACA	0.00019419	NA	N
chr14	24192983	24192984	-	1.0049	1.82043	2.32856	1.04944	1.37808	0.682101	TM9SF1	cds	AGACT	0.00252157	NA	N
chr22	43163009	43163010	+	0.43067	0.470522	0.750041	1.06272	0.578071	0.519235	TSPO	3utr	GGACT	0.0221942	0.495459	N
chr17	12992798	12992799	-	0.683889	0.682824	0.781935	0.669854	0.353354	0.606312	ELAC2	3utr	GAACT	0.000252345	NA	N
chr1	36093203	36093204	+	6.65745	4.99977	4.52405	1.74906	1.28621	0.747062	ADPRHL2	cds	GGACT	0.000144785	NA	N
chr6_GL000256v2_alt	4421989	4421990	+	1.546	5.24044	4.46236	1.4992	0.30624	0.348629	BRD2	5utr	AGACT	0.0134964	NA	N
chr19	10391647	10391648	-	0.29745	0.23888	0.485011	0.567264	0.199722	0.274203	CDC37	cds	TAAGG	0.00541825	0.289667	N
chr4	1918424	1918425	+	1.20588	1.30495	1.44573	0.954035	1.31919	1.52525	WHSC1	cds	AAACT	0.00393402	NA	N
chr2	65130105	65130106	-	7.53673	25.6199	6.33368	0	3.85862	7.84416	RAB1A	5utr	CCATT	0.00197607	NA	N
chr14	24103252	24103253	+	0.63948	0.878514	0.81433	0.749599	0.689039	0.486459	PCK2	cds	CAAAG	0.014009	0.726652	N
chr11	94799945	94799946	+	2.41175	3.7709	3.16684	5.24719	2.75616	6.97258	AMOTL1	cds	GAACT	0.0111571	NA	N
chr12	57728058	57728059	+	3.16929	2.01854	1.40748	1.04944	0.714559	0	AGAP2-AS1	ncRNA	GGACA	0.0225799	NA	N
chr1	19328921	19328922	+	8.79285	6.44717	8.04905	5.24719	2.26978	2.01132	PQLC2	3utr	CCACA	1.25474e-06	NA	N
chr2	75646800	75646801	+	5.52694	6.40498	2.11123	3.49813	0.584639	0.871573	MRPL19	5utr	CTAGC	0.0105502	NA	N
chrX	73850621	73850622	-	3.45577	3.55075	2.60341	0.642513	0.350784	0.256136	XIST	ncRNA	GGACA	1.71631e-56	0.971755	N
chr14	49619012	49619013	-	1.14732	0.960677	1.25668	2.47429	1.56854	1.70757	RPL36AL	cds	GGATT	6.50336e-07	0.000434563	Y
chr20	62202153	62202154	+	7.03428	8.07416	11.3101	6.99625	7.07414	3.73531	MTG2	3utr	GTACT	0.000463812	NA	N
chr2	74482986	74482987	-	14.0686	4.91696	9.50051	0	0	3.48629	CCDC142	5utr	CCATT	0.012489	NA	N
chr14	19099011	19099012	+	11.4558	8.76179	8.86715	4.19775	5.26176	2.09177	LINC01296	intron_ncRNA	GAACA	8.67335e-07	0.0740247	N
chr7	76303569	76303570	+	13.0637	6.21089	4.22245	2.6236	3.21552	0	NA	unannotated	TCACT	0.00954774	NA	N
chr16	29973871	29973872	+	9.37904	38.0417	19.001	20.9888	19.2931	7.84416	TAOK2	5utr	CCATC	0.000493203	NA	N
chr17	3812687	3812688	-	6.155	7.0843	5.06694	3.49813	1.42912	4.82717	NCBP3	3utr	GAACT	0.000755888	NA	N
chr17	39530851	39530852	+	10.3839	14.1862	18.6843	6.55899	3.21552	1.20679	CDK12	cds	GGACT	5.02047e-05	NA	N
chr22	21001739	21001740	-	6.19687	6.70122	3.05374	2.6236	0.803879	1.30736	THAP7	intron	TCAGA	2.27913e-09	0.54075	N
chr15	50481704	50481705	+	3.11518	3.78476	0.703742	2.2488	0.98939	1.30736	USP8	cds	GAACT	0.0249867	NA	N
chr2	96010592	96010593	+	0.803918	3.54908	2.11123	0	6.43103	0	FAHD2CP	ncRNA	GCAGT	0.0252875	NA	N
chr19	6415408	6415409	-	0.64525	0.47329	0.591143	1.91599	0.879458	1.48564	KHSRP	cds	GAAGG	1.58458e-05	0.0109623	Y
chr6	21594097	21594098	+	1.62557	0.918958	1.73422	4.91924	2.02118	2.00276	SOX4	5utr	GAACT	0.000935398	0.199315	N
chr2	75655153	75655154	+	2.28893	1.76689	1.0886	3.19394	1.28621	1.54946	MRPL19	cds	TAACT	0.00824361	NA	N
chr1	6223874	6223875	-	1.42025	1.29394	1.42042	0.734607	1.08475	0.784416	ICMT	3utr	GAACT	1.04943e-07	0.755039	N
chr12	119688167	119688168	-	1.94699	2.32908	3.95855	2.6236	6.43103	0.950807	CIT	3utr	GAACT	0.004895	NA	N
chr7	100706966	100706967	+	1.59508	1.07496	1.81627	2.13255	1.92521	2.14321	POP7	cds	TAAGG	1.31794e-09	0.0571387	N
chr19	11146083	11146084	-	2.35764	1.6233	1.8588	3.18012	1.39049	1.74315	SPC24	3utr	CGACT	7.11895e-05	NA	N
chr14	104176509	104176510	+	4.73737	4.46408	9.18383	4.66417	2.75616	2.85242	KIF26A	cds	GGACC	0.0268505	NA	N
chr17	83085150	83085151	+	1.91844	3.0084	2.48823	2.09888	2.41164	1.90161	METRNL	cds	AGACT	0.0148882	NA	N
chr19	45090736	45090737	+	1.75857	1.95037	1.50802	1.53043	2.09993	1.92663	GEMIN7	cds	GAACT	3.88374e-05	0.00126674	Y
chr7	6600086	6600087	+	6.49318	7.40529	9.10466	0.983848	1.1484	1.56883	C7orf26	cds	GGACA	6.2715e-05	NA	N
chr19	2477841	2477842	+	3.34966	4.26999	1.43947	3.14831	2.47347	3.48629	GADD45B	3utr	CCAGG	0.0141306	NA	N
chr5_GL339449v2_alt	510073	510074	-	8.70911	6.59907	12.6674	3.49813	1.07184	4.18355	SERF1A	5utr	GCAGA	0.000235063	NA	N
chr7	99466185	99466186	-	6.36435	5.24044	3.95855	2.09888	1.42912	1.60906	ATP5J2	5utr	CCAGC	0.0044427	0.446857	N
chr2	134448803	134448804	+	12.31	9.05755	17.4176	5.99679	8.57471	2.61472	MGAT5	cds	GGACT	0.00142474	NA	N
chr21	43694898	43694899	+	2.77277	2.72306	4.87693	2.33208	1.60776	3.41514	RRP1B	3utr	AGACT	1.15999e-08	0.0790938	N
chr12	56121001	56121002	+	5.59871	3.59949	2.85015	5.24719	2.6796	1.49412	ZC3H10	cds	TGACT	0.00600829	NA	N
chr1	156249605	156249606	-	0.944604	0.998179	0.923661	0.954035	1.13489	0.246091	SMG5	3utr	GGACT	0.00220378	0.400567	N
chr8	69690212	69690213	-	0.0517527	0.0308777	0.0681293	0.103654	0.117757	0.0837502	SLCO5A1	intron	AGATT	0.000236799	0.582684	N
chr17	19676889	19676890	+	2.00979	1.85132	5.27806	3.49813	0	1.1621	ALDH3A2	3utr	GGACT	0.0158545	NA	N
chr8	66429684	66429685	+	1.0834	1.32517	1.00763	0.848031	0.814055	0.313766	RRS1	cds	GAACG	0.00869497	0.517889	N
chr1	155308872	155308873	+	3.30181	5.13261	6.01699	0.338528	0.29232	0.682101	FDPS	5utr	CTACT	2.29912e-05	NA	N
chr22	37568215	37568216	+	1.16618	1.52955	0.801248	0.575035	0.440482	1.06723	CDC42EP1	cds	TGACT	9.00009e-06	NA	N
chr2	96595055	96595056	-	1.0049	0.898945	1.00763	0.617317	0.494695	0.83671	KANSL3	3utr	CAACT	0.0445214	NA	N
chr3	184334926	184334927	+	3.99206	3.89306	3.56669	5.19815	4.82328	4.73234	EIF4G1	3utr	GGACC	2.74756e-07	3.45501e-14	Y
chr18	26390143	26390144	+	3.68462	1.01897	1.05561	0	1.07184	0	TAF4B	3utr	AAACT	0.0449846	NA	N
chr6_GL000250v2_alt	3518515	3518516	-	4.857	4.65817	0.527806	13.9925	0	1.49412	PBX2	3utr	AAATG	0.0142274	NA	N
chr5	139404077	139404078	-	12.7287	8.79876	15.8342	0	3.21552	10.4589	SPATA24	5utr	CTAGC	0.0153332	NA	N
chrX	153599132	153599133	-	4.27081	20.1854	7.52124	5.99679	3.21552	7.84416	FAM58A	5utr	CCAGT	0.00417929	0.0974689	N
chr7	967423	967424	-	2.00979	7.2978	2.37513	5.24719	0	2.61472	COX19	3utr	GGACG	0.00921606	NA	N
chr22	18078524	18078525	+	1.46167	0.92424	1.35722	0.499732	0.838831	0.615228	PEX26	cds	GGACT	0.0398714	NA	N
chr19	42397123	42397124	+	16.0784	17.0799	12.6674	3.49813	12.8621	15.6883	NA	unannotated	TCAGT	0.00450785	NA	N
chr15_KI270850v1_alt	262554	262555	-	5.59871	4.0759	5.70031	6.99625	12.8621	4.18355	GOLGA2P10	ncRNA	AGACT	0.0107613	NA	N
chr9	5774077	5774078	+	6.02938	3.32726	1.58342	15.7416	1.07184	5.22944	RIC1	cds	GAACA	0.0453838	NA	N
chr16	3141944	3141945	+	3.58892	2.43999	2.85015	1.74906	2.14368	0.871573	ZNF213	3utr	GGACT	0.0154978	NA	N
chr5	14651857	14651858	-	0.16152	0.0798577	0.195216	0.618044	0.700153	0.525711	NA	unannotated	CCATT	0.025265	1.23316e-05	Y
chrX	154013054	154013055	-	0.558276	0.473989	0.352992	0.180938	0.25056	0.141336	IRAK1	cds	CCACA	0.00531761	0.0529927	N
chr9	137199326	137199327	-	2.31899	1.65624	4.07165	2.20934	0.378296	0	TPRN	cds	AGACT	0.00123358	NA	N
chr20	23637701	23637702	-	0.82433	0.871312	0.8669	0.594022	0.447191	0.577201	CST3	cds	GGACT	0.00281235	0.355722	N
chr1	2307032	2307033	+	1.0677	1.27041	1.23155	2.99839	2.33856	2.41359	SKI	3utr	GAACA	0.0216714	NA	N
chr11	119094033	119094034	-	0.700383	0.85498	1.06789	1.01811	0.445225	0.260387	H2AFX	3utr	CAAGC	0.000402598	0.247979	N
chr19	39308140	39308141	-	8.79285	5.43453	14.2508	4.0363	2.85824	3.48629	LRFN1	cds	GGACC	0.0114459	NA	N
chr5	180792105	180792106	-	8.8096	11.0416	6.86148	2.6236	1.73536	2.39683	MGAT1	cds	GGACG	2.53808e-10	0.0320354	Y
chr16	54285031	54285032	-	8.79285	6.65453	3.16684	3.49813	0	3.48629	IRX3	cds	GGACC	0.00158406	NA	N
chr5	176384230	176384231	-	0.942091	0.675722	1.06521	2.04768	0.947731	1.25212	NOP16	cds	TGACT	0.0107341	0.249583	N
chr19	1556427	1556428	-	2.34476	1.86327	3.16684	0.552336	1.07184	0	MEX3D	cds	GGACC	0.00491378	NA	N
chr2	98608489	98608490	-	4.68952	4.65817	8.55046	1.3118	2.85824	2.09177	COA5	5utr	TGAGA	0.00340925	NA	N
chr15	76311417	76311418	-	1.52919	2.32908	1.23155	0.787079	0.897354	0.506075	ETFA	5utr	GTAAG	0.00112926	NA	N
chr3	179333616	179333617	+	5.02449	4.46408	5.06694	2.99839	3.21552	4.64839	ZNF639	cds	TGACT	0.0102973	NA	N
chr16	28401219	28401220	-	0.429277	0.347233	0.411379	1.10954	0.651244	0.502529	EIF3CL	cds	GGACT	0.00263089	0.0252114	Y
chr17	44398557	44398558	-	5.65255	6.72846	3.76062	3.49813	0.643103	7.47062	GPATCH8	cds	GAACA	0.00159837	NA	N
chr3	9384741	9384742	+	2.00979	1.84386	2.71443	5.24719	2.47347	0.871573	THUMPD3	3utr	GAACT	0.0245349	NA	N
chrX	73851095	73851096	-	1.00281	0.532403	0.786535	1.4766	1.20046	1.34207	XIST	ncRNA	CAATT	1.59383e-09	0.00851588	Y
chr14	24232296	24232297	-	1.24646	0.761431	1.12257	3.47585	2.41651	2.29291	NEDD8	5utr	TTATC	0.000113819	0.0021005	Y
chr3	129183891	129183892	-	4.43337	8.16518	3.21082	1.93318	1.83744	1.30736	CNBP	5utr	GCAGA	7.85085e-14	0.274164	N
chr11	72103275	72103276	-	9.86627	5.24044	10.6521	1.04944	0.476373	1.64061	LAMTOR1	5utr	TCACG	1.60704e-09	0.254738	N
chr6	169667044	169667045	-	2.15335	2.0056	0.79171	0	0	4.18355	WDR27	intron	GGACA	0.031958	NA	N
chr17	82615764	82615765	-	1.57434	2.27158	3.43074	0.327949	0.771724	0.268176	WDR45B	3utr	GGACT	0.000119743	NA	N
chr11	61967492	61967493	-	1.06199	0.686781	1.24238	2.65161	1.71186	2.29047	FTH1	5utr	CAAGG	5.27582e-08	6.63136e-11	Y
chr1	224434349	224434350	-	0.822189	0.948886	1.58342	4.7394	2.25086	3.80323	NA	unannotated	GGACA	0.0148091	0.0720988	N
chr17	78803751	78803752	-	12.4775	8.41058	7.23849	14.9131	15.8302	11.9015	USP36	cds	AGACC	7.30456e-06	0.00190339	Y
chr1	42958860	42958861	-	3.56282	8.69525	7.9171	0	0.643103	1.90161	SLC2A1	5utr	GCAAG	0.000110965	NA	N
chr19	18196432	18196433	+	2.29691	4.16412	4.03052	1.3118	1.10246	0.65368	MPV17L2	3utr	GGACT	0.00470121	0.391467	N
chr9	133020933	133020934	+	0.75512	0.937196	0.647894	1.18679	1.28621	1.12317	NA	unannotated	GAACT	2.96148e-31	2.15252e-14	Y
chr16	30737167	30737168	+	3.28266	2.11343	1.50802	1.82511	1.54345	2.1533	SRCAP	cds	GGAGG	0.00235042	NA	N
chr5	177609665	177609666	+	0.89723	0.499089	0.950051	1.13453	1.28621	1.43553	B4GALT7	cds	AGACC	0.00973931	NA	N
chr6	138773774	138773775	+	7.03428	7.18134	4.75026	0	1.60776	3.48629	CCDC28A	cds	ACAAA	0.0493282	NA	N
chrX	1389423	1389424	-	0.416429	0.47739	0.549856	0.436357	0.348853	0.224439	SLC25A6	cds	GAACC	1.2789e-07	0.185932	N
chr16	29807704	29807705	+	0.427554	0.293703	0.587856	0.684119	0.417713	0.405529	MAZ	cds	CTACC	8.55049e-07	0.125662	N
chr19	6414652	6414653	-	1.85427	2.17239	2.30628	2.19882	1.45014	2.12209	NA	unannotated	TGACT	5.02608e-09	6.99002e-05	Y
chr20	326240	326241	+	0.699059	0.83387	1.49028	2.73766	2.81358	1.79295	SOX12	cds	GGACT	0.0224327	0.0125766	Y
chr16	3769191	3769192	-	1.25612	1.37628	1.58342	1.85195	1.39805	1.30736	CREBBP	cds	AAAGG	0.00441964	NA	N
chr17	40287935	40287936	+	1.0822	1.25412	4.48635	1.39925	0.35728	1.3642	CDC6	5utr	TCAGG	0.0336882	NA	N
chr16	24571959	24571960	+	1.84231	2.58787	4.11689	0	1.83744	1.04589	RBBP6	cds	AAACT	0.0152786	NA	N
chr7	100430943	100430944	+	1.20097	1.57078	0.942511	0.925975	0.959856	0.493343	MEPCE	cds	GAACC	0.00363242	NA	N
chr7	141738371	141738372	+	4.97424	5.83959	10.7673	2.95154	2.04624	1.96104	SSBP1	5utr	TGATC	2.76775e-09	0.704967	N
chr1	183635782	183635783	-	5.94564	9.74765	2.95572	6.74639	4.67712	3.69137	ARPC5	5utr	GCAGT	1.56005e-06	0.00587701	Y
chr12	49741556	49741557	+	50.5798	65.8496	37.4083	7.49599	8.38831	9.15152	TMBIM6	5utr	TCAGA	4.28442e-67	0.00208987	Y
chr1	231000370	231000371	+	2.4858	2.12358	2.37513	3.39524	1.48408	3.48629	ARV1	3utr	GGACA	0.0277106	NA	N
chr10	51698276	51698277	-	3.78769	3.69913	3.16684	5.01905	2.41164	7.55363	CSTF2T	cds	AAACT	0.000562269	0.00339543	Y
chr15	66356684	66356685	-	9.04408	10.7581	6.33368	2.09888	2.14368	2.32419	TIPIN	5utr	TTAGT	8.63926e-06	NA	N
chr11	77667157	77667158	-	23.6151	13.9745	15.0425	6.99625	9.64655	1.74315	RSF1	cds	GGACT	0.00954774	NA	N
chr12	2872167	2872168	-	0.861341	0.905755	0.766969	0.190807	0.0722588	0.288521	FOXM1	cds	GGACT	0.0020082	NA	N
chr19	50798165	50798166	-	5.19433	5.67229	5.97301	3.64635	1.73685	2.37702	C19orf48	cds	GGACA	3.01441e-52	1.13406e-06	Y
chr4	1814103	1814104	-	10.1263	8.69525	12.8433	7.38494	2.44992	6.88084	LETM1	3utr	TGACT	1.26946e-07	0.005484	Y
chr3	98521237	98521238	-	1.38173	0.690099	1.58342	4.41869	3.0624	2.4404	CLDND1	cds	AGACT	0.0469658	0.0688525	N
chr1	117075205	117075206	+	2.38663	3.25101	3.95855	18.8899	3.50784	5.9765	TTF2	cds	AGACT	0.00575189	NA	N
chr2	110383707	110383708	-	3.61763	2.40672	1.9001	1.4992	4.28736	5.22944	NA	unannotated	GGACA	0.00760316	NA	N
chr18	12326376	12326377	+	4.86989	3.47925	2.85015	4.29316	1.19093	2.09177	TUBB6	cds	GAACT	0.00017895	NA	N
chr11	61796058	61796059	+	13.0108	16.3036	13.5942	3.87293	3.09024	2.4072	FEN1	cds	TGACT	1.36022e-09	5.43947e-05	Y
chr2	70088420	70088421	+	0.874318	0.988441	0.879677	0.832887	0.415938	0.4609	PCBP1	cds	GGACA	1.65674e-06	0.0611953	N
chr12	57759227	57759228	+	4.10333	4.34762	3.45473	10.4944	6.43103	7.96867	2009-03-01	3utr	TGACT	0.000406515	NA	N
chr9	35752753	35752754	+	3.60088	2.01854	1.58342	0	0	0.774731	RGP1	cds	GGACC	0.0278523	NA	N
chr16	4693699	4693700	+	33.1616	22.5145	10.0283	10.4944	6.43103	3.48629	NUDT16L1	5utr	GCAGC	0.000287792	NA	N
chr19	58212919	58212920	+	3.83688	1.97619	1.9001	4.19775	0.714559	0	ZNF274	cds	CCAGC	0.00162262	NA	N
chr8	65719326	65719327	-	3.26592	3.62302	2.63903	0	6.43103	3.92208	PDE7A	cds	GAACT	0.00231634	NA	N
chr19	17726822	17726823	+	10.6519	8.82229	15.8342	5.68446	8.26847	7.1718	MAP1S	cds	GGACA	3.64271e-07	0.000291555	Y
chr7	151122810	151122811	+	4.1452	3.75241	7.12539	2.76168	0.964655	2.09177	AGAP3	3utr	GCACC	0.000162306	NA	N
chr16	30779969	30779970	-	1.50735	1.55272	1.47786	1.36883	1.02897	0.804529	ZNF629	3utr	AAACT	0.00368796	NA	N
chr9	133471731	133471732	-	17.0833	8.53997	26.9181	3.93539	5.62716	5.6317	SLC2A6	3utr	TCAGG	0.0152451	NA	N
chr19	1986274	1986275	-	3.12845	1.79889	4.29785	1.78206	1.44144	0.862588	BTBD2	3utr	CCAGG	5.1423e-07	0.0997126	N
chr6	33200898	33200899	+	4.01959	6.46968	2.90294	1.4992	0.918719	1.04589	SLC39A7	5utr	CCACG	0.00302695	NA	N
chr6_GL000255v2_alt	1979037	1979038	+	2.26725	2.43917	2.51304	1.43659	1.23028	1.20174	TUBB	cds	GAACT	5.62135e-42	1.78787e-08	Y
chr17	8162974	8162975	-	8.03918	3.62302	11.0839	0	12.8621	2.09177	VAMP2	5utr	CCATC	0.0367512	NA	N
chr6	39105629	39105630	-	2.08157	2.09618	2.21679	1.4992	2.9232	0.871573	SAYSD1	cds	GAACT	0.00729999	NA	N
chr20	33676031	33676032	-	1.42072	0.879876	2.02326	1.08563	2.06712	0.804529	E2F1	3utr	GAACT	0.00142353	NA	N
chr12	131941898	131941899	+	1.75857	1.31506	1.97927	0.889354	0.714559	1.00291	PUS1	cds	GAACG	0.00745588	NA	N
chr19	55388037	55388038	+	0.0507485	0.0364178	0.0706626	0.0937836	0.0724357	0.10635	RPL28	cds	CGACC	0.0341442	0.955004	N
chr10	79826689	79826690	+	4.27081	8.53997	6.33368	0	0.714559	3.48629	LOC642361	ncRNA	GGACC	0.0403207	NA	N
chr22	24585855	24585856	-	10.25	7.69303	24.543	2.6236	1.83744	1.30736	LRRC75B	3utr	TGACT	0.000119506	NA	N
chr3	37243907	37243908	-	4.82351	2.42613	2.37513	5.24719	0	0	NA	unannotated	GGACT	0.0128932	NA	N
chr16	89948783	89948784	+	3.1403	4.65817	10.5561	7.34607	2.41164	1.96104	DEF8	5utr	GCAGC	0.000204417	NA	N
chr17	81559233	81559234	-	0.930461	0.69243	1.66676	0.437266	0.494695	0.201132	NPLOC4	3utr	GGACC	0.0238528	NA	N
chr16	30524746	30524747	-	0.985937	0.831816	1.18756	0.632192	0.625239	0.754764	ZNF768	cds	AGACC	0.0100846	0.153915	N
chr2	127864907	127864908	-	3.56282	7.76361	1.75935	8.74532	2.14368	3.80323	AMMECR1L	3utr	GAACT	0.00904452	NA	N
chr16	2972455	2972456	+	25.1997	22.6647	30.2023	2.76168	4.03809	2.56885	PAQR4	3utr	GGACA	2.98048e-09	NA	N
chr1	179072100	179072101	+	5.52694	4.99089	2.71443	0	0	4.64839	FAM20B	cds	GGACA	0.000194699	NA	N
chr7	100430488	100430489	+	1.74765	1.90855	3.50614	2.09888	0.779519	1.04589	MEPCE	cds	GGAGG	0.0027683	NA	N
chrX	73820873	73820874	-	1.20305	0.898143	1.50345	3.44472	4.33901	2.61472	XIST	ncRNA	AGATA	2.08442e-08	0.000554571	Y
chr14	77025479	77025480	-	12.4894	9.70452	6.78608	14.6921	8.57471	7.47062	IRF2BPL	cds	GTACC	0.000101319	NA	N
chr4	11368601	11368602	+	26.4623	28.7254	58.5865	0	6.43103	5.22944	NA	unannotated	AGAGA	1.32429e-08	NA	N
chr7	44573926	44573927	-	4.60578	6.25941	4.60631	1.61452	0.803879	0.996083	DDX56	5utr	GCAGC	4.51561e-05	NA	N
chr21	8401095	8401096	+	0.427772	0.34782	0.43938	2.07876	1.7122	1.60316	NA	unannotated	GGAGT	4.37014e-21	7.17311e-109	Y
chr5	179837497	179837498	-	4.11094	5.69332	1.9001	0	0	0	C5orf45	cds	GGACT	0.00118127	NA	N
chr6	73518043	73518044	-	0.275844	0.163841	0.235018	0.728467	0.594993	0.504879	EEF1A1	cds	AGACT	0.00247633	0.582271	N
chr1	42682475	42682476	+	0.30061	0.324112	0.363931	1.02975	0.560235	0.75489	YBX1	5utr	GCAGC	0.001508	0.00464435	Y
chr14	103521425	103521426	-	0.659781	0.516734	0.969727	1.27841	1.07184	0.966544	CKB	cds	CCAGC	0.000397504	0.128197	N
chr20	23354375	23354376	+	2.19068	2.35894	1.98848	1.06465	0.918719	1.1621	NXT1	cds	GAACT	5.79103e-05	0.241572	N
chr5	640640	640641	+	3.15825	3.10545	1.58342	0	2.57241	0	CEP72	intron	TGACT	0.0164407	NA	N
chr2	131105335	131105336	+	14.7385	8.76179	13.4591	31.4831	2.75616	5.9765	PLEKHB2	5utr	GCAGT	2.97701e-05	0.131181	N
chr4	83283454	83283455	-	25.1224	17.0799	4.75026	10.4944	0	0	COQ2	intron	AGACC	0.0239699	NA	N
chr22	24321594	24321595	+	1.7006	1.42333	1.70522	2.6236	0.98939	0	SPECC1L	cds	GAACT	0.0027706	NA	N
chr1	40292586	40292587	+	2.13541	1.76446	1.97927	2.33208	2.33856	0.747062	ZMPSTE24	cds	TGACT	0.0190412	NA	N
chr19	17581310	17581311	+	2.57894	2.25514	2.41112	3.63267	2.70464	2.69906	COLGALT1	cds	CAATG	5.34761e-09	3.7234e-05	Y
chr19	972319	972320	+	2.76347	4.0112	2.48823	1.4992	2.75616	0	ARID3A	3utr	GGACA	0.0212753	NA	N
chr3	9743184	9743185	+	1.74535	1.83504	3.95855	1.16604	2.14368	0.402264	BRPF1	cds	TGACT	0.00818606	NA	N
chr1	67687879	67687880	+	1.63542	1.68456	3.28864	2.42178	2.26978	5.07097	GADD45A	3utr	AAACT	1.38359e-05	0.00481203	Y
chr3	50355442	50355443	-	2.90891	1.84601	2.35483	1.69264	1.01543	0.81234	TMEM115	cds	GGACA	4.68764e-05	NA	N
chr2	20447640	20447641	+	3.02417	3.24203	4.23565	2.81939	1.25048	1.56394	RHOB	cds	GGACA	4.06037e-10	0.0319968	Y
chrX	16870331	16870332	-	7.18888	5.74507	7.01228	4.66417	5.71648	2.32419	RBBP7	5utr	TCAGC	1.12889e-07	0.0161946	Y
chr14	74909991	74909992	-	4.27081	6.21089	7.9171	0	0	0	RPS6KL1	cds	GGACA	0.00924596	NA	N
chr7	76329893	76329894	-	1.47146	1.36533	0.85261	0.524719	1.02897	0.177269	YWHAG	cds	AAAGG	0.00398024	NA	N
chr5	171392918	171392919	+	1.74653	0.910638	1.51098	7.4167	5.16535	6.77498	NPM1	cds	AAAGT	1.55799e-05	1.26003e-16	Y
chr2	235043191	235043192	+	3.68462	2.68198	2.26203	2.09888	0.643103	0.65368	SH3BP4	cds	GGACT	0.016172	NA	N
chr1	145912424	145912425	-	10.7189	18.7621	14.0246	2.73766	1.37808	1.90161	PEX11B	cds	GGACT	4.33924e-05	NA	N
chr5	6378546	6378547	-	7.8382	27.1726	5.27806	0	0	1.74315	NA	unannotated	GGAGC	0.000115684	NA	N
chr9	137064194	137064195	-	1.82138	1.9409	2.19636	2.38509	1.15759	2.02933	SAPCD2	3utr	GGACG	0.0384705	0.0741058	N
chr16	89645636	89645637	-	1.35443	1.65399	1.85642	0.26236	1.51318	0.820304	CHMP1A	3utr	GGACA	4.16115e-05	NA	N
chr9	137188635	137188636	+	5.52694	13.9745	30.085	31.4831	9.64655	115.048	SSNA1	5utr	CTAGT	0.00874405	0.00250801	Y
chr19	13152662	13152663	+	1.70833	1.83504	2.37513	2.09888	2.14368	1.30736	NA	unannotated	GAACA	0.0445214	NA	N
chr17	82363203	82363204	+	13.6379	15.5272	9.50051	2.6236	6.43103	0	TEX19	cds	GAACT	0.000126852	NA	N
chr19	6414973	6414974	-	1.04246	0.881494	1.32286	2.6236	1.21968	1.79762	NA	unannotated	GCACC	0.00207416	0.00337431	Y
chr16	2777282	2777283	-	2.08157	1.18497	2.13417	1.74906	0.94574	1.26228	TCEB2	5utr	GGAGC	0.0114443	0.559543	N
chr19	18919377	18919378	-	5.92172	9.28105	5.29456	2.03117	2.06712	1.02038	COPE	5utr	TCAGG	7.26838e-13	0.750682	N
chrX	24149728	24149729	+	5.02449	2.91135	1.18756	0	0	20.9177	ZFX	5utr	CCAGT	0.0494249	NA	N
chr7	150398434	150398435	+	5.42645	2.0703	4.75026	0	0	1.60906	ZNF775	3utr	GGACT	0.0479615	NA	N
chr16	1770515	1770516	-	0.491908	0.464964	0.57232	0.612172	0.774106	0.470062	NME3	3utr	GGACG	0.00080245	NA	N
chr16	4804587	4804588	-	1.46428	1.32844	1.39149	0.349813	0.918719	0.514371	GLYR1	3utr	AGACT	0.000974182	NA	N
chrX	154488661	154488662	-	2.69495	3.79047	3.0835	7.34607	5.22522	5.36353	SLC10A3	cds	CCAGG	0.000171704	0.00512412	Y
chr16	28492073	28492074	-	3.68462	3.68772	3.69464	0	0	0	CLN3	5utr	TCACG	0.0483842	NA	N
chr22	30591867	30591868	-	0.508974	0.571488	0.617265	0.902743	0.424024	0.334684	PES1	5utr	GTACG	0.0226976	0.764589	N
chr22	19724528	19724529	+	1.0822	1.29394	0.950051	4.19775	0.803879	0	GP1BB	3utr	ACAGG	0.0490562	NA	N
chr21	44300072	44300073	+	5.13614	8.20725	5.454	4.77017	3.75144	1.74315	PFKL	5utr	GGAGT	1.7566e-06	0.0125541	Y
chr4	8609064	8609065	-	6.53183	11.6454	4.75026	0	2.14368	20.9177	NA	unannotated	TGAGG	0.0199889	NA	N
chr1	203683195	203683196	+	2.13541	1.42333	3.16684	0	0.918719	5.22944	ATP2B4	5utr	ACAGC	0.0185726	NA	N
chr12	132730151	132730152	-	3.97772	1.95343	3.16684	1.99893	1.80069	1.74315	ANKLE2	cds	GGACA	9.83082e-05	NA	N
chr14	49893419	49893420	+	0.904408	1.01524	1.26674	0.874532	1.60776	0	ARF6	5utr	GAACC	0.0456255	NA	N
chr8	38060218	38060219	+	0.278631	0.308674	0.258288	0.26309	0.197602	0.115781	EIF4EBP1	3utr	GAACC	0.00435381	0.508969	N
chr1	9602290	9602291	+	1.80882	3.78476	3.61924	0.80726	0.643103	1.60906	TMEM201	cds	TGACT	0.0450933	NA	N
chr6_GL000252v2_alt	1198080	1198081	+	0.753673	4.0759	2.53347	0	0	0	HLA-A	5utr	GGACT	0.0255912	NA	N
chr22	41436628	41436629	-	2.72758	5.9521	2.96891	1.6791	1.03726	2.09177	TOB2	cds	TCACT	0.00191843	NA	N
chr3	126989023	126989024	+	2.39629	3.17602	2.81497	1.04944	0.964655	0.418355	PLXNA1	cds	GGACG	0.0182287	NA	N
chr19	49491733	49491734	+	2.9421	1.93034	3.02112	9.14317	6.57008	5.83682	RPL13A	cds	CTACG	1.01321e-08	2.12145e-07	Y
chr7	155004126	155004127	+	7.92752	5.64156	2.735	8.74532	1.83744	7.32121	PAXIP1-AS1	ncRNA	GAACT	7.14036e-05	NA	N
chr22	42614932	42614933	-	5.8619	19.7972	8.97271	0	4.28736	6.27532	POLDIP3	5utr	GTAGT	0.000264829	NA	N
chr10	125161029	125161030	-	2.51224	3.88181	2.37513	0	0	0	CTBP2	5utr	TCACC	0.0400838	NA	N
chr19	3632865	3632866	-	2.45642	2.21818	1.09621	0.749599	1.60776	1.1621	PIP5K1C	3utr	GAACA	0.0202395	NA	N
chr2	85608417	85608418	-	3.94781	4.23117	1.3723	0.617317	0.494695	1.1621	C2orf68	3utr	TGACT	0.00703706	NA	N
chr9	101552503	101552504	+	1.546	2.24282	1.84732	5.597	1.48408	5.6317	RNF20	cds	AAAGG	0.0127715	0.121839	N
chr16	346678	346679	-	4.4427	3.93033	8.55046	1.04944	1.07184	2.61472	AXIN1	cds	GGACT	1.11905e-05	NA	N
chrX	155216473	155216474	+	14.1942	9.38103	7.52124	15.3379	7.56592	7.55363	VBP1	cds	GCATC	7.65728e-09	0.000391417	Y
chr20	408761	408762	+	1.21645	0.526817	0.554197	0.388681	0.676951	0.536353	RBCK1	cds	GGACG	0.0492587	NA	N
chr3	51703797	51703798	+	1.0049	0.776361	1.29788	0.664201	0.144518	0.510189	TEX264	cds	CCACA	1.20554e-05	0.699137	N
chr9	130704200	130704201	+	2.35843	2.36548	3.45473	3.59807	3.38475	3.16199	EXOSC2	3utr	TGACT	3.53308e-05	NA	N
chr16	30724560	30724561	+	1.8552	1.92242	2.02326	3.06086	1.83744	1.30736	SRCAP	cds	CAACT	0.00187573	NA	N
chr3	57557159	57557160	+	1.20588	1.48803	0.950051	1.90807	0.918719	1.96104	PDE12	cds	ACAGC	0.0379765	NA	N
chr17	82602246	82602247	+	5.31538	5.23593	5.39802	1.4992	0.567444	0.522944	FOXK2	3utr	GGACG	4.08339e-06	NA	N
chr16	28538012	28538013	-	1.0822	0.776361	0.82941	0.388681	0	0.360651	NUPR1	3utr	AGAGC	0.0497895	NA	N
chr20	44197379	44197380	-	0.279138	0.535422	0.651996	0.477017	0.612479	0.290524	OSER1	cds	TGACT	0.0476519	NA	N
chr6_GL000250v2_alt	2053705	2053706	+	0.992257	0.657287	1.31952	0.744763	0.679053	0.658522	TUBB	cds	GCATC	9.72942e-10	0.290299	N
chr11	14520352	14520353	-	2.00979	3.41599	4.27523	0.524719	0	0	PSMA1	5utr	GCACC	0.0112288	NA	N
chr6	26413443	26413444	+	12.0588	9.57512	5.54197	0	6.43103	1.49412	BTN3A1	cds	GGACT	0.0139127	NA	N
chr22_KI270733v1_random	133175	133176	+	0.138474	0.0619247	0.275377	1.61452	0.595979	1.43295	NA	unannotated	CCACG	9.94433e-05	4.19358e-15	Y
chr4	90839111	90839112	-	33.1616	23.679	26.9181	0	0	5.22944	NA	unannotated	ACAAC	0.000124665	NA	N
chr7	5528564	5528565	-	0.187896	0.108789	0.274996	0.375296	0.356278	0.307468	ACTB	cds	CCATG	0.0450876	0.899048	N
chr3	126989596	126989597	+	1.73573	3.49363	1.38549	0	1.22496	0.747062	PLXNA1	cds	GGACG	0.0296427	NA	N
chr17	81511604	81511605	-	0.826753	0.579925	1.14714	0.543047	0.267562	0.232666	ACTG1	cds	ACACC	2.50559e-10	0.0983627	N
chr5	36976100	36976101	+	9.54653	5.43453	1.58342	3.49813	0	2.61472	NIPBL	cds	GGACA	0.0270211	NA	N
chr7	108573228	108573229	+	13.0637	6.05562	5.73989	6.55899	2.2968	4.3066	DNAJB9	cds	TGACT	0.000173618	NA	N
chr22	49963326	49963327	+	1.37986	1.52397	1.51879	0.749599	0.371021	1.29122	PIM3	3utr	AGACG	1.35853e-06	NA	N
chr7	43609290	43609291	-	7.53673	18.189	3.56269	2.99839	2.57241	2.09177	NA	unannotated	GAACT	8.32197e-05	NA	N
chr1	92837494	92837495	+	0.228777	0.105811	0.214944	0.383834	0.343158	0.330414	RPL5	cds	GAATT	0.00533645	0.117115	N
chr19	39178774	39178775	+	2.59328	2.49377	3.09486	0.954035	1.9488	1.30736	PAK4	3utr	GGACT	0.000384273	0.160383	N
chr22	32388100	32388101	-	16.4133	6.21089	7.12539	0	0	0.950807	NA	unannotated	GCAGG	0.000436362	NA	N
chr7	6149994	6149995	+	3.1403	1.13866	1.05561	0	1.42912	0	USP42	cds	GAACT	0.0320848	NA	N
chr16	1674149	1674150	+	8.2904	5.02047	2.59105	2.2488	1.89148	1.04589	CRAMP1	3utr	AGACT	0.000212579	NA	N
chr1	92843662	92843663	-	3.26592	5.24044	0.950051	0	1.60776	3.48629	FAM69A	cds	GGACT	0.0440615	NA	N
chr12	13044382	13044383	+	21.1028	8.92816	1.58342	0	3.21552	5.22944	FAM234B	5utr	GCACG	0.0263721	NA	N
chr22	37666658	37666659	+	0.468034	0.345049	0.551798	2.00454	0.803879	0.719048	PDXP	3utr	AGACT	0.0297602	0.161068	N
chr3	51994055	51994056	-	0.109725	0.0712473	0.125032	0.2133	0.0638844	0.117854	RPL29	cds	GCAGG	0.000806981	0.569689	N
chrX	9719200	9719201	+	0.781587	0.716641	0.879677	0.874532	0	1.10093	TBL1X	3utr	ACACA	0.047346	NA	N
chr19	35545629	35545630	+	23.2562	24.4123	64.1285	7.69588	7.91512	5.42312	TMEM147	5utr	TCAGG	6.1922e-07	0.353578	N
chr22	42619422	42619423	-	0.806963	1.13307	1.0796	0.603125	0.605274	0.486459	CYB5R3	3utr	GGACC	0.00584801	NA	N
chr12	1786171	1786172	+	7.23526	6.65453	5.32605	12.2434	9.47731	9.15152	ADIPOR2	3utr	AAACT	2.39984e-06	0.0396281	Y
chr4	139045211	139045212	+	0.717784	1.25412	1.80962	1.74906	0.338475	0.550467	NOCT	cds	GAACA	0.0336939	NA	N
chr19	12954370	12954371	-	0.579212	0.564156	0.516142	0.343566	0.33495	0.350002	GADD45GIP1	cds	GGACC	0.000665375	0.998573	N
chr2	96268521	96268522	+	0.502449	0.331095	0.575789	0.516117	0.378296	0.556323	CIAO1	cds	GTATG	0.0139737	NA	N
chr1	154601706	154601707	-	2.47875	1.26842	2.41471	3.37319	1.11844	1.98586	ADAR	cds	TGACT	6.43772e-05	0.0309629	Y
chr19	12940629	12940630	+	0.300074	0.106255	0.273964	0.232634	0.161584	0.124141	CALR	cds	CCAGT	0.000151535	0.922999	N
chr2	20448206	20448207	+	5.04419	3.54215	4.10833	5.34619	5.1762	2.3657	RHOB	3utr	GGACT	1.36164e-12	1.81311e-05	Y
chr11	66685815	66685816	-	7.75207	7.69303	2.77098	2.42178	1.28621	0	SPTBN2	3utr	GGACA	0.0165884	NA	N
chr15	40472093	40472094	+	5.69442	3.36423	2.11123	0.874532	6.43103	2.17893	CHST14	cds	TGACT	0.0192242	NA	N
chr19	46609652	46609653	+	1.48296	1.14674	1.82376	3.79758	2.22496	2.22417	CALM3	3utr	GCAGC	1.16116e-06	1.66955e-12	Y
chr7	127652164	127652165	+	16.7178	26.6551	24.4299	4.77017	4.5936	1.96104	SND1	5utr	GTAGA	2.46033e-13	0.572795	N
chr14	55352440	55352441	+	3.81861	2.86656	10.2922	0	2.85824	1.90161	FBXO34	cds	TGACA	0.00527752	NA	N
chr22	19331026	19331027	-	4.43337	3.36423	3.2724	3.22904	2.85824	4.54734	HIRA	3utr	AGACT	0.00856457	NA	N
chr1	171781717	171781718	+	4.01959	1.78563	1.97927	7.87079	0	2.61472	METTL13	5utr	TCACG	0.00996086	NA	N
chr19	18541902	18541903	-	0.89723	0.688802	0.50206	1.66161	0.860202	0.867556	FKBP8	cds	GGACT	0.00364163	0.0455788	Y
chr15	84802358	84802359	+	1.95955	3.10545	3.16684	0.80726	0.714559	1.04589	ZNF592	cds	GGACC	0.043568	NA	N
chr19	2101923	2101924	-	1.0049	0.59521	1.05561	1.18804	1.31544	0.996083	AP3D1	3utr	GGACT	0.0138227	0.391409	N
chr20	298307	298308	+	6.3553	7.06688	8.49288	3.42208	4.91785	4.26893	ZCCHC3	cds	GAACT	2.60287e-11	0.000113454	Y
chr16	57186038	57186039	-	7.36925	6.40498	5.80587	0	0	0	FAM192A	5utr	CTATT	0.00589237	NA	N
chr1	27841188	27841189	+	0.381861	0.651142	0.703742	0.349813	0.13398	0.222529	PPP1R8	cds	GAACT	0.0463399	NA	N
chr22	20507581	20507582	+	16.0784	11.1278	6.33368	10.4944	1.60776	0	MED15	5utr	GCACT	0.00576003	NA	N
chr21	8443052	8443053	+	0.2043	0.0942889	0.284737	0.131461	0.115006	0.0849657	NA	unannotated	TAAGG	1.30878e-24	2.1231e-10	Y
chr2	231461988	231461989	-	0.418096	0.241106	0.578557	0.469023	0.465404	0.581049	NCL	cds	GAAGG	0.0301991	0.991185	N
chr17	16471709	16471710	+	1.59601	1.24218	2.11123	0	0	0	NA	unannotated	GAACC	0.0287086	NA	N
chr11	62672067	62672068	+	2.05256	1.81151	2.73889	0.677057	0.523456	0.493343	UQCC3	cds	GAACT	0.000268026	NA	N
chr12	56158357	56158358	+	3.01469	12.1112	7.05341	2.49866	1.69238	1.20679	MYL6	5utr	GGAGC	1.6896e-05	0.551129	N
chr10	74151220	74151221	+	48.2351	40.3708	44.3357	2.09888	8.57471	4.18355	ADK	5utr	GGACC	2.40157e-07	0.550916	N
chr8	144444432	144444433	-	1.43557	2.32908	3.69464	2.09888	0	0	NA	unannotated	GGATC	0.0309883	NA	N
chr14	102343885	102343886	-	3.21567	5.27926	20.5844	10.4944	0	1.74315	NA	unannotated	TGACT	0.0361238	NA	N
chr17	16381964	16381965	+	0.1844	0.0890814	0.208773	0.225894	0.121419	0.132499	UBB	cds	CCAGT	0.00547647	0.487302	N
chr6	26596935	26596936	+	35.1714	23.2908	38.0021	0	3.21552	41.8355	NA	unannotated	TCAGT	4.72831e-05	NA	N
chr14	50944482	50944483	-	90.4408	36.2302	34.5185	4.37266	2.57241	4.64839	PYGL	5utr	CCACC	4.45229e-10	0.796676	N
chr16	68259865	68259866	+	10.9422	13.6295	8.07544	10.4944	3.75144	2.92848	PLA2G15	3utr	GGACA	2.22732e-05	NA	N
chr1	1234542	1234543	+	2.00979	2.71726	2.05844	3.81614	1.39805	1.56883	B3GALT6	3utr	CCACC	0.0323159	NA	N
chr9	125236566	125236567	-	1.81276	1.07096	1.8523	5.17723	4.53955	3.94219	HSPA5	3utr	ATATT	9.72281e-07	3.00901e-07	Y
chr3	113747036	113747037	+	12.0588	11.6454	3.16684	0	0	0	ATP6V1A	5utr	GCAGC	0.0289463	NA	N
chr1	19485532	19485533	-	5.69442	3.10545	11.0839	2.6236	2.14368	2.61472	CAPZB	5utr	TCACT	0.0302141	NA	N
chrUn_GL000220v1	159468	159469	+	0.295814	0.139984	0.268447	1.18408	0.696878	0.988188	NA	unannotated	GGAGG	7.05439e-07	0.31133	N
chrX	103310992	103310993	-	3.11518	5.43453	7.9171	4.19775	1.16928	1.23046	BEX2	5utr	ACACT	9.14089e-05	NA	N
chr17	34983064	34983065	+	1.59601	1.30429	2.69181	2.8621	0.714559	0.871573	LIG3	cds	GAACT	0.0125273	NA	N
chr14	21431448	21431449	-	4.68952	2.08392	4.75026	0	1.16928	3.21812	CHD8	cds	GAACT	0.00474704	NA	N
chr18	12325141	12325142	+	2.42561	2.4543	3.32518	1.4992	1.66731	0.603397	TUBB6	cds	GGACG	0.000827049	NA	N
chr8	70156603	70156604	-	5.52694	3.88181	7.9171	17.4906	5.51232	6.97258	NCOA2	cds	GGACT	0.0269393	NA	N
chr5_KI270795v1_alt	10069	10070	+	5.52694	5.24044	2.77098	10.4944	6.43103	0	LOC728554	ncRNA	CCAGG	0.0134233	NA	N
chr2	231708717	231708718	+	0.287558	0.206094	0.323386	1.36819	0.5673	0.715093	PTMA	cds	GCAGC	5.86258e-06	0.000427149	Y
chr5	83077423	83077424	-	12.3937	34.1599	5.93782	0	6.43103	3.48629	TMEM167A	5utr	CCAAC	0.00126005	NA	N
chr11	13668710	13668711	+	5.19197	14.7509	5.54197	0	0	0	FAR1	5utr	GGAAA	0.00236725	NA	N
chr16	30526773	30526774	-	3.01469	4.65817	4.22245	0	3.21552	1.74315	NA	unannotated	ACAGT	0.0463811	NA	N
chr5	134741211	134741212	+	2.2186	2.8012	2.48823	1.04944	0.612479	0.848017	CAMLG	cds	GGACC	8.33997e-08	NA	N
chr7	66682165	66682166	+	3.21567	12.0336	2.26203	3.49813	1.60776	0	RABGEF1	5utr	CCAGA	0.00736811	NA	N
chr15	64156047	64156048	-	0.344536	0.394176	0.471507	0.309417	0.171494	0.215277	PPIB	cds	GAAGC	4.70401e-08	0.552859	N
chr3	50358413	50358414	-	0.602938	1.43627	1.58342	0.912555	0.622358	1.84568	TMEM115	cds	GGACA	0.00891149	NA	N
chr6_GL000255v2_alt	1979177	1979178	+	0.214496	0.264147	0.232155	0.220162	0.284707	0.171457	TUBB	cds	GAACA	0.0304253	0.481707	N
chr20	63890116	63890117	+	0.312635	0.549134	0.3862	0.233208	0.321552	1.04589	TPD52L2	3utr	GAACA	0.0354359	NA	N
chr10	62805627	62805628	+	7.77121	11.7866	10.6089	0.999465	2.57241	1.30736	ADO	cds	GGACA	3.39881e-05	NA	N
chr1	29119323	29119324	+	0.687561	0.952807	0.500027	0	0	0.298825	EPB41	3utr	AGACT	0.0499644	NA	N
chr5	43495594	43495595	-	1.33207	0.622153	1.35722	2.29347	1.71494	1.35578	C5orf34	intron	GAAGT	0.0188286	0.901474	N
chr17	57106152	57106153	+	1.03066	0.480605	0.886715	3.17272	2.24338	2.21245	AKAP1	cds	GAACA	0.0042027	0.079896	N
chr17	50382837	50382838	-	0.709339	0.399944	0.609007	2.30364	1.28621	1.01684	LRRC59	3utr	GGACT	0.0330594	0.0585005	N
chr14	74909805	74909806	-	2.41175	2.52317	1.58342	20.9888	2.75616	2.32419	RPS6KL1	cds	GAACT	0.0336399	NA	N
chr19	13138218	13138219	+	0.81794	0.624465	0.742228	0.295616	0.238186	0.252021	NACC1	cds	CAACG	0.00206367	NA	N
chr1	151399616	151399617	+	0.212145	0.159485	0.114358	0.469898	0.287421	0.277977	PSMB4	cds	GGACT	0.0261848	0.722894	N
chr19	8514165	8514166	-	17.5857	12.163	2.37513	0	0	0	NA	unannotated	CGAGA	0.0143904	NA	N
chr16	1972054	1972055	+	25.6249	10.0927	13.1952	3.49813	1.60776	15.6883	NA	unannotated	GCAGC	5.92613e-05	NA	N
chr16	88697299	88697300	-	3.01469	2.50824	6.62157	0	0.714559	0.929678	RNF166	3utr	GGACG	0.00066931	NA	N
chr2	181922115	181922116	+	3.71812	3.67007	5.80587	0	0.803879	0	SSFA2	cds	GAACT	0.000960338	NA	N
chr20	2470786	2470787	-	37.0915	44.7702	24.796	5.52758	5.00192	5.10639	SNRPB	5utr	GCATT	3.53961e-111	1.28241e-12	Y
chr5	32126440	32126441	-	2.00979	1.24893	2.24318	1.9677	2.2968	1.3642	GOLPH3	cds	TGACA	0.017444	NA	N
chr3	48688309	48688310	-	1.67483	1.55272	1.92272	1.9677	1.69238	1.99217	IP6K2	cds	AGACA	0.00558397	NA	N
chr9	136423177	136423178	+	1.22134	1.37566	1.69262	0.80726	0.824492	0.721302	PMPCA	cds	TGACT	1.4763e-05	NA	N
chr22	50783765	50783766	+	11.0539	19.409	7.9171	0	0	10.4589	RPL23AP82	ncRNA	GCAGG	0.0139663	NA	N
chr6	108664610	108664611	+	2.51224	2.42613	2.90294	3.49813	1.60776	2.09177	FOXO3	cds	GTACT	0.0189526	NA	N
chr22_KI270733v1_random	177086	177087	+	0.534733	0.363564	0.680841	0.77082	0.541176	0.516355	NA	unannotated	GAAGC	1.66372e-76	8.91692e-06	Y
chr2	219570726	219570727	-	5.22547	5.54161	5.67392	3.18012	0.602909	2.32419	OBSL1	cds	GGACG	1.63252e-05	NA	N
chrX	137567229	137567230	+	10.25	4.03708	4.01945	1.74906	1.83744	0	ZIC3	cds	GGACA	9.26808e-05	NA	N
chr7	17339115	17339116	+	10.5514	9.51043	7.9171	0	2.14368	0	AHR	cds	GGACT	0.0319221	NA	N
chr4	173332224	173332225	-	2.24233	1.11463	2.32074	8.18672	5.83922	5.18826	HMGB2	cds	ATATC	2.71921e-05	2.22557e-06	Y
chr10	119104116	119104117	+	32.1567	13.3275	24.1471	7.87079	1.92931	12.202	FAM45A	5utr	CCAGA	3.28993e-07	0.177576	N
chr1	2185115	2185116	+	3.39153	3.96807	2.87894	3.81614	1.28621	1.25506	PRKCZ	3utr	GGACA	0.0200797	NA	N
chr3	101574193	101574194	+	32.1567	15.139	6.10747	6.99625	0.803879	12.202	PCNP	5utr	GCAGG	3.73017e-07	NA	N
chr15	85744867	85744868	+	9.71401	5.43453	4.75026	2.6236	12.8621	2.09177	AKAP13	3utr	AGACT	0.00261719	NA	N
chr16	67842977	67842978	+	1.10539	0.665453	0.730809	0.655899	0.338475	0.373531	THAP11	cds	AGACT	0.00946892	NA	N
chr10	47529989	47529990	-	7.72998	6.53057	8.90673	10.4944	5.14483	1.1621	LOC107987147	ncRNA	GAACT	1.35477e-05	NA	N
chr20	46061626	46061627	-	3.94229	5.6797	2.67202	0.80726	0.756592	0.721302	NCOA5	3utr	GGACT	0.000152613	NA	N
chr20	32437995	32437996	+	0.79334	1.18497	0.879677	0	0.53592	0	ASXL1	3utr	GGACA	0.0291988	NA	N
chr1	25815684	25815685	+	3.47527	1.75606	3.56269	0.338528	1.75392	0.896475	SEPN1	cds	GGACT	9.24461e-05	NA	N
chr16	66613296	66613297	+	4.35456	3.10545	5.54197	3.81614	3.72323	2.61472	CMTM3	3utr	AGACT	2.97699e-05	NA	N
chr1	55068845	55068846	-	2.21077	4.21453	1.97927	2.09888	2.14368	2.61472	USP24	3utr	GAACT	0.0347339	NA	N
chr14	39181605	39181606	+	0.684185	0.357126	0.558854	0	0.598236	1.47078	PNN	cds	GAAGT	0.00752198	NA	N
chr3	12816773	12816774	+	1.64438	1.84386	1.9001	1.16604	1.37808	3.73531	CAND2	cds	TTACT	0.0490562	NA	N
chr22	20934226	20934227	+	0.489565	0.561623	0.461831	0.538173	2.78678	0.804529	CRKL	cds	AGACT	0.0333637	NA	N
chr10	102107989	102107990	-	0.611677	1.08136	1.39341	0.655899	0.428736	1.96104	LDB1	3utr	GCAGC	0.0497536	NA	N
chr6	17629109	17629110	-	1.21179	0.882229	1.94882	1.34543	1.28621	0.721302	NUP153	cds	TAACT	0.0023237	NA	N
chr14	19098249	19098250	+	5.77816	2.97605	2.57306	2.2488	0.494695	0.615228	LINC01296	intron_ncRNA	AGAGC	0.00700334	NA	N
chr10	87342453	87342454	+	25.1224	6.98725	8.70881	0	6.43103	6.5368	LINC00863	ncRNA	GAACT	0.0245679	NA	N
chr1	88992628	88992629	-	7.23526	6.98725	5.54197	0	0	0	RBMXL1	5utr	CCAGT	6.24191e-05	NA	N
chr16	30779385	30779386	-	3.68462	3.49363	1.69652	1.23463	2.44992	4.64839	ZNF629	3utr	AAACT	0.000523746	NA	N
chrX	135032354	135032355	+	8.4094	10.9916	9.30259	1.98542	4.47376	1.1621	FAM127A	5utr	CCATT	4.49015e-14	0.155547	N
chr19	9653445	9653446	-	5.45516	8.53997	4.75026	0	5.14483	5.22944	ZNF562	cds	AGACT	0.00332171	NA	N
chr12	42326162	42326163	+	29.142	10.0927	12.6674	0	0	5.22944	PPHLN1	5utr	GTACC	0.00558804	NA	N
chr17	42833444	42833445	+	2.67973	2.0703	3.16684	1.56299	0.730799	0.950807	PSME3	5utr	GCAAG	0.00196202	0.715348	N
chr1	27850239	27850240	+	5.74539	5.83888	5.4954	1.33971	0.393737	1.74315	PPP1R8	cds	GGACA	1.2665e-07	NA	N
chr6	34859194	34859195	+	6.53183	3.57126	9.50051	1.4992	2.96817	2.41359	UHRF1BP1	cds	AGAGG	0.0443507	NA	N
chr9	136926094	136926095	+	5.40132	3.62302	4.27523	1.90807	5.71648	0.402264	TRAF2	3utr	AGACT	0.00227957	NA	N
chr9	133098719	133098720	-	2.75416	2.01854	2.96891	3.14831	1.16928	0.950807	RALGDS	cds	GAACT	0.000616553	NA	N
chr5	10680225	10680226	-	1.15715	1.23512	1.52882	0.524719	0.887039	0.514371	DAP	3utr	GGACA	0.00119419	NA	N
chr6_GL000255v2_alt	4509993	4509994	-	5.19197	27.949	2.11123	10.4944	0	0	ZBTB22	cds	GAACA	0.0234253	NA	N
chrX	154011666	154011667	-	0.740985	0.236548	0.868681	1.51411	1.13293	1.11802	IRAK1	3utr	CCATG	3.86605e-05	0.000132839	Y
chr9	136723955	136723956	+	3.40549	3.97139	1.91837	2.04057	1.9708	1.49412	FAM69B	3utr	GGACA	9.60893e-07	0.0485	Y
chr1	166850026	166850027	+	2.90304	2.32908	1.31952	1.35411	0.918719	2.4771	POGK	cds	GAACT	0.00660238	NA	N
chr8	26370649	26370650	+	4.17419	4.02296	6.01699	0	0.918719	1.74315	PPP2R2A	3utr	TGACT	0.00728228	NA	N
chr12	117146073	117146074	-	3.58892	1.58648	0.870881	2.33208	1.16928	0.550467	FBXO21	3utr	GGACA	0.0262224	NA	N
chr1	151165216	151165217	-	4.01959	4.65817	1.13101	0	2.14368	0	LYSMD1	cds	GGACT	0.0160677	NA	N
chr17	7012333	7012334	-	9.37904	14.7509	5.54197	5.24719	0	0	ALOX12-AS1	ncRNA	CTAGC	0.0371905	NA	N
chr19	13763042	13763043	+	3.21567	4.89108	2.87894	2.2488	0.40194	1.04589	CCDC130	cds	GGACT	0.00267816	NA	N
chr19	984317	984318	+	3.51714	5.69332	4.3544	3.49813	2.57241	0	NA	unannotated	TCATG	0.0104098	NA	N
chr22	38483672	38483673	-	0.309199	0.325571	0.536319	1.62413	1.37808	0.825701	DDX17	3utr	GGACT	0.000425675	0.0702674	N
chr6	42745321	42745322	-	1.84231	1.60125	1.58342	1.85195	0	1.54946	TBCC	cds	TGACT	0.0261897	NA	N
chr3	158691486	158691487	+	4.42155	3.10545	2.05844	2.33208	0.98939	2.49021	GFM1	3utr	TGACT	0.000310262	NA	N
chr11	72292966	72292967	-	7.17784	3.97591	3.89765	1.74906	2.6796	2.78903	CLPB	3utr	AGACT	3.00585e-06	NA	N
chr17	75129617	75129618	+	14.4035	11.6454	5.70031	0	3.21552	0	ARMC7	3utr	TGACT	0.00311658	NA	N
chr10	72274878	72274879	+	7.4809	5.65246	5.74696	6.79785	4.86249	6.37851	DDIT4	cds	GAACT	5.59701e-23	6.21019e-30	Y
chr5	73447796	73447797	-	2.82144	3.41599	3.51871	0.839551	0.545003	0.697258	FOXD1	cds	CGAGC	1.90414e-07	NA	N
chr9	127397170	127397171	+	3.51714	7.76361	11.0839	0	0	0	SLC2A8	5utr	GCACT	0.0450933	NA	N
chr6	16129085	16129086	+	11.0539	10.0927	17.4176	31.4831	6.43103	31.3766	MYLIP	5utr	GCAGT	0.00735843	NA	N
chr7	56064304	56064305	+	6.46005	5.78389	5.38363	1.61452	1.28621	2.09177	SUMF2	cds	GCAGT	3.39769e-08	NA	N
chr12	49330245	49330246	+	4.8905	5.17574	3.25998	1.4992	3.21552	2.4404	TROAP	cds	GAACT	0.00040608	NA	N
chr19	5690579	5690580	+	0.093636	0.0768369	0.127297	0.134874	0.0928464	0.103745	RPL36	cds	CCAGG	8.28159e-15	0.164316	N
chr1	1599152	1599153	-	10.8529	7.5418	7.69089	1.65701	2.57241	2.49021	C1orf233	3utr	AGACT	1.87344e-06	NA	N
chr2	24918645	24918646	-	4.23492	5.04635	3.80021	3.08658	4.5936	1.86766	ADCY3	cds	GGACT	2.17928e-05	NA	N
chr14	24136157	24136158	+	10.049	7.76361	5.27806	3.49813	0	0	PSME1	5utr	CCACT	0.0290054	NA	N
chr19	55487382	55487383	+	1.78141	1.2978	2.5539	0.428342	0.521435	0.606312	NAT14	3utr	GGACC	2.41365e-05	NA	N
chr11	66691518	66691519	-	3.68462	2.60636	5.46999	0.749599	1.16928	1.23046	SPTBN2	cds	GGACA	0.00571934	NA	N
chr9	128633843	128633844	-	1.32906	1.32704	1.97927	0.591991	0.366325	0.334982	WDR34	cds	CCAGG	8.17278e-08	0.813316	N
chr1	161118039	161118040	-	11.8578	11.102	7.9171	4.95568	2.0097	2.13051	PFDN2	5utr	CCAGC	3.93061e-08	0.301257	N
chr1	151286493	151286494	+	2.58402	2.7604	3.69464	0	0.803879	1.39452	ZNF687	cds	CCAGG	0.0072465	NA	N
chr1	6592804	6592805	-	1.67483	1.73188	1.78135	0	1.28621	0.747062	KLHL21	3utr	GCACC	0.0309785	NA	N
chr16	87832482	87832483	-	1.0049	1.15907	1.18756	2.05965	1.29989	1.10093	SLC7A5	3utr	TGACA	3.73566e-05	0.126576	N
chrX	120250813	120250814	+	3.76837	2.19969	1.58342	0	0	3.48629	ZBTB33	5utr	GTAGC	0.0300731	NA	N
chr8	144520416	144520417	+	4.22057	6.79316	4.75026	2.28139	0.964655	2.4404	LRRC14	cds	GGACC	0.00164729	NA	N
chr10	102107956	102107957	-	3.18946	3.93931	4.8434	4.84356	2.05793	2.78903	LDB1	3utr	GGACT	3.33703e-05	0.0769079	N
chr20	63639968	63639969	-	0.753673	1.19689	2.29596	1.27205	0.521435	0.804529	STMN3	3utr	GGACC	0.0131039	NA	N
chr1	154974677	154974678	+	3.21567	1.43627	1.87131	1.61452	0.378296	0.996083	CKS1B	5utr	GGAGC	0.00771939	NA	N
chr19	3977855	3977856	-	0.402098	0.346855	0.37519	0.648126	0.394589	0.399411	EEF2	cds	GGACA	9.64955e-38	4.3617e-06	Y
chr16	2767604	2767605	+	0.287114	0.15075	0.362867	0.154329	0.214368	0	SRRM2	cds	GCAGC	0.00765482	NA	N
chr12	123602117	123602118	+	6.36435	4.65817	1.58342	2.6236	0	2.61472	DDX55	5utr	GCAGC	0.0260813	NA	N
chr17	35741397	35741398	+	14.0686	14.4403	5.01416	0	0	0	RASL10B	3utr	GAACT	6.16809e-05	NA	N
chr12	115991573	115991574	-	2.90304	8.3847	2.11123	0.954035	2.14368	4.48237	MED13L	cds	AAACT	0.0152451	NA	N
chr3	9986887	9986888	+	37.1812	55.1217	19.001	10.4944	6.43103	10.4589	NA	unannotated	TCAGA	1.09181e-05	NA	N
chr7	90412872	90412873	+	4.01959	1.71909	3.84545	3.93539	1.37808	3.92208	CLDN12	cds	TGACT	0.0424342	NA	N
chr9	116697970	116697971	+	2.87114	2.50161	0.659758	3.81614	1.60776	1.60906	TRIM32	cds	TGACA	0.0486259	NA	N
chr22	42619465	42619466	-	0.535945	0.321906	0.59861	0.518241	0.191021	0.494676	CYB5R3	3utr	TGAGG	0.00498971	NA	N
chr18	13682055	13682056	-	2.51224	2.78196	6.33368	4.19775	3.85862	0	FAM210A	cds	GGACT	0.0135768	NA	N
chr15	73740027	73740028	-	4.35456	5.24044	3.32518	6.99625	0	0	C15orf59	cds	GAACA	0.000480878	NA	N
chr3	134485978	134485979	-	4.68952	3.10545	2.1772	0	0	0	ANAPC13	5utr	GCAAG	0.0496954	NA	N
chr9	136116269	136116270	-	6.43134	2.98023	5.19559	2.50953	4.17148	3.81832	C9orf69	3utr	GCACT	0.000114527	0.00152311	Y
chr8	47962159	47962160	+	0.30268	0.137409	0.395855	1.03905	0.347623	0.595759	MCM4	cds	AGAGG	0.0139557	0.173868	N
chr8	38210632	38210633	+	10.3839	5.30514	3.95855	0	4.28736	10.4589	BAG4	3utr	AAACT	0.0161868	NA	N
chr17	42998815	42998816	+	0.099375	0.0873062	0.132217	0.101061	0.090503	0.0620296	RPL27	cds	AAAGC	1.22218e-07	0.00306618	Y
chr15	40903255	40903256	+	6.36435	4.46408	4.11689	6.67824	4.71609	9.22842	VPS18	cds	GTACT	0.0158455	NA	N
chr1	220046439	220046440	-	1.09228	0.55801	0.692746	0.437266	0.44352	0.373531	EPRS	5utr	GTAGT	0.0492286	NA	N
chr17	79835120	79835121	-	1.40686	1.16454	0.826132	3.08658	2.85824	1.84568	CBX4	cds	CCAGG	0.0392203	NA	N
chr22	46686271	46686272	-	1.89814	2.53611	1.80962	0.552336	0.53592	0.454734	CERK	3utr	GGACT	0.00529232	NA	N
chr10	3067547	3067548	+	23.1126	21.1558	36.4186	0	0.918719	6.97258	PFKP	5utr	CCATT	3.61421e-08	NA	N
chr19	45885636	45885637	-	0.768451	0.660733	0.904811	0.446569	0.313709	0.871573	IRF2BP1	cds	GAACT	0.00755864	NA	N
chr6	1612374	1612375	+	1.56317	1.70139	2.05258	1.08563	0.547322	1.03116	FOXC1	3utr	AGACA	2.93365e-05	NA	N
chr9	133348934	133348935	+	0.658381	0.468374	0.637436	0.965483	0.674977	0.662184	RPL7A	cds	GAAGG	0.000424658	0.717202	N
chr16	30782798	30782799	-	4.71046	4.60965	2.63903	3.93539	2.26978	0.774731	ZNF629	cds	GGACG	6.87199e-05	NA	N
chr15	66499435	66499436	-	0.261757	0.137778	0.268905	0.670647	0.600514	0.574852	RPL4	cds	CTACT	4.7235e-05	0.0755351	N
chr2	219182414	219182415	+	12.2174	13.6068	19.1594	5.83021	2.14368	5.85697	FAM134A	cds	GGACT	5.85423e-07	0.0146818	Y
chr19	16132343	16132344	+	0.803918	1.55272	2.98055	1.24933	1.5312	1.26228	RAB8A	3utr	TGACT	0.000298773	NA	N
chr13	27424645	27424646	+	1.50735	1.63036	2.37513	0.677057	0.40194	0.360651	GTF3A	5utr	TCAGC	0.00537261	NA	N
chr20	6778623	6778624	+	2.21077	6.46968	3.16684	0	0	0	BMP2	cds	AGACA	0.0375933	NA	N
chr16	69132569	69132570	-	7.20176	8.76179	7.38929	6.55899	6.43103	4.35786	CHTF8	5utr	GCAGT	0.000247487	0.0156239	Y
chr11	59575826	59575827	-	3.01469	3.2466	2.03582	1.74906	0	1.74315	OSBP	3utr	GGACT	0.00843858	NA	N
chr1	9245280	9245281	+	2.61273	3.1609	2.1772	6.99625	2.57241	2.78903	H6PD	cds	GGACT	0.00800708	NA	N
chr9	129634174	129634175	+	0.798007	0.665453	0.586452	0.357763	0.53592	0.550467	NTMT1	cds	GGACT	0.0164142	NA	N
chr19	6459769	6459770	-	4.01959	4.76908	5.27806	2.6236	0	0	SLC25A23	5utr	CCAGA	0.00662089	NA	N
chr19	14150932	14150933	-	1.0049	1.26159	1.58342	0.524719	1.42912	0.435786	ADGRL1	cds	CCAGG	0.0214242	NA	N
chr3	45594983	45594984	+	1.80882	0.867698	0.263903	1.65701	0.714559	0.373531	LIMD1	cds	GCAGG	0.0438282	NA	N
chr22	35423270	35423271	+	0.188418	0.218531	0.395855	0.366936	0.126928	0.226546	MCM5	cds	GCAGC	0.0179257	0.840457	N
chr15	75639259	75639260	-	0.775207	0.405562	0.633368	0.411544	0.900345	0.414213	IMP3	3utr	GGACT	0.0224799	NA	N
chr5	172211833	172211834	-	2.12145	3.33379	1.40748	2.09888	0.803879	2.46091	UBTD2	cds	GAACT	0.000208815	NA	N
chr19	7519789	7519790	+	1.31195	0.761431	2.19919	0.361875	1.32404	0.685828	ZNF358	cds	CGACT	0.0201906	NA	N
chr6_GL000255v2_alt	4166661	4166662	+	2.88071	1.45146	1.05561	3.81614	1.13489	0.674766	BRD2	5utr	TGACT	0.0365835	NA	N
chr6_GL000250v2_alt	3161554	3161555	+	0.717784	1.16454	1.2034	0.691937	0.407027	0.0878897	HSPA1B	cds	GGACA	0.00599279	0.851137	N
chr2	37316749	37316750	-	9.54653	4.65817	11.0839	2.09888	1.60776	1.90161	PRKD3	5utr	AGACT	0.0336939	NA	N
chr15	77614698	77614699	-	2.79138	2.19969	4.75026	0	0	2.09177	LINGO1	cds	CCAGG	0.00411929	NA	N
chr3	49531208	49531209	+	2.34476	1.67794	2.71443	3.27949	4.11586	3.5859	DAG1	cds	TAACA	0.000312108	0.0314215	Y
chr1	229594453	229594454	-	1.25054	1.96931	2.27617	2.18633	3.80016	1.11265	TAF5L	cds	GGACA	0.000272448	NA	N
chr17	79839439	79839440	-	4.52204	23.2908	22.1679	31.4831	5.14483	20.9177	NA	unannotated	TCAGT	0.00966031	0.119967	N
chr1	1387441	1387442	-	2.22513	1.84386	2.00011	0.999465	0.321552	0.615228	CCNL2	cds	GGACT	0.000614922	NA	N
chr22	41528487	41528488	-	1.67483	2.88363	0.989637	3.49813	1.48408	2.32419	POLR3H	3utr	GCACT	0.0365386	NA	N
chr17	2043310	2043311	+	2.66069	1.72979	2.64863	4.63266	3.88542	3.75077	OVCA2	3utr	TGACT	1.20527e-06	0.0012232	Y
chr19	583363	583364	+	0.345771	0.362897	0.301322	0.245483	0.122496	0.269162	BSG	3utr	GGACT	0.00134983	0.276539	N
chr22	30292483	30292484	-	4.62253	5.43453	5.14611	1.16604	0.714559	1.04589	TBC1D10A	cds	GGACT	0.0237388	NA	N
chr19	49108228	49108229	+	0.989437	0.923602	0.827696	0.90599	0.779519	1.15098	SNRNP70	cds	GGACC	0.00315374	0.087735	N
chr7	101088390	101088391	+	6.8333	5.74507	14.2508	0	6.43103	10.4589	TRIM56	cds	GGACA	0.0349694	NA	N
chr9	137551868	137551869	+	7.03428	6.21089	19.001	17.4906	6.43103	6.27532	MRPL41	5utr	CCAAT	0.0277968	0.0441774	Y
chr17	747939	747940	-	1.90673	2.00129	1.93529	0.874532	0.627418	0.938617	GEMIN4	cds	TAACA	0.00169664	NA	N
chr17	44324781	44324782	-	0.471687	0.429985	0.746896	0.47394	0.277599	0.183489	SLC25A39	5utr	GCACA	0.016862	0.764436	N
chr17	77402217	77402218	+	1.4143	1.27871	1.53064	0.80726	0	0.24323	2009-09-01	cds	GGACT	0.00273072	NA	N
chr5	180808829	180808830	-	2.38663	2.52317	8.4449	0	1.07184	0	MGAT1	5utr	GGACA	0.0294305	NA	N
chr19	35510521	35510522	-	14.0686	6.72846	3.80021	0	0	10.4589	DMKN	intron	CCAGG	0.0373566	NA	N
chr1	212995117	212995118	-	3.1403	2.11343	1.05561	0	0	0	ANGEL2	cds	GGACT	0.0148215	NA	N
chr19	2341421	2341422	+	4.82351	6.21089	22.9596	6.29663	0	7.47062	SPPL2B	intron	TGACT	0.0160226	NA	N
chr3	194136147	194136148	+	23.7826	96.2688	18.4732	10.4944	6.43103	6.97258	HES1	5utr	TCACA	4.80869e-05	0.418311	N
chr7	2235371	2235372	-	2.51224	1.43627	1.38549	0.419775	0.321552	0	MRM2	cds	GGACC	0.003167	NA	N
chr5	177609654	177609655	+	5.02449	5.27926	4.44379	2.04057	1.12543	2.54405	B4GALT7	cds	GGACT	1.44879e-06	0.120582	N
chr19	38932699	38932700	+	2.25567	2.91354	2.50091	3.42781	2.35503	2.64113	MRPS12	cds	TGACG	7.39441e-07	3.36605e-07	Y
chr1	200849913	200849914	+	2.00979	5.82271	3.95855	2.6236	0	0	CAMSAP2	cds	GGACT	0.0333637	NA	N
chr17	41821020	41821021	+	0.285482	0.145035	0.267963	0	0.169238	0.543318	FKBP10	cds	GCAGG	0.0455114	NA	N
chr6	15497005	15497006	+	1.13051	3.10545	2.37513	2.6236	0	0	JARID2	cds	GGACT	0.0228328	NA	N
chr19	49108293	49108294	+	1.76788	1.64061	1.23795	0.853202	0.666632	0.900764	SNRNP70	cds	GCAGG	0.00210382	0.256483	N
chr12	122474124	122474125	-	13.5661	5.64156	3.35312	0	2.75616	2.61472	ZCCHC8	cds	TGACT	7.83498e-05	NA	N
chr20	63202536	63202537	-	8.27108	9.12225	5.42887	2.49866	0.803879	3.66061	YTHDF1	cds	GGACA	1.07192e-05	NA	N
chr10	17229779	17229780	+	0.25615	0.147704	0.298325	1.10467	0.626399	0.747062	VIM	cds	ACAAG	0.00224662	0.00794909	Y
chr22	30379414	30379415	-	1.80882	0.980667	0.879677	1.16604	1.07184	1.49412	RNF215	3utr	AGACT	0.0335649	NA	N
chr3	39052022	39052023	+	14.4035	18.0504	4.3544	2.09888	1.42912	2.85242	WDR48	5utr	GCAAG	0.00270182	NA	N
chr21	33551485	33551486	+	11.5898	8.02791	6.55208	3.37319	1.67766	2.21855	SON	cds	GGACT	3.68559e-08	NA	N
chr1	150629484	150629485	-	0.661287	0.368274	0.474328	0.545163	0.79511	0.519235	ENSA	5utr	ACAGT	0.00123244	0.543411	N
chr11	62646619	62646620	-	4.01959	7.6527	4.75026	1.04944	0.803879	1.1621	GANAB	5utr	TCAAG	0.00348507	NA	N
chr20	46358727	46358728	-	2.77213	4.51029	5.03815	2.6236	3.04628	5.07097	SLC35C2	5utr	TAACC	6.00191e-05	NA	N
chr3	47495872	47495873	-	0.646005	1.0451	0.503815	0.308658	0	0.540976	ELP6	3utr	GGACC	0.0334658	NA	N
chr17	4948423	4948424	-	0.248712	0.179481	0.223359	0.181459	0.140469	0.238606	PFN1	5utr	GCAGC	0.0411006	0.0577881	N
chr7	128405966	128405967	-	2.72758	12.0336	5.54197	1.4992	0.643103	1.74315	IMPDH1	5utr	GCAGC	0.0254563	NA	N
chr19	746853	746854	+	6.53183	7.76361	8.70881	10.4944	6.43103	2.09177	PALM	3utr	AGACA	0.00833529	NA	N
chr19	1577345	1577346	-	2.18633	2.50911	3.29663	1.9677	0.827757	1.29038	MBD3	3utr	GGACA	2.29879e-11	0.00801281	Y
chr8	96333605	96333606	+	11.863	10.1318	7.66708	6.76611	5.30126	4.75403	PTDSS1	3utr	GAACT	1.98078e-29	2.00948e-07	Y
chr12	70354749	70354750	+	3.57297	2.71726	2.57306	0	0	1.49412	CNOT2	3utr	GGACA	0.00882516	NA	N
chr9	125273728	125273729	-	0.843439	0.677932	0.823698	0.391095	0.721851	0.570085	NA	unannotated	GGACT	1.51231e-07	0.0409479	Y
chr14	77027706	77027707	-	1.619	0.962688	1.28653	3.93539	1.51318	1.39452	IRF2BPL	cds	GGACT	0.0299431	NA	N
chr1	26432320	26432321	+	6.02938	10.8691	3.16684	0	0	0	DHDDS	5utr	TCATG	0.0468267	NA	N
chr9	35609798	35609799	+	7.14594	4.11015	9.23661	0	1.95727	2.24119	TESK1	3utr	GAACA	0.000139431	NA	N
chr5	154815068	154815069	+	1.16083	0.652849	1.13101	0.184112	0.40194	0.321812	LARP1	3utr	TCAAC	9.65705e-05	NA	N
chr19	49909692	49909693	-	3.10605	5.35689	1.49545	1.3118	0.857471	2.61472	NUP62	cds	GCACT	0.0167817	NA	N
chr10	100363097	100363098	+	0.215928	0.29932	0.5443	0.85552	0.889398	0.694272	SCD	3utr	GAACT	0.00809037	0.0565451	N
chr1	58782402	58782403	-	0.34922	0.334433	0.410516	0.687132	0.456102	0.676445	JUN	cds	GCAGG	0.0138611	0.829679	N
chr19	38725721	38725722	+	8.03918	4.0759	7.52124	6.99625	4.28736	2.61472	ACTN4	intron	GTAGG	0.0444695	0.771044	N
chr11	65636939	65636940	+	2.51224	0.879876	1.45147	1.04944	4.50172	2.09177	PCNX3	cds	AGAGC	0.0367512	NA	N
chr21	8397073	8397074	+	0.334572	0.13099	0.417514	0.704115	0.462946	0.576756	NA	unannotated	ACATG	4.80318e-07	0.0196095	Y
chr11	65918110	65918111	-	3.80425	4.77761	8.97271	0.749599	1.42912	0.615228	C11orf68	cds	GGACC	0.00209943	NA	N
chr21	38822884	38822885	+	20.9772	15.993	12.034	2.09888	1.16928	1.56883	ETS2	cds	GGACT	3.97775e-07	NA	N
chr14	19303073	19303074	-	4.01959	3.95238	5.90184	1.74906	3.75144	1.39452	LOC107987205	5utr	TGACT	0.000226272	NA	N
chr16	87832614	87832615	-	3.748	3.09022	3.49586	1.33971	1.33056	0.329413	SLC7A5	3utr	GAAGG	8.2222e-10	0.0669317	N
chr2	158625176	158625177	+	1.11655	2.23204	2.50708	0	1.48408	1.49412	PKP4	cds	GGACC	0.0482619	NA	N
chr16	682481	682482	+	0.658381	0.482054	0.408624	0.753443	0.269363	0.451462	STUB1	cds	GGACT	9.26308e-06	0.242146	N
chr1	3733620	3733621	+	5.19197	7.5418	6.65036	1.4992	0	0	TP73	3utr	GGACT	0.00730874	NA	N
chr19	19356375	19356376	+	4.19904	4.93544	3.73235	0.583021	0.338475	0.249021	MAU2	3utr	GGACC	4.47112e-05	NA	N
chr6_GL000255v2_alt	4395690	4395691	+	4.22057	8.73406	2.1772	5.24719	1.83744	0	SLC39A7	cds	GGACT	0.00966721	NA	N
chr17	42553950	42553951	-	3.18218	7.50483	7.9171	1.04944	0.857471	1.39452	NA	unannotated	GGACA	0.0301883	NA	N
chr1	234607426	234607427	-	1.69746	1.61591	1.50425	2.37609	2.51649	1.4563	IRF2BP2	cds	CCAGC	2.00786e-05	0.057972	N
chr2	27384833	27384834	-	0.644165	0.750044	0.883061	0.854194	0.4466	0.482717	PPM1G	cds	GGACT	2.00549e-05	0.346898	N
chr1	35507002	35507003	-	2.31126	3.1572	3.95855	0	1.28621	0	KIAA0319L	cds	GGACT	0.0496171	NA	N
chr3	71754725	71754726	+	11.0539	4.39938	4.55233	2.33208	3.21552	2.41359	GPR27	cds	CGACT	0.0195536	NA	N
chrX	101346502	101346503	-	3.20311	2.89128	2.69181	2.33208	3.67488	1.20679	TIMM8A	cds	TGACT	0.000522168	0.525107	N
chr6	158644723	158644724	-	1.55759	1.72525	0.928211	0.874532	0.507713	0.342914	DYNLT1	5utr	GGACG	0.0071795	NA	N
chr19	7680832	7680833	+	19.0931	10.4809	14.2508	4.49759	4.28736	4.35786	TRAPPC5	5utr	TTACG	1.29151e-06	0.53855	N
chr11_KI270832v1_alt	139088	139089	+	2.67973	4.26999	4.75026	0	9.64655	1.10093	PHRF1	cds	GGAGG	0.0405211	NA	N
chr20	59032336	59032337	-	1.11256	1.55272	2.05844	0.477017	0.606701	0.475403	ATP5E	5utr	TGATC	0.000260603	0.670009	N
chr22	38683996	38683997	+	0.610382	0.517574	0.479824	0.96959	0.407822	0.501717	TOMM22	3utr	AGACT	0.000317657	0.518945	N
chr12	56323081	56323082	-	1.41868	2.08647	2.735	1.90807	4.67712	2.17893	PAN2	cds	GGACT	0.00428581	NA	N
chr5	139561357	139561358	+	4.27081	2.91135	2.53347	0	2.14368	1.74315	UBE2D2	5utr	GCAGC	0.0114164	NA	N
chr12	95467364	95467365	-	1.77716	2.00507	1.80161	2.54212	2.3082	2.06312	NA	unannotated	GGACT	3.6501e-23	1.65673e-10	Y
chr1	20650654	20650655	+	2.93095	2.60636	2.30316	3.97085	1.40679	2.69395	PINK1	cds	GCAGC	6.76628e-05	0.170567	N
chr3	49532488	49532489	+	1.53018	2.93014	1.9133	1.33971	1.07184	0.627532	DAG1	cds	GGACC	0.000253382	NA	N
chr22	49886757	49886758	+	18.3896	10.7212	17.6815	1.16604	1.28621	3.98433	ZBED4	cds	GAACT	1.11169e-08	NA	N
chr12	123620044	123620045	+	1.59109	1.61742	1.47032	4.77017	2.05793	2.85242	DDX55	cds	TAACT	0.0102306	NA	N
chr11	34146263	34146264	+	1.0049	1.09176	0.808554	2.00956	1.54345	1.10927	NAT10	3utr	GGACT	0.000216478	0.104745	N
chr17	82033526	82033527	+	0.207743	0.177916	0.243603	0.435616	0.28512	0.460997	RAC3	cds	CCATT	0.0110905	0.651021	N
chr14	49622397	49622398	+	3.19203	2.65597	4.04652	3.27949	2.7961	2.32419	MGAT2	cds	AGACT	1.99019e-06	NA	N
chr3	196942525	196942526	-	2.88908	6.21089	6.33368	0	0.643103	1.49412	NCBP2	5utr	GCATT	0.000655943	NA	N
chr8	63168642	63168643	+	17.0833	8.15179	9.50051	0	0	6.97258	YTHDF3	5utr	CCATT	0.00185676	NA	N
chr16	8795935	8795936	-	5.17909	4.20529	2.55783	4.0363	0.428736	3.05051	TMEM186	3utr	GGACC	0.000232975	NA	N
chr20	63287985	63287986	+	4.93313	7.37543	7.32331	1.83652	1.16928	2.56136	ARFGAP1	3utr	GGACA	1.95447e-05	0.0930247	N
chr19	3981971	3981972	-	0.314801	0.228624	0.312505	0.579849	0.484856	0.467952	EEF2	cds	CCAGC	0.000260252	0.949581	N
chr2	27200379	27200380	-	0.870911	0.554544	0.408624	0.684416	0.551232	0.177269	SLC5A6	3utr	CCACC	0.0323159	NA	N
chr6	3225812	3225813	-	14.0686	3.26072	4.43357	6.99625	4.82328	2.32419	NA	unannotated	GCAGG	0.00675568	NA	N
chr14	69055416	69055417	-	2.24624	3.49363	1.13101	1.3118	0.803879	0	DCAF5	cds	GTACG	0.0256999	NA	N
chr22	38742664	38742665	+	6.02938	5.9521	5.80587	2.6236	2.57241	2.09177	NA	unannotated	AGACG	0.029954	NA	N
chr20	328095	328096	+	2.59158	2.38202	2.29323	3.07153	1.44698	3.3028	SOX12	3utr	AGACT	7.82437e-06	0.0394196	Y
chr6	3272995	3272996	-	4.42155	7.2978	2.63903	0	0	1.04589	SLC22A23	3utr	AGACC	0.0271459	NA	N
chr5	640896	640897	+	9.04408	7.24604	6.33368	0	3.21552	6.27532	CEP72	intron	GGACG	0.0176666	NA	N
chr1	32775846	32775847	-	1.02628	0.869782	0.943488	0.722091	0.513275	0.584658	YARS	3utr	GAACT	7.25118e-09	0.290466	N
chr1	3857475	3857476	+	6.02938	3.88181	7.12539	0	0	0	DFFB	5utr	GCACC	0.0441572	NA	N
chr22	20917408	20917409	+	9.71401	34.9363	22.1679	0	3.21552	15.6883	NA	unannotated	GCAGA	9.11339e-05	NA	N
chr14	19337682	19337683	-	7.03428	6.3218	2.85015	2.6236	6.43103	0	NA	unannotated	GCACT	0.00327733	NA	N
chr9	87706567	87706568	+	3.89398	4.54726	3.16684	0	1.92931	1.74315	DAPK1	cds	GGACA	0.000903664	NA	N
chr6	26596952	26596953	+	10.049	19.409	7.65319	4.84356	1.28621	1.23046	ABT1	5utr	TTACG	8.03814e-05	0.913556	N
chr21	33403422	33403423	+	4.52204	4.26999	1.58342	0	0	0	IFNGR2	5utr	GGAAG	0.0295112	NA	N
chr7	102348683	102348684	+	5.77816	5.32362	3.95855	0	0	2.61472	NA	unannotated	GGACA	0.00737067	NA	N
chr5	172339644	172339645	-	2.41175	6.21089	3.39304	6.55899	2.75616	1.1621	SH3PXD2B	cds	AGACT	0.0109614	NA	N
chr6_GL000251v2_alt	4612995	4612996	+	1.25612	2.05181	1.97927	3.22904	0.494695	0.950807	SLC39A7	cds	GGACA	0.0330594	NA	N
chrX	17737492	17737493	+	13.0637	1.83504	3.95855	0	0	1.30736	SCML1	5utr	CCACT	0.010694	NA	N
chr5	154053325	154053326	+	22.1077	7.56952	5.80587	1.16604	4.82328	1.30736	MFAP3	cds	GAACT	0.0278969	NA	N
chr11	65537809	65537810	+	4.01959	3.29954	8.97271	6.99625	2.57241	1.30736	SCYL1	cds	GCAGG	0.0202363	NA	N
chr20	36050407	36050408	-	1.56862	1.60125	1.30067	1.4475	1.16928	1.23046	NORAD	ncRNA	CAACG	0.000115119	NA	N
chr16	1699284	1699285	+	4.01959	2.17381	5.83365	9.38971	5.11858	5.52826	HN1L	3utr	GCAGG	1.69959e-05	1.4466e-05	Y
chr12	104030749	104030750	+	6.20672	7.2978	5.36203	3.22904	0.816639	2.01617	NA	unannotated	CCAGT	2.12287e-10	0.0471206	Y
chr2	74472080	74472081	-	0.674017	0.664386	0.558854	0.304185	0.296817	0.0942241	MRPL53	3utr	GGACT	0.0129061	NA	N
chr3	39396941	39396942	+	1.36257	1.62461	1.45503	0.971702	0.865716	1.06966	SLC25A38	3utr	AGACT	0.000287813	NA	N
chr7	149072136	149072137	-	13.0637	16.3036	10.4506	1.3118	3.5728	1.60906	ZNF786	cds	GGACC	0.000172827	NA	N
chr10	6202931	6202932	+	5.02449	10.0927	12.6674	5.24719	6.43103	0	PFKFB3	5utr	CCAGC	0.0362577	NA	N
chr22	23743670	23743671	-	1.6233	1.90561	3.16684	10.4944	8.57471	0	ZNF70	3utr	GAACA	0.0271716	NA	N
chr1	54053440	54053441	-	14.0686	6.98725	12.6674	0	0	0	TMEM59	5utr	TCAGG	0.0134741	NA	N
chrX	154490628	154490629	-	6.02938	5.9521	3.56269	1.3118	0	1.74315	SLC10A3	5utr	GCAGA	0.00706192	NA	N
chr7	152148634	152148635	-	2.88908	4.65817	0.79171	5.24719	3.21552	0	KMT2C	cds	GAACT	0.032157	NA	N
chr8	144520503	144520504	+	3.71812	4.58053	4.3544	0.80726	0.26796	0.550467	LRRC14	cds	GGACC	0.0152237	NA	N
chr6	15496289	15496290	+	7.63722	5.60705	6.72953	3.22904	4.0194	4.02264	JARID2	cds	GAACT	0.000162077	NA	N
chr12	57488067	57488068	+	45.2204	37.7829	26.4431	13.9925	4.45225	9.06436	MARS	5utr	GCATC	2.79094e-14	0.00167117	Y
chr5	150449741	150449742	-	2.00058	2.42689	3.67353	1.6866	0.676951	0.771556	RPS14	5utr	CCACT	3.03098e-20	0.465609	N
chr1	45343373	45343374	+	2.37521	2.88363	2.57306	2.48551	1.11844	2.52456	TOE1	cds	TGACT	0.00114725	0.458999	N
chr7	134294909	134294910	-	17.1746	12.1199	7.81153	1.74906	0.40194	1.96104	SLC35B4	cds	GGACC	0.000237223	NA	N
chr3	52492123	52492124	+	2.79138	2.29533	1.35722	2.2488	1.3539	0.896475	NISCH	cds	GGACT	0.00191633	NA	N
chr14	22982512	22982513	-	2.13541	2.23204	2.37513	1.04944	0.643103	0.65368	AJUBA	5utr	GGACT	0.0317223	NA	N
chr15	88459734	88459735	-	4.857	3.16517	2.70501	0.874532	1.28621	3.09012	MRPL46	cds	TAACT	0.00016283	NA	N
chr7	45715226	45715227	+	5.22547	6.0168	2.11123	0	1.60776	1.60906	ADCY1	3utr	GGACA	0.0185135	NA	N
chr14	23098126	23098127	+	2.51224	3.05978	2.40067	1.22434	1.50514	1.59788	C14orf119	cds	TGACT	0.000576317	0.00893704	Y
chr3	48460208	48460209	+	0.945786	1.03515	1.97927	0	2.57241	0.435786	ATRIP	cds	GGACT	0.0394585	NA	N
chr1	12012644	12012645	+	0.680737	0.74959	0.84449	0.299839	0.918719	0.65368	MFN2	3utr	TGACT	0.0150389	NA	N
chr22	23694445	23694446	-	2.36446	3.75241	1.24412	20.9888	3.50784	7.60645	GUSBP11	ncRNA	GGACA	0.00318497	NA	N
chr21	36070023	36070024	+	2.71913	2.85842	1.931	0.244055	0.45936	1.08947	CBR1	5utr	CCAGA	3.32914e-06	0.70638	N
chr3	127672436	127672437	+	11.1909	7.06757	7.67349	1.64618	2.14368	1.83489	PODXL2	cds	GGACC	4.07328e-06	0.335552	N
chr6	43337439	43337440	-	1.3141	2.01854	1.31952	1.3118	6.43103	4.18355	ZNF318	cds	AAACT	0.0496553	NA	N
chr7	74232088	74232089	-	1.71746	1.49479	1.31504	1.29383	0.625239	1.03647	RFC2	3utr	TGACT	2.54384e-05	0.315799	N
chrX	136251399	136251400	-	5.52694	14.7509	4.75026	0	9.64655	0	MAP7D3	5utr	GCAAT	0.0273522	NA	N
chr16	87329520	87329521	-	3.55064	3.94932	2.21679	0.749599	1.37808	0.522944	FBXO31	3utr	GGACT	0.000118418	NA	N
chr9	134034714	134034715	-	3.56282	1.83875	1.45147	1.04944	0	0.774731	BRD3	cds	GAAGC	0.000991932	NA	N
chr19	18155564	18155565	+	1.88799	1.3429	2.63903	2.01815	0.598236	1.28725	PIK3R2	5utr	TGAGG	0.00100945	NA	N
chr3	10026416	10026417	+	7.36925	24.4554	4.75026	10.4944	2.14368	0	FANCD2	5utr	TCAGA	9.89073e-05	NA	N
chr1	173803249	173803250	-	4.73737	5.74507	3.80021	5.24719	1.83744	5.70484	CENPL	cds	GGACT	0.00326546	NA	N
chr19	14529629	14529630	+	1.82914	1.68682	2.89316	1.82134	1.05653	1.44815	TECR	5utr	GGAGC	0.000130325	0.985042	N
chr17	8475140	8475141	-	1.67483	1.64406	2.43603	0.80726	0.494695	1.37617	MYH10	3utr	GAACT	0.00236476	NA	N
chr2	177221702	177221703	+	1.52744	2.32908	2.4631	0.912555	0.857471	1.56883	HNRNPA3	3utr	GGACT	0.0127467	NA	N
chr17	7857584	7857585	-	2.00979	3.41599	2.26203	14.6921	2.75616	5.85697	NAA38	5utr	CTAGG	0.0443439	0.111135	N
chr20	35699351	35699352	-	19.5955	49.6871	26.9181	5.24719	0	2.09177	NFS1	5utr	GCACT	1.82886e-06	NA	N
chr20	4686458	4686459	+	6.28061	5.9521	15.8342	2.6236	3.21552	0	PRNP	5utr	CCAGT	0.00453792	NA	N
chr11	8684811	8684812	+	0.303178	0.275031	0.281343	0.567751	0.533593	0.543541	RPL27A	cds	GGACT	2.79161e-10	0.238859	N
chr12	6769918	6769919	+	9.24506	2.93292	3.48352	10.4944	7.80911	8.13468	PTMS	intron	ACAGG	0.0027091	0.00213864	Y
chr17	81665330	81665331	-	2.74063	2.62641	2.81193	1.22662	1.49292	1.11068	OXLD1	cds	GGACA	1.45411e-07	0.0331056	Y
chr3	184017910	184017911	-	3.68462	11.6454	3.16684	0	0	0	ABCC5	5utr	CTATA	0.0365097	NA	N
chr12	48682234	48682235	-	12.3937	23.5496	17.4176	10.4944	3.21552	0	KANSL2	5utr	CTAGA	0.00438124	NA	N
chr6	43640097	43640098	+	1.83246	2.631	1.80962	1.61452	3.67488	1.97337	MAD2L1BP	cds	GAACT	0.00998204	NA	N
chr17	58219236	58219237	-	3.41665	2.48436	2.37513	0	0.803879	0.804529	MKS1	5utr	GCAGC	0.0403642	NA	N
chr8	127741015	127741016	+	1.21827	1.22181	1.6314	3.73358	4.44615	3.34103	MYC	3utr	GAACT	1.4146e-10	1.76884e-06	Y
chr11	17351801	17351802	+	8.54163	6.79316	4.75026	0	4.28736	2.61472	NCR3LG1	5utr	GCAGT	0.00400441	NA	N
chr5	151030508	151030509	-	2.64251	3.06848	2.71443	2.20934	3.21552	2.35325	TNIP1	3utr	GTACT	0.000890535	NA	N
chr16	1962530	1962531	-	0.334243	0.291264	0.494589	0.310898	0.208753	0.267372	RPS2	cds	TCAGC	1.82799e-72	0.415753	N
chr3	48158825	48158826	-	2.49492	3.78476	3.65404	1.35411	1.71494	3.48629	CDC25A	3utr	GGACT	0.000501571	0.00362965	Y
chr22	42512913	42512914	-	0.781587	0.813927	1.00763	1.80272	1.18561	0.747062	RRP7A	cds	GTACT	0.000518595	0.597333	N
chr6	36924928	36924929	+	9.79775	5.65635	7.9171	2.09888	1.28621	1.49412	C6orf89	3utr	GGACC	0.0201538	NA	N
chr16	30424269	30424270	-	3.38645	2.80732	2.39749	2.03622	2.24942	1.46744	DCTPP1	cds	GGACA	2.85166e-32	5.9196e-10	Y
chr12	68610907	68610908	+	8.03918	14.7509	12.6674	6.99625	6.43103	0	RAP1B	5utr	CCAAA	0.0127295	NA	N
chr7	43758711	43758712	+	2.00979	2.42613	3.43074	1.74906	1.42912	0.475403	BLVRA	5utr	GCACG	0.0106642	NA	N
chr14	23940137	23940138	-	3.39153	3.49363	11.0839	1.3118	0	5.22944	DHRS4-AS1	ncRNA	GGACA	0.00376861	NA	N
chr12	120696420	120696421	+	0.368462	0.429042	0.490106	1.06272	0.181156	0.689596	MLEC	cds	GAACC	0.00747729	NA	N
chr17	39980806	39980807	+	21.1028	45.4171	21.8512	15.7416	6.43103	2.32419	PSMD3	5utr	CCAGA	6.19475e-09	0.167604	N
chr8_KI270817v1_alt	12366	12367	+	0.986288	0.849145	1.03162	2.43348	0.832252	0.977465	LY6E	3utr	GGACA	0.000678348	0.46877	N
chr10	13348025	13348026	-	0.768451	1.09604	0.931423	1.3118	0.803879	1.78023	SEPHS1	5utr	GGAGG	0.032157	NA	N
chr12	74539051	74539052	+	2.32842	2.24119	1.7546	1.83652	1.74174	1.66014	ATXN7L3B	3utr	TGACT	0.000130893	0.0907884	N
chr4	46724604	46724605	-	3.51714	3.23484	15.8342	3.49813	4.82328	0	NA	unannotated	GCAGT	0.0208913	NA	N
chr2	190659652	190659653	+	1.50735	4.03708	5.14611	6.29663	2.14368	1.39452	NAB1	cds	AGACT	0.0468267	NA	N
chr3	51993851	51993852	-	0.27385	0.206651	0.384745	0.518013	0.277962	0.39763	RPL29	cds	CAAGG	9.2323e-21	0.172504	N
chr10	11462674	11462675	-	3.26592	8.15179	3.95855	3.49813	0	3.48629	USP6NL	cds	TCATG	0.0487441	NA	N
chr2	128318446	128318447	-	3.74553	3.53676	2.90294	4.19775	1.28621	2.09177	HS6ST1	cds	GGACT	0.0049973	NA	N
chr5	34954738	34954739	+	1.73573	3.19171	1.26674	7.87079	5.14483	4.18355	DNAJC21	3utr	TGACT	0.0220055	NA	N
chr19	12943935	12943936	+	1.80252	2.01148	1.44403	0.635186	0.848265	0.744026	CALR	3utr	GGACT	2.67944e-55	0.0754639	N
chr22	38291632	38291633	-	0.772998	0.776361	0.475026	0.699625	0.45936	0.728149	LOC400927-CSNK1E	3utr	GAACG	0.0103193	0.998546	N
chr17	76563344	76563345	+	7.27992	7.55914	5.73989	3.65022	4.34232	3.54855	SNHG16	ncRNA	GGACT	5.61708e-49	4.3561e-08	Y
chr6	43432825	43432826	+	2.79138	6.52144	5.54197	3.49813	3.21552	2.98825	ABCC10	cds	GGACG	0.0164142	NA	N
chr1	9263616	9263617	+	3.46131	2.80684	5.06694	1.16604	0.714559	0	H6PD	cds	GAACC	0.0268794	NA	N
chr10	110900454	110900455	-	0.803918	3.20249	1.58342	0.80726	0	0.697258	BBIP1	cds	TGACT	0.00955241	NA	N
chr15	78589938	78589939	+	2.51224	2.38084	2.37513	2.09888	1.75392	0.697258	CHRNA5	cds	GAACT	0.000587383	NA	N
chr9	130701592	130701593	+	2.55089	2.11343	2.28716	0.874532	2.57241	1.39452	EXOSC2	intron	GGACT	0.0273928	NA	N
chr7	66075818	66075819	+	11.0539	11.9042	9.50051	0	0	5.9765	ASL	5utr	CCAGT	0.000677059	NA	N
chr19	1576778	1576779	-	1.02422	1.06066	1.00763	1.07886	1.11471	0.707743	MBD3	3utr	GGACC	0.00106236	0.109734	N
chr15	40459086	40459087	+	1.50735	1.43328	2.37513	9.61985	5.47829	9.47835	BAHD1	cds	GAACG	0.0327147	0.0143519	Y
chr1	119915434	119915435	-	4.62253	4.93218	9.8172	2.09888	2.2968	1.90161	NOTCH2	cds	TCACC	0.000118796	NA	N
chr10	69180236	69180237	+	8.03918	3.88181	9.50051	0	0	3.48629	SUPV3L1	5utr	TCACT	0.0302504	NA	N
chr13	113640672	113640673	+	1.53379	0.926185	0.736474	1.04944	0.35728	0.160906	TFDP1	3utr	GGACG	0.00135123	NA	N
chr19	16553267	16553268	-	10.1462	12.3959	10.9173	8.0726	4.28736	3.82642	SLC35E1	3utr	GAACT	1.74956e-09	0.000116927	Y
chr7	102560511	102560512	-	10.5514	14.3627	5.93782	0	3.21552	2.32419	POLR2J3	intron	GGACC	0.0232098	NA	N
chr19	29606282	29606283	+	10.049	31.8308	38.0021	20.9888	10.7184	41.8355	POP4	5utr	CCAGT	0.000551334	0.0165032	Y
chr21	8399500	8399501	+	0.101919	0.0425839	0.141109	0.215336	0.197933	0.158116	NA	unannotated	CGATC	2.11832e-06	0.0474493	Y
chr1	2403261	2403262	+	2.21077	2.58787	2.28716	1.874	2.75616	1.74315	RER1	3utr	TAACT	0.00135406	NA	N
chr2	100392803	100392804	-	4.2023	5.17574	3.69464	0	0.857471	1.99217	CHST10	3utr	GGACA	0.000338248	NA	N
chr16	31078603	31078604	+	3.51714	13.9745	3.16684	1.74906	0.714559	0	ZNF646	cds	GGACT	0.0496209	NA	N
chr3	44660481	44660482	+	7.8382	9.09452	3.16684	13.9925	51.4483	12.5506	ZNF35	3utr	AAACT	0.00273702	NA	N
chr12	130876174	130876175	+	0.260424	0.243725	0.329671	1.11592	0.954377	0.804529	RAN	3utr	AGACT	0.0016341	0.000278215	Y
chr1	32195001	32195002	+	5.41234	3.73966	3.99509	1.04077	0.867106	1.04589	TXLNA	cds	CAAGA	2.4771e-10	0.16157	N
chr11	47565728	47565729	+	1.21425	0.629482	0.959648	0.767882	0.123674	0.16342	PTPMT1	cds	GGACT	0.0171	NA	N
chr9	89311197	89311198	+	23.2801	16.1927	7.49485	12.2434	8.57471	14.8626	CKS2	5utr	TTAGT	1.63578e-12	5.3695e-05	Y
chr16	19706771	19706772	-	2.00979	1.12141	0.85261	2.76168	1.60776	1.67342	KNOP1	3utr	TAAGC	0.0098524	NA	N
chr17	79794971	79794972	-	2.15335	1.06239	5.06694	1.39925	2.41164	1.30736	CBX8	cds	GGACA	0.0187641	NA	N
chr2	112659371	112659372	+	0.872674	1.30041	1.2392	1.88361	0.869059	0.871573	SLC20A1	cds	AGACT	0.0040037	0.211619	N
chr1	205121974	205121975	-	2.67973	16.3036	11.0839	2.6236	0	0	RBBP5	5utr	CCAGT	0.0103289	NA	N
chr19	1577779	1577780	-	5.16635	5.33748	7.79529	7.91849	5.6204	4.13628	MBD3	3utr	TGACA	1.79724e-17	5.43448e-09	Y
chrX	153794671	153794672	+	0.832762	0.515528	1.2911	0.680717	0.424024	0.666841	SSR4	5utr	CTAGG	1.40522e-09	0.975439	N
chr6	1610989	1610990	+	2.1484	2.62022	2.18403	1.13016	0.45289	2.21482	FOXC1	cds	GGACA	0.000480031	NA	N
chr11	72080541	72080542	-	2.76347	3.62302	3.16684	0	0	0	NUMA1	5utr	CTAAT	0.0143168	NA	N
chr9	128807942	128807943	+	2.34476	4.58759	7.12539	2.76168	2.14368	0.871573	TBC1D13	3utr	GGACA	0.00782865	NA	N
chr9	74952836	74952837	-	2.15335	1.43328	3.51871	1.08563	0.689039	1.01215	C9orf40	5utr	GCATC	0.0066045	NA	N
chr19	38899622	38899623	-	10.8529	8.36745	14.6466	0	1.92931	3.2684	SIRT2	5utr	ACAGA	3.4305e-05	NA	N
chr3	179333647	179333648	+	1.30637	0.867698	1.58342	1.39925	0	0	ZNF639	cds	AAACG	0.0449846	NA	N
chr19	17305592	17305593	+	3.15825	5.04635	4.22245	3.49813	0	0	NA	unannotated	GAACT	0.011318	NA	N
chr21	46098122	46098123	+	24.1175	10.675	19.001	0	0	0	COL6A2	5utr	TTACT	7.90207e-05	NA	N
chr17	75273472	75273473	-	5.18315	6.88017	4.83146	3.16812	1.15183	1.07521	SLC25A19	cds	GAACA	1.78964e-08	0.0412662	Y
chr16	3966537	3966538	-	2.56807	1.81151	2.53347	0	0	0.804529	ADCY9	cds	GGACT	0.0299815	NA	N
chr5_KI270791v1_alt	47749	47750	+	7.17784	4.65817	6.86148	2.09888	1.28621	0.996083	LPCAT1	3utr	GGACA	0.000477687	NA	N
chr2	241495463	241495464	-	0.728038	0.88727	0.692746	0.7899	0.643103	0.227367	STK25	3utr	GGACG	0.000337019	0.220017	N
chr1	62450623	62450624	+	1.70274	2.04505	3.23881	0.954035	1.31544	2.61472	USP1	cds	GGACT	0.00550027	NA	N
chr17	75320220	75320221	-	0.472893	0.669277	0.452405	0	1.28621	1.30736	GRB2	3utr	GAACT	0.0467869	NA	N
chr18	74520720	74520721	+	5.71205	7.80447	4.3544	2.33208	2.07453	1.14097	CNDP2	3utr	GGACA	1.69627e-06	NA	N
chr3	179333839	179333840	+	4.01959	2.44852	1.97927	2.33208	8.57471	2.61472	ZNF639	cds	GAACA	0.0062312	NA	N
chr1	1055146	1055147	+	3.83117	4.91696	11.0839	0.954035	2.14368	0.615228	AGRN	3utr	GGACA	0.000646229	NA	N
chr2	27200049	27200050	-	4.31515	4.17756	2.23863	3.10945	0.98939	1.42621	SLC5A6	3utr	GGACT	5.27801e-05	NA	N
chr5	180574254	180574255	+	0.837414	1.16454	1.58342	2.33208	0.53592	0.615228	CNOT6	3utr	GAACA	0.0212151	NA	N
chr12	122061323	122061324	+	1.76862	1.75703	1.39713	2.2488	0	1.1953	BCL7A	3utr	GGACT	0.0112932	NA	N
chr3	195863655	195863656	-	6.23036	7.99652	12.6674	15.7416	1.28621	1.60906	TNK2	3utr	GGACT	0.00011675	NA	N
chr11	46397379	46397380	-	2.35764	2.10369	3.76062	2.09888	0.876959	2.98825	AMBRA1	3utr	GAACT	0.00142462	NA	N
chr16	75229493	75229494	-	1.33986	1.26159	0.84449	0	1.71494	0.360651	BCAR1	3utr	GGAGG	0.029954	NA	N
chr6_GL000255v2_alt	1975468	1975469	+	3.45872	4.15	7.60041	4.66417	1.1484	2.56136	TUBB	5utr	TCAGA	3.40097e-16	0.621096	N
chr2	241633425	241633426	-	0.405201	0.247024	1.17479	0.749599	0.257241	0.307614	THAP4	cds	GCACA	0.0319234	NA	N
chr17	50373182	50373183	-	2.00979	3.60453	3.64186	0.552336	1.39805	0	MRPL27	5utr	TGAGT	0.00013999	NA	N
chr2	127941636	127941637	-	1.0049	2.03048	1.58342	0.80726	1.28621	0	SAP130	3utr	GGACT	0.012793	NA	N
chr17	76391285	76391286	-	14.5911	8.63702	7.40481	5.90309	4.09248	3.20514	UBE2O	cds	AGACT	4.79295e-09	0.00131268	Y
chr21	34097355	34097356	+	14.571	11.9042	8.70881	2.6236	1.60776	0	SLC5A3	cds	GAACT	0.0466917	NA	N
chr12	122226051	122226052	-	18.0882	9.51043	5.93782	0	2.14368	0	DIABLO	5utr	TCACT	0.00771947	NA	N
chr19	40591089	40591090	+	1.4236	1.88545	2.13762	0.349813	0.38976	0.464839	SHKBP1	cds	GAACT	0.00369769	NA	N
chr3	9371362	9371363	+	3.09199	3.19678	2.57306	3.49813	2.57241	0.475403	THUMPD3	cds	AGACT	0.0210924	NA	N
chr15	40405800	40405801	+	13.0637	8.92816	9.50051	0	3.21552	1.1621	IVD	5utr	TCAGC	0.00843858	NA	N
chr19	12956973	12956974	-	0.342756	0.297869	0.341934	0.922583	0.594942	0.615228	GADD45GIP1	cds	GGAGC	0.0229027	0.290643	N
chr1	119180411	119180412	+	2.81371	3.88181	7.9171	8.99518	2.9232	4.64839	LOC101929147	intron_ncRNA	TGACA	0.0475414	NA	N
chr1	180502587	180502588	-	0.695698	0.843871	2.1772	3.98063	1.16928	1.49412	ACBD6	5utr	GCATC	0.0333419	NA	N
chr17	59697537	59697538	-	2.96902	2.55743	3.53224	1.01559	1.80873	1.62694	PTRH2	cds	GGACG	8.9816e-05	NA	N
chr16	1938798	1938799	-	1.93802	1.60125	1.33341	1.74906	1.67766	1.27547	MSRB1	3utr	TGACG	0.00923673	NA	N
chr5	181234632	181234633	+	3.01469	3.42512	3.8266	6.38788	3.36864	5.03575	TRIM41	cds	GGACT	0.000711513	0.0125728	Y
chr19	49909050	49909051	-	0.967679	0.776361	0.647762	0.255961	0.26796	0.205076	NUP62	cds	GGACA	0.0118304	NA	N
chr4	8867462	8867463	-	5.16804	3.18717	3.87058	4.49759	3.42989	1.1953	HMX1	3utr	GAACA	0.000454519	NA	N
chr1	9729784	9729785	-	1.68823	1.3802	1.29552	1.16604	2.25086	0.32684	CLSTN1	3utr	AGACT	0.00092638	NA	N
chr5	98856436	98856437	-	2.38663	2.87254	8.70881	8.99518	3.67488	0.950807	CHD1	cds	GAACA	0.00658579	NA	N
chr17	3609998	3609999	-	1.0049	2.71726	1.05561	2.09888	5.14483	1.99217	SHPK	3utr	CCAGG	0.0496032	NA	N
chr19	40750901	40750902	+	4.37848	3.93356	5.454	1.16604	1.28621	0.996083	SNRPA	5utr	GCAGG	0.000589109	NA	N
chr3	33097145	33097146	-	16.0784	7.76361	11.0839	2.6236	4.82328	6.27532	GLB1	5utr	TTAGT	0.0004163	NA	N
chr1	54200404	54200405	+	0.389564	0.372401	0.589743	0.388681	0.441616	0.255094	MRPL37	cds	GGACT	0.00017416	0.280835	N
chr16	67908876	67908877	+	1.47779	1.79534	2.50708	1.10467	0.676951	0.825701	PSKH1	cds	GGACA	0.0217496	NA	N
chr3	169992856	169992857	+	3.58268	3.65347	2.21679	8.39551	3.04628	3.03645	SEC62	cds	GAACA	0.000515379	NA	N
chr19	10671396	10671397	+	0.494949	0.30752	0.445703	1.08726	0.98939	0.950807	ILF3	cds	GGAGT	0.00721251	0.0272443	Y
chr15	43876272	43876273	-	33.6641	51.2398	13.1952	4.49759	8.03879	12.5506	FRMD5	intron	AGAGT	4.96814e-07	0.175122	N
chr12	53153257	53153258	+	5.42645	11.4901	15.8342	0	8.57471	13.9452	NA	unannotated	AGAGT	0.00108926	0.612312	N
chr7	26201791	26201792	+	0.502449	0.369696	0.541696	1.23463	1.00879	0.278903	CBX3	5utr	GCAGA	0.0143325	0.475091	N
chr5	123545679	123545680	+	1.17238	2.03048	1.58342	1.74906	0	1.49412	CSNK1G3	cds	GAAAG	0.023605	NA	N
chr16	70251939	70251940	-	4.06983	2.62593	5.65507	0.419775	0.494695	0.275234	NA	unannotated	GCAGG	9.8577e-09	NA	N
chr10	97426278	97426279	+	6.77662	7.88124	6.3038	2.2289	1.8201	1.80771	PGAM1	5utr	CCAGT	1.87584e-30	4.29491e-05	Y
chr6	7883149	7883150	-	0.375162	0.38426	0.441281	0.254718	0.465404	0.59042	TXNDC5	cds	GAACT	0.00437735	0.0650984	N
chr18	36215639	36215640	+	4.01959	2.95017	2.57306	0	3.85862	0	MOCOS	cds	AGACA	0.0330024	NA	N
chr16	31080437	31080438	+	2.67973	2.32908	3.95855	0	0	2.98825	ZNF646	cds	GCAGC	0.0447261	NA	N
chr11	65411736	65411737	+	3.51714	11.9042	3.69464	0.749599	2.14368	0	FRMD8	3utr	GGACC	0.0214242	NA	N
chrX	153350012	153350013	+	2.29691	2.15656	2.71443	0	1.75392	0.65368	ZNF275	3utr	GGAGC	0.0198102	NA	N
chr21	43761398	43761399	+	1.36379	1.08691	1.58342	0	0	0.373531	PDXK	3utr	GGACG	0.0121192	NA	N
chr22	17108933	17108934	+	6.28061	5.82271	13.4591	6.55899	0	4.18355	IL17RA	cds	GGACA	0.0127722	NA	N
chr10	72275294	72275295	+	1.67483	1.40484	0.84449	1.93148	0.924461	1.81893	DDIT4	3utr	AAACT	0.00595341	0.00641197	Y
chr9	21334075	21334076	-	0.945786	1.9409	1.18756	1.74906	2.14368	1.1621	KLHL9	cds	GAACA	0.0394373	NA	N
chr10	75398933	75398934	-	7.14594	7.19899	6.63925	4.97102	2.8874	5.22944	ZNF503	cds	GGACG	1.61865e-08	5.40746e-08	Y
chr15	68205800	68205801	-	2.00979	1.67216	1.9001	0	0	2.09177	CALML4	5utr	GGACT	0.0324578	NA	N
chr21	46366694	46366695	+	2.00979	1.89777	2.63903	2.99839	1.83744	0.697258	PCNT	cds	AGACA	0.0268036	NA	N
chr13	45337346	45337347	-	0.326831	0.18623	0.325113	0.845926	0.568783	0.852785	TPT1	3utr	TCATA	0.0470406	0.534285	N
chr5	74781687	74781688	-	6.02938	4.65817	6.33368	2.6236	3.85862	2.61472	FAM169A	cds	GAACT	0.0151224	NA	N
chr11	35619993	35619994	+	3.85211	5.69332	3.34277	6.99625	2.14368	2.98825	FJX1	3utr	GGATG	0.00598659	NA	N
chr17	17198698	17198699	+	24.62	9.93742	5.54197	20.9888	0	10.4589	NA	unannotated	GGACT	0.00811864	NA	N
chr9	131523125	131523126	+	1.37031	1.10909	1.38549	1.74906	0.771724	0.24323	POMT1	3utr	GAACA	0.0113672	NA	N
chr4	183510908	183510909	+	4.93313	3.45049	3.48352	3.49813	4.5936	4.64839	ING2	cds	GGACA	0.0227239	NA	N
chr6	41932818	41932819	+	5.00216	4.35009	3.89765	2.35588	2.51649	1.96104	BYSL	3utr	TGACA	2.52909e-07	0.0742402	N
chr14	23277023	23277024	-	1.79446	1.16454	2.11123	1.3118	0.803879	3.13766	HOMEZ	cds	GAACA	0.021714	NA	N
chr6	44299899	44299900	-	2.9343	3.79223	6.50961	2.8621	4.16126	1.1621	AARS2	3utr	GAACT	4.65521e-06	NA	N
chr1	219173883	219173884	+	7.03428	4.46408	1.84732	0	2.14368	0	LYPLAL1	5utr	GCATC	0.00766668	NA	N
chr3	150411093	150411094	+	2.00979	1.98403	1.05561	0	3.21552	2.32419	TSC22D2	cds	AAACT	0.0333637	NA	N
chr6	42879931	42879932	+	6.76022	10.4809	4.01133	2.18633	0.857471	1.04589	RPL7L1	cds	CTAGA	5.41535e-07	NA	N
chr11	75562252	75562253	+	1.26934	2.37222	1.69652	1.10467	0.756592	1.10093	SERPINH1	5utr	CTAAG	0.00511329	NA	N
chr21	6445464	6445465	-	0.450471	0.353465	0.437524	0.411544	0.141341	0.40855	LOC102724701	intron_ncRNA	TAACT	0.00313548	NA	N
chr19	45703232	45703233	+	1.90931	3.55832	3.61924	1.3118	1.16928	1.74315	QPCTL	3utr	GGACA	0.00263911	NA	N
chr6_GL000250v2_alt	2053811	2053812	+	0.308845	0.219208	0.218403	0.091654	0.142912	0.300542	TUBB	cds	GAACG	0.00411594	NA	N
chrX	136511531	136511532	+	1.61312	0.750044	0.996968	2.02523	1.7254	1.71713	HTATSF1	cds	TGACT	0.0186289	NA	N
chr6	158644738	158644739	-	36.2768	56.8962	24.642	9.61985	2.41164	4.0486	DYNLT1	5utr	TCAGG	2.97017e-20	0.106693	N
chr20	34758001	34758002	-	1.37512	2.26936	1.58342	0	2.0097	0	NCOA6	cds	GAACA	0.00555668	NA	N
chr19	3535123	3535124	+	3.23315	2.98123	1.73665	4.08115	1.81747	1.86766	FZR1	3utr	GTACT	0.00069445	0.022127	Y
chr1	32651279	32651280	+	1.11502	1.74429	1.12057	0.40363	0.378296	0.418355	RBBP4	5utr	CCAGG	4.11194e-08	0.614986	N
chr20	63203130	63203131	-	4.11529	3.38776	7.65319	2.6236	2.04624	1.49412	YTHDF1	cds	GGACA	0.000501204	NA	N
chr19	35612754	35612755	+	2.41175	5.43453	6.33368	5.24719	2.14368	3.48629	HAUS5	5utr	TGAAG	0.0300582	NA	N
chr8	144512860	144512861	-	0.58619	0.460965	0.967645	0.327949	0.45936	1.02038	RECQL4	cds	GGACA	0.0292655	NA	N
chr19	1474781	1474782	-	2.44047	1.83504	1.71009	1.85195	1.50057	0.968414	C19orf25	3utr	GGACA	0.0408484	NA	N
chr15	84640038	84640039	+	2.15335	8.15179	6.33368	62.9663	0.803879	0	SCAND2P	ncRNA	GGATT	0.0170672	NA	N
chr1	32936869	32936870	-	4.47179	5.56392	6.50961	3.93539	4.16126	3.37383	RNF19B	cds	GAACC	9.23682e-06	NA	N
chr10	79313184	79313185	+	3.01469	9.18694	8.70881	0	3.21552	3.80323	ZMIZ1	3utr	TGACT	0.00162234	NA	N
chr2	206767274	206767275	+	2.13541	2.26439	5.14611	2.8621	3.85862	0	FASTKD2	cds	AGACT	0.0192365	NA	N
chr18	10471834	10471835	+	6.02938	10.4809	12.6674	0	0	6.97258	APCDD1	cds	GCAGG	0.0447459	NA	N
chr7	133035162	133035163	-	0.359708	0.227733	0.407932	0.947027	0.782537	0.721543	CHCHD3	intron	AAAGG	0.000316224	6.58031e-05	Y
chr6_GL000255v2_alt	2992339	2992340	-	16.0784	4.85226	4.75026	3.49813	9.64655	2.32419	CLIC1	5utr	CCAGC	0.0261311	NA	N
chr1	233379596	233379597	+	2.51224	1.7916	1.58342	0	2.57241	0	KIAA1804	cds	AAACT	0.0374325	NA	N
chr11	62790684	62790685	-	5.42645	6.5534	5.41696	8.21299	3.67488	4.44502	TMEM223	cds	AAACT	1.11312e-07	0.00136252	Y
chr16	86532320	86532321	-	40.1959	17.8563	8.97271	10.4944	2.14368	0	MTHFSD	cds	GGACA	0.00416212	NA	N
chr16	20741817	20741818	-	13.0637	7.76361	9.50051	0	0	0	THUMPD1	5utr	TCACC	0.0340801	NA	N
chr12	49323301	49323302	+	0.317336	0.388181	0.452405	0.511921	0	0.820304	TROAP	5utr	TCAGG	0.0418007	NA	N
chr6	166956548	166956549	-	2.34476	2.26439	7.9171	0	3.5728	2.78903	RNASET2	5utr	GGAGC	0.00177437	0.25524	N
chr1	8358349	8358350	-	3.238	3.02781	1.80962	2.33208	0.918719	1.23046	RERE	cds	AGACT	0.0164225	NA	N
chr1	156266154	156266155	-	1.27606	1.23232	1.9133	1.36883	1.914	1.55966	SMG5	cds	AGACA	8.44856e-05	0.0376047	Y
chr9	21971161	21971162	-	0.15987	0.120211	0.258422	0.36247	0.159072	0.190812	CDKN2A	cds	CCACG	0.0317414	0.844862	N
chr16	3581451	3581452	-	5.02449	7.50483	4.11689	0	0	0	SLX4	3utr	GGACA	0.0483535	NA	N
chr7	140335093	140335094	-	10.2723	6.26634	10.4506	6.99625	0	5.22944	SLC37A3	3utr	TAACT	5.7381e-06	NA	N
chr22	29299736	29299737	+	1.07989	1.25307	1.04473	1.59564	1.1266	1.26607	EWSR1	cds	GGACC	0.00235377	0.899024	N
chr16	3485687	3485688	+	4.68952	6.06532	4.75026	4.27549	1.73143	3.92208	NAA60	3utr	GGACA	9.73282e-06	NA	N
chr7	4878020	4878021	-	2.31126	1.90561	2.94064	1.61452	0	3.48629	RADIL	cds	GGACT	0.0232225	NA	N
chr20	438166	438167	-	4.1452	3.43817	2.1772	1.74906	0.756592	0.871573	TBC1D20	3utr	GGACA	0.00261719	NA	N
chr11	103091956	103091957	-	1.1006	0.747607	0.735159	1.46433	0.55922	0.667588	DCUN1D5	5utr	GAACT	0.0493079	NA	N
chr17	79835249	79835250	-	1.18223	0.569332	0.873611	2.42178	1.92931	2.01132	CBX4	cds	CCAGC	0.0284532	0.0783463	N
chr17	44206790	44206791	-	1.75857	2.59596	3.05374	1.93318	1.42912	1.78276	UBTF	3utr	GAACT	1.24246e-05	0.125298	N
chr16	2208796	2208797	+	0.990744	1.01033	1.15995	0.699625	0.385862	1.08462	MLST8	cds	AGACT	0.00109706	0.221425	N
chr2	241500174	241500175	-	0.77992	0.676479	1.06638	1.24276	0.71926	0.427686	STK25	cds	CAAAG	0.000116315	0.480508	N
chrX	107714347	107714348	-	0.445568	0.542699	0.590427	0.461753	0.217475	0.492182	TSC22D3	3utr	AGACC	0.00566307	0.859868	N
chr1	228406592	228406593	-	1.06401	2.0703	3.16684	0.338528	0.476373	0.747062	TRIM11	5utr	GGACA	0.0116293	NA	N
chrUn_GL000220v1	113380	113381	+	0.0502363	0.0257631	0.0613532	0.163688	0.119172	0.10442	RNA45S5	ncRNA	GAATT	6.95586e-10	0.0622567	N
chr12	754283	754284	+	2.42561	2.32908	1.74176	0.318012	0.876959	1.08195	WNK1	cds	GGACA	0.00223234	NA	N
chr17	2043244	2043245	+	2.51224	2.29674	2.14528	3.65022	2.85824	2.07374	OVCA2	3utr	AGACC	7.83675e-07	0.0101545	Y
chr17	17187451	17187452	+	2.21077	1.65624	1.58342	1.04944	0.756592	0.550467	MPRIP	3utr	GGACA	0.0206948	NA	N
chr6	159789946	159789947	+	6.02938	2.48436	1.26674	0	0	0	NA	unannotated	CCAAG	0.0144719	NA	N
chr4	145137840	145137841	-	4.25604	4.46408	2.96891	1.74906	10.4504	4.3066	OTUD4	cds	GAACT	3.8862e-06	0.0542701	N
chr1	93582360	93582361	-	4.01959	1.78563	4.75026	6.99625	6.43103	0	BCAR3	cds	GAACT	0.0215243	NA	N
chr1	230322348	230322349	-	1.05779	3.27797	3.80021	1.9677	0.53592	0.360651	PGBD5	3utr	GAACA	0.0171742	NA	N
chr3	101686704	101686705	-	0.684269	1.07012	1.10521	0.863462	0.691947	0.351981	RPL24	5utr	CCATC	5.55477e-12	0.241633	N
chr16	70381588	70381589	-	5.69442	4.46408	3.36477	4.77017	0.643103	1.49412	ST3GAL2	3utr	CCAGG	0.00388374	NA	N
chr19	49909551	49909552	-	3.65783	4.40638	2.63903	3.58345	3.09642	1.49412	NUP62	cds	GAACT	2.57413e-07	0.00149046	Y
chr1	1665563	1665564	-	3.38492	2.56199	3.06787	0.999465	0.494695	1.39452	SLC35E2B	3utr	TGACT	0.00104877	NA	N
chr16	30525773	30525774	-	11.418	11.1431	9.17846	1.41674	1.46485	1.55413	ZNF768	cds	GAACC	3.72522e-14	0.0155932	Y
chr15	80979007	80979008	-	1.13888	1.64589	2.4471	0.954035	1.37808	1.04589	MESDC2	3utr	GGACA	0.00807232	NA	N
chr9	36246215	36246216	-	2.44047	2.32908	1.40748	0.874532	0	0.804529	GNE	cds	TGACT	0.0176783	NA	N
chr3	50355078	50355079	-	8.33007	4.46726	5.94477	10.1325	6.71686	10.3655	TMEM115	3utr	GCAGC	4.99743e-07	1.15068e-09	Y
chr19	48453118	48453119	+	4.47636	4.24322	4.53913	6.59647	5.44164	4.34142	GRWD1	3utr	AGACT	1.10067e-09	5.66272e-06	Y
chr22	37568947	37568948	+	2.68353	3.63439	3.78261	0.379315	0.643103	0.845162	CDC42EP1	3utr	GGACA	1.28762e-06	NA	N
chr10	100529873	100529874	-	19.4071	17.0799	9.53283	1.69264	1.9708	2.21082	NDUFB8	5utr	GAAGG	8.37871e-10	0.557626	N
chr12	130872089	130872090	+	0.505569	0.427228	0.45457	0.516117	0.564126	0.74118	RAN	5utr	CCAGC	0.00784676	0.345913	N
chr19	2733318	2733319	-	0.89723	1.57949	1.58342	1.20427	0.897354	1.06966	SLC39A3	cds	GGACG	0.0116553	NA	N
chr9	131475889	131475890	+	4.33693	2.93562	4.28455	7.63228	6.43103	13.4953	PRRC2B	cds	AGACT	1.09916e-06	8.98522e-07	Y
chr16	87699973	87699974	-	10.3002	12.7129	11.4798	3.49813	1.83744	1.49412	NA	unannotated	GGACA	0.000254714	NA	N
chr6	41787694	41787695	+	1.87354	3.49999	1.43947	0.607113	0.706707	0.989353	TOMM6	5utr	CCACT	4.1537e-10	0.79563	N
chr11	62601756	62601757	-	2.67973	2.43999	1.84732	1.23463	0.94574	1.12059	MTA2	5utr	GGACT	0.0252317	NA	N
chr2	20447691	20447692	+	2.47359	2.80461	2.00351	1.36038	0.948841	1.62995	RHOB	cds	GGACA	1.65686e-09	0.733682	N
chr16	30775719	30775720	+	6.60361	5.62862	7.18629	1.6791	3.00115	1.49412	RNF40	3utr	GGACT	0.00136798	NA	N
chr17	48625919	48625920	-	5.56043	3.14858	8.0389	9.22782	4.03139	4.80868	HOXB9	cds	GAAGG	1.75492e-05	5.83767e-05	Y
chr9	33524547	33524548	+	8.44114	4.54726	20.5844	0	3.21552	0	ANKRD18B	cds	GGACC	0.0144719	NA	N
chr6	149590960	149590961	+	1.19332	1.48521	2.53347	2.09888	2.85824	0	NA	unannotated	AGACT	0.0104084	NA	N
chr1	156786914	156786915	+	0.921156	1.81151	1.9193	0.971702	1.11844	0.996083	PRCC	cds	AAACT	4.33681e-05	NA	N
chr1	179108021	179108022	-	1.70833	9.83391	3.95855	2.09888	0.918719	0	ABL2	cds	AGACA	0.0185111	NA	N
chr12	132078520	132078521	+	8.16479	2.90114	4.11689	2.42178	1.4616	1.81893	EP400	3utr	GGACA	0.00097732	NA	N
chr19	1021141	1021142	-	5.69442	20.9618	10.2922	0	4.28736	1.30736	TMEM259	5utr	TCAGC	0.000888133	NA	N
chr10	14842642	14842643	+	1.40686	1.35019	1.93529	2.46927	1.22496	2.27367	HSPA14	intron	GCACT	0.0347798	NA	N
chr19	14163097	14163098	-	2.86582	1.67794	2.48823	3.08658	1.83744	2.0243	ADGRL1	cds	GGACG	0.000742445	NA	N
chr19	49908491	49908492	-	1.1615	1.34496	0.870881	1.16604	1.54821	0.685828	NUP62	cds	GAACA	0.000457611	0.414824	N
chr10	124682130	124682131	-	5.35945	6.21089	3.69464	0.699625	2.9232	0.804529	FAM53B	cds	GGACA	6.12711e-05	NA	N
chrX	48521807	48521808	+	4.68952	13.8636	7.9171	0	1.83744	0.747062	EBP	5utr	CCACT	1.27534e-05	NA	N
chr17	5462398	5462399	-	1.5987	1.31384	2.11123	1.16604	1.28621	0	DHX33	cds	GGACT	0.0066875	NA	N
chr22	41697049	41697050	+	4.01959	2.71726	2.11123	1.74906	6.43103	0	C22orf46	3utr	GGACT	0.0238798	NA	N
chr1	211575498	211575499	-	1.50735	2.43999	2.53347	0	3.21552	4.48237	SLC30A1	cds	GAACT	0.0468267	NA	N
chr1	24643301	24643302	+	16.4803	16.4977	7.46469	0	0	1.1621	SRRM1	5utr	GGAGC	8.00975e-05	NA	N
chr12	12788863	12788864	+	3.51714	6.21089	11.0839	2.6236	0	2.61472	APOLD1	3utr	GGACA	0.0498621	NA	N
chr19	12956939	12956940	-	0.396592	0.392128	0.5145	0.663002	0.265745	0.438987	GADD45GIP1	cds	GAATG	3.07292e-07	0.103607	N
chr7	152647751	152647752	-	1.67483	0.884189	1.15158	0.655899	1.28621	4.35786	XRCC2	3utr	AGACT	0.00374321	NA	N
chr17	75891043	75891044	-	3.5467	2.73279	2.4217	1.1244	0.44352	0.784416	TRIM65	cds	GGACA	0.00276595	NA	N
chr19	1206628	1206629	+	6.71128	4.06665	5.61858	2.57409	0.869059	1.32811	STK11	5utr	TGAGG	4.67197e-07	NA	N
chr19	21118647	21118648	+	6.19687	12.163	6.33368	2.99839	2.75616	1.74315	ZNF714	3utr	ATACT	0.00411929	NA	N
chr10	32056405	32056406	-	1.50735	10.8691	12.6674	2.6236	0	0	KIF5B	5utr	TCAGG	0.0392203	NA	N
chr18	74520407	74520408	+	3.01469	6.40498	6.50961	1.74906	2.9232	0.373531	CNDP2	3utr	GCACT	0.000675143	NA	N
chr5	171391794	171391795	+	0.7733	0.409713	0.754009	3.11033	2.38281	2.5845	NPM1	cds	TTAGT	2.21631e-05	1.16828e-11	Y
chr12	121810749	121810750	+	3.89398	5.21271	7.38929	0	0	0	SETD1B	cds	GGACC	0.00721251	NA	N
chr9	134033407	134033408	-	2.90304	3.27422	2.71443	3.27949	2.26978	2.20187	BRD3	3utr	AGACT	0.000243538	NA	N
chr4	56976674	56976675	-	1.78141	2.22693	1.58342	1.21089	1.28621	0.510189	NOA1	cds	GAACT	0.000357854	NA	N
chr1	58781946	58781947	-	1.56747	0.795166	1.88613	5.24719	4.45788	4.5064	JUN	3utr	CAAGT	1.40422e-11	1.0821e-17	Y
chr1	154601348	154601349	-	2.83348	5.23691	3.31413	1.34543	1.07184	1.09453	ADAR	cds	AGACT	1.6155e-06	0.0735443	N
chr21	42879546	42879547	-	13.0637	5.27926	3.95855	15.7416	1.60776	4.18355	WDR4	5utr	ACAGG	0.000685622	0.0433024	Y
chr6	1394921	1394922	+	9.46278	12.2044	6.2677	2.6236	2.75616	2.85242	FOXF2	3utr	AAACT	1.51508e-09	NA	N
chr20	46364412	46364413	-	30.1469	10.4809	7.12539	17.4906	2.57241	3.92208	SLC35C2	5utr	GCACT	0.00126345	NA	N
chr4	145514696	145514697	+	9.71401	4.41929	3.48352	8.39551	7.28851	5.22944	SMAD1	cds	AAATG	8.07116e-05	0.0023874	Y
chr14	64743689	64743690	+	7.53673	2.05181	3.84545	2.09888	5.00192	3.48629	PLEKHG3	cds	GAACT	0.00984064	NA	N
chr2	241725221	241725222	+	9.4907	4.89108	13.4591	3.49813	2.14368	4.48237	ING5	3utr	GGACT	0.000700291	NA	N
chr5	95554976	95554977	-	9.04408	7.14252	20.5844	0	0	0	TTC37	5utr	TCATT	0.00214072	NA	N
chr1	15834697	15834698	-	1.0049	2.42613	0.719736	0.874532	0.584639	0.498042	FLJ37453	ncRNA	GAACA	0.0349589	NA	N
chr3	56683236	56683237	-	1.40686	4.19235	9.50051	0	0	0	NA	unannotated	GCAGA	0.0144563	NA	N
chr12	54395845	54395846	-	11.8913	24.326	4.97646	16.4912	9.00345	4.92182	ITGA5	3utr	GAACT	0.000388417	0.0199717	Y
chr16	30894054	30894055	-	2.34476	2.0703	6.72953	1.16604	0	0.65368	BCL7C	5utr	CCAGG	0.00265961	NA	N
chr14	45134470	45134471	-	1.86624	1.89777	0.79171	0.40363	1.4616	2.46091	FKBP3	5utr	GGAGG	0.0303644	NA	N
chr19	12944293	12944294	+	0.293005	0.271529	0.381645	0.550267	0.40194	0.426893	CALR	3utr	GGAGG	0.0299788	0.503074	N
chr17	73286177	73286178	-	3.41665	3.54908	2.26203	0	0.53592	1.90161	CDC42EP4	cds	GGACT	0.0347283	NA	N
chr6_GL000255v2_alt	4470214	4470215	+	4.07542	2.10727	3.90577	11.9936	6.89039	6.13106	RPS18	intron	TCAGG	0.0298284	0.0266963	Y
chr6	26469144	26469145	+	1.27287	1.01897	0.974412	0.499732	0	0	BTN2A1	3utr	ACAGG	0.0360297	NA	N
chr16	84657194	84657195	+	6.23036	6.98725	4.15648	1.90807	0.428736	0.550467	KLHL36	cds	GGACG	4.82259e-05	NA	N
chr3	128341610	128341611	+	4.91283	4.28551	4.75026	2.91511	2.14368	3.13766	EEFSEC	cds	TGACA	4.02578e-07	0.0209985	Y
chr1	20744681	20744682	-	1.25612	1.97325	0.633368	3.49813	2.14368	2.61472	HP1BP3	3utr	GAACA	0.0130134	NA	N
chr4	56931675	56931676	+	23.1126	11.2018	7.28373	3.49813	3.21552	0	REST	cds	AGACT	7.96769e-07	NA	N
chr13	45341211	45341212	-	2.88908	2.40422	3.04504	0.954035	0	2.61472	TPT1	5utr	CTATA	0.000224117	NA	N
chr3	48688516	48688517	-	3.11518	2.56796	2.26203	0.361875	0.584639	0.980519	IP6K2	cds	GGACT	0.00172997	NA	N
chr8	24955816	24955817	-	1.0049	1.66363	2.9909	0.954035	0	1.08195	NEFL	cds	GAACT	0.00414742	NA	N
chr3	48188416	48188417	-	8.03918	22.5145	6.33368	7.87079	9.64655	6.97258	NA	unannotated	CCACT	0.00199049	NA	N
chr14	69398289	69398290	-	4.89659	8.71379	4.84681	1.21423	1.1749	0.93942	ERH	5utr	TTAAG	6.15992e-17	0.541494	N
chr10	72354993	72354994	-	13.0637	9.31634	15.8342	5.24719	0	0	DNAJB12	cds	TCATC	0.0162239	NA	N
chr3	133589709	133589710	+	0.695698	0.690099	1.34591	0.828504	0.26796	0.410152	CDV3	3utr	GGACT	0.0245387	NA	N
chr17	59707429	59707430	-	2.51224	4.52877	6.33368	0	2.57241	0	PTRH2	5utr	ATAGA	0.021217	NA	N
chr16	70215379	70215380	-	4.59382	2.54474	3.87058	0	0.714559	0	NA	unannotated	GGACT	0.00177465	NA	N
chr1	156786747	156786748	+	1.57912	2.56675	1.96461	0.823089	1.43978	0.960509	PRCC	cds	AGACT	7.22919e-08	0.300858	N
chr10	75234958	75234959	-	0.980085	0.959669	0.506694	0.575035	0.763004	0.290524	COMTD1	cds	TGAAG	0.000132892	0.317286	N
chr22	39522347	39522348	+	0.337134	0.200351	0.457738	1.4522	1.17423	1.40537	ATF4	cds	AGATG	0.000770229	7.86353e-06	Y
chr5	140647637	140647638	-	6.74717	4.86719	5.12283	3.04676	0.869059	1.74315	NDUFA2	5utr	TCAGA	6.50466e-10	0.627207	N
chr22	41529333	41529334	-	21.4378	10.6103	11.6117	3.93539	5.62716	6.10101	POLR3H	cds	GGATC	3.29661e-05	NA	N
chr5	36152923	36152924	+	0.370225	0.437947	0.470746	0.276168	1.04287	0.190161	SKP2	cds	GAACT	0.0397969	NA	N
chr21	46245121	46245122	+	2.67973	1.59839	0.950051	6.29663	6.43103	2.61472	MCM3AP-AS1	intron_ncRNA	GTACT	0.0313541	NA	N
chr21	13793214	13793215	+	12.3937	10.5585	12.1395	3.49813	4.5936	3.80323	NA	unannotated	GGACC	0.015554	NA	N
chr1	58781906	58781907	-	1.37727	1.05387	1.34188	3.53615	2.54415	2.27367	JUN	3utr	GCACG	1.95143e-05	1.80821e-06	Y
chrX	72277260	72277261	-	1.24416	1.31011	0.760041	2.09888	0.918719	0.275234	RPS4X	5utr	GCAGT	0.0183058	NA	N
chr9	125200543	125200544	+	10.049	3.62302	26.9181	2.6236	2.14368	1.74315	RABEPK	5utr	GGAGT	0.00211446	NA	N
chr1	58782998	58782999	-	0.453388	0.64833	0.494818	0.354882	0.298347	0.296706	JUN	cds	GGACC	3.05557e-05	0.352723	N
chr19	47000774	47000775	+	5.57261	3.69913	5.06694	2.33208	1.60776	0	ARHGAP35	3utr	GGACA	0.000646001	NA	N
chr1	114780665	114780666	-	1.0049	3.10545	2.77098	0	0	1.74315	SIKE1	5utr	CCAGA	0.0362525	NA	N
chr12	48830099	48830100	-	3.86499	4.59688	6.33368	3.19394	2.25086	1.93683	DDX23	3utr	TGACT	5.35956e-06	NA	N
chr1	32394420	32394421	-	7.68451	15.786	3.39304	0.999465	1.83744	1.49412	BSDC1	5utr	GCAGG	0.00703238	NA	N
chr2	241721068	241721069	+	13.7336	5.43453	7.9171	15.7416	0	0	ING5	intron	GGACA	0.000481314	NA	N
chr17	79784410	79784411	+	2.00979	1.96374	1.45147	0.699625	1.48408	1.99217	CBX2	cds	GAACA	0.0028789	NA	N
chr16	67909491	67909492	+	0.913543	2.11343	2.735	1.16604	0.98939	0.522944	PSKH1	cds	GAAGG	0.00246591	NA	N
chr14	77027101	77027102	-	5.27571	2.77272	5.27806	3.7039	3.5728	4.48237	IRF2BPL	cds	GAACG	0.00647326	NA	N
chr7	4997160	4997161	+	4.1452	4.32544	4.55233	1.74906	3.46286	2.90524	RNF216P1	ncRNA	GGACC	0.0302182	NA	N
chr20	63653423	63653424	-	14.7385	12.3109	17.0218	0	2.57241	3.92208	STMN3	5utr	GCACT	1.27098e-07	NA	N
chr16	89739114	89739115	+	2.51224	3.57126	5.06694	0	0	2.61472	ZNF276	3utr	GGACT	0.0228329	NA	N
chr18	35709803	35709804	+	4.01959	5.52079	9.50051	1.74906	1.92931	1.74315	GALNT1	3utr	GGATT	0.000257033	NA	N
chr5	140647630	140647631	-	5.65916	2.95988	7.38929	1.04944	0.40194	0.387366	NDUFA2	5utr	GGAGC	5.34453e-08	0.810245	N
chr16	30357779	30357780	-	0.717784	1.74093	1.58342	1.19936	0.378296	0.640339	TBC1D10B	3utr	GGACA	0.00132752	NA	N
chr19	12944389	12944390	+	0.963925	0.893246	1.05561	0.667016	0.520608	0.360651	CALR	3utr	GGACT	6.8153e-27	0.771364	N
chr21	43776354	43776355	-	3.18218	1.77454	1.23155	2.99839	0.98939	0.697258	CSTB	5utr	TCACG	0.0128982	NA	N
chr12	124913598	124913599	-	0.251932	0.178994	0.253461	0.159697	0.150786	0.187704	UBC	cds	TGACT	0.00164417	0.443258	N
chrX	155122672	155122673	+	9.92336	14.6538	11.6117	6.29663	4.28736	3.13766	BRCC3	3utr	GAACT	2.79918e-07	0.0127973	Y
chr16	3728459	3728460	-	1.25612	1.06239	0.923661	0.954035	0.35728	2.32419	CREBBP	cds	GCAGC	0.00673972	NA	N
chr1	1232708	1232709	+	1.05514	0.952807	1.28182	0.583021	0.45936	1.29388	B3GALT6	cds	GGACG	0.00395093	NA	N
chr19	10116981	10116982	-	1.20173	0.90916	0.802555	1.06584	0.935423	1.75397	EIF3G	cds	GAACT	0.0188357	0.907039	N
chr2	127811170	127811171	-	45.2204	43.4762	33.2518	6.99625	1.60776	7.84416	WDR33	5utr	CCAGA	6.65018e-06	NA	N
chr20	3846877	3846878	+	3.21567	2.23204	6.72953	0	0	0	MAVS	5utr	CCAGG	0.00349813	NA	N
chr9	128360629	128360630	+	4.43337	6.48093	5.70031	2.49866	3.42989	3.2684	SLC27A4	3utr	AAACT	1.65062e-06	0.0107398	Y
chrX	155121718	155121719	+	3.01469	2.5509	2.37513	0	0	4.18355	BRCC3	3utr	GGACT	0.0214242	NA	N
chr7	77778949	77778950	+	2.36869	5.04635	1.31952	4.37266	0	2.32419	RSBN1L	cds	AGACT	0.00758567	NA	N
chr20	54208097	54208098	+	2.10115	2.74314	2.37513	2.6236	0.803879	4.18355	PFDN4	5utr	CCAAG	0.0237388	NA	N
chr12	6868925	6868926	+	0.254865	0.151355	0.275187	0.630363	0.408438	0.338079	TPI1	cds	AGATT	0.0309898	0.0603005	N
chr12	130874687	130874688	+	0.177335	0.0956477	0.192578	0.388681	0.259665	0.317485	RAN	cds	AAAGT	0.000613339	0.0769362	N
chr15	84603920	84603921	+	1.4855	5.27926	3.56269	0.617317	0.714559	0.581049	ZSCAN2	5utr	GGACT	0.00215259	NA	N
chr5	137753972	137753973	-	8.43103	8.0224	8.39846	3.41384	2.90027	2.69906	HNRNPA0	cds	GGACT	6.52055e-44	9.70321e-08	Y
chr16	30443772	30443773	-	1.0049	1.11126	1.47786	0.466417	0	0.156103	SEPHS2	3utr	GGACT	0.000175026	NA	N
chr19	8308343	8308344	-	6.36435	5.79285	7.60041	3.06086	1.92931	2.94156	CD320	5utr	GCAGG	6.40913e-09	0.189954	N
chr5	103276125	103276126	+	2.38663	0.931634	2.53347	2.33208	0.643103	0	C5orf30	cds	GAACT	0.0325911	NA	N
chr20	11923308	11923309	+	1.25612	1.55272	3.16684	5.65082	1.60776	3.48629	BTBD3	cds	AGAGT	0.0214242	NA	N
chr9	124876953	124876954	+	2.41803	2.22322	1.87801	1.70839	3.21552	1.59959	ARPC5L	3utr	AGACT	0.000113045	0.00828064	Y
chr19	797415	797416	+	5.38338	10.2339	5.93782	2.8621	0.803879	3.69137	PTBP1	5utr	TGAGT	8.21129e-09	0.86944	N
chr19	42289336	42289337	+	7.46495	3.54908	6.06977	0.80726	0.918719	0	CIC	cds	CCAGT	1.51852e-05	NA	N
chr20	44197592	44197593	-	2.53085	2.85427	1.51744	0.954035	0.584639	0.721302	OSER1	cds	TGACT	0.0318433	NA	N
chr19	47702400	47702401	+	6.36435	2.71726	5.80587	3.49813	4.82328	1.04589	GLTSCR1	cds	GGACG	0.0468267	NA	N
chr6	33405454	33405455	+	3.51714	1.90561	5.54197	0	1.28621	1.56883	KIFC1	cds	GGACC	0.00554286	NA	N
chr15	72752663	72752664	-	7.36925	4.96548	5.1725	1.41271	1.64898	1.40793	ADPGK	cds	CAACT	4.27177e-08	0.917811	N
chr15	75347267	75347268	-	2.21077	2.71726	5.80587	2.6236	4.82328	0	NA	unannotated	ACAGG	0.0282262	NA	N
chr4	154550399	154550400	-	6.02938	5.69332	4.3544	0	0	1.30736	PLRG1	5utr	CCAAT	0.0110091	NA	N
chr1	62437049	62437050	+	4.42155	3.75241	1.26674	0	0	0.871573	USP1	5utr	GGAAA	0.00919842	NA	N
chr3	49015205	49015206	+	3.90793	3.03761	4.37967	5.90309	3.21552	3.63308	WDR6	cds	GGACT	2.49888e-10	1.26379e-05	Y
chr1	27306345	27306346	+	1.11068	1.78901	1.58342	0.583021	0.857471	1.01215	WDTC1	cds	GGACA	0.00179378	NA	N
chr17	81868879	81868880	-	4.78287	5.67689	3.71919	1.56299	0.809501	0.95873	ARHGDIA	cds	GGACT	8.35807e-21	0.00011299	Y
chr10	70140116	70140117	-	1.40686	1.27545	1.29552	0.749599	1.07184	1.42621	TYSND1	cds	GGACA	0.0163395	NA	N
chr15	41299333	41299334	+	2.1925	1.31011	1.97927	0.80726	0	1.96104	OIP5-AS1	ncRNA	GGACT	0.0116971	NA	N
chr21	8398758	8398759	+	0.151936	0.0663578	0.16264	0.214897	0.131323	0.145377	NA	unannotated	CGAGT	5.65991e-09	0.67747	N
chr9	137077516	137077517	+	3.01469	5.62862	2.37513	2.09888	1.60776	0	UAP1L1	5utr	ACAGA	0.00639911	NA	N
chr2	84906035	84906036	+	0.356196	0.225283	0.414384	0.572421	0.275301	0.439643	TMSB10	cds	ACATG	0.0133028	0.879635	N
chr1	155738292	155738293	+	0.737539	0.698725	0.732627	0.777362	0.551232	0.402264	DAP3	3utr	GGACC	0.00154436	NA	N
chr22	50253205	50253206	-	5.11187	4.95265	6.33368	1.90807	2.63837	2.49764	MAPK12	3utr	GAACT	1.18457e-07	0.016568	Y
chr6	82366248	82366249	+	2.00979	2.54082	1.58342	0	3.21552	0.804529	TPBG	cds	GGACA	0.0411627	NA	N
chr3	32391852	32391853	+	15.0735	13.5863	19.001	0	0	0	CMTM7	5utr	GTATC	0.000707705	NA	N
chr7	5621096	5621097	-	6.23036	1.50959	1.48446	2.09888	0.756592	0.581049	RNF216	3utr	TAAGG	0.00206033	NA	N
chrX	154398269	154398270	+	2.00979	1.55272	1.26674	0	0	0	RPL10	5utr	CTATG	0.0199404	NA	N
chr5	180791848	180791849	-	11.4128	6.14239	4.79824	2.0614	2.85824	3.96716	MGAT1	cds	GGACC	2.56069e-09	0.123719	N
chr17	61982322	61982323	-	1.50735	2.40672	1.18756	0	0	1.30736	MED13	cds	TGACT	0.0220985	NA	N
chr2	69245926	69245927	+	5.8284	4.30528	4.22245	3.49813	4.28736	0.950807	ANTXR1	3utr	GGACC	0.0192572	NA	N
chr19	1574377	1574378	-	11.3051	7.98543	3.69464	10.4944	2.14368	0	NA	unannotated	TGACT	0.0394373	NA	N
chr20	2840636	2840637	-	5.02449	5.9521	2.11123	3.49813	0	0	PCED1A	5utr	TCACT	0.00669349	NA	N
chrX	54560597	54560598	+	0.58619	0.350615	0.703742	0.912555	0.643103	0	GNL3L	cds	TGACT	0.0486536	NA	N
chr20	3784957	3784958	-	4.41437	3.60453	3.26791	0.899518	1.02312	1.59373	CENPB	cds	GGACT	2.90668e-14	0.0480745	Y
chr5	72221064	72221065	-	0.646005	0.74139	0.583365	0.83478	0.60023	0.488732	MRPS27	cds	AAACT	0.00165362	0.392045	N
chr7	99630291	99630292	+	5.52694	7.60834	10.5561	5.24719	3.21552	1.74315	ZSCAN25	3utr	GGACT	0.0144027	NA	N
chr1	224389712	224389713	-	1.29201	1.34246	1.38549	1.6791	2.04624	1.1953	WDR26	3utr	GAACC	0.00350018	NA	N
chr12	113186854	113186855	+	1.71104	1.93095	1.7118	1.36883	1.1484	1.32577	RITA1	cds	AGACT	5.3681e-05	0.265385	N
chr17	81822753	81822754	-	1.04431	1.27801	0.950051	0.374799	0.252197	0.348629	MCRIP1	3utr	GGACA	3.97101e-05	NA	N
chr1	203852290	203852291	+	2.38002	3.88181	2.26203	1.85195	2.57241	6.27532	ZC3H11A	cds	AAACT	0.00152885	NA	N
chr15	85205308	85205309	-	17.8369	5.60705	8.70881	5.72421	4.0194	2.78903	NA	unannotated	GGACT	0.000382478	0.0297684	Y
chr22	20116293	20116294	-	1.66601	1.25276	2.57306	3.25688	1.4616	0.853786	TRMT2A	cds	TGACA	0.000349959	NA	N
chr9	103204479	103204480	-	0.758297	0.431312	0.688443	2.02301	1.4437	1.23046	LINC01492	intron_ncRNA	GAACA	6.24089e-05	0.385628	N
chr17	76396705	76396706	-	7.94782	11.7824	7.04622	4.93853	2.2968	3.82642	UBE2O	cds	GGACA	1.09595e-07	0.0287541	Y
chr7	102531138	102531139	-	5.52694	3.68772	3.95855	20.9888	0	0	NA	unannotated	GGAGG	0.0492935	NA	N
chr20	3209500	3209501	+	4.52204	3.83868	2.95572	1.23463	0.838831	1.74315	ITPA	5utr	TCACT	9.95363e-06	0.2921	N
chr1	151760104	151760105	-	0.687561	0.82313	0.433813	0.594022	0.13398	0.250512	MRPL9	cds	GTACT	0.00114553	NA	N
chr1	42926964	42926965	-	1.86624	1.24218	1.47032	0.999465	1.20582	1.6514	SLC2A1	3utr	AGACT	0.0147573	NA	N
chr14	23567782	23567783	-	16.0784	13.1981	14.2508	0	0	0	AP1G2	5utr	CCAGG	0.0269588	NA	N
chr3	122384199	122384200	+	3.51714	1.9409	5.27806	2.09888	2.57241	0	FAM162A	5utr	ACATT	0.00306723	NA	N
chr10	70299889	70299890	-	3.76837	2.42613	2.11123	5.24719	1.28621	1.1621	LRRC20	3utr	GAACT	0.00700604	NA	N
chr1	224192646	224192647	+	1.69876	1.05217	1.41224	1.65701	0.98939	1.12059	DEGS1	3utr	TGACT	2.14058e-05	NA	N
chr9	129503650	129503651	+	6.3165	4.84084	4.29785	6.99625	0	0	LINC00963	ncRNA	GGACT	7.19755e-05	NA	N
chr3	49674350	49674351	+	13.5661	17.274	11.7173	4.19775	0.803879	13.9452	APEH	5utr	TCACT	1.31526e-05	NA	N
chr5	132866634	132866635	+	3.34966	3.71544	3.16684	1.23463	1.60776	0.282672	UQCRQ	5utr	GGAAA	8.86439e-05	0.684766	N
chr20	35503788	35503789	+	2.92334	3.88181	2.37513	10.4944	0.584639	0.697258	CEP250	cds	TGAGG	0.00793485	NA	N
chr10	102645144	102645145	+	1.35443	2.18793	1.18756	0.308658	1.99584	1.02038	TRIM8	cds	GGACA	0.0188786	NA	N
chr3	13316900	13316901	-	0.89626	0.671851	1.05561	1.24933	0.207453	0.435786	NUP210	3utr	GGACT	0.0269133	NA	N
chr13	27665969	27665970	+	0.677213	0.443635	0.548107	0	0	0.217893	POLR1D	3utr	CCAGC	0.0399773	NA	N
chr19	47754781	47754782	+	1.90261	1.3956	2.80397	0.297011	0.238186	0.537885	GLTSCR2	cds	CGAGG	3.82353e-10	0.797733	N
chr16	69118163	69118164	-	2.53869	0.908508	0.669908	8.1623	2.51649	2.22529	CHTF8	3utr	AAACT	0.00354683	0.0801355	N
chr19	4909500	4909501	+	20.4634	41.7017	32.0642	14.3105	17.6853	23.0095	UHRF1	5utr	TCAGA	1.55263e-22	4.40044e-06	Y
chr6_GL000254v2_alt	2068333	2068334	+	0.753673	0.527926	0.617646	0.692523	0.629123	0.86054	TUBB	cds	ACAGG	0.0133924	0.30573	N
chr22	41436632	41436633	-	1.07668	2.62022	1.68898	1.21089	1.03726	3.09893	TOB2	cds	GCATT	0.00711352	NA	N
chr19	58457001	58457002	+	2.76347	3.29954	2.37513	1.74906	2.14368	2.09177	ZNF324B	3utr	AGACG	0.0346907	NA	N
chr16	58734315	58734316	-	3.78769	5.25537	6.15774	1.65701	1.28621	0.950807	GOT2	5utr	TTACC	8.38202e-06	0.467838	N
chr19	5978139	5978140	-	99.4848	24.8436	11.8756	10.4944	11.5759	3.13766	RANBP3	5utr	GCAGA	1.1782e-07	0.0307228	Y
chr6	71301882	71301883	+	7.23526	3.88181	6.33368	1.90807	2.41164	1.04589	OGFRL1	cds	GGACA	0.00827614	NA	N
chr2	9630968	9630969	-	1.71205	1.69272	2.53347	1.28265	0.767885	0.631139	YWHAQ	5utr	GGACT	1.80096e-09	0.0669409	N
chr22	39317616	39317617	-	0.669249	0.426507	0.79171	1.82547	1.21041	1.10453	RPL3	cds	GAAGG	1.89451e-09	0.0257715	Y
chr3	196943320	196943321	+	6.77375	8.13492	6.65036	7.1091	6.66922	7.77711	NCBP2-AS2	ncRNA	GGACT	2.77552e-08	4.26195e-05	Y
chr2	74834223	74834224	-	3.51714	3.88181	1.58342	13.118	1.07184	5.81049	NA	unannotated	ACAGG	0.0142508	NA	N
chr15_KI270905v1_alt	245258	245259	-	3.15825	13.1981	7.9171	2.09888	6.43103	3.92208	HERC2	cds	GGACT	0.0494249	NA	N
chr2	176119266	176119267	+	1.89814	2.32908	2.53347	1.16604	1.28621	0.871573	HOXD10	3utr	GGATT	0.0492935	NA	N
chrX	149546848	149546849	+	0.864212	0.563243	1.27695	0.655899	0.818495	1.26011	CXorf40A	cds	TGACT	0.0433508	NA	N
chr19	36115481	36115482	+	6.28061	2.7949	1.97927	0.524719	0.45936	0.950807	TBCB	5utr	GCAGC	0.023235	NA	N
chr19	55602244	55602245	+	3.01469	3.10545	2.37513	1.4992	4.28736	0.871573	ZNF524	cds	GGACA	0.0362701	NA	N
chr19	1086101	1086102	-	9.04408	8.0224	19.5288	1.10467	0	0.615228	NA	unannotated	GGACG	0.000951055	NA	N
chr16	30065790	30065791	+	0.904408	1.05132	1.13101	0.72375	0.504395	1.30736	ALDOA	5utr	CTAAA	0.00598195	0.816905	N
chr15	90642461	90642462	+	5.92889	3.58605	2.07063	4.1065	2.26978	5.88312	CRTC3	3utr	ATACT	0.000170411	NA	N
chr1	37537814	37537815	-	2.88908	2.25145	2.15921	4.77017	0	2.98825	SNIP1	cds	GGACA	0.00364167	NA	N
chr9	125236875	125236876	-	0.735728	0.411223	0.633368	1.93799	1.51112	1.89223	HSPA5	cds	ATACT	0.00624765	0.0720523	N
chrX	70289926	70289927	-	4.42155	13.9745	5.01416	0	0	0	PDZD11	5utr	GCATC	0.002923	NA	N
chr5	154888132	154888133	-	3.39153	3.62302	1.9001	2.42178	0	0.697258	GEMIN5	3utr	AGACA	0.00327733	NA	N
chr11	57796564	57796565	+	3.76837	3.33835	5.20266	3.14831	0.643103	2.41359	CTNND1	cds	AGACT	0.00196747	NA	N
chr2	128189893	128189894	+	10.2165	7.15978	3.56269	20.9888	12.8621	10.4589	UGGT1	3utr	GTACT	0.000862079	NA	N
chr19	36140094	36140095	+	2.55089	3.29954	1.95599	0.839551	1.45217	0.59765	CAPNS1	5utr	GGACG	0.000962055	0.824702	N
chr17	28648815	28648816	-	2.9142	3.38272	5.27806	8.87986	7.34975	2.41359	SDF2	3utr	GAACT	0.00116417	NA	N
chr6	137198220	137198221	-	3.28876	1.493	1.58342	1.9677	0.918719	0	IFNGR1	cds	TGACT	0.0128666	NA	N
chr6	170553293	170553294	-	2.61991	2.8179	4.58358	0.524719	2.14368	1.28068	PSMB1	5utr	GCAGC	2.63306e-06	0.353828	N
chr16	30351139	30351140	-	2.08423	2.56796	2.90294	2.20934	2.04624	1.49412	CD2BP2	3utr	GGACG	0.0023047	NA	N
chr7	28409367	28409368	+	15.0735	14.7509	22.1679	10.4944	0	0	NA	unannotated	TCAGT	7.00445e-06	NA	N
chr1	183553129	183553130	+	1.50735	0.88727	1.40748	0	1.60776	1.30736	SMG7	cds	GGACA	0.0299183	NA	N
chr20	49114772	49114773	-	4.09496	4.90433	3.87665	2.46927	1.56854	1.99217	STAU1	3utr	AGACA	3.86298e-09	0.00996875	Y
chr16	89561014	89561015	+	0.0757314	0.0478221	0.120878	0.139211	0.100014	0.118166	RPL13	cds	GCAGC	0.00225787	0.046942	Y
chr1	156743084	156743085	-	0.601616	0.359158	0.446605	1.01559	1.0058	0.925868	HDGF	3utr	GGACC	0.00010867	0.0224801	Y
chr19	10350805	10350806	-	2.55089	1.88545	2.21679	1.90807	1.1484	1.26774	TYK2	3utr	GGACT	0.011656	NA	N
chr22	21446354	21446355	+	4.42155	2.52317	3.69464	1.74906	1.97878	3.92208	HIC2	cds	GGAGG	0.000510062	0.121048	N
chr7	44848086	44848087	-	12.5612	8.15179	4.75026	0	0	0	H2AFV	5utr	GCACG	0.00389946	NA	N
chr17	75130539	75130540	-	0.749685	0.776361	1.52584	1.21089	0.98939	1.15144	NT5C	cds	TGACA	0.000810272	0.438082	N
chr16	31462745	31462746	+	12.5612	26.3963	4.29785	3.14831	5.71648	1.04589	ARMC5	cds	TGACA	0.0223677	NA	N
chr14	24094349	24094350	+	1.24134	0.988096	2.15921	0.80726	2.47347	0	PCK2	5utr	CCATA	0.00390903	NA	N
chr12	54241817	54241818	-	1.09462	1.30093	1.01791	1.13453	1.33056	2.61472	CBX5	cds	AGACT	0.00045846	NA	N
chr3	48640009	48640010	-	18.4231	15.9154	36.4186	1.04944	5.3592	4.48237	CELSR3	cds	GGACT	2.62755e-06	NA	N
chr1	155660843	155660844	-	1.96792	2.47775	1.45147	1.38084	2.30858	2.12723	YY1AP1	cds	TGACT	0.000606472	NA	N
chr8	144789898	144789899	-	0.195474	0.176895	0.179369	0.37218	0.306824	0.259267	RPL8	cds	GCAGA	4.16768e-05	0.929797	N
chrX	48700297	48700298	+	1.67483	1.5749	1.95599	2.45613	1.05235	2.7284	SUV39H1	cds	AGAGG	0.00088327	NA	N
chr14	19301215	19301216	-	10.049	3.68772	4.75026	7.87079	5.3592	3.48629	NA	unannotated	GAATT	0.0468267	NA	N
chr12	121004047	121004048	-	24.4047	9.74765	12.6674	3.65022	1.37808	2.20187	C12orf43	3utr	GGACT	4.15989e-06	NA	N
chr9	137243594	137243595	+	0.453825	0.443635	0.475026	0.440324	0.683297	0.433778	TUBB4B	3utr	GAACT	0.0143652	0.310765	N
chr11	65598424	65598425	-	11.5563	7.50483	6.33368	10.4944	7.50287	4.18355	MAP3K11	cds	GGACC	0.00234534	NA	N
chr5	6754860	6754861	+	1.13888	1.74681	3.16684	0.749599	0	0	PAPD7	cds	GGACA	0.0219756	NA	N
chrX	119453091	119453092	+	6.69932	7.56952	1.05561	0	4.28736	2.98825	SLC25A43	3utr	TGACT	0.0416843	NA	N
chr6	1390469	1390470	+	1.88418	1.58801	2.33346	2.42178	0.803879	0	FOXF2	cds	GGACC	0.00546243	NA	N
chr8	6757286	6757287	+	3.83688	2.53611	1.9001	0	1.20582	3.85327	AGPAT5	cds	TGACT	0.00164126	NA	N
chr1	155610240	155610241	+	34.1665	19.7972	7.9171	0	4.82328	2.09177	MSTO1	5utr	GCAGC	5.52357e-05	NA	N
chr5	785693	785694	+	4.93313	6.90962	4.75026	2.8621	1.75392	1.30736	LOC101928768	ncRNA	TGACT	5.97575e-05	NA	N
chr18	9547512	9547513	-	1.93249	2.49545	6.33368	5.72421	2.57241	0.581049	PPP4R1	3utr	TGACT	0.00910354	NA	N
chr3	48440268	48440269	+	6.90321	5.21271	5.21597	7.66897	4.19986	4.31429	NA	unannotated	GCAGG	7.3495e-15	2.62488e-08	Y
chr13	41131370	41131371	-	4.45026	3.10545	2.03582	1.04944	1.83744	0	KBTBD6	cds	GGACT	0.00743217	NA	N
chr17	759865	759866	-	0.642475	0.715708	0.296891	0.912555	1.11844	0.716361	GLOD4	3utr	TGACT	0.0212712	NA	N
chr21	28885364	28885365	-	28.1371	42.6999	17.4176	8.39551	9.64655	20.9177	N6AMT1	5utr	GCATG	0.000144997	0.0709068	N
chr20	3784758	3784759	-	4.60942	5.07092	6.71588	1.32362	0.939365	0.900433	CENPB	cds	GAACA	8.91655e-21	0.715201	N
chr19	3208088	3208089	+	1.05057	2.5509	0.550754	1.3118	0.183744	0.890117	NCLN	3utr	GGACT	0.0185092	NA	N
chr17	48623026	48623027	-	1.59313	1.86327	2.49125	2.78422	2.14368	2.09177	HOXB9	cds	GTACC	1.15286e-06	0.000109997	Y
chr17	7307587	7307588	+	6.45453	4.21753	4.75026	1.72984	1.60776	1.11824	EIF5A	5utr	TCATA	7.39106e-14	0.000723703	Y
chr21	38822928	38822929	+	8.70911	6.03837	5.10213	2.09888	2.14368	1.74315	ETS2	3utr	GGACT	0.000146166	NA	N
chr4	186619857	186619858	-	5.35945	5.04635	5.06694	0	0	4.48237	FAT1	cds	GGACT	0.00452649	NA	N
chr16	19860341	19860342	-	3.51714	4.65817	1.58342	2.6236	2.57241	2.98825	GPRC5B	3utr	GAACA	0.0437008	NA	N
chr2	112659446	112659447	+	1.58774	0.752835	1.41962	1.72039	1.3539	1.3874	SLC20A1	cds	GGATT	0.000370213	0.278914	N
chr14	24188796	24188797	-	1.72268	2.53036	1.75009	1.23463	2.14368	0.227367	IPO4	5utr	TCAGT	2.26307e-05	0.353482	N
chr9	130714065	130714066	+	2.34476	2.41535	2.63903	3.49813	5.14483	3.13766	ABL1	5utr	AAACT	0.00408578	NA	N
chr16	29816781	29816782	+	0.987112	0.904686	0.864566	0.699625	0.341471	0.284209	PAGR1	cds	GGACT	3.80785e-06	0.341623	N
chr21	8438706	8438707	+	0.166674	0.105558	0.189284	0.391721	0.511414	0.407356	NA	unannotated	TAACA	2.91478e-11	0.00452938	Y
chr16	84662072	84662073	+	2.17728	5.65635	3.39304	0	1.16928	0	KLHL36	cds	CCACG	0.00928749	NA	N
chr2	131492396	131492397	-	18.2556	26.8621	11.4006	2.6236	0	0	MZT2A	5utr	GCACC	2.10847e-09	NA	N
chr10	103602092	103602093	-	6.02938	6.67671	6.33368	4.66417	1.75392	5.81049	SH3PXD2A	cds	AGACT	0.00317933	NA	N
chr6	31542032	31542033	-	13.0637	4.91696	15.8342	0	4.28736	3.80323	DDX39B	5utr	GTAGA	0.00395093	NA	N
chr2	100392187	100392188	-	3.34966	2.84666	1.58342	3.49813	0.494695	1.39452	CHST10	3utr	GGACC	0.0386378	NA	N
chr19	35937333	35937334	+	1.80882	1.34569	1.05561	0	0	0.950807	LRFN3	5utr	GGACC	0.0212753	NA	N
chr1	149833030	149833031	+	1.27287	0.615735	0.395855	0.655899	0.22176	0	HIST2H4A	3utr	AAAGG	0.0068864	NA	N
chr17	75456649	75456650	+	12.0588	21.7381	12.6674	6.99625	6.43103	2.61472	TMEM94	5utr	CCAGT	0.00359867	NA	N
chr15	90961344	90961345	+	6.17294	4.57191	5.70031	0	3.21552	3.48629	RCCD1	intron	TGACA	0.00726943	NA	N
chr11	94799915	94799916	+	3.73248	4.9493	2.94064	3.49813	3.5728	5.22944	AMOTL1	cds	GGACA	0.0403457	NA	N
chr8	79765134	79765135	-	0.594735	0.465817	0.323147	0.732166	2.08574	0.901627	HEY1	3utr	GGACT	0.0453626	0.200668	N
chr13	28659106	28659107	+	81.3967	86.9525	53.8363	1.74906	5.14483	2.61472	POMP	5utr	CCAGC	1.98802e-09	0.974339	N
chr9	81689546	81689547	-	2.67973	9.70452	4.75026	3.49813	6.43103	1.90161	NA	unannotated	TTAAT	0.0217173	NA	N
chr10	122429833	122429834	+	5.10179	4.39938	4.52405	1.90807	6.43103	0.697258	PLEKHA1	cds	TGACT	0.00126282	NA	N
chr19	13140886	13140887	+	1.50735	1.80316	0.79171	3.76721	0.803879	1.39452	NACC1	3utr	AGACT	0.00464137	NA	N
chr7	155680718	155680719	+	1.93536	1.74012	2.03582	0.552336	0.494695	1.42621	RBM33	cds	GAACT	0.000307806	NA	N
chr14	23325404	23325405	+	2.44047	1.09366	2.36171	5.56113	6.14835	4.37371	BCL2L2-PABPN1	3utr	TTAAA	2.27934e-10	1.04462e-07	Y
chr22	27800478	27800479	-	3.51714	7.37543	4.75026	5.24719	6.43103	6.97258	MN1	cds	GAACT	0.0232082	NA	N
chr1	172444068	172444069	-	5.19197	9.89861	9.89637	4.19775	6.43103	2.61472	PIGC	5utr	CCACA	0.000691203	NA	N
chr5	111730807	111730808	-	2.51224	0.939806	2.1772	0.524719	0.584639	0.454734	NREP	3utr	GGACT	0.0217446	NA	N
chr1	161160955	161160956	+	2.63187	6.14031	3.89765	0.477017	1.60776	0.871573	USP21	cds	GGACC	0.000102214	NA	N
chr9	137204666	137204667	-	5.16406	4.48349	4.65978	1.23463	1.89148	2.13932	TMEM203	3utr	GGACT	3.56886e-08	0.0068958	Y
chr7	5370988	5370989	-	2.29691	4.65817	9.10466	0.499732	2.14368	1.04589	TNRC18	cds	GGAGG	0.00259973	NA	N
chr17	1437067	1437068	-	2.70549	2.25851	1.38549	8.39551	2.75616	4.64839	CRK	cds	GGACA	0.0203291	NA	N
chr8_KI270816v1_alt	89282	89283	+	5.52694	5.43453	9.10466	7.63228	7.50287	4.48237	TIGD5	cds	GGACT	7.48884e-05	NA	N
chr2	219539220	219539221	-	0.854163	1.46139	0.879677	1.1244	0.414905	0.213446	CHPF	3utr	GGACA	0.00476119	NA	N
chr1	94927131	94927132	-	4.52204	5.27926	5.54197	0.874532	0.53592	1.30736	CNN3	5utr	CGAGG	0.0390029	NA	N
chr4	2250694	2250695	-	12.0588	5.47335	7.49485	4.14252	6.43103	5.94254	MXD4	cds	GGACA	9.89804e-06	0.0386862	Y
chr19	15125712	15125713	-	1.40686	2.86656	1.00763	0	0	0	ILVBL	5utr	TCACG	0.00327245	NA	N
chr20	64063564	64063565	+	3.34966	1.29394	5.54197	0	1.07184	0	TCEA2	intron	CCAGC	0.0241463	NA	N
chr4	2242120	2242121	-	33.1616	11.3866	14.2508	0	6.43103	0	POLN	5utr	GCAGT	0.000911168	NA	N
chr19	1577401	1577402	-	1.29398	0.795531	1.68395	0.922583	1.71494	1.81177	MBD3	3utr	ACAGG	0.000202737	0.209981	N
chr1	155308936	155308937	+	0.390793	0.543453	0.690208	0.276168	0.0824492	0.0804529	FDPS	5utr	GGACC	0.00335242	NA	N
chr4	118279678	118279679	+	0.379332	0.285604	0.239007	0.295616	0.906941	0.862588	SNHG8	ncRNA	GGACT	0.0456917	NA	N
chr7	151071174	151071175	+	0.297747	0.22395	1.30399	1.04944	0.470563	0.475403	SLC4A2	cds	GCAGG	0.0331167	NA	N
chr3	23919288	23919289	+	0.36405	0.202689	0.433694	0.663878	0.400234	0.46129	RPL15	cds	TCATT	0.0281755	0.275037	N
chr19	3631344	3631345	-	14.0686	3.36423	5.54197	0	1.60776	0	PIP5K1C	3utr	GGACC	0.0224327	NA	N
chr1	151287609	151287610	+	8.14685	7.26452	7.83792	10.1446	4.89984	4.1349	ZNF687	cds	GAACG	4.00965e-07	0.0153573	Y
chr1	206647621	206647622	+	3.11518	3.72653	1.78135	2.99839	2.14368	0.65368	DYRK3	cds	TGACT	0.0277472	NA	N
chr16	31456992	31456993	-	4.68952	2.87254	2.63903	0	0	6.97258	NA	unannotated	GAACT	0.0284426	NA	N
chr19	17520953	17520954	+	5.69442	2.08647	8.55046	7.21489	2.25086	2.71156	PGLS	cds	GGAGG	0.00748012	0.862953	N
chr1	114780673	114780674	-	7.53673	8.53997	2.77098	0	3.21552	5.22944	SIKE1	5utr	ACAGA	0.0202689	NA	N
chr17	80999965	80999966	+	8.75696	6.14619	10.8403	6.62803	6.02909	1.97871	CHMP6	3utr	GGACT	0.000300867	0.0764937	N
chrX	101412167	101412168	+	8.11362	7.17113	9.87752	3.81614	4.96108	3.56553	HNRNPH2	cds	GAACT	5.72225e-12	0.00827668	Y
chr7	102396362	102396363	+	3.76837	2.42613	2.37513	10.4944	3.21552	2.41359	PRKRIP1	5utr	TCATA	0.0196495	0.181947	N
chr17	5474646	5474647	-	2.61273	1.62666	1.05561	6.62803	2.23688	1.74315	DERL2	3utr	GGACT	0.00392924	NA	N
chr5	140567296	140567297	+	0.753673	0.80871	1.02708	1.36883	0.803879	0.441924	SLC35A4	cds	GGACG	0.0446235	NA	N
chr5	179837505	179837506	-	7.62047	9.1046	2.87894	1.4992	4.28736	2.61472	C5orf45	cds	GGACG	5.86577e-05	NA	N
chr9	98011355	98011356	+	0.537503	0.453364	0.55999	1.83175	0.908733	1.29089	ANP32B	cds	GAAGG	1.10298e-05	0.000397194	Y
chr5	14508505	14508506	+	8.20666	2.76579	4.75026	5.24719	2.57241	2.61472	TRIO	3utr	TAACT	0.0131285	NA	N
chr2	159230513	159230514	+	6.8668	5.52079	6.72953	0	6.43103	1.49412	TANC1	cds	GGACC	0.003144	NA	N
chr6	26598620	26598621	+	2.41803	3.15397	1.88989	1.54329	0.27961	1.46791	ABT1	cds	GGACC	0.000272372	NA	N
chr21	46431786	46431787	+	11.0539	9.09452	6.04578	4.37266	2.75616	3.85327	PCNT	cds	GGACA	0.000178897	NA	N
chr7	6463043	6463044	-	0.303806	0.357854	0.257766	0.366083	0.518632	0.615228	KDELR2	cds	AAACT	0.0260884	NA	N
chr19	12954442	12954443	-	0.554787	0.379705	0.546007	0.43425	0.398948	0.510922	GADD45GIP1	cds	GAAGG	1.53579e-05	0.703234	N
chr19	45884539	45884540	-	1.61501	1.5786	0.760041	0.874532	0.730799	1.28442	IRF2BP1	cds	GTACT	0.00666996	NA	N
chr20	21162018	21162019	+	2.51224	1.89777	2.77098	0	9.64655	2.61472	KIZ	cds	GAACT	0.0142653	NA	N
chr22	17788904	17788905	-	10.049	2.32908	1.9001	3.93539	0.918719	1.74315	MICAL3	3utr	AGAGG	0.045601	NA	N
chr5	140303112	140303113	-	2.67973	3.88181	15.8342	0	0	1.49412	NA	unannotated	TCAGT	0.00895961	NA	N
chr3	128620584	128620585	-	1.15743	0.680317	1.94455	1.37631	0.947731	1.38528	RPN1	cds	GAAAT	0.00770644	0.631037	N
chr19	19051845	19051846	+	3.24115	2.94619	3.64403	0.936998	0.789776	1.30736	ARMC6	cds	GGACA	3.76229e-08	0.627618	N
chr20	64073810	64073811	-	3.01469	1.31981	3.16684	0.874532	3.75144	0.950807	RGS19	3utr	CGACT	0.0264861	NA	N
chr19	13153580	13153581	+	1.03361	1.44564	1.58342	0.583021	0.584639	0.550467	IER2	cds	GGACG	0.0210939	NA	N
chrX	119469811	119469812	+	0.22982	0.171761	0.189065	0.606612	0.248029	0.479365	SLC25A5	cds	TAACT	0.0436783	0.800699	N
chr19	48453112	48453113	+	11.4128	9.61394	10.7893	6.77485	9.16202	5.83105	GRWD1	3utr	TGACT	2.37273e-14	6.59057e-10	Y
chr12	106971217	106971218	+	1.72268	1.97076	1.33982	8.99518	2.6796	2.24119	TMEM263	cds	GGATT	0.00561206	NA	N
chr11	65321383	65321384	+	3.83688	5.00322	9.10466	6.29663	2.96817	0.615228	CDC42EP2	cds	GGACT	0.000935182	NA	N
chrX	38561543	38561544	+	7.53673	6.09998	3.80021	0	4.28736	0	TSPAN7	5utr	GTAGT	0.000263315	NA	N
chr8	66429292	66429293	+	1.41868	0.776361	2.21679	0.767882	0.173812	1.00566	RRS1	cds	GGACC	0.00408752	NA	N
chr1	150293912	150293913	+	0.514704	0.286656	0.383085	0	0.547322	0.220962	MRPS21	5utr	GCAGG	0.0299431	NA	N
chr17	3663290	3663291	-	1.0049	1.2508	1.21085	0	0	0.59765	TAX1BP3	3utr	GGACT	0.0240195	NA	N
chr9	136441737	136441738	-	0.653183	1.38928	1.58342	1.54329	0.714559	1.23046	SEC16A	3utr	GAACT	0.0315539	NA	N
chr22	19854849	19854850	-	0.695698	1.6233	1.45147	1.23463	0.803879	0	GNB1L	5utr	CTAGG	0.0219968	NA	N
chr16	3729078	3729079	-	1.59601	2.32908	1.68238	0.954035	0	0.475403	CREBBP	cds	GGACC	0.00572046	NA	N
chr7	785725	785726	+	5.2146	9.53815	6.39458	1.85195	1.02312	1.41815	DNAAF5	3utr	AAACA	4.18893e-07	NA	N
chr1	155738361	155738362	+	4.24928	4.17682	3.43074	1.74906	1.31003	1.29122	DAP3	3utr	GGACA	3.38078e-10	NA	N
chr19	17581525	17581526	+	0.476004	0.359777	0.494818	0	0.53592	0.747062	COLGALT1	3utr	GGACC	0.0406307	NA	N
chrX	154460363	154460364	+	5.62743	3.54908	3.16684	5.24719	3.21552	5.22944	PLXNA3	cds	TGACT	0.00374159	NA	N
chr1	154988707	154988708	+	2.52393	2.28749	2.31179	1.38387	1.83744	1.14257	FLAD1	cds	TGACT	1.15752e-08	0.165902	N
chr2	3377851	3377852	-	5.02449	3.26072	1.58342	0	0	2.61472	TSSC1	5utr	CCACT	0.0231646	NA	N
chr14	73219506	73219507	+	3.46131	3.10545	3.16684	4.19775	0.40194	4.18355	PSEN1	3utr	GGACT	0.0237072	NA	N
chr16	58518882	58518883	+	1.72268	1.31011	2.71443	1.9677	3.5728	0.550467	SETD6	cds	AGACC	0.0023061	NA	N
chr19	11146226	11146227	-	2.46439	1.21431	1.96858	1.85195	1.28621	1.26426	SPC24	3utr	AGACA	3.43981e-05	0.257735	N
chr11	64241085	64241086	+	4.01959	3.17014	2.63903	0	0	1.3642	FKBP2	5utr	GCAGA	0.000343498	NA	N
chr5	180848844	180848845	-	2.44047	3.88181	3.16684	6.99625	1.60776	3.48629	ZFP62	cds	GAACC	0.00923673	NA	N
chr3	155854060	155854061	-	5.3116	2.32908	3.03489	1.85195	0.44352	0.454734	SLC33A1	5utr	GGACT	0.029342	NA	N
chr2	20447540	20447541	+	1.64166	1.10573	2.51651	3.05069	3.52923	3.29682	RHOB	cds	TCAGT	2.87332e-05	0.00446519	Y
chr17	50695567	50695568	-	2.18713	3.34071	2.74459	2.42178	5.51232	2.98825	ANKRD40	3utr	GAACT	9.62561e-05	NA	N
chr10	87342709	87342710	+	6.28061	9.89861	10.0283	25.4864	17.1494	10.4589	LINC00863	ncRNA	GGACG	0.000456308	0.0103896	Y
chr16	86538178	86538179	-	9.37904	14.7509	5.14611	0	0	0	NA	unannotated	GGACA	0.0290541	NA	N
chr22	30428757	30428758	+	1.77134	0.74959	1.68725	0.524719	0.745627	0.636013	MTFP1	3utr	AGATG	2.49693e-05	0.318318	N
chr5	14652859	14652860	-	0.532104	0.400371	0.623471	1.4292	1.4426	1.29388	NA	unannotated	GGATT	0.00220183	0.681231	N
chr3	49012581	49012582	+	2.27615	2.02177	2.56932	4.05783	2.04624	2.52456	WDR6	cds	GTACA	2.63199e-07	0.00176019	Y
chr8	42535162	42535163	-	18.7581	13.0687	31.6684	15.7416	7.71724	2.09177	SLC20A2	intron	GGACT	0.00269199	NA	N
chr3	50607606	50607607	-	8.03918	16.3036	10.2922	0	4.28736	0	CISH	cds	TGACT	0.0143607	NA	N
chr2	219565417	219565418	-	0.570347	0.799887	0.692746	2.82541	0.567444	1.84568	OBSL1	cds	GGACT	0.0133081	0.0871236	N
chr5	140550613	140550614	-	1.22821	0.910217	0.857685	1.43105	0.521435	0.857285	SRA1	3utr	AGACT	0.017599	NA	N
chr13	21140545	21140546	+	55.2694	38.7404	61.7533	12.9162	6.80933	11.8851	SAP18	5utr	TTAGT	7.67181e-21	0.00286427	Y
chr3	196943206	196943207	+	1.41868	1.10909	1.31042	2.82541	0.695247	5.02026	NCBP2-AS2	ncRNA	AGACA	0.0164635	0.0236059	Y
chr2	110383446	110383447	-	7.8717	5.67714	4.52405	5.72421	2.14368	2.32419	NA	unannotated	TAACT	1.10166e-05	NA	N
chr1	42696717	42696718	+	0.423115	0.164608	0.502522	1.34844	0.732809	0.707363	YBX1	cds	CCATT	0.020382	0.0359758	Y
chr17	79834821	79834822	-	0.43067	0.258787	0.923661	2.05772	2.05793	0.976162	CBX4	cds	GCATG	0.0480362	NA	N
chr3	39407759	39407760	+	0.155754	0.0927336	0.153234	0.361449	0.307075	0.330533	RPSA	cds	ACAGT	0.00201953	0.0101137	Y
chr20	38012084	38012085	-	1.18761	1.63036	1.78135	1.16604	2.14368	0.581049	TTI1	cds	AAACT	0.033996	NA	N
chr1	28743531	28743532	+	2.47875	1.70799	1.58342	0.954035	0.612479	1.08195	YTHDF2	cds	GGACG	6.1269e-05	NA	N
chr3	48639898	48639899	-	6.8668	5.00322	7.12539	0	1.60776	3.48629	CELSR3	cds	GGACT	0.00303337	NA	N
chr19	1095374	1095375	-	72.0176	63.9204	33.8456	7.87079	10.7184	4.54734	POLR2E	5utr	GCAGT	2.32943e-13	0.00137991	Y
chr7	149070636	149070637	-	6.23036	5.69332	2.85015	2.42178	2.14368	3.13766	ZNF786	cds	GAACT	0.0110643	NA	N
chr17	3726300	3726301	+	2.10115	1.27041	2.71443	0.954035	0	1.23046	GSG2	cds	TGACT	0.0158455	NA	N
chr17	7312191	7312192	+	0.206652	0.146439	0.297635	1.14375	0.573062	0.513769	EIF5A	3utr	TCATC	0.0376334	0.218893	N
chr19	1605461	1605462	-	82.1275	45.299	42.2042	5.70347	8.57471	5.74502	UQCR11	5utr	GCAGT	1.53296e-65	5.69665e-07	Y
chr5	150374714	150374715	+	0.550301	0.531195	0.941492	1.18247	0.630494	0.909467	TCOF1	cds	ACAGG	0.00226653	0.156297	N
chr20	37517835	37517836	-	1.46548	1.47241	1.36502	0.954035	1.11844	0.804529	BLCAP	3utr	GGACT	0.000748309	NA	N
chr1	42851981	42851982	+	1.86624	1.60818	1.00763	0	0.584639	1.39452	ZNF691	cds	GGACT	0.0471971	NA	N
chr16	86555234	86555235	-	8.03918	11.2572	11.0839	0	0	0	MTHFSD	5utr	TCACT	0.0102683	NA	N
chr21	42836259	42836260	-	1.82709	2.23204	11.0839	0	0	0	NA	unannotated	AGACT	0.0442831	NA	N
chr17	8162947	8162948	-	10.8864	9.75997	5.88127	4.32122	10.2897	2.46091	VAMP2	5utr	CCAGT	0.000132343	0.326527	N
chr1	67687938	67687939	+	1.19939	1.14298	0.79171	2.04057	2.04624	2.82672	GADD45A	3utr	TGACT	0.0143449	NA	N
chr2	86026984	86026985	-	2.88908	2.10727	2.48823	1.90807	2.9232	1.99217	POLR1A	3utr	GGACA	0.0174585	NA	N
chr2	73234307	73234308	+	11.8704	12.688	14.4174	6.69207	5.62716	4.11304	CCT7	5utr	GCATT	6.50115e-39	9.04107e-11	Y
chr14	24232655	24232656	+	2.00979	0.436703	1.46162	0	0.53592	1.04589	GMPR2	5utr	TCAGT	0.0374657	NA	N
chr12	57727798	57727799	+	1.05779	2.17381	3.16684	0	2.14368	1.39452	AGAP2-AS1	ncRNA	TGACT	0.0206589	NA	N
chr16	58629823	58629824	-	10.049	12.81	7.60041	4.19775	0.714559	2.32419	CNOT1	5utr	GTAGA	0.000111815	NA	N
chr22	28795201	28795202	-	1.76969	1.46544	1.63491	1.65322	2.07281	1.04589	XBP1	cds	GAACT	1.16736e-11	0.0222554	Y
chr19	41869190	41869191	+	0.341027	0.19385	0.294004	0.562686	0.403837	0.440928	RPS19	cds	AAAAT	3.47519e-07	0.904102	N
chr18	76442792	76442793	-	9.04408	4.10362	15.0425	7.87079	3.21552	3.13766	ZNF516	cds	GGACT	0.00422309	NA	N
chrM	3999	4000	+	0.44589	0.256053	0.734615	2.37693	1.79632	1.84638	ND1	cds	TTATT	0.00133418	4.88076e-07	Y
chr13	75526541	75526542	-	0.352783	0.382863	0.471657	0.383941	0.347623	0.399194	COMMD6	3utr	GGACT	0.01446	NA	N
chrX	108733268	108733269	-	0.795544	0.901581	0.63681	1.07329	0.930808	1.12368	IRS4	cds	TGACA	0.037586	NA	N
chr3	13340276	13340277	-	1.50735	1.16454	1.18756	0.499732	2.81358	1.23046	NUP210	cds	TGATG	0.0082674	NA	N
chr8	6757253	6757254	+	1.78648	2.3888	1.97927	2.09888	1.48408	0	AGPAT5	cds	AGACT	0.0454635	NA	N
chr16	1959575	1959576	+	5.4476	5.82707	15.7169	2.67373	2.15867	2.52456	NDUFB10	5utr	GTAGA	5.15805e-46	2.75672e-08	Y
chr19	45408279	45408280	+	2.12802	2.71726	4.04652	1.61452	2.26978	0	CD3EAP	cds	GGACT	0.0041791	NA	N
chr17	747774	747775	-	0.463799	0.816175	0.436805	0.749599	0	0.255094	GEMIN4	cds	AGACA	0.0118768	NA	N
chrX	53938198	53938199	-	1.45152	4.26999	2.63903	4.32122	5.71648	1.49412	PHF8	3utr	GGACA	0.0148559	NA	N
chr11	119336033	119336034	+	1.36379	1.34569	1.69652	2.51865	1.42912	0.615228	RNF26	cds	GGAGG	0.0059763	NA	N
chr7	4762906	4762907	+	11.9332	30.4999	10.5561	2.33208	1.60776	0	FOXK1	3utr	GGACA	0.00046939	NA	N
chr21	44519650	44519651	+	10.3839	3.53676	4.48635	2.09888	9.64655	0	NA	unannotated	GGACT	0.0178452	NA	N
chr13	54440778	54440779	-	0.710888	0.630047	0.682925	1.5026	1.19542	1.11229	NA	unannotated	AAACA	3.34072e-08	0.282708	N
chr22	20117556	20117557	+	8.08287	4.62288	9.89637	4.86853	3.67488	2.43563	RANBP1	5utr	CCAGA	3.76778e-22	4.39694e-05	Y
chr11	295212	295213	+	5.42645	7.76361	6.33368	0	3.21552	10.4589	ATHL1	3utr	GGACT	0.036905	NA	N
chr16	57756941	57756942	+	0.89626	0.667398	0.387058	0.166577	0.13398	1.1953	KATNB1	cds	GGACT	0.0305748	NA	N
chr22	20067755	20067756	+	22.1077	8.79876	6.33368	4.19775	9.64655	3.48629	NA	unannotated	GGACA	0.0477291	NA	N
chr21	8258256	8258257	+	0.310713	0.126301	0.392001	0.71716	0.486021	0.512394	NA	unannotated	ACATG	5.75757e-09	7.7186e-05	Y
chr2	241126752	241126753	-	3.81861	4.81344	3.95855	2.6236	4.28736	2.09177	PASK	cds	GGACC	0.0244481	NA	N
chr6	73519898	73519899	-	0.361036	0.215832	0.494564	1.2839	1.05658	0.977465	EEF1A1	cds	TGAGA	2.10284e-07	0.00677076	Y
chr22	26491989	26491990	+	2.26102	10.6103	2.94064	1.3118	1.60776	0	NA	unannotated	TGACT	0.00442759	NA	N
chr1	52032810	52032811	-	3.01469	2.48436	2.53347	0	0.803879	0	KTI12	cds	GAACT	0.0234253	NA	N
chr13	48233205	48233206	+	6.63232	7.90477	6.33368	1.99893	3.61746	8.71573	ITM2B	5utr	GCAGT	2.31962e-07	0.0376582	Y
chr19	58457074	58457075	+	8.03918	4.43635	5.54197	2.99839	2.75616	3.48629	ZNF324B	3utr	AGACT	0.00953766	NA	N
chr14	102139896	102139897	+	9.54653	10.8691	22.1679	0	2.14368	0	WDR20	5utr	TTAGG	0.00416535	NA	N
chr3	50188438	50188439	+	17.0833	2.62768	5.22528	0	1.60776	4.48237	SEMA3F	3utr	GGACA	0.0133022	NA	N
chr12	120446383	120446384	-	33.1616	25.1023	36.4186	0	0.918719	3.48629	TRIAP1	5utr	CCACC	5.43878e-08	NA	N
chr17	21534251	21534252	-	2.00979	1.05363	0.904811	1.3118	0.98939	3.05051	C17orf51	3utr	CAAGC	0.0409639	NA	N
chr10	102657249	102657250	+	2.23311	1.20767	0.85261	2.09888	1.28621	0	TRIM8	cds	CCAGC	0.0309438	NA	N
chr10	78037194	78037195	+	3.41074	2.00379	2.94309	8.78462	5.25853	6.18217	RPS24	cds	GCATG	0.000135277	0.000294283	Y
chr19	1597363	1597364	-	1.40686	0.720907	1.51145	3.49813	3.50784	2.85242	UQCR11	3utr	AAACT	0.0151733	0.0784895	N
chr12	6867546	6867547	+	0.450308	0.389921	0.503815	1.50191	0.847069	1.01369	TPI1	cds	TCAGC	0.000208395	0.328234	N
chr19	45079265	45079266	+	29.142	37.2653	7.46469	4.19775	6.43103	1.60906	GEMIN7	5utr	GTAGC	0.0391105	NA	N
chr5	179773997	179773998	+	1.7779	1.37628	2.14893	2.2488	1.01543	1.1621	MAML1	cds	GGACA	0.00106203	NA	N
chr16	2949174	2949175	+	2.11028	1.81151	1.46162	2.6236	1.42912	0	FLYWCH1	3utr	AAACT	0.0233988	NA	N
chr3	141738276	141738277	+	6.69932	3.88181	7.12539	1.3118	3.21552	2.09177	RNF7	5utr	ACAGA	0.0374102	NA	N
chr7	50447033	50447034	-	1.17238	1.16454	2.77098	4.19775	1.07184	0	FIGNL1	cds	AAACA	0.0475414	NA	N
chr7	128739403	128739404	+	0.669932	1.16454	1.78135	0.419775	0.45936	0.522944	CALU	5utr	GCATC	0.0107613	NA	N
chr11	119174837	119174838	+	2.13541	4.36703	2.11123	8.39551	0	2.32419	NLRX1	cds	GGACA	0.0143168	NA	N
chr12	6975790	6975791	+	0.83333	0.823894	0.894976	0.327949	0.451301	0.871573	EMG1	cds	GAAGT	0.0330288	0.577958	N
chr3	136195432	136195433	-	1.50735	1.55272	4.22245	0	1.60776	4.18355	MSL2	5utr	AGACT	0.0340801	NA	N
chr7	149455567	149455568	-	3.01469	2.08647	3.88657	0	0.40194	1.81893	ZNF777	cds	GGACC	0.00178298	NA	N
chr19	38374780	38374781	+	1.70274	3.30672	0.931423	0.765215	1.19433	0.950807	PSMD8	cds	GCATC	2.02016e-05	0.993015	N
chr7	150379360	150379361	+	1.14845	6.98725	6.33368	7.87079	4.28736	1.30736	ZNF775	5utr	GCAGT	0.0269393	NA	N
chr13	113456398	113456399	-	3.61763	3.75241	4.75026	2.6236	2.14368	2.61472	DCUN1D2	3utr	GAACA	0.048156	NA	N
chr1	211942028	211942029	-	4.09137	2.58026	2.63903	2.09888	1.22496	0.747062	INTS7	cds	GAACT	0.000267738	NA	N
chr19	41397355	41397356	-	9.62586	9.60747	13.346	3.33912	1.7864	3.16936	NA	unannotated	ACAAC	7.74249e-15	0.0707546	N
chr10	129964273	129964274	-	7.03428	10.8691	7.9171	0	0	0	NA	unannotated	CCATT	0.0468267	NA	N
chr19	41268222	41268223	+	2.67973	3.00193	5.75789	9.74478	5.3592	7.74731	HNRNPUL1	cds	AGATG	0.0365274	0.0545781	N
chr6	31632658	31632659	+	8.67866	6.89021	4.66229	3.33912	3.75144	2.34423	PRRC2A	cds	TGACT	0.000257117	NA	N
chr17	76391222	76391223	-	13.1039	14.8521	14.5901	4.25448	1.90549	1.8826	UBE2O	cds	AGACT	7.56679e-09	0.184688	N
chr7	873425	873426	+	1.5369	1.62123	1.77343	1.9434	1.1484	0.348629	SUN1	3utr	GGACA	0.00274674	NA	N
chr3	100261011	100261012	+	4.01959	10.4809	1.05561	0	6.43103	1.49412	TBC1D23	5utr	TCAAC	0.0117663	NA	N
chr8	42048830	42048831	-	3.51714	3.28461	2.11123	6.29663	4.28736	4.48237	KAT6A	cds	GAACA	0.0212923	NA	N
chr2	178539026	178539027	+	2.00979	2.40672	3.95855	0	6.43103	4.48237	TTN-AS1	ncRNA	GAACT	0.0223677	NA	N
chr16	69118426	69118427	-	1.25171	1.28146	0.85261	0.939795	0.53592	0.786382	CHTF8	3utr	GGACC	6.18614e-05	NA	N
chr19	45409168	45409169	+	1.17238	2.03333	1.42508	4.82174	2.2968	3.28707	CD3EAP	cds	AGACA	0.000837929	NA	N
chr12	124913290	124913291	-	0.358892	0.37621	0.546391	0.332334	0.255123	0.292626	UBC	cds	TGACT	6.74804e-13	0.116482	N
chr10	73414057	73414058	-	28.1371	19.409	4.75026	0	0	0	ANXA7	5utr	CCATC	0.000672106	NA	N
chr10	74843183	74843184	+	3.01469	3.88181	1.58342	2.6236	0	1.74315	KAT6B	cds	AAACT	0.0392025	NA	N
chr11	46397726	46397727	-	2.00979	1.22924	0.527806	1.16604	0	0	AMBRA1	cds	CCAGC	0.0405302	NA	N
chr17	4671785	4671786	-	0.65106	0.499849	0.508956	0.152092	0.378296	0.201132	PELP1	cds	AGACT	0.00414536	NA	N
chr16	24540143	24540144	+	1.57912	0.873406	1.58342	0	0.714559	2.61472	RBBP6	5utr	CTAGG	0.0370135	NA	N
chr19	34254580	34254581	+	9.54653	18.6327	3.16684	0	0	10.4589	KIAA0355	5utr	CCAAG	0.010569	NA	N
chr10	103077016	103077017	+	6.19687	8.92816	4.22245	0	2.14368	1.30736	CNNM2	cds	GGACA	0.0442801	NA	N
chr10	112446913	112446914	-	2.41175	4.85226	3.56269	2.99839	1.28621	2.61472	ZDHHC6	5utr	GGAGA	0.0190655	NA	N
chr3	40532436	40532437	+	3.34966	2.03795	2.11123	2.6236	0	0	ZNF621	cds	TGACT	0.0331973	NA	N
chr19	58314826	58314827	+	1.18434	1.58969	1.88298	1.4992	0.273661	2.46091	LOC105372481	ncRNA	AAACA	0.00087845	NA	N
chr7	156950386	156950387	+	2.51224	1.66918	0.863683	11.9936	1.28621	2.41359	NOM1	cds	TGACT	0.0373782	NA	N
chr17	39922296	39922297	-	2.34476	1.78563	3.16684	0.954035	1.92931	4.06734	ORMDL3	3utr	AGACT	0.0250747	NA	N
chr10	78035693	78035694	+	0.456997	0.324621	0.432108	0.655899	0.569625	0.612135	RPS24	cds	AAAAT	5.33134e-08	0.0655773	N
chr3	131381766	131381767	+	7.03428	5.04635	8.70881	0	0	0	NUDT16	5utr	CCATT	0.0380722	NA	N
chr2	200811921	200811922	+	4.01959	3.36423	3.16684	2.6236	0	0	BZW1	5utr	GCAGA	0.00209943	NA	N
chr22	46268007	46268008	+	9.04408	12.0336	15.0425	2.6236	9.64655	4.18355	TTC38	5utr	CCAGA	0.000976185	NA	N
chr11	65333871	65333872	+	8.18274	5.9521	9.23661	0	0	0.475403	DPF2	5utr	GCAGA	5.27917e-06	NA	N
chr1	33299241	33299242	+	3.34966	1.72917	1.97927	0	0	0.804529	ZNF362	3utr	GGACT	0.00154088	NA	N
chr2	172088568	172088569	+	3.01469	2.95017	2.77098	5.24719	0.803879	5.22944	DLX1	3utr	GGACT	0.0493317	NA	N
chr7	5529542	5529543	-	0.307411	0.186937	0.290294	0.308346	0.214368	0.191321	ACTB	cds	CCAGG	0.00113775	0.0123395	Y
chr19	5691616	5691617	+	0.227553	0.260516	0.19236	0.165347	0.148971	0.190161	RPL36	cds	AGACT	5.0981e-14	0.957166	N
chr1	244751770	244751771	+	6.69932	3.38776	6.33368	3.93539	3.21552	0.950807	NA	unannotated	AGACA	0.00275168	NA	N
chr6	149566374	149566375	+	3.51714	6.59907	4.75026	0	2.14368	0	NA	unannotated	TCACC	0.0336939	NA	N
chr5	72220751	72220752	-	1.40267	1.02796	1.64676	4.62987	2.68934	2.59158	MRPS27	3utr	CCATC	0.000138578	0.0298739	Y
chr17	746156	746157	-	1.22821	0.959035	2.19919	0.361875	1.51318	0.464839	GEMIN4	cds	GAACT	0.00121102	NA	N
chr8	73294601	73294602	+	5.69442	9.31634	22.1679	6.99625	0.918719	0.871573	RDH10	5utr	TCAGA	0.00048909	NA	N
chr19	1632382	1632383	-	7.43624	2.0703	2.37513	6.99625	3.46286	2.85242	TCF3	cds	TCAGG	0.00357844	NA	N
chr20	298016	298017	+	5.8284	3.99272	9.18383	1.74906	2.41164	1.49412	ZCCHC3	cds	GGACG	0.0139619	NA	N
chr21	46228804	46228805	-	6.69932	22.5145	6.33368	3.49813	3.21552	3.48629	LSS	5utr	GCAGG	0.00959677	NA	N
chr7	102659682	102659683	-	3.34966	6.05562	3.56269	2.6236	0	0	POLR2J2	intron	GGACA	0.00504751	NA	N
chr19	49492053	49492054	+	0.347824	0.1744	0.287894	0.844518	0.590214	0.601893	RPL13A	3utr	TGAGT	0.0177559	0.184688	N
chr20	63287745	63287746	+	1.67483	1.85132	2.27617	5.50955	2.4295	2.27367	ARFGAP1	cds	GGAGG	0.00381982	0.0158456	Y
chr6	42050523	42050524	+	43.2106	59.0035	18.2093	20.9888	0	10.4589	TAF8	5utr	GCACA	2.98048e-05	NA	N
chr7	135166379	135166380	-	1.30941	1.14171	1.85642	2.04057	2.6796	3.07614	C7orf49	3utr	TGACT	0.00241002	NA	N
chr5	112867792	112867793	+	2.67973	2.24282	3.16684	1.9677	2.64807	2.90524	SRP19	3utr	GGACA	0.0238488	NA	N
chr17	7577437	7577438	+	0.253032	0.115293	0.259832	0.362533	0.242681	0.169197	EIF4A1	cds	AGAGT	0.00292955	0.832781	N
chr1	52033242	52033243	-	1.78648	1.60818	1.16117	1.61452	0.918719	0.804529	KTI12	cds	GAACT	0.0365097	NA	N
chr17	40019495	40019496	-	0.796988	1.32628	0.651996	0	0.149559	0.186766	MED24	3utr	GGACT	0.00572835	NA	N
chr19	36548097	36548098	-	1.80882	2.11735	0.950051	1.4992	0	2.61472	ZNF529	cds	AAACT	0.0215809	NA	N
chr19	10654374	10654375	+	0.677721	0.776361	1.11426	1.47577	0.737988	0.646941	ILF3	5utr	GCAGT	0.00552623	0.0959961	N
chr17	3660845	3660846	+	3.34966	2.68198	2.96891	2.09888	0.803879	0.747062	CTNS	3utr	GGACT	0.0108305	NA	N
chr9	128907492	128907493	+	1.8552	2.77272	2.90294	1.10467	1.97878	1.10093	LRRC8A	cds	GGACG	0.0441664	NA	N
chr16	2177620	2177621	+	0.921156	0.431312	1.16117	0	0.689039	2.32419	TRAF7	3utr	ACAGC	0.0478385	NA	N
chr16	70251909	70251910	-	0.488093	0.504635	0.475026	0	0	0.348629	EXOSC6	5utr	CCAAG	0.0321168	NA	N
chr6	112087481	112087482	-	10.5514	2.7949	17.4176	7.87079	3.85862	1.1621	TUBE1	5utr	GCAGA	0.000162581	NA	N
chr5	157266127	157266128	+	7.03428	9.31634	6.33368	2.09888	0.643103	0	CYFIP2	5utr	GCATC	0.0019023	NA	N
chr8	65719412	65719413	-	21.3541	8.88502	12.2715	4.49759	2.6796	3.92208	PDE7A	cds	GGACA	0.000160636	NA	N
chr7	4791402	4791403	+	2.72758	2.42613	3.43074	3.14831	3.67488	1.49412	AP5Z1	3utr	GGACT	0.0458405	NA	N
chr11	112082769	112082770	+	4.35456	4.26999	3.39304	4.66417	3.67488	5.22944	C11orf57	cds	TAACA	0.00115137	NA	N
chr9	128907747	128907748	+	3.56282	2.52317	3.65404	5.597	7.50287	1.6342	LRRC8A	cds	GGACA	0.0014591	NA	N
chr17	39408293	39408294	-	2.81371	2.48436	2.37513	1.4992	0	5.22944	MED1	cds	AAACT	0.0329916	NA	N
chr14	19097867	19097868	+	2.17728	19.409	3.16684	0	0	0.697258	LINC01296	intron_ncRNA	GGACT	0.0132571	NA	N
chr9	112574365	112574366	+	3.68462	2.39966	17.4176	0	1.28621	3.48629	KIAA1958	cds	AGACT	0.0144588	NA	N
chr6	31632527	31632528	+	8.94359	8.97129	7.12539	2.20934	2.26978	1.34953	PRRC2A	cds	GGACC	0.000208514	NA	N
chr4	112637170	112637171	+	3.01469	2.71726	3.95855	0	6.43103	1.74315	LARP7	5utr	CTATC	0.0269393	NA	N
chr17	76225975	76225976	-	0.580565	0.696186	0.59729	1.0957	0.595717	1.03939	RNF157	intron	AAACT	2.81705e-14	0.00666252	Y
chr6	42879913	42879914	+	26.1273	16.3036	15.8342	2.33208	2.14368	0.804529	RPL7L1	cds	TGATC	7.12305e-05	NA	N
chr3	53891857	53891858	-	5.57261	7.37543	5.80587	1.57416	1.07184	3.21812	SELK	5utr	GGAGC	2.17735e-05	NA	N
chr10	102630206	102630207	+	14.4035	8.73406	4.29785	0	8.57471	4.75403	SUFU	3utr	TGACT	0.00208793	NA	N
chr5	173318078	173318079	-	2.26746	2.04677	2.94064	3.37319	1.75392	3.77463	STC2	cds	CCAGC	1.39481e-06	0.000245187	Y
chr15	75505815	75505816	-	3.01469	1.46646	1.29552	1.16604	1.07184	0	PTPN9	cds	GGACT	0.0451577	NA	N
chr1	228395173	228395174	-	0.502449	0.941044	0.821032	0.477017	0.470563	0.853786	TRIM11	cds	GGACC	0.0346672	NA	N
chr16	2208981	2208982	+	2.32213	2.22126	3.72683	0.355742	0.289686	0.522944	MLST8	3utr	GGACC	8.12296e-09	NA	N
chr17	13017987	13017988	-	1.63296	1.3802	0.527806	0	0	0	ELAC2	5utr	GTAGG	0.0397353	NA	N
chr9	122159778	122159779	-	20.7009	29.5017	17.6438	12.5933	1.16928	2.61472	NDUFA8	5utr	GCATG	2.21398e-08	0.355629	N
chr19	10691817	10691818	+	3.8127	3.06348	2.21679	9.48531	5.31259	5.9765	ILF3	3utr	GGATG	1.37159e-05	8.91504e-07	Y
chr16	30397524	30397525	+	4.63369	2.92628	4.03772	8.32313	3.76992	3.41925	ZNF48	cds	GGACA	0.000122281	0.0213844	Y
chr12	56121371	56121372	+	1.59109	1.05037	1.9001	0	0.584639	1.23046	ZC3H10	cds	GAACA	0.015554	NA	N
chr11	65014167	65014168	+	18.2556	21.0727	14.7032	2.09888	1.69238	3.32782	ARL2	5utr	GGACT	9.11926e-11	NA	N
chr21	41993233	41993234	-	2.51224	5.12398	2.63903	3.49813	4.28736	0	ZBTB21	cds	AGACT	0.0220055	NA	N
chr14	19099795	19099796	+	1.60784	0.702422	2.07063	3.49813	2.36933	3.3028	LINC01296	intron_ncRNA	TGAGC	0.00211446	NA	N
chr1	234607448	234607449	-	10.2971	11.461	15.3685	2.1965	1.51318	1.86254	IRF2BP2	cds	GGACT	1.5568e-16	0.050992	N
chr7	4877831	4877832	-	4.3067	2.49545	3.74263	1.61452	0	1.39452	RADIL	cds	GGACC	0.00413338	NA	N
chr6	3019654	3019655	+	2.15335	1.64977	0.764409	0.437266	1.04691	0.506075	NQO2	cds	TAACT	0.00931274	NA	N
chr21	46363576	46363577	+	2.87114	2.40302	1.84732	0.912555	0.756592	0.804529	PCNT	cds	GGACT	0.0043178	NA	N
chr19	45712395	45712396	-	4.57787	4.91696	6.46563	3.49813	1.42912	2.32419	FBXO46	cds	GGACG	0.000315044	NA	N
chr16	30948132	30948133	+	8.68518	5.232	5.14611	5.72421	1.51318	1.74315	FBXL19	3utr	GGACT	0.000253382	NA	N
chr1	1324649	1324650	-	6.81097	6.42263	6.59758	2.2488	0	1.49412	CPSF3L	5utr	TCACC	0.00679964	NA	N
chrX	150766857	150766858	-	2.22135	3.92494	2.71443	1.04944	1.7864	1.54946	CD99L2	3utr	TGACT	0.00672126	NA	N
chr17	41968146	41968147	+	0.474535	0.776361	1.19826	0.428342	0.103726	0.111265	CNP	cds	GGACA	0.0358018	NA	N
chr12	6849740	6849741	-	1.28404	0.938103	1.73186	0.255961	0.242681	0.859634	CDCA3	cds	GGACT	0.0163522	NA	N
chr8	66634679	66634680	-	7.53673	6.21089	4.75026	0	10.7184	26.1472	VCPIP1	cds	TAACT	0.0219756	NA	N
chr20	38574953	38574954	+	2.13541	1.99636	2.37513	6.99625	2.14368	3.48629	RALGAPB	cds	GAACT	0.0243487	NA	N
chr19	4793490	4793491	+	5.76338	7.69892	6.26483	1.23463	3.0869	1.78566	FEM1A	cds	GGACA	6.6988e-07	NA	N
chrX	152869177	152869178	+	0.789562	0.698725	0.669908	1.4475	1.16928	1.60906	NSDHL	3utr	GGATT	0.0475414	NA	N
chr21	44515557	44515558	-	4.27081	6.46968	5.93782	5.24719	0	5.22944	TSPEAR	intron	GAACC	0.0160745	NA	N
chr12	122142711	122142712	+	1.3914	0.500878	1.18756	0.749599	0.45936	0	MLXIP	3utr	AGACT	0.0330495	NA	N
chr17	75890971	75890972	-	3.15825	3.91556	2.67202	1.74906	1.60776	0.402264	TRIM65	cds	GGATT	0.00153422	NA	N
chr9	132896282	132896283	-	4.2023	4.42526	5.54197	6.29663	0	5.22944	TSC1	cds	GGACA	0.00577473	NA	N
chr16	3289671	3289672	+	6.24094	9.81869	9.95292	1.3118	5.51232	1.30736	ZNF263	cds	TAACA	1.1596e-07	NA	N
chr7	2242185	2242186	-	12.31	14.2333	9.50051	5.99679	1.28621	2.61472	MRM2	5utr	GCAGG	0.000144518	NA	N
chr20	41405047	41405048	-	4.91283	5.04635	4.43357	10.4944	1.42912	2.61472	CHD6	cds	TGACT	0.0378395	NA	N
chr5	176599829	176599830	-	0.768451	1.43627	1.18756	0	0	0.65368	GPRIN1	cds	GGACA	0.0241811	NA	N
chr1	10472521	10472522	-	1.93249	5.77958	4.75026	2.6236	2.41164	0.550467	DFFA	5utr	GTAGA	0.000298168	NA	N
chr1	44778089	44778090	+	0.137703	0.067172	0.143091	0.370972	0.21869	0.213231	RPS8	cds	GCAGT	0.000110783	0.0125069	Y
chr15	101976148	101976149	+	3.87603	6.59907	3.16684	8.39551	3.21552	5.22944	WASH3P	ncRNA	GGACC	0.0487441	NA	N
chr14	60648934	60648935	-	1.3914	0.776361	2.21679	2.99839	3.5728	2.09177	SIX1	cds	CAACT	0.029928	NA	N
chr16	11837680	11837681	-	0.653183	0.612917	0.989637	0.699625	2.14368	1.08195	RSL1D1	3utr	GGACT	0.00586218	NA	N
chr1	11750522	11750523	+	1.84231	2.28927	2.43168	1.3118	1.55904	2.27367	AGTRAP	3utr	GGACT	1.22211e-05	NA	N
chr8	93734629	93734630	-	31.1518	5.62862	5.06694	4.49759	2.14368	31.3766	RBM12B	cds	GGACT	0.0340424	NA	N
chr15	90271821	90271822	+	3.12291	3.10545	3.06577	2.26033	0.86387	0.833008	NGRN	3utr	AAACA	3.57885e-08	0.959902	N
chr14	92161712	92161713	+	4.01959	2.26936	0.395855	2.6236	0	1.1621	CPSF2	cds	AGACC	0.0311411	NA	N
chr17	81932764	81932765	-	0.877001	0.684251	1.23155	1.35076	0.907911	1.66014	PYCR1	3utr	GAAGG	0.00129818	0.0517626	N
chr16	1827796	1827797	+	3.8856	3.77829	1.40748	1.82511	0.756592	0	FAHD1	cds	TGACT	0.000949125	NA	N
chr8	48921428	48921429	-	48.2351	16.8212	30.085	0	0	0	SNAI2	5utr	TCAGT	3.62355e-06	NA	N
chr5	173164142	173164143	+	3.64275	2.91805	2.15921	0.583021	0.514483	2.98825	BNIP1	3utr	GGACA	0.00126981	NA	N
chr14	49894109	49894110	+	10.2541	9.65276	9.71164	4.6028	3.05202	4.10412	ARF6	cds	GGACC	1.90395e-07	0.00188295	Y
chr7	149475101	149475102	-	24.62	12.0336	24.068	4.32122	3.02637	3.92208	ZNF746	cds	GGACA	3.61032e-06	NA	N
chrX	101616662	101616663	-	0.699059	0.54802	0.503815	2.6236	0.803879	0.729689	ARMCX6	cds	CAAGG	0.019643	NA	N
chr16	28292064	28292065	-	23.1126	5.69332	4.75026	0	0	0	NA	unannotated	GCATT	0.0109811	NA	N
chr14	35292387	35292388	+	3.26592	24.8436	1.75935	1.61452	1.42912	2.09177	PSMA6	5utr	GCAGT	0.00285412	NA	N
chr19	1207083	1207084	+	0.96549	1.00221	0.815701	3.40358	1.16928	0.373531	STK11	cds	GAAGG	0.000411704	NA	N
chr17	44398687	44398688	-	3.39153	2.68198	6.86148	31.4831	3.21552	2.98825	GPATCH8	cds	TTACT	0.0380287	NA	N
chr4	112231772	112231773	+	6.02938	3.88181	4.75026	0	2.14368	0	AP1AR	5utr	GCAGC	0.0365386	NA	N
chr19	38619182	38619183	+	0.933119	0.959035	0.974412	0	0.643103	0	EIF3K	5utr	CCACC	0.00761541	NA	N
chr7	157138968	157138969	+	4.01959	1.68212	2.77098	0	0.918719	6.27532	UBE3C	5utr	GCAGT	0.0411422	NA	N
chr10	15088775	15088776	-	29.142	34.9363	11.0839	0	3.21552	0	ACBD7	5utr	GCAGA	8.21546e-05	NA	N
chr3	49022082	49022083	+	2.81371	4.26999	1.35722	0	1.16928	0.550467	NDUFAF3	5utr	GCAGG	0.00162024	NA	N
chr12	120440551	120440552	+	0.239471	0.196926	0.270074	0.199893	0.138899	0.147497	COX6A1	3utr	CCACT	0.000600424	0.659804	N
chr15	82540023	82540024	-	0.16861	0.0795477	0.169296	0.332837	0.192983	0.209125	RPS17	cds	AGATC	0.0428969	0.545104	N
chr1	1665718	1665719	-	8.34838	9.57512	5.40225	5.90309	0.803879	3.85327	SLC35E2B	3utr	GGACG	1.06688e-05	0.412162	N
chr8	144140079	144140080	+	1.16357	1.67216	0.696704	0	0.643103	0.909467	HGH1	3utr	GGACT	0.00951712	NA	N
chr17	45107551	45107552	+	4.01959	7.14252	4.27523	1.39925	0.494695	1.23046	NMT1	3utr	AGACA	0.000139123	NA	N
chr15	67190605	67190606	+	2.12145	4.78756	1.58342	1.16604	2.14368	2.32419	SMAD3	3utr	GAACT	0.0316927	NA	N
chr7	56079705	56079706	+	2.21077	0.99681	1.75935	1.74906	2.09708	2.71156	SUMF2	cds	TCAGC	4.57659e-06	0.0352625	Y
chr1	20501137	20501138	-	13.2464	7.43672	7.60041	5.0373	3.60138	1.62694	MUL1	cds	GGACA	3.29688e-05	NA	N
chr11	65122310	65122311	+	3.51714	5.24044	6.33368	0	1.28621	2.09177	MRPL49	5utr	ACAGT	0.0497245	NA	N
chr9	137108705	137108706	+	6.9625	4.0759	5.4954	5.47533	3.80016	1.79295	MAN1B1	3utr	GAACT	8.86056e-06	0.0160015	Y
chr1	19328692	19328693	+	1.04859	1.22	1.74176	2.38509	0.742042	0	PQLC2	3utr	CCAGG	0.0174265	NA	N
chr4	7055567	7055568	+	4.27081	2.99454	5.80587	0	0.714559	3.48629	TADA2B	3utr	AGACT	0.0305734	NA	N
chr11	65777913	65777914	-	3.56282	6.65453	6.55988	7.4078	2.63088	1.39452	AP5B1	cds	TGACT	0.00519119	NA	N
chr8	41598425	41598426	+	3.34966	3.2829	3.60668	2.33208	3.4452	2.78903	GPAT4	5utr	AGACA	1.53923e-05	NA	N
chr3	9470599	9470600	+	8.35321	9.20543	5.80587	1.65701	1.48408	3.07614	SETD5	cds	AGACT	5.58565e-06	NA	N
chr7	44848079	44848080	-	6.78306	9.12225	3.16684	3.93539	0	1.1621	H2AFV	5utr	GTATT	0.00726727	NA	N
chr9	33076644	33076645	-	0.532004	1.98943	1.26674	0.583021	0	1.10093	SMU1	5utr	TGAGG	0.0252985	NA	N
chr19	33300257	33300258	-	1.08864	0.862624	1.72737	1.16604	0.714559	1.04589	CEBPA	3utr	AGACT	0.0137033	NA	N
chr20	35503815	35503816	+	5.16804	7.20907	2.96891	4.49759	3.21552	2.24119	CEP250	cds	GGACC	0.0486259	NA	N
chr3	52770939	52770940	-	27.1322	21.3499	10.2922	0	3.21552	5.22944	NEK4	5utr	GCAGA	0.000131663	NA	N
chr9	99222281	99222282	+	9.24506	15.993	12.3507	0.954035	4.0194	4.75403	NA	unannotated	TCAGT	1.02358e-06	0.302674	N
chr6	111483536	111483537	+	2.34476	3.62302	1.26674	0	0	0	TRAF3IP2-AS1	ncRNA	CCAGT	0.0499958	NA	N
chr16	89100802	89100803	+	2.00979	2.45848	2.9909	0.617317	0	2.78903	ACSF3	cds	GGACA	0.021957	NA	N
chr12	53253645	53253646	+	2.44047	3.33835	1.58342	1.3118	0.964655	2.20187	MFSD5	cds	GGACA	0.0115291	NA	N
chr10	128098985	128098986	-	2.44047	5.82271	2.63903	2.6236	3.85862	0	MKI67	3utr	GAACA	0.032157	NA	N
chr1	155308913	155308914	+	1.5552	2.44852	1.58342	0.147808	0.371021	0.51269	FDPS	5utr	TTAGG	5.7453e-06	0.589974	N
chrX	72572842	72572843	-	17.0833	13.7157	19.7927	3.49813	6.43103	2.61472	HDAC8	5utr	TCAGA	6.24089e-05	NA	N
chr15	75208117	75208118	+	1.4687	3.26889	2.16678	0.749599	2.14368	1.1621	C15orf39	cds	GGACT	0.00133877	NA	N
chr16	87408474	87408475	-	1.29201	1.63036	1.42508	1.10467	3.5728	1.30736	ZCCHC14	3utr	GAACT	0.000933082	NA	N
chr19	629967	629968	-	0.393221	0.458759	1.02457	0.912555	0.40194	0.972919	POLRMT	cds	GGACC	0.00536994	NA	N
chr10	102146881	102146882	+	1.33986	0.856675	1.58342	4.84356	1.20582	1.4426	PPRC1	cds	TGACT	0.0260976	NA	N
chr2	70088539	70088540	+	1.33022	1.16235	1.2984	2.22103	2.36496	2.08327	PCBP1	cds	AGAGG	1.11503e-11	8.34543e-07	Y
chr16_KI270853v1_alt	2020496	2020497	+	13.5661	1.84386	4.75026	0	0	0	NA	unannotated	TGATG	0.0245995	NA	N
chr12	53269342	53269343	+	2.72758	1.27041	0.79171	2.03117	2.47347	1.93683	ESPL1	cds	CGAGG	0.0139291	NA	N
chrX	112822657	112822658	-	1.81737	1.48803	1.38953	2.37873	1.58573	1.41019	AMOT	cds	AGATG	9.5433e-05	NA	N
chr1	231337182	231337183	-	11.6568	5.75801	6.72953	4.66417	3.21552	0	EXOC8	cds	GGACC	0.0155276	NA	N
chr9	137302270	137302271	-	39.6934	21.544	50.6694	10.4944	0	3.48629	NA	unannotated	CTAGT	1.97737e-07	NA	N
chr19	49673725	49673726	+	0.372184	0.517574	0.989637	0.338528	0.17864	0.205076	BCL2L12	cds	GGACT	0.0402872	NA	N
chr6	21594235	21594236	+	5.52694	2.37303	3.00016	2.03117	2.08574	0.747062	SOX4	5utr	TCAGC	4.58027e-05	NA	N
chr10	103602514	103602515	-	0.745569	1.63036	1.29019	1.88361	0.26796	0.445058	SH3PXD2A	cds	CAACC	0.00283135	NA	N
chr3	10279739	10279740	+	4.38501	3.55624	4.13448	1.04944	3.04628	2.52456	TATDN2	3utr	TGACT	6.04271e-05	NA	N
chr22	19037401	19037402	-	0.463799	0.635205	1.79454	0.437266	0.257241	0	DGCR2	3utr	GGACT	0.0146365	NA	N
chr12	113186897	113186898	+	1.79134	4.33849	2.62395	1.4992	0.393737	0.354538	RITA1	cds	GGACT	1.29355e-06	0.338409	N
chr1	17407838	17407839	-	2.15335	2.15656	1.41674	0.477017	2.14368	1.60906	RCC2	3utr	GGACT	7.87551e-05	NA	N
chr16	2631253	2631254	+	18.0882	4.26999	6.33368	0	12.8621	0	NA	unannotated	ACAGC	0.0475504	NA	N
chr7	76329563	76329564	-	0.439643	0.776361	1.58342	0	0.321552	1.23046	YWHAG	3utr	GAACT	0.0278657	NA	N
chr22	25039596	25039597	+	4.39643	4.17294	2.37513	7.87079	1.07184	0	KIAA1671	cds	GGACA	0.00608778	NA	N
chr3	114086237	114086238	+	15.4084	7.93614	4.15648	1.4992	4.28736	2.32419	QTRT2	3utr	GGACC	0.0021277	NA	N
chr22	30976555	30976556	+	1.57912	2.54082	1.80962	0	1.60776	0	TUG1	ncRNA	TGACT	0.0493656	NA	N
chr16	88861288	88861289	+	1.33986	1.69388	2.37513	1.65701	0.45936	1.10093	TRAPPC2L	3utr	GGACC	0.0445214	NA	N
chr3	177025443	177025444	-	5.8619	8.76179	3.16684	1.74906	1.60776	5.81049	TBL1XR1	3utr	TGACT	0.010724	NA	N
chr13	52461619	52461620	+	1.19099	1.73905	1.9001	1.28503	0.829811	1.92102	CKAP2	cds	GGACA	0.000568963	NA	N
chr1	154273810	154273811	+	0.407157	0.313531	0.393047	0.377044	0.22736	0.311045	HAX1	cds	AGACT	0.0399938	0.987755	N
chr4	151104222	151104223	+	0.200217	0.102576	0.138863	0.576804	0.502524	0.351613	RPS3A	cds	CTATT	0.0133902	0.231883	N
chr6	157944082	157944083	+	1.26934	2.48436	3.69464	0	0.338475	0	SNX9	3utr	ACAGG	0.000722741	NA	N
chr15	84199367	84199368	-	4.42155	1.75975	1.58342	4.19775	1.42912	2.61472	GOLGA2P7	ncRNA	AGACA	0.0381514	NA	N
chr1	25815821	25815822	+	1.24607	0.528586	1.01339	3.10945	0.22176	1.79295	SEPN1	3utr	CTAGG	0.00151054	NA	N
chr6	30617839	30617840	+	8.03918	3.10545	4.75026	0	6.43103	0	MRPS18B	5utr	TCAAT	0.049055	NA	N
chr12	48939025	48939026	-	1.49787	0.755379	1.12446	0.765215	0.321552	0.472336	ARF3	cds	TCAGG	0.000130171	NA	N
chr16	84700007	84700008	+	2.79138	6.98725	3.95855	2.6236	1.60776	6.27532	USP10	5utr	GTATG	0.0131868	NA	N
chr19	55453129	55453130	-	4.01959	3.09251	2.02945	3.85823	1.26928	3.21015	ISOC2	3utr	AGACT	6.71248e-10	0.0206261	Y
chr1	92840624	92840625	+	0.286639	0.155437	0.296213	0.836931	0.624648	0.774154	RPL5	cds	GAAGT	3.32363e-07	1.15385e-12	Y
chr22	37805731	37805732	+	1.06178	1.15796	0.807867	0.169264	0.53592	0.120217	H1F0	cds	GAACG	0.00155267	NA	N
chr11	57330348	57330349	-	0.298556	0.186902	0.275377	0.308658	0.669899	0.641157	SSRP1	cds	GAAGG	0.0139016	0.0217227	Y
chr1	42696682	42696683	+	0.558276	0.378713	0.625248	1.0247	0.572626	0.757077	YBX1	cds	CCAGT	0.00319413	0.184114	N
chr9	114049976	114049977	+	3.51714	11.6454	6.96704	7.49599	3.67488	9.15152	ZNF618	cds	GTACT	0.000711513	NA	N
chr2	127864514	127864515	-	1.70833	3.88181	2.37513	0	0	0	AMMECR1L	3utr	GGACA	0.0139616	NA	N
chr7	143305553	143305554	+	1.13051	0.776361	1.18756	0	0.494695	0.804529	CASP2	3utr	AGACA	0.0494249	NA	N
chr1	150964393	150964394	+	0.669932	0.826449	0.923661	2.09888	1.07184	1.23046	SETDB1	3utr	GAACT	0.0238488	NA	N
chr3	119498561	119498562	+	5.02449	7.86066	6.15774	0	1.92931	1.81893	TIMMDC1	5utr	GGACT	0.000588099	NA	N
chr3	25783442	25783443	-	12.5612	18.6327	12.6674	5.24719	4.28736	2.09177	NGLY1	5utr	TCAGT	0.000470723	NA	N
chr17	45105784	45105785	+	0.881849	0.883446	0.730809	1.22028	2.35805	0.622552	NMT1	3utr	GAACT	0.00283198	0.351288	N
chr14	19302875	19302876	-	3.01469	0.776361	0.719736	1.4992	0	0.522944	LOC107987205	5utr	CTAGG	0.0324523	NA	N
chr19	17232256	17232257	-	1.62698	2.0703	2.04913	0.72375	1.13489	0.697258	NR2F6	3utr	GGACT	0.00182496	NA	N
chr21	25607483	25607484	-	6.53183	9.31634	3.16684	3.49813	0	1.04589	MRPL39	5utr	TCACC	0.0181507	NA	N
chr12	54396151	54396152	-	15.4084	11.6454	19.5288	10.4944	1.60776	3.48629	ITGA5	3utr	GAAGG	2.56736e-05	NA	N
chr7	100096090	100096091	-	0.277492	0.241851	0.287103	0.4145	0.317884	0.382309	MCM7	cds	GAACT	0.000750609	0.759149	N
chr11	57308715	57308716	-	2.28386	3.26072	3.39304	4.59129	5.3592	6.97258	TNKS1BP1	cds	TCAGG	0.0316333	NA	N
chr2	241720083	241720084	+	3.61763	9.31634	16.6259	0	4.28736	6.97258	ING5	intron	GGACA	0.0206865	NA	N
chr16	57756879	57756880	+	0.448997	0.221818	0.884852	0.599679	0.257241	0.13583	KATNB1	cds	TCAGG	0.0366562	NA	N
chr15	40955951	40955952	+	3.01469	2.52317	2.92933	3.49813	6.75259	6.5368	CHAC1	3utr	TGACT	0.0368611	0.0727059	N
chr2	173955134	173955135	-	5.11584	5.53804	5.54197	4.37266	1.83744	7.47062	SP3	cds	GGACA	0.00257863	NA	N
chr14	20333283	20333284	-	1.57912	7.14252	0.527806	0	2.14368	0	CCNB1IP1	5utr	CCACT	0.0390032	NA	N
chr11	73395573	73395574	+	4.32106	3.74065	2.96891	0	1.42912	2.61472	RELT	3utr	GGACT	0.00482635	NA	N
chr3	53091902	53091903	-	1.59109	1.91382	1.9712	0.461292	0.196868	0.40486	RFT1	cds	TGACT	0.000105562	NA	N
chr2	130346566	130346567	+	1.91474	1.39428	1.13478	1.37805	0.98357	1.46943	IMP4	3utr	GAACT	1.68162e-06	0.0636126	N
chr1	70250730	70250731	+	2.17	2.10016	1.9133	2.57409	2.60718	1.20679	SRSF11	cds	GAACT	1.45422e-10	0.0752393	N
chr11	770428	770429	-	2.88908	3.36423	1.58342	1.74906	0.918719	1.49412	PDDC1	3utr	GAACT	0.00426019	NA	N
chr19	1986249	1986250	-	6.26583	5.66744	5.32205	1.38605	1.18727	1.01542	BTBD2	3utr	AGACA	2.21169e-13	0.261449	N
chr17	17846641	17846642	-	2.51224	13.7157	3.95855	2.6236	0	1.90161	TOM1L2	3utr	TGACT	0.0484795	NA	N
chr1	10461658	10461659	-	4.26215	3.69696	2.18512	1.43759	1.01955	0.833008	DFFA	cds	GAACT	1.64592e-09	0.31172	N
chr12	109534772	109534773	+	3.87603	3.10545	1.38549	1.4992	0.98939	0	UBE3B	cds	GAACT	0.00608351	NA	N
chr1	6524617	6524618	-	3.24659	7.41072	5.454	2.6236	0.676951	2.61472	NOL9	3utr	GGACT	0.000267794	NA	N
chr1	37799919	37799920	+	8.2904	4.76168	5.77948	4.19775	4.40018	3.66978	MANEAL	cds	AGACA	5.73623e-06	0.0742402	N
chr22	19176133	19176134	-	0.31403	0.350856	0.311029	0.220162	0.252197	0.169374	SLC25A1	cds	GGACT	0.00715985	NA	N
chrX	73851191	73851192	-	0.883197	0.593381	1.13808	2.40329	1.91193	2.46091	XIST	ncRNA	CTAGT	4.26633e-07	0.000964115	Y
chr19	10718053	10718054	+	7.70421	20.9618	9.50051	0	0	3.48629	DNM2	5utr	GGAGG	0.00880977	NA	N
chr19	39480850	39480851	+	7.32984	10.2383	3.52671	2.15269	1.60776	0.603397	TIMM50	cds	GCAAG	1.05811e-10	0.328501	N
chr22	26452621	26452622	-	1.40686	1.43014	0.923661	0.874532	0.643103	0.950807	HPS4	3utr	GGACC	0.0132571	NA	N
chr1	154936715	154936716	-	0.753673	0.511262	0.950051	1.35411	1.10246	0.853786	PMVK	5utr	TCAGC	0.0184431	NA	N
chr12	124011668	124011669	+	4.05004	4.04106	6.50035	0.283632	1.07184	0	ZNF664	5utr	TGACT	1.46729e-05	NA	N
chr16	28285912	28285913	-	2.76347	2.15264	2.37513	1.3118	2.14368	2.46091	NA	unannotated	TGACA	0.0170283	NA	N
chr17	82615807	82615808	-	2.62819	2.96429	2.11123	0	0.714559	0	WDR45B	3utr	GGACC	0.000870064	NA	N
chr11	65121567	65121568	-	0.367919	0.236408	0.436406	0.642513	0.499323	0.49035	FAU	cds	TGAGG	9.52845e-10	0.0314186	Y
chr11	66347440	66347441	-	1.0049	1.02339	1.16673	0.318012	0.567444	0.307614	B4GAT1	cds	GGACT	0.00377244	NA	N
chr9	33265048	33265049	+	7.43624	3.59067	1.97927	0.749599	1.07184	3.48629	CHMP5	5utr	CTAGT	0.000153181	NA	N
chr6	31652645	31652646	-	9.24506	24.8436	15.8342	3.49813	1.07184	3.48629	BAG6	5utr	GTACG	0.00470859	NA	N
chr6	136261359	136261360	-	3.15172	3.45049	1.58342	2.74853	3.00115	1.49412	BCLAF1	cds	GGACT	0.00017452	0.976112	N
chr11	65719395	65719396	+	1.0049	0.84694	0.431842	2.895	0.676951	1.97337	KAT5	3utr	CCAGG	0.0257484	0.109734	N
chr13	27622907	27622908	+	0.465572	0.421554	0.373863	0.355742	0.788712	0.592012	POLR1D	cds	GAAGG	0.00374481	0.879635	N
chr3	126461854	126461855	-	5.59871	5.48807	6.23471	2.93843	2.33856	3.48629	ZXDC	cds	AGACT	1.11105e-06	NA	N
chr20	327977	327978	+	5.51468	5.49664	4.84922	2.50953	2.09993	1.61864	SOX12	3utr	AAACT	2.49856e-11	0.250923	N
chr1	228082729	228082730	+	1.9281	2.53578	2.58279	0.221712	0.31628	0.392208	ARF1	5utr	GCAAA	6.4026e-20	0.179255	N
chr19	38211831	38211832	-	14.571	11.6454	14.7786	3.49813	0	1.30736	DPF1	3utr	GGACA	0.0231018	NA	N
chr3	153162898	153162899	+	6.40622	3.05978	4.75026	1.65701	0.584639	0.721302	RAP2B	cds	GGACC	0.000923911	NA	N
chr15	90241346	90241347	+	3.61763	18.6327	5.38363	2.99839	0	4.02264	GDPGP1	cds	GGACT	0.0227441	NA	N
chr12	1646974	1646975	+	7.53673	8.53997	2.53347	3.49813	0	10.4589	WNT5B	3utr	AAACT	0.0160774	NA	N
chr2	27131347	27131348	-	0.259887	0.507011	0.325998	0.26236	0.186407	0.526706	PREB	3utr	GGACT	0.0446951	NA	N
chr20	36050452	36050453	-	2.49215	2.27733	2.29596	2.99839	2.62005	2.1533	NORAD	ncRNA	TGACC	0.000355235	NA	N
chr8	11758419	11758420	+	11.7717	9.1046	11.5363	1.3118	1.13489	5.22944	GATA4	cds	GGACT	0.000129379	NA	N
chr19	3535580	3535581	+	7.20176	6.6422	4.85241	5.72421	1.09464	2.09177	FZR1	3utr	GGACT	4.55688e-10	0.0128651	Y
chr15	84473434	84473435	+	4.57787	5.1018	30.085	3.49813	3.5728	0.498042	NA	unannotated	GGACT	0.000175709	NA	N
chr17	75128937	75128938	+	10.049	4.32544	7.52124	1.16604	0.494695	0.498042	ARMC7	cds	GGACT	0.000711283	NA	N
chr1	93876920	93876921	-	2.29691	2.10727	5.54197	0	0	0.950807	DNTTIP2	cds	AGACA	0.0225564	NA	N
chr2	70088608	70088609	+	1.16312	0.915181	1.37644	2.78329	2.28945	2.50424	PCBP1	cds	TAACT	2.63399e-09	8.10503e-09	Y
chr22	39521814	39521815	+	0.463799	0.360977	0.393047	0.519846	0.405561	0.523992	ATF4	cds	GGATT	5.80883e-06	0.213982	N
chr12	103777302	103777303	-	6.02938	9.16106	2.11123	31.4831	22.5086	17.4315	NT5DC3	3utr	GTACT	0.00667213	NA	N
chr10	43387652	43387653	-	0.87761	0.602822	0.912962	2.66355	1.4216	2.25507	HNRNPF	cds	GCATG	0.000819104	2.78084e-05	Y
chr4	7030539	7030540	+	2.23311	3.36423	3.16684	3.49813	5.89511	6.65565	TBC1D14	3utr	AAACA	0.00887806	NA	N
chr19	13138326	13138327	+	0.680737	0.946782	0.612936	1.02384	0.714559	0.168692	NACC1	cds	GGACA	0.00183093	NA	N
chr6	42879910	42879911	+	23.1126	8.28119	3.69464	1.4992	2.14368	1.04589	RPL7L1	cds	GCATG	0.00102458	NA	N
chr11	78079860	78079861	-	39.3585	43.4762	23.8644	6.45808	5.22522	5.9267	NDUFC2-KCTD14	5utr	TGAGT	3.56457e-22	3.81646e-05	Y
chr14	30622318	30622319	+	7.70421	12.6806	3.80021	52.4719	8.03879	10.4589	SCFD1	5utr	GCAGT	0.00388177	0.0273636	Y
chr3	129437173	129437174	-	2.00979	1.55272	2.11123	0	0.714559	3.48629	MBD4	cds	AGACT	0.0343363	NA	N
chr19	3538504	3538505	-	5.10179	5.90035	3.56269	2.99839	3.85862	3.98433	NA	unannotated	GGACA	0.000609629	0.0829264	N
chr1	23845545	23845546	-	5.27571	2.65257	2.71443	0.874532	0	0	FUCA1	3utr	GGACC	0.0232082	NA	N
chr8	65719379	65719380	-	11.4558	15.6566	10.6881	4.19775	5.3592	0.747062	PDE7A	cds	GGACT	0.000568963	NA	N
chr18	12030383	12030384	+	1.22821	1.22924	1.35722	2.6236	0	0.550467	IMPA2	cds	CCAGC	0.0492935	NA	N
chr17	76039333	76039334	-	1.78997	2.14024	2.63903	3.93539	1.83744	1.64061	SRP68	3utr	GGATT	0.000319245	NA	N
chr16	20735080	20735081	-	3.21567	1.48214	0.678608	0	2.14368	0	THUMPD1	3utr	AAACT	0.0483107	NA	N
chr17	39204083	39204084	+	1.02603	0.907577	1.22491	1.0449	1.05785	0.958853	RPL19	cds	ACAGC	3.68384e-05	0.141486	N
chr22	40346499	40346500	+	12.0588	17.8563	14.2508	10.4944	0	15.6883	ADSL	5utr	CCAGG	0.00434878	NA	N
chr9	132264285	132264286	-	6.8668	6.0815	4.22245	6.99625	1.60776	0	SETX	cds	GGACA	0.0330941	NA	N
chr17	8379809	8379810	-	0.190223	0.0824578	0.173715	0.339355	0.356088	0.325322	RPL26	cds	GCATT	0.0319968	0.49415	N
chr19	19057651	19057652	+	2.26102	1.83964	1.77343	0.999465	1.48408	1.41815	ARMC6	3utr	TGACT	5.13667e-05	0.117436	N
chr12	120529154	120529155	-	4.52204	13.9745	14.2508	3.49813	3.21552	0	COQ5	5utr	TCACT	0.0169877	NA	N
chr20	50891472	50891473	-	13.9968	9.18694	6.14739	8.99518	8.40981	6.27532	ADNP	cds	TGACT	8.1453e-07	0.00775573	Y
chr2	70663560	70663561	-	1.6509	2.04306	1.47786	2.6236	1.07184	1.04589	ADD2	cds	GGACA	0.00299483	NA	N
chr12	6852125	6852126	+	4.77326	3.68772	3.56269	2.09888	1.60776	7.84416	USP5	5utr	GGAGG	0.014213	NA	N
chr1	42766822	42766823	-	0.653183	1.26159	0.821032	0.477017	0.29232	0	P3H1	cds	GGACT	0.0388595	NA	N
chr15	57708757	57708758	+	6.60361	4.06097	6.06977	2.6236	2.57241	2.41359	GCOM1	cds	TGACT	0.00969623	NA	N
chr4	6642163	6642164	+	0.31595	0.293116	0.383248	0.86824	0.557019	0.710521	MRFAP1	3utr	CGACT	0.00435403	0.0562031	N
chr19	4794191	4794192	+	7.4171	5.7601	7.49485	1.69264	2.50096	1.26774	FEM1A	3utr	GGACT	7.7461e-08	NA	N
chr19	55674147	55674148	+	0.852255	0.603066	0.605425	0.246927	0.627418	0.575718	U2AF2	3utr	AGACG	0.0409156	NA	N
chr10	102657183	102657184	+	2.76347	5.24044	1.29552	2.09888	0.918719	0	TRIM8	cds	GGACA	0.0112949	NA	N
chr11	777478	777479	-	2.63786	7.56952	2.77098	1.16604	3.21552	0	PDDC1	5utr	CCAGC	0.00538745	NA	N
chr1	231336096	231336097	-	4.52204	3.49363	0.633368	4.49759	0	1.96104	EXOC8	cds	AGACA	0.0483107	NA	N
chr2	130190602	130190603	+	0.17012	0.157177	0.154062	0.283632	0.118218	0.0443173	MZT2B	cds	AGAGC	0.0478834	0.400109	N
chr17	79784512	79784513	+	1.5369	3.45834	3.36477	4.08115	1.11844	0.896475	CBX2	cds	GGACT	0.000954903	NA	N
chr16	89285277	89285278	-	1.30046	1.59839	1.9001	3.22904	2.14368	1.56883	ANKRD11	cds	GGACA	0.0407461	NA	N
chr7	135186041	135186042	-	10.8864	4.0759	8.31295	1.61452	1.37808	3.69137	WDR91	3utr	TGACT	9.95992e-05	NA	N
chr16	1986262	1986263	+	2.00979	2.17381	2.1772	0.511921	1.37808	0.171457	GFER	3utr	GAACT	0.0011962	NA	N
chr5	14710964	14710965	-	5.02449	4.37585	2.87894	0	1.42912	2.90524	ANKH	3utr	CAACT	0.00148061	NA	N
chr6	35688914	35688915	-	14.0686	16.6918	9.50051	5.24719	0	6.97258	FKBP5	5utr	CCAGT	0.000564502	NA	N
chr17	76145029	76145030	-	4.28756	4.83069	3.87058	2.99839	0.918719	1.23046	RNF157	3utr	GAACT	0.000688474	NA	N
chr6_GL000252v2_alt	2911883	2911884	-	5.02449	6.98725	3.36477	2.6236	1.83744	0.697258	GPANK1	cds	AGACT	0.014919	NA	N
chr17	43523940	43523941	+	7.81587	4.41114	7.65319	2.6236	0	1.1621	DHX8	3utr	TGACT	1.85534e-07	NA	N
chr16	1771512	1771513	-	0.738292	1.00006	1.25582	0.552336	0.676951	0.615228	NME3	cds	CCATC	0.000178703	NA	N
chr16	30738545	30738546	+	2.19821	2.16734	2.05844	2.16061	1.60776	1.54311	SRCAP	cds	TGACT	0.000593092	0.0899048	N
chr3	10005497	10005498	+	2.61273	2.43999	2.85015	0	0	4.64839	EMC3-AS1	ncRNA	CCAGG	0.0088947	NA	N
chr9	133031007	133031008	+	1.82138	1.91104	0.659758	1.4992	0.98939	1.42621	GTF3C5	5utr	ACAGG	0.00803519	NA	N
chr19	17301389	17301390	+	7.3214	4.75521	2.63903	5.24719	0	2.09177	NA	unannotated	GGACC	0.00127991	NA	N
chr22	21000242	21000243	-	1.02222	0.601054	1.01622	2.76168	1.3398	0.648612	THAP7	cds	GCAGG	0.0120205	0.0839915	N
chr20	354406	354407	+	1.20588	1.07212	3.39304	5.37517	5.41561	3.82151	NRSN2	3utr	AGACT	0.00424944	0.000420989	Y
chr16	56451529	56451530	+	12.5612	4.0759	3.16684	0	0	10.4589	OGFOD1	5utr	ATAAA	0.0215809	NA	N
chr14	99514835	99514836	-	1.16568	1.35863	1.52252	0	0.857471	0.565345	CCDC85C	3utr	GGACA	0.00420455	NA	N
chr2	8730691	8730692	-	17.0833	5.62862	14.2508	2.6236	7.71724	3.48629	KIDINS220	3utr	TTACT	0.0331193	NA	N
chr9	136477279	136477280	-	2.28386	1.91104	1.58342	0.477017	1.19093	0	SEC16A	cds	GGACC	0.00803519	NA	N
chr21	33551695	33551696	+	6.55576	5.80583	7.65319	0	0.257241	0.402264	SON	cds	GGACT	0.000209423	NA	N
chr9	124861961	124861962	-	5.13614	7.15362	7.28919	1.24072	1.13883	1.27244	NA	unannotated	CTACT	6.20839e-58	0.430967	N
chr22	29053654	29053655	+	3.39153	7.91889	1.18756	0	0.918719	2.61472	ZNRF3	3utr	GAACT	0.0246198	NA	N
chr15_KI270905v1_alt	1329248	1329249	+	4.01959	2.63963	9.50051	1.4992	2.6796	0.615228	APBA2	cds	GGAGG	0.0256999	NA	N
chr4	102869022	102869023	+	2.34476	3.45049	4.43357	1.04944	0.40194	0	CISD2	5utr	GCAGG	0.0036648	NA	N
chr3	56623359	56623360	-	5.02449	3.57126	7.12539	2.8621	3.5728	1.90161	FAM208A	cds	AGACT	0.00154473	NA	N
chr16	67927827	67927828	+	1.8552	2.26439	1.13101	2.6236	1.60776	0.929678	PSKH1	3utr	TGACA	0.0437008	NA	N
chr6	47286204	47286205	-	3.76837	2.77272	1.58342	1.74906	2.14368	0	TNFRSF21	cds	AGACT	0.0232082	NA	N
chr1	223796188	223796189	-	1.33986	1.55272	2.77098	1.23463	0.53592	1.25506	TP53BP2	cds	TGACT	0.0161059	NA	N
chr13	113229969	113229970	+	2.51224	1.29394	2.71443	4.49759	0	0.747062	CUL4A	intron	GGACT	0.00558935	NA	N
chr2	105881609	105881610	+	2.34476	0.998179	2.28716	0.655899	1.28621	0.550467	NCK2	cds	GGACG	0.0169565	NA	N
chr11	61795896	61795897	+	10.4509	9.35421	10.2089	1.89482	1.79691	1.92102	FEN1	cds	GGACA	3.03101e-11	0.0689903	N
chr9	35057045	35057046	-	0.840833	0.903114	0.458962	1.6302	0.870869	0.793432	VCP	3utr	CCAGG	0.00935399	0.0765366	N
chr12	58877749	58877750	-	6.02938	4.87999	4.04652	2.6236	6.43103	0	LRIG3	cds	GAACT	0.011637	NA	N
chr3	14178848	14178849	+	4.92053	7.94476	3.73863	1.63975	0.494695	0.774731	LSM3	5utr	GCAGG	1.644e-13	0.438341	N
chr15	74890035	74890036	+	5.02449	7.76361	14.2508	0	6.43103	0	MPI	5utr	GGAAA	0.0435586	NA	N
chr19	58085201	58085202	-	0.854163	2.21818	6.33368	1.74906	0.803879	2.61472	ZSCAN18	cds	CCAGG	0.021217	NA	N
chr17	7572827	7572828	+	13.2722	18.8196	29.9342	5.07228	4.97887	5.81049	EIF4A1	5utr	CTAGT	4.36155e-78	1.97601e-05	Y
chr2	47800724	47800725	+	3.25725	1.99636	2.91682	4.45216	2.7078	4.32781	MSH6	cds	ACAGC	4.05442e-06	0.0161755	Y
chr9	128822328	128822329	+	1.89814	6.59907	2.9909	1.74906	2.57241	2.41359	ENDOG	cds	GGACA	0.0492371	NA	N
chr16	31078506	31078507	+	4.73737	2.74712	4.3544	2.33208	0.714559	5.22944	ZNF646	cds	GGACT	0.00866115	NA	N
chr2	20448147	20448148	+	7.4809	8.42183	7.42228	2.6236	2.52648	2.55391	RHOB	3utr	CCACA	1.77955e-22	0.120692	N
chr2	3388205	3388206	+	0.937904	1.60818	1.84732	1.10467	0	0.402264	TRAPPC12	cds	GGACA	0.0420322	NA	N
chr22	20952897	20952898	+	3.72084	3.91349	3.78644	1.36883	1.13489	1.1621	CRKL	3utr	GGACT	2.70213e-06	NA	N
chr1	165827615	165827616	+	3.41665	5.52079	2.01526	0	0.514483	0	UCK2	5utr	GTAAA	2.21294e-06	NA	N
chr9	87706754	87706755	+	3.01469	1.47509	1.18756	0	0	0.804529	DAPK1	cds	CCAGG	0.0445214	NA	N
chr17	18184430	18184431	+	4.48252	5.08164	5.5809	1.17609	0.841444	0.544103	ALKBH5	cds	GGACT	4.12769e-15	0.0362689	Y
chr11	126294080	126294081	+	6.28061	5.74507	2.90294	5.24719	9.64655	2.09177	TIRAP	3utr	GAACT	0.0085531	NA	N
chr6_GL000253v2_alt	3490894	3490895	-	7.03428	2.39966	5.80587	7.87079	3.21552	7.84416	PBX2	3utr	AAATG	0.00106961	NA	N
chr6	122399673	122399674	+	2.34476	2.43999	2.11123	14.6921	1.07184	1.1621	HSF2	5utr	GTAGC	0.0298059	NA	N
chr22	41437151	41437152	-	7.78795	7.98543	5.54197	2.01815	2.33856	2.01132	TOB2	cds	GGACC	0.000450631	NA	N
chr4	15625530	15625531	-	4.73737	7.20907	6.86148	3.14831	6.43103	5.22944	FBXL5	cds	GGACA	0.0268107	NA	N
chr9	129635483	129635484	+	2.81765	4.19605	3.55199	1.83042	2.43936	1.99597	NTMT1	3utr	AAACT	3.47567e-08	0.000278705	Y
chr3	49162995	49162996	-	2.09354	1.31644	1.00005	1.21089	0.521435	1.81893	CCDC71	cds	GAACA	0.00452246	NA	N
chr11	116858027	116858028	-	11.8578	8.8727	11.6117	0	0	1.1621	SIK3	cds	GGACT	0.00315182	NA	N
chr14	103334209	103334210	+	5.69442	22.5145	15.8342	0	0	0	EIF5	5utr	GTAGC	0.00668976	NA	N
chr14	103522137	103522138	-	0.232121	0.149824	0.300981	0.274005	0.179846	0.220784	CKB	cds	CGACG	7.9087e-05	0.763667	N
chr1	154550170	154550171	-	0.854163	0.599916	1.58342	1.874	1.67766	1.23046	UBE2Q1	3utr	AAACT	0.019232	NA	N
chr19	5711795	5711796	-	1.13173	1.09396	1.14358	0.954035	0.950039	0.290524	LONP1	cds	GGACT	1.06612e-08	0.0993526	N
chr1	231422067	231422068	-	4.18707	3.19171	3.34277	1.4992	1.83744	0.550467	EGLN1	5utr	GGACT	0.0225329	NA	N
chr2	74958664	74958665	+	3.51714	3.55832	2.63903	1.35411	0	1.41336	POLE4	5utr	GCACG	0.0249105	NA	N
chr10	71851289	71851290	-	2.08709	3.53676	1.58342	5.24719	0	0	PSAP	5utr	GCAGG	0.00296449	NA	N
chr7	70789878	70789879	+	1.28404	2.32908	1.31952	0.419775	0.247347	0.871573	AUTS2	cds	GGACA	0.0376164	NA	N
chr17	82098230	82098231	-	18.3974	17.1446	38.2	5.90309	8.84267	6.6056	NA	unannotated	CCAGA	1.36694e-07	0.128173	N
chr16	70663597	70663598	-	2.1055	3.34944	5.98181	6.99625	5.44164	2.17893	MTSS1L	3utr	AAAGG	1.80847e-06	0.0158284	Y
chr3	196584282	196584283	+	17.0833	6.09998	3.56269	3.49813	3.85862	3.48629	FBXO45	cds	TGACT	0.0211474	NA	N
chr17	64784124	64784125	-	10.049	7.76361	3.80021	0	0	0	NA	unannotated	CCAGG	0.0385289	NA	N
chr6	43511997	43511998	-	0.729218	0.836929	1.18756	0.720203	1.1088	0.819068	YIPF3	3utr	CAAGG	1.63159e-06	0.019921	Y
chr9	136863399	136863400	-	0.317336	0.321351	0.401559	0.746716	0.434886	0.531368	EDF1	cds	CAAGC	0.000132298	0.34664	N
chr20	35548581	35548582	+	0.184177	0.0967502	0.387776	0.39495	0.351947	0.30228	ERGIC3	cds	CTATT	0.00601725	0.7113	N
chr15	90102467	90102468	-	23.7826	26.3963	24.3271	8.58631	1.75392	6.76751	IDH2	5utr	TTAGC	4.67551e-15	0.0297035	Y
chr19	46850810	46850811	-	5.68902	4.47969	6.3146	3.97514	1.75392	3.05978	AP2S1	5utr	CCAGT	1.43871e-35	5.67381e-11	Y
chr8	143588337	143588338	-	5.35945	3.68772	3.80021	2.6236	0	2.98825	EEF1D	intron	GGACT	0.0234253	NA	N
chr16	628043	628044	+	11.0539	3.32726	5.38363	1.90807	0.494695	0.360651	RAB40C	3utr	GGACT	0.00303245	NA	N
chr17	43769638	43769639	-	3.18218	1.77746	5.14611	0.617317	1.19093	1.08947	DUSP3	cds	AGACT	0.00213014	NA	N
chr6_GL000255v2_alt	4167181	4167182	+	0.781587	2.0703	0.989637	1.36883	0.257241	0	BRD2	5utr	GGACT	0.0330594	NA	N
chr19	47067289	47067290	-	2.41175	2.0703	0.527806	0	0.428736	1.96104	ZC3H4	cds	GGACG	0.0403497	NA	N
chr5	171392727	171392728	+	0.886463	0.764417	1.00358	4.18812	2.45161	2.74678	NPM1	cds	AGAGT	0.00029901	2.17063e-05	Y
chr5	434265	434266	+	4.73737	7.24604	10.2922	2.33208	5.14483	7.84416	AHRR	cds	GGACA	0.00616194	NA	N
chr19	7912618	7912619	+	3.31616	3.68772	6.72953	6.55899	3.67488	5.6317	MAP2K7	3utr	CCACC	0.0301254	NA	N
chr20	3046051	3046052	+	18.0882	24.7142	14.4091	4.32122	4.50172	2.61472	MRPS26	5utr	GCAGT	1.40751e-11	0.0961031	N
chr22	18088173	18088174	+	4.63799	4.5126	4.07165	0.954035	5.14483	0.633871	PEX26	3utr	GGACC	0.0035146	NA	N
chr9	15510969	15510970	-	9.24506	24.0672	11.8756	20.9888	28.9397	2.09177	PSIP1	5utr	GGAGC	6.98118e-05	0.0149613	Y
chr17_KI270862v1_alt	365353	365354	-	1.3914	2.22557	1.31952	3.14831	1.92931	1.1621	CRK	3utr	GAACT	0.0258296	NA	N
chr11	32935297	32935298	+	3.21567	3.65999	8.70881	5.24719	3.21552	1.74315	QSER1	cds	TAATG	0.0246661	NA	N
chr7	56063571	56063572	+	0.486241	0.805115	1.02457	0.828504	1.9488	1.71145	CCT6A	3utr	GGACT	0.0374325	0.210527	N
chr6	5999077	5999078	-	1.46747	1.12052	0.916716	0.419775	1.10246	1.12059	NRN1	cds	GAACT	4.57264e-06	NA	N
chr3	48440068	48440069	-	2.34476	2.17381	2.71443	0	2.6796	0.581049	CCDC51	5utr	CCAGG	0.000826005	NA	N
chr2	96271304	96271305	+	5.71834	5.16449	4.49349	4.12894	3.59702	3.32223	CIAO1	cds	TGATG	3.39779e-12	6.82762e-05	Y
chr9	137062930	137062931	-	1.50735	1.31981	2.11123	0.419775	0.53592	2.20187	SAPCD2	3utr	TGACT	0.0488306	NA	N
chr2	241126679	241126680	-	5.27571	3.27797	1.84732	0.749599	0	2.98825	PASK	cds	GAACT	0.0354122	NA	N
chr1	171540832	171540833	+	2.23311	1.49856	1.30804	1.21089	0.756592	1.49412	PRRC2C	cds	AGACT	0.0014591	NA	N
chr22	24322095	24322096	+	0.846229	1.02339	0.422245	0.72375	0.27961	0.32684	SPECC1L	cds	GAAGG	0.0226097	NA	N
chr21	8217874	8217875	+	0.116289	0.0697242	0.179222	0.728483	0.418358	0.639439	NA	unannotated	CGAGG	0.0135657	0.14297	N
chr22	41527774	41527775	-	3.44536	4.56112	3.95855	6.55899	2.7078	2.90524	POLR3H	3utr	TGACT	0.0128326	NA	N
chr13	78601496	78601497	-	7.53673	10.0927	7.46469	2.8621	7.34975	2.61472	POU4F1	cds	GGACC	2.73813e-05	NA	N
chr6	119349760	119349761	-	7.36925	10.8691	20.5844	0	3.21552	15.6883	MAN1A1	5utr	TTAGT	0.00271694	NA	N
chr21	32393656	32393657	+	2.76347	1.9409	1.18756	7.87079	0.803879	0.615228	URB1-AS1	ncRNA	AGACT	0.0391459	NA	N
chr22	44496052	44496053	-	0.456772	1.9409	2.50708	2.49866	1.28621	0.65368	LDOC1L	3utr	GGACT	0.00783303	NA	N
chr3	47916312	47916313	-	0.736925	0.88727	1.49545	0	0.313709	0.201132	MAP4	cds	GGACA	0.0257566	NA	N
chr2	241690038	241690039	+	6.3948	5.43453	7.12539	2.09888	1.07184	3.80323	NA	unannotated	GGACT	0.000751086	NA	N
chr19	1912205	1912206	+	2.67973	1.74681	1.43947	2.33208	0	0	ADAT3	cds	TCAGG	0.0451219	NA	N
chr6	110874861	110874862	+	0.776512	0.566097	0.712539	1.39925	0.622358	2.01132	AMD1	5utr	AGACT	0.0161356	NA	N
chr1	77633093	77633094	-	2.13541	2.78196	2.53347	0.80726	4.28736	1.30736	ZZZ3	cds	GGACT	0.0196213	NA	N
chr19	12943939	12943940	+	1.21778	1.44952	0.905625	0.668617	0.467712	0.644284	CALR	3utr	TGAGG	0.0118929	0.542487	N
chr22	36490007	36490008	-	0.724117	0.656921	0.958385	1.64618	0.436002	0.464839	FOXRED2	cds	TGACT	0.00630068	NA	N
chr17	18039174	18039175	-	4.52204	8.53997	7.9171	5.24719	0	5.22944	NA	unannotated	GTAGG	0.040065	NA	N
chr19	4013189	4013190	+	9.68356	9.20543	13.6174	1.61452	2.14368	3.66061	PIAS4	cds	GGACT	2.19256e-05	NA	N
chr3	49276803	49276804	-	11.5563	7.45307	7.12539	1.04944	2.14368	2.61472	C3orf62	cds	GAACT	0.00766635	NA	N
chr5	140114984	140114985	+	3.23003	3.80008	4.52405	2.42178	4.82328	1.74315	PURA	cds	GGACA	4.04752e-05	NA	N
chr5	180791937	180791938	-	5.07473	5.70626	4.2811	8.66927	4.6996	2.85242	MGAT1	cds	GGACC	2.48215e-06	0.00119993	Y
chr22	28800370	28800371	-	0.78382	0.502351	0.835693	0.66631	0.608341	0.575058	XBP1	cds	CGAGC	0.0153722	NA	N
chr2	119681064	119681065	+	1.50735	1.29394	1.79454	1.74906	0.756592	0.360651	TMEM177	cds	GGACA	0.0237847	NA	N
chr17	79835713	79835714	-	5.02449	1.03515	6.33368	3.49813	0.714559	0	CBX4	intron	CCAGG	0.0455814	NA	N
chr16	69120288	69120289	-	1.04677	1.19983	1.84732	0.839551	0.313709	0.426893	CHTF8	3utr	GAACT	0.00975887	NA	N
chr16	69328937	69328938	-	4.11529	3.35977	3.20546	3.60255	3.58451	2.53215	PDF	3utr	CAACT	1.54945e-06	0.0068947	Y
chr3	150546495	150546496	-	3.51714	3.00193	1.7697	1.4992	2.0097	0.565345	SERP1	5utr	GTAGA	0.000363814	NA	N
chr15	34533974	34533975	-	6.23036	5.21271	2.63903	4.19775	3.85862	0.950807	GOLGA8B	intron	GGACT	0.0371716	NA	N
chr6	167970368	167970369	+	1.11655	2.84666	1.58342	2.99839	0.643103	1.60906	MLLT4	3utr	GAACT	0.0115082	NA	N
chr1	77632145	77632146	-	2.84721	3.88181	2.81497	3.22904	1.48408	5.57807	ZZZ3	cds	GGACA	0.00239355	NA	N
chr4	186588783	186588784	-	2.28386	5.56392	7.9171	1.74906	0.803879	0	FAT1	cds	AGACA	0.00399498	NA	N
chr17_KI270857v1_alt	1751699	1751700	+	5.95761	5.08948	16.362	3.31402	5.26176	5.4568	DUSP14	cds	GGACT	2.56394e-06	NA	N
chr12	69574287	69574288	+	8.03918	3.10545	1.05561	2.6236	3.21552	3.48629	FRS2	cds	GGACA	0.0404575	NA	N
chr3	128650879	128650880	-	11.0539	10.0927	6.33368	0	6.43103	5.22944	NA	unannotated	CCAAT	0.0179619	NA	N
chr22	27982199	27982200	-	2.76347	5.43453	2.37513	0	1.83744	1.49412	TTC28	3utr	TGACT	0.00913172	NA	N
chr17	45149038	45149039	+	1.4236	3.67007	1.43947	1.04944	1.51318	0.550467	HEXIM1	5utr	GGACT	0.036488	NA	N
chr18	11884417	11884418	-	3.21567	1.35863	0.79171	6.29663	1.28621	13.4471	MPPE1	3utr	AAAGC	0.0212753	NA	N
chr17	30998925	30998926	+	5.8619	1.86327	2.63903	1.74906	1.83744	1.39452	RNF135	cds	GGACT	0.0252367	NA	N
chr5_KI270897v1_alt	250647	250648	+	9.54653	5.5898	8.4449	0	0	3.48629	SERF1B	5utr	GCAGA	0.000271259	NA	N
chr17	49414876	49414877	-	28.8629	33.1792	26.0472	21.3636	10.0038	16.5018	PHB	5utr	GTATG	8.05364e-21	0.00385704	Y
chr2	70088591	70088592	+	1.6841	1.87413	2.11484	1.94654	2.02957	2.06388	PCBP1	cds	GAACT	7.23933e-20	3.59215e-07	Y
chr17	81673407	81673408	+	5.11584	4.56112	2.96031	2.91511	1.40679	2.22529	CCDC137	3utr	AAACA	0.000228838	NA	N
chr16	58708145	58708146	-	0.907649	0.651142	0.593782	1.54835	1.07184	1.2451	GOT2	3utr	AGACA	0.0249867	NA	N
chr19	55258822	55258823	-	3.38011	1.3802	2.4784	2.09888	1.3539	1.40793	NA	unannotated	GGACT	0.000290602	NA	N
chr16	2242968	2242969	-	3.18218	3.10545	17.9454	1.3118	0	1.49412	NA	unannotated	GGACA	0.00853465	NA	N
[truncated: 31,161 more rows]
