# Supplementary material for: Atlas of quantitative single-base-resolution N6-methyl-adenine methylomes
Source: Nat Commun. 2019 Dec 10;10:5636. doi: 10.1038/s41467-019-13561-z (PMC6904561; doi:10.1038/s41467-019-13561-z)
Supplement: Supplementary file 6 — Supplementary Data 3 [file 41467_2019_13561_MOESM6_ESM.xlsx]

## Sheet: 1
Chr	Start	End	Strand	sysy202003 rep1 RML	sysy202003 rep2 RML	sysy202003 rep3 RML	abcam151230 rep1 RML	abcam151230 rep2 RML	abcam151230 rep3 RML	Gene	Annotation	Motif	sysy202003 DESeq2 padj	abcam151230 DESeq2 padj	Overlap?
chrX	136874122	136874123	-	1.11094	1.30586	0.939316	0.811676	1.2704	0.682455	RBMX	3utr	GGACC	7.36937e-12	0.0632679	N
chr22	38298750	38298751	-	0.611677	0.527159	1.06471	0.421447	0.537143	0.995426	LOC400927-CSNK1E	intron	GGACT	0.00135439	0.0296757	Y
chr6	21596201	21596202	+	5.26375	9.53815	3.85958	2.97492	6.27829	1.10991	SOX4	3utr	GGACG	2.69232e-06	NA	N
chr16	87831441	87831442	-	3.18626	3.63919	4.27779	4.39112	6.06502	5.71962	SLC7A5	3utr	CAAGT	2.49319e-17	1.14445e-28	Y
chr22_KI270733v1_random	127648	127649	+	0.136461	0.0568262	0.183518	0.066258	0.104357	0.0789562	NA	unannotated	CGATT	1.54578e-05	0.000430052	Y
chr9	130135163	130135164	+	3.46131	1.18497	1.80962	1.1494	1.08514	0.98306	GPR107	3utr	TAACT	0.0307959	NA	N
chr2	130346496	130346497	+	9.0984	8.34878	12.6984	6.33624	7.55447	11.0103	IMP4	3utr	GGACT	1.23009e-15	6.01893e-24	Y
chr9	35609431	35609432	+	2.31126	3.10545	3.16684	2.59352	2.14857	2.69273	TESK1	cds	GAACT	0.023235	0.186801	N
chr19	15113898	15113899	+	3.85211	2.95017	3.77585	1.96675	0.887839	3.78478	SYDE1	cds	AGACT	0.00873855	NA	N
chrX	107841037	107841038	+	3.44536	5.30514	3.39304	3.16085	2.44156	4.58762	MID2	cds	GGACT	0.0244268	NA	N
chr6	35455983	35455984	+	4.31734	5.76726	2.57306	3.06507	1.98942	6.25584	FANCE	cds	AGACA	1.71685e-05	0.0117755	Y
chr19	15125705	15125706	-	6.57751	5.59797	7.44207	0.526809	0.305195	0.275257	ILVBL	5utr	ACACG	8.46979e-07	NA	N
chr6_GL000254v2_alt	2064431	2064432	+	2.66516	3.90122	8.01606	2.02919	2.44156	1.66103	TUBB	5utr	TCAGA	3.33024e-10	0.15982	N
chr3	49968095	49968096	+	2.08709	3.10545	1.97927	1.62095	0	1.25117	RBM6	cds	GGACT	0.0067428	NA	N
chr17	4710488	4710489	+	6.53183	20.1854	2.63903	1.40482	9.76623	0	NA	unannotated	CCAAT	0.0065194	NA	N
chr6	42217851	42217852	-	3.76837	6.40498	0.79171	0.602067	0	0.98306	MRPS10	5utr	GCAAG	0.0105897	NA	N
chr20	33644705	33644706	+	16.509	48.5226	8.181	7.90213	7.99055	64.2266	CBFA2T2	3utr	GGACT	2.97237e-06	4.28055e-05	Y
chr22	31956613	31956614	+	1.66436	1.63338	1.90547	1.17824	1.40164	1.1469	YWHAH	cds	GAATG	3.3174e-06	0.0134257	Y
chr15	40573936	40573937	+	8.86137	10.1703	6.33368	3.54016	3.31354	3.19495	RPUSD2	cds	GGACT	4.85196e-07	0.00316519	Y
chr4	184649446	184649447	-	9.37904	47.358	19.001	2.80965	2.44156	0	CASP3	5utr	GCAGT	0.000446772	NA	N
chr22	41178892	41178893	+	6.10668	5.69332	3.76062	6.19775	6.40909	5.04638	EP300	cds	GGACT	0.00010929	0.0160553	Y
chr10	72334563	72334564	-	1.03066	1.11602	2.60798	2.38209	2.07163	1.65154	DNAJB12	3utr	GGACT	0.00667841	0.183205	N
chr20	23637954	23637955	-	2.47635	2.58787	1.931	0.40974	0.659881	0.39099	CST3	5utr	TCACG	5.03871e-07	0.340244	N
chr7	66152394	66152395	+	0.753673	1.50959	1.97927	1.20413	4.88312	0	CRCP	3utr	GAAGG	0.0289093	NA	N
chr13	77027158	77027159	-	4.77326	3.88181	5.70031	5.90026	4.88312	5.73452	FBXL3	5utr	TTAGA	0.00853329	0.0938965	N
chr5	70077249	70077250	+	2.88908	4.05433	1.93529	0.602067	1.77568	0	SMN2	3utr	AGACT	0.0101543	NA	N
chr14	77427234	77427235	-	3.12635	4.65817	9.50051	1.12386	2.92987	4.9153	VIPAS39	3utr	GGACT	0.0111659	NA	N
chr5	150691048	150691049	-	0.550301	0.477761	0.821032	0.508643	0.400255	0.49153	RBM22	3utr	AAATT	0.00766221	NA	N
chr22	50524212	50524213	+	1.43557	2.17381	2.57306	0.468274	3.41818	0.573452	NCAPH2	3utr	GAACA	0.0325909	NA	N
chrX	153350043	153350044	+	16.3296	5.75801	10.4506	4.21447	11.5974	6.35208	ZNF275	3utr	TGACT	0.000891663	NA	N
chr16	2972535	2972536	+	3.75162	3.63919	1.26674	1.30794	2.0107	1.01197	PAQR4	3utr	AAACT	3.6491e-05	0.161295	N
chr19	49712642	49712643	+	6.02938	7.37543	3.95855	0	0	0	CPT1C	intron	GTAAA	0.0338325	NA	N
chr20	23354574	23354575	+	0.866291	0.980667	1.11771	0.81948	0.841917	1.27434	NXT1	cds	AGACA	0.0222186	NA	N
chr22	49823829	49823830	-	4.38981	2.7679	3.2658	1.08372	2.3439	3.44071	BRD1	cds	CTATG	0.00418775	NA	N
chrX	137567358	137567359	+	8.95272	13.0256	31.1406	4.74128	5.32704	14.9097	ZIC3	cds	GAACA	3.6554e-05	0.0698602	N
chr19	55602880	55602881	+	3.01469	5.27926	3.69464	1.40482	0.542569	0.98306	ZNF524	cds	AGACA	0.0124084	NA	N
chr6	44253270	44253271	+	0.350093	0.310956	0.334116	0.16306	0.190061	0.189832	HSP90AB1	cds	GGACC	0.00743217	NA	N
chr3	22381724	22381725	+	5.29504	7.99005	9.00911	5.47881	6.92721	4.8964	NA	unannotated	GCAGT	1.09263e-08	0.00469216	Y
chr2	132645510	132645511	-	2.12145	0.939806	0.85261	1.62095	1.5025	3.12792	LYPD1	3utr	GGACT	0.019643	NA	N
chr1	6593431	6593432	-	18.8059	12.1889	11.1895	14.1961	19.3202	19.1697	KLHL21	cds	GGACA	2.38836e-07	4.88729e-07	Y
chrX	53196837	53196838	-	1.04079	1.10703	1.16333	0.77094	0.563437	2.29381	KDM5C	cds	CGAAG	9.69518e-05	0.00290333	Y
chr17	16470897	16470898	+	3.01469	4.19235	0.395855	0	0	13.7628	NA	unannotated	CTAGG	0.0295674	NA	N
chr2	202346360	202346361	-	0.377422	0.220908	0.48953	0.127161	0.107536	0.182399	NA	unannotated	TCAGG	4.18609e-10	0.684601	N
chr3	49278229	49278230	-	2.13541	3.62302	3.80021	3.68766	3.10744	4.58762	USP4	3utr	TGACA	0.0338878	NA	N
chr19	46788205	46788206	-	3.21806	2.49442	3.79423	3.23748	4.74473	4.2276	SLC1A5	5utr	GGACA	2.06948e-11	3.39151e-14	Y
chr14	73644987	73644988	+	12.0588	20.1854	7.9171	8.42894	0	0	DNAL1	5utr	GCACT	0.00816792	NA	N
chr8	143599020	143599021	+	0.753673	14.7509	10.6881	1.26434	4.88312	1.96612	TIGD5	cds	GGACA	0.0116683	NA	N
chr12	120491162	120491163	-	15.0735	3.9465	6.33368	4.21447	4.88312	17.2036	NRAV	ncRNA	GGACT	0.0494249	NA	N
chr7	149734504	149734505	+	6.8668	7.98543	4.22245	5.90026	1.46494	2.29381	KRBA1	3utr	GAACT	0.00111785	NA	N
chr14	105250812	105250813	+	0.350546	0.436703	0.475026	1.1494	0.122078	0.320066	BTBD6	3utr	AGACA	0.0295532	NA	N
chr9	94760352	94760353	+	2.76347	4.26999	3.95855	4.21447	6.1039	6.88142	C9orf3	cds	GAACT	0.0450933	NA	N
chr15	88630280	88630281	+	2.85391	2.39966	1.96042	3.32295	3.35259	2.00345	AEN	cds	GGACA	0.00127214	0.0412419	Y
chr8	28715952	28715953	+	3.51714	2.84666	14.2508	1.1494	1.22078	0	EXTL3	5utr	TAACT	0.0393356	NA	N
chr19	47000687	47000688	+	3.09843	2.21818	2.57306	2.72701	2.92987	1.83505	ARHGAP35	cds	TGAGC	0.0055863	NA	N
chr15	75211312	75211313	+	6.21209	4.9442	4.8942	2.26933	2.03463	1.21437	C15orf39	3utr	GGACT	7.03542e-05	NA	N
chr6	89636129	89636130	-	5.02449	7.22016	7.12539	2.63404	8.95238	6.02125	LYRM2	3utr	AAACT	0.000353906	NA	N
chr22	38700939	38700940	-	8.54163	11.6454	2.11123	0	0	0	NA	unannotated	CCAGT	0.00477243	NA	N
chr3	72750763	72750764	-	2.4858	2.71726	3.16684	1.29676	1.39518	2.75257	SHQ1	cds	GAACT	0.00117914	0.0421481	Y
chr12	53382435	53382436	+	1.35661	1.65859	2.28716	0.790213	1.39518	0.36218	SP1	cds	GGACT	0.00576564	NA	N
chr9	93443667	93443668	-	8.03918	17.0799	6.33368	4.21447	2.44156	5.16107	NA	unannotated	GAACT	0.00311184	NA	N
chr7	2555501	2555502	-	4.22057	10.3515	2.9909	0	0.915584	0	BRAT1	5utr	GGAGG	0.0132031	NA	N
chr16	66934733	66934734	+	1.3141	1.90561	1.47786	0.790213	0.651082	1.83505	CES2	5utr	GGACG	0.0210924	NA	N
chr3	127660803	127660804	+	0.85835	0.916361	1.17035	0.0610793	0.390649	0.40479	PODXL2	cds	GGACT	0.000424435	NA	N
chr19	3762681	3762682	+	13.8173	12.0564	8.20499	2.63404	5.69697	1.58802	MRPL54	5utr	GCAAG	3.46978e-11	0.0144617	Y
chr16	70251052	70251053	-	1.12597	0.829295	1.19826	2.1834	2.48943	2.93814	EXOSC6	3utr	CAAGC	6.09638e-05	0.00113856	Y
chr16	31185056	31185057	+	0.843396	0.420529	0.640908	0.379156	0.468439	0.344071	FUS	cds	GGAGG	0.00158053	0.060724	N
chr8	11758580	11758581	+	2.88908	4.36703	3.95855	2.80965	3.48794	3.93224	GATA4	3utr	TGACT	0.0109479	NA	N
chr1	153662314	153662315	-	0.946131	1.18369	0.770984	0.40229	0.405238	0.441117	ILF2	3utr	AGACA	4.6505e-08	0.683809	N
chr3	128879622	128879623	+	34.669	42.3117	8.23378	5.61929	8.13853	8.02833	ACAD9	5utr	TCAGA	0.00109485	NA	N
chr22	41436905	41436906	-	2.34476	5.5898	3.16684	0	1.08514	0	TOB2	cds	GGACA	0.00773382	NA	N
chr4	3532425	3532426	-	1.50735	7.37543	9.50051	1.20413	3.25541	2.29381	LRPAP1	5utr	CCAGT	0.0162898	NA	N
chr7	157231182	157231183	+	2.21077	2.39378	0.904811	0.602067	0	0.40479	UBE3C	cds	GAACT	0.0472066	NA	N
chr9	137242984	137242985	+	0.659704	0.889975	1.26437	0.339674	0.458169	0.341741	TUBB4B	cds	GAACA	5.23527e-08	0.16214	N
chr7	99439052	99439053	+	3.87603	1.55272	2.07063	1.77451	1.86024	1.31075	CPSF4	5utr	GGAGC	0.0444485	NA	N
chr5	864291	864292	-	1.88418	1.20767	1.67139	0.842894	1.05581	2.13561	BRD9	3utr	GAACC	0.0229994	NA	N
chr16_KI270853v1_alt	240867	240868	+	3.01469	2.13499	2.4631	0	4.18553	1.05868	BFAR	3utr	GGACT	0.0219523	NA	N
chr1	155016392	155016393	+	6.19687	3.52892	5.54197	6.74315	6.83636	3.05841	ZBTB7B	cds	GGACC	0.0290541	NA	N
chr22	20999867	20999868	-	4.11763	3.91056	2.75377	1.18532	1.7708	1.84624	THAP7	3utr	GGACT	2.43358e-10	0.00512549	Y
chr3	48440296	48440297	+	0.729873	0.679316	0.912049	0.64091	0.901837	1.19677	TMA7	cds	CCATG	0.00279243	0.0784613	N
chr20	3047861	3047862	+	13.1881	12.308	9.84359	13.1244	17.3188	15.9695	MRPS26	cds	GGACT	1.21534e-19	1.727e-12	Y
chr7	5313349	5313350	-	4.01959	3.88181	6.33368	3.6124	1.46494	2.94918	TNRC18	cds	CAAGG	0.0362577	NA	N
chr17	8189898	8189899	-	3.61763	1.77454	3.95855	4.81654	3.3294	5.40683	BORCS6	cds	CGAGC	0.0477291	0.0112507	Y
chr5	61544028	61544029	+	16.4803	7.6527	20.5844	16.015	14.039	16.8213	ZSWIM6	cds	GGACT	0.00154474	NA	N
chr19	2244769	2244770	+	1.01594	0.912425	1.29259	0.569523	0.322851	0.59195	SF3A2	cds	CCAGA	0.000114857	0.757038	N
chr9	137062666	137062667	-	1.29201	3.39658	1.58342	1.08372	0.659881	0.842623	SAPCD2	3utr	GGACG	0.0252714	NA	N
chr2	45009431	45009432	-	31.1518	23.2908	5.80587	0	1.62771	0.860178	NA	unannotated	CTAGA	0.0104204	NA	N
chr20	23354432	23354433	+	5.3116	9.03906	6.0038	6.05155	7.87278	3.87862	NXT1	cds	TGACT	6.92919e-08	5.23659e-05	Y
chr5	435544	435545	+	10.7189	6.43271	3.80021	4.91688	8.13853	1.1469	AHRR	3utr	GGACT	0.0102478	NA	N
chr17	76390161	76390162	-	0.924506	1.05867	0.508956	0.0668964	0.781299	1.83505	UBE2O	3utr	CAAGG	0.0056424	0.191792	N
chr2	85577615	85577616	+	0.753673	0.983391	0.870881	0.301034	0.348794	0	VAMP8	5utr	TCACT	0.0342705	NA	N
chr17	17185017	17185018	+	0.714006	0.776361	0.527806	0.24791	0.375624	0.245765	MPRIP	3utr	TAACT	0.00672735	NA	N
chr2	241728310	241728311	+	7.03428	29.5017	11.0839	1.40482	6.51082	6.88142	ING5	3utr	GGATT	0.0360297	NA	N
chr19	46756561	46756562	+	1.62698	3.24245	4.3544	1.40482	4.15065	1.96612	FKRP	cds	GGACG	0.000579262	NA	N
chr12	110502126	110502127	-	15.0735	16.3036	15.8342	1.68579	3.66234	3.44071	VPS29	5utr	TTAAG	0.00378307	NA	N
chr3	127035297	127035298	+	1.7779	1.59839	2.80143	4.63592	3.97884	2.21189	PLXNA1	3utr	TAACT	0.00572602	NA	N
chr15	90271913	90271914	+	2.26391	2.76524	1.58342	2.10724	1.98942	1.72036	NGRN	3utr	GGACT	6.48883e-11	0.0158862	Y
chr17	50110129	50110130	+	1.14845	1.27041	1.35722	0.234137	0.732468	0	PDK2	3utr	GGACT	0.0403207	NA	N
chr11	47239842	47239843	-	3.01469	1.39745	2.77098	1.8062	1.5025	1.58802	ACP2	3utr	AAACT	0.0274801	NA	N
chr19	10310361	10310362	-	1.79824	1.99636	2.04913	0.916189	1.46494	2.01408	FDX1L	3utr	GGACA	0.00766635	0.0854379	N
chr3	53228884	53228885	+	1.67483	0.988096	2.11123	0.842894	0	0	NA	unannotated	GAACA	0.0205033	NA	N
chr14	23034903	23034904	-	7.78795	5.69332	6.96704	2.26933	2.2196	2.29381	PSMB5	5utr	TTAGT	9.26836e-05	0.154098	N
chr15	85760773	85760774	-	11.4845	14.3627	16.23	25.9892	20.2301	26.0511	KLHL25	3utr	GGACT	0.000153112	2.41895e-06	Y
chr4	105474067	105474068	-	2.00979	12.4218	5.38363	0.468274	0	3.93224	PPA2	5utr	GCAGG	0.0254616	NA	N
chr12	45905058	45905059	+	3.58892	5.17574	3.56269	4.21447	3.66234	0.860178	ARID2	cds	AGACT	0.0271716	NA	N
chr2	71426532	71426533	+	1.60784	1.29394	1.18756	0.842894	0.488312	1.1469	ZNF638	cds	TCAGG	0.039816	NA	N
chr17	42676993	42676994	-	2.00979	15.5272	7.12539	10.5362	4.88312	17.2036	PLEKHH3	5utr	CCAGT	0.0445629	0.0449324	Y
chr11	66276614	66276615	+	1.44773	1.00205	1.68238	0.207269	0.771018	0.749899	RAB1B	3utr	GAACT	4.86499e-05	0.383911	N
chr13	110719885	110719886	+	22.1077	5.52079	7.9171	17.9115	13.0216	9.38376	ING1	cds	GGACA	0.023235	0.0145874	Y
chr17	81844017	81844018	-	0.980661	0.948146	1.08502	0.380863	0.632631	0.579381	P4HB	cds	GAACT	6.83851e-18	0.0381874	Y
chr17	3726042	3726043	+	1.38173	0.939806	4.75026	0.32419	1.62771	0	GSG2	cds	TGACG	0.0455985	NA	N
chr19	2269628	2269629	+	0.203396	0.102907	0.29372	0.0630473	0.0939965	0.0619948	OAZ1	cds	TCAAT	0.0242535	0.139155	N
chr1	1665685	1665686	-	9.7475	6.16776	4.96138	4.44861	5.74484	8.60178	SLC35E2B	3utr	GGACA	2.60065e-05	0.0693576	N
chr7	1237211	1237212	+	1.82709	2.6874	1.24412	0.602067	1.62771	0	NA	unannotated	GGACC	0.0258957	NA	N
chr11	61796215	61796216	+	4.37848	3.14779	3.35534	2.82743	1.59964	2.65718	FEN1	cds	GAACC	7.33421e-07	0.14729	N
chr12	27780900	27780901	+	4.2429	9.00579	2.63903	4.21447	6.6588	3.82301	KLHL42	cds	TGACT	0.00368904	NA	N
chr1	32292101	32292102	+	4.18707	5.62862	3.80021	2.68194	5.85974	3.17604	NA	unannotated	GGACG	0.00527116	0.024522	Y
chr12	55828321	55828322	-	1.22023	2.05507	1.15158	1.05362	0.488312	0.98306	DNAJC14	cds	AGACT	0.0182802	NA	N
chrM	6379	6380	+	0.380595	0.17933	0.522077	0.433637	0.445165	0.351927	COX1	cds	TTAGG	6.96138e-08	0.00171306	Y
chr13	27623141	27623142	+	0.665967	0.460965	0.612255	0.391033	0.904281	0.800165	POLR1D	cds	AGAGG	0.00120904	0.13411	N
chr1	46035209	46035210	+	3.51714	4.34057	3.84545	1.75603	3.09264	3.44071	MAST2	cds	GAACA	6.52517e-05	0.0251413	Y
chr22_KI270876v1_alt	159581	159582	-	0.422931	0.235348	0.334677	0.274613	0.31193	0.274004	RBFOX2	intron	CAAGT	0.000206029	0.0819689	N
chr1	156239714	156239715	+	0.633339	0.529337	1.12279	0.354903	0.526611	0.354713	PMF1	3utr	TCAGC	0.000391437	0.0555689	N
chr9	137217806	137217807	+	9.64701	4.56112	6.01699	3.42426	5.32704	6.15706	NDOR1	3utr	GAACT	0.00107533	0.0244254	Y
chr18	5290981	5290982	-	4.01959	9.31634	5.14611	2.80965	2.25375	1.96612	ZBTB14	cds	GAACA	0.0309438	NA	N
chr17	73337790	73337791	-	9.04408	11.6454	5.27806	4.21447	19.5325	4.58762	SDK2	3utr	TGACT	0.0119797	NA	N
chr3	49076922	49076923	-	1.54809	1.76101	2.59681	2.27809	1.13358	4.08584	QRICH1	cds	GGACT	0.00106075	0.0934434	N
chr2	202206839	202206840	-	1.70528	1.29394	1.53234	0.893979	1.36727	1.29027	SUMO1	3utr	GAACT	0.000119951	NA	N
chr5	134899660	134899661	+	1.50735	1.7215	1.18756	0.24791	1.1098	1.8109	TXNDC15	cds	GGACA	0.0426816	NA	N
chr19	50798652	50798653	-	0.309199	0.226206	0.40446	0.386771	0.392393	0.406195	C19orf48	cds	GCACT	0.0115147	0.0781643	N
chr1	180884361	180884362	+	6.12987	4.83069	4.29785	2.80965	1.62771	5.89836	XPR1	3utr	GGACA	0.00153121	NA	N
chr16	19714532	19714533	-	3.41665	4.96009	4.18475	2.65356	8.61727	7.37295	KNOP1	cds	GGACC	0.000296641	0.0010675	Y
chr15	77615211	77615212	-	1.17238	2.32908	2.26203	0.602067	6.1039	0	LINGO1	cds	GGACT	0.00338577	NA	N
chrX	101391561	101391562	+	0.124638	0.0763073	0.140211	0.0659142	0.0739642	0.0771748	RPL36A-HNRNPH2	cds	CCAGG	0.0105946	0.309761	N
chr3	9734444	9734445	+	4.2023	3.42512	5.11566	3.43401	7.32468	5.00467	BRPF1	cds	GGACT	0.000200192	0.0244969	Y
chr5	150449681	150449682	-	0.0258175	0.0235507	0.101776	0.0430885	0.0827981	0.0775129	RPS14	5utr	ACAAT	8.67554e-07	0.00303329	Y
chr15	65578936	65578937	-	2.05167	1.89777	0.923661	0.45155	0.361712	0	VWA9	3utr	GAACT	0.0051108	NA	N
chr17	41968444	41968445	+	1.0049	1.17503	1.39869	1.13467	1.58487	1.1469	CNP	cds	GAACG	0.000428428	0.0197293	Y
chr14	22929389	22929390	-	5.45516	7.87452	16.2866	4.46238	7.4683	10.3221	PRMT5	5utr	GAATC	0.0018758	0.00135818	Y
chr1	234608604	234608605	-	1.61547	1.80569	1.44204	0.49582	0.787599	0.788496	IRF2BP2	cds	GGACT	3.38896e-09	0.215663	N
chr19	2430423	2430424	-	1.07668	0.877626	1.30632	0.383134	0.345707	0.292827	LMNB2	3utr	GGACA	0.000156195	NA	N
chr19	56121261	56121262	-	2.74063	2.71726	2.57306	2.49746	2.76002	1.25117	ZNF787	5utr	CCAGG	0.0182693	0.00403704	Y
chr1	1319007	1319008	-	4.77326	3.5195	5.10213	5.18704	4.88312	5.50514	CPSF3L	intron	GGACA	0.000130672	0.00406258	Y
chr11	126278000	126278001	+	1.06401	1.55272	1.15158	1.40482	0.66588	0	FOXRED1	3utr	AGACT	0.0284541	NA	N
chr1	230279814	230279815	+	4.73737	3.79673	6.05092	2.31796	2.55088	3.50818	GALNT2	3utr	GGACA	1.53062e-08	0.00672742	Y
chr16	87832963	87832964	-	0.525639	0.377689	0.52355	0.192661	0.208903	0.156396	SLC7A5	3utr	GGAGG	0.00161138	0.261403	N
chr2	10047963	10047964	+	4.82351	5.13593	4.3544	0	4.06926	1.96612	KLF11	cds	GGACA	0.00157085	NA	N
chr1	224189687	224189688	+	2.05765	2.42613	2.29851	2.51389	5.83851	5.35222	DEGS1	cds	GGACT	1.25848e-05	0.0279799	Y
chr2	127720164	127720165	-	3.73248	3.01918	3.58908	8.10475	8.26374	8.17169	WDR33	cds	CCAGG	5.56526e-05	0.00028274	Y
chr1	1664935	1664936	-	1.84231	2.7604	2.11123	6.32171	2.92987	0	SLC35E2B	3utr	GGACT	0.0357551	NA	N
chr16	5084873	5084874	+	2.34476	3.33835	4.22245	0.624366	0.813853	0.40479	ALG1	cds	GGACA	0.0135761	NA	N
chr1	149926847	149926848	-	0.631396	0.439046	0.475026	0.400108	0.269785	0.131492	SF3B4	cds	AAACT	0.000543934	0.0994999	N
chr6	41932541	41932542	+	2.76347	2.74832	1.84194	1.08555	2.5026	1.91635	BYSL	cds	TGACT	1.27818e-06	0.0568478	N
chr8	66430154	66430155	+	3.36641	3.06848	1.92272	2.02919	1.92365	3.8895	RRS1	cds	AGATG	0.000192878	0.235345	N
chr22_KI270733v1_random	132947	132948	+	0.259721	0.132939	0.277968	0.0488274	0.0771783	0.0762907	NA	unannotated	AAATC	7.39628e-09	1.89746e-14	Y
chr9	136474808	136474809	-	4.01959	3.88181	4.11689	0.887257	0.915584	0.809579	SEC16A	cds	GAACT	0.00474601	NA	N
chr22	38296760	38296761	-	1.82138	1.31178	2.88741	1.40482	2.04776	0.897577	LOC400927-CSNK1E	intron	GGACA	0.000372818	NA	N
chr2	199460279	199460280	+	3.21567	8.15179	5.38363	7.02412	19.5325	0	NA	unannotated	AAACT	0.0206948	NA	N
chr12	6970713	6970714	-	8.03918	7.76361	14.2508	4.21447	0.976623	3.44071	PHB2	5utr	GTAGT	0.00931274	NA	N
chr14	100238840	100238841	+	26.1273	8.53997	2.11123	2.10724	0	0	YY1	5utr	GCAGA	0.00705206	NA	N
chr22	42512913	42512914	-	0.781587	0.813927	1.00763	0.658511	0.697588	0.623121	RRP7A	cds	GTACT	0.000518595	0.17695	N
chr11	32091130	32091131	+	4.01959	2.71726	3.43074	2.40827	1.46494	0.573452	RCN1	5utr	CCATT	0.00622289	0.285253	N
chr16	2762451	2762452	+	0.366751	0.292628	0.546657	0.140482	0.155844	0	SRRM2	cds	CCAGG	0.00229989	NA	N
chr11	65778975	65778976	-	8.8431	16.5624	16.8898	6.0583	14.039	5.2934	AP5B1	cds	GGACC	0.000224636	0.0172429	Y
chr12	122232230	122232231	-	0.904408	0.917518	0.475026	0.45155	0.390649	1.19677	VPS33A	3utr	AGACT	0.0365835	NA	N
chr1	109252099	109252100	+	3.26592	3.6489	3.95855	2.10724	6.83636	4.9153	CELSR2	cds	GGACT	0.00466165	NA	N
chr1	23693867	23693868	+	0.212319	0.0941044	0.223303	0.124344	0.143621	0.0790514	RPL11	cds	ACAGT	0.00131725	0.978622	N
chr8	67062132	67062133	-	6.28061	11.9042	3.16684	0	3.66234	3.44071	COPS5	5utr	CTAGG	0.000952582	NA	N
chr11	35619503	35619504	+	4.45026	3.10545	6.01699	3.47074	2.92987	5.16107	FJX1	cds	GGACC	0.0260693	NA	N
chr22	49903643	49903644	-	2.66516	3.33835	2.32235	1.20413	1.5025	1.72036	ALG12	3utr	GAACG	0.00716628	NA	N
chr10	103601676	103601677	-	1.50735	1.16454	1.00005	1.53253	2.1974	1.65154	SH3PXD2A	3utr	TGACC	0.0213461	NA	N
chr9	130233408	130233409	+	1.0049	1.96133	2.07063	0.301034	0.697588	1.31075	NCS1	3utr	GAACT	0.00540739	NA	N
chr5	181261212	181261213	+	13.0637	11.6454	7.9171	4.21447	4.88312	0	TRIM52-AS1	ncRNA	CTATG	0.0235498	NA	N
chr19	12957220	12957221	-	7.10127	11.6939	6.8087	1.26434	1.26016	0.655374	GADD45GIP1	5utr	GCACA	1.53213e-09	0.366767	N
chr12	53382677	53382678	+	4.72302	4.78756	4.22245	3.5823	3.19281	1.8109	SP1	cds	TAATG	1.27171e-08	0.0339315	Y
chr20	10623668	10623669	+	5.69442	16.3036	11.0839	7.37532	7.32468	6.88142	SLX4IP	3utr	CAAGG	0.0223451	0.018981	Y
chr9	129813971	129813972	-	2.79936	2.21818	1.94329	2.75562	2.59416	1.76951	TOR1A	cds	TGACA	0.00365371	NA	N
chr12	57727928	57727929	+	15.0735	12.0821	19.001	5.20611	22.4623	7.34018	AGAP2-AS1	ncRNA	AAACT	2.67738e-07	0.0172181	Y
chr12	132942729	132942730	-	1.89814	3.26072	2.37513	8.42894	1.39518	4.12885	ZNF605	intron	AAACT	0.0451577	NA	N
chr17	81673350	81673351	+	2.39629	3.01918	2.96891	4.81654	5.58071	5.50514	CCDC137	3utr	CCAGC	0.0359677	0.0559745	N
chr5	141320221	141320222	-	4.35456	6.08667	3.65404	3.6124	2.54771	3.44071	TAF7	5utr	AGACT	3.34217e-06	0.0180486	Y
chr20	34872855	34872856	-	10.049	15.5272	7.9171	4.21447	0	6.88142	GGT7	5utr	CCACT	0.019643	NA	N
chr16	30738115	30738116	+	2.30289	1.75236	1.94329	0.732951	0.651082	0.40479	SRCAP	cds	GAACT	0.000393015	NA	N
chrX	102602034	102602035	+	4.01959	2.62022	1.80962	3.6124	1.95325	0.688142	ARMCX5	5utr	GGACA	0.0392025	NA	N
chr19	45090546	45090547	+	6.0666	4.681	7.15705	9.33204	10.1492	12.6426	GEMIN7	cds	GCACT	1.3491e-05	0.0246659	Y
chr1	1665579	1665580	-	3.56282	4.58423	5.11566	2.74857	3.30328	2.99192	SLC35E2B	3utr	AGACC	3.74552e-05	0.115495	N
chr19	45553694	45553695	-	7.63722	2.99454	3.51871	5.01723	11.8009	7.90089	OPA3	cds	GAACG	0.00120672	0.00120381	Y
chr1	155521214	155521215	-	2.00979	3.33835	3.95855	1.8062	0	4.12885	ASH1L	cds	GAACT	0.0185631	NA	N
chr19	2426823	2426824	-	1.47689	1.33855	1.22873	0.989976	0.999876	0.836416	TIMM13	3utr	GGACT	5.0899e-12	0.099292	N
chr13	79481276	79481277	+	4.35456	4.14059	7.12539	0.702412	1.62771	1.72036	NDFIP2	cds	GGAGC	0.0134741	NA	N
chr10	117285267	117285268	-	1.95068	2.93908	1.29552	1.1494	0.375624	1.72036	PDZD8	cds	ATACT	0.00261166	NA	N
chr16	729940	729941	-	3.01469	1.55272	3.80021	1.09943	3.25541	3.60455	NARFL	3utr	GGACC	0.0167425	0.074992	N
chr22	23766129	23766130	-	0.360732	0.192047	0.561561	0.101147	0.0993658	0.0235665	CHCHD10	cds	CCATG	0.00472275	0.906892	N
chr22	23974440	23974441	-	10.4144	22.0487	18.2093	4.6581	3.45887	7.60578	DDT	5utr	CCAGA	2.47384e-17	0.00908049	Y
chr17	44148757	44148758	+	0.861341	2.68198	1.75935	1.68579	1.62771	0.40479	C17orf53	cds	GAACT	0.0298637	NA	N
chr1	32180493	32180494	+	1.45608	1.34099	2.23744	2.14776	2.52575	4.12885	TXLNA	cds	CCAGG	0.000176392	5.48582e-06	Y
chr17	48596174	48596175	-	4.2429	3.68772	4.37769	2.0532	4.27273	5.45768	HOXB6	3utr	GAACT	0.00275853	0.00230799	Y
chr7	5500706	5500707	-	2.29691	3.97885	2.69181	1.68579	1.62771	3.44071	FBXL18	cds	GGACT	0.0348279	NA	N
chrX	1593844	1593845	+	5.52694	2.63963	6.10747	3.93351	5.77096	4.76406	AKAP17A	cds	GGACT	0.000843543	0.078054	N
chr3	49012117	49012118	+	1.3279	1.28017	1.44923	0.916189	0.413187	0.421312	WDR6	cds	AGACA	2.60042e-06	0.642361	N
chr10	15168692	15168693	-	15.0735	16.3036	6.33368	4.21447	0	3.44071	NMT2	5utr	GCAGT	0.023605	NA	N
chr6	20490302	20490303	+	5.30363	7.45307	6.18973	2.80965	6.43684	6.88142	E2F3	cds	GAACT	1.6898e-05	0.0467198	Y
chr19	12775551	12775552	-	6.02938	5.17574	14.2508	12.6434	7.32468	9.17523	HOOK2	5utr	CTAGG	0.0301467	0.0634038	N
chr5	180071704	180071705	-	0.886674	1.12141	3.43074	0.478917	0.899522	1.8109	RNF130	5utr	GGACG	0.00309388	NA	N
chr1	151404902	151404903	-	1.0049	1.22583	1.58342	0.64838	0	0.764603	POGZ	cds	AGACA	0.0463866	NA	N
chr16	67147353	67147354	+	4.01959	3.55832	2.85015	4.21447	2.57006	2.45765	C16orf70	3utr	AGACT	0.00197819	NA	N
chrX	112779552	112779553	-	1.03281	0.78722	0.532881	0.203457	0.538579	0.23729	AMOT	cds	GAACG	0.00240545	0.25678	N
chr1	2229511	2229512	+	9.76186	9.31634	7.9171	9.40151	5.90516	9.76718	SKI	cds	GGACT	1.41261e-07	5.7116e-05	Y
chr3	126461422	126461423	-	5.27571	7.05195	1.58342	3.01034	3.05195	13.7628	ZXDC	3utr	GGACG	0.0391455	NA	N
chr9	133019951	133019952	+	0.189858	0.129928	0.226577	0.0769136	0.115577	0.0866007	NA	unannotated	GGATT	0.000281104	0.132077	N
chr19	40751386	40751387	+	0.375568	0.277272	0.367865	0.413183	0.299841	0.318584	SNRPA	5utr	AGACT	0.0177925	0.285293	N
chr13	111305535	111305536	+	3.01469	1.69388	0.950051	0.383134	1.08514	0.98306	ARHGEF7	3utr	GGACC	0.0186045	NA	N
chr19	17267459	17267460	+	4.76004	5.9521	2.51484	0.123955	0.212309	0.640132	BABAM1	5utr	GTAAA	2.51434e-07	0.920283	N
chr11	65917684	65917685	-	2.87114	4.42526	5.06694	0.957834	0.813853	1.58802	C11orf68	cds	GGACG	0.00355367	NA	N
chr10	95663675	95663676	-	5.02449	4.35233	5.03815	2.80965	3.39695	2.15044	TCTN3	3utr	GAACT	6.93431e-05	0.083518	N
chr17	7915552	7915553	-	4.13124	3.55832	1.93529	1.40482	4.88312	4.58762	LOC284023	ncRNA	GGACA	0.0284085	NA	N
chr6_GL000253v2_alt	2033907	2033908	+	0.431481	0.53266	0.366313	0.206592	0.424619	0.385597	TUBB	cds	AGACC	0.00889375	NA	N
chr20	37517663	37517664	-	4.84178	2.91135	3.10086	2.49037	1.15653	3.78478	BLCAP	3utr	AGACT	0.000140214	NA	N
chr16	1986053	1986054	+	1.20588	1.35019	1.45147	2.65356	2.10862	3.34772	GFER	3utr	GGACA	0.000338248	NA	N
chr3	45594973	45594974	+	3.26592	2.84666	2.98055	1.91567	4.4585	3.8895	LIMD1	cds	GGACA	0.000116871	NA	N
chrX	63350561	63350562	-	11.7717	10.4809	17.1009	4.00375	16.2771	10.0575	SPIN4	cds	GGACT	0.000137996	0.00895089	Y
chr13	94713999	94714000	+	5.52694	20.1854	8.70881	2.80965	9.76623	0	SOX21-AS1	ncRNA	AAATA	0.0222176	NA	N
chr19	13152476	13152477	+	2.86009	6.55594	3.76062	2.91771	3.48794	4.12885	NA	unannotated	TGACT	0.0126705	NA	N
chr6	11135588	11135589	+	2.9142	2.66874	1.58342	3.37158	2.03463	0.625584	SMIM13	3utr	CCAGT	0.00637686	NA	N
chr7	74376124	74376125	+	11.7238	1.86327	1.05561	8.42894	8.13853	27.5257	CLIP2	cds	CCAGG	0.0488715	0.0216816	Y
chr9	128809890	128809891	+	1.30637	1.5042	3.48352	3.27792	1.54204	2.02395	TBC1D13	3utr	GGACT	0.0448214	NA	N
chr6	151365800	151365801	-	22.1077	3.99272	3.69464	7.82687	4.34055	11.469	ZBTB2	cds	GGACA	0.0234023	NA	N
chr20	1180873	1180874	-	7.53673	4.65817	3.95855	2.10724	0	4.58762	TMEM74B	cds	AGACT	0.0319791	NA	N
chr10	72274860	72274861	+	3.85751	1.59507	3.02574	2.60273	3.2924	4.38987	DDIT4	cds	GTAAG	1.92757e-10	6.39236e-30	Y
chr12	57758716	57758717	+	5.58276	10.7138	4.75026	2.57551	3.66234	7.45487	2009-03-01	cds	TCACG	0.0425735	0.0772325	N
chr19	45553246	45553247	-	8.86137	9.63982	6.33368	4.21447	5.65414	3.64311	OPA3	3utr	GGACA	5.71339e-05	0.142025	N
chr2	206159608	206159609	+	19.0931	7.24604	6.33368	0.351206	1.22078	1.96612	EEF1B2	5utr	CCAGC	7.76282e-06	NA	N
chrY	1593685	1593686	+	2.31126	2.7604	1.9001	1.1494	1.22078	2.06443	AKAP17A	cds	GGACT	0.0299815	NA	N
chr13	99981205	99981206	+	6.53183	6.21089	1.97927	0.936549	1.30216	2.94918	NA	unannotated	TCATC	0.00649402	NA	N
chr6	1390878	1390879	+	3.46131	7.63422	6.78608	1.20413	3.66234	0.49153	FOXF2	cds	GGACA	0.000380242	NA	N
chr6	43014303	43014304	+	0.327176	0.251176	0.442426	0.0702412	0.0775098	0.101947	KLHDC3	5utr	GCAGG	0.0277486	0.854832	N
chr14	94081309	94081310	+	17.0833	37.2653	3.69464	4.21447	4.88312	10.3221	IFI27L1	5utr	GCAGT	0.00326927	NA	N
chr1	234607470	234607471	-	3.60472	3.48294	5.04715	6.84851	6.02093	6.81048	IRF2BP2	cds	CCAGG	5.50625e-13	0.00118693	Y
chr1	153670986	153670987	-	15.2409	19.0209	9.10466	2.97492	5.85974	2.02395	ILF2	5utr	TCAGT	3.09077e-10	0.0159848	Y
chr9	72355365	72355366	-	1.03445	1.91104	1.58342	1.13905	2.18898	1.37628	ZFAND5	3utr	AGACA	0.00826339	0.215042	N
chr3	101685864	101685865	-	0.195411	0.0821757	0.184429	0.102524	0.0718987	0.0620711	RPL24	cds	AGATA	0.00369517	0.0740483	N
chr17	7849262	7849263	+	7.63722	4.43635	3.69464	1.58043	1.22078	6.88142	KDM6B	cds	GGACA	0.0304841	NA	N
chr16	30604252	30604253	-	3.14868	4.54726	3.51871	2.05028	2.7288	4.67937	ZNF689	3utr	GGACT	2.8173e-05	0.0196891	Y
chr1	31296763	31296764	-	3.24659	2.38325	4.13448	1.65568	1.69031	1.66103	SNRNP40	5utr	AGACC	1.31686e-06	0.0135632	Y
chr7	1236966	1236967	+	16.2793	11.7425	11.0839	5.61929	9.76623	6.88142	UNCX	cds	GGACA	8.5124e-07	0.0250942	Y
chr20	34677087	34677088	-	7.53673	9.00579	11.6117	1.68579	2.79035	0.860178	PIGU	5utr	TTATC	0.0495959	NA	N
chr1	32181337	32181338	+	2.75255	2.48861	1.74336	1.24981	2.02259	2.8069	TXLNA	cds	GGACA	3.40208e-08	0.0203645	Y
chr13	21176634	21176635	+	6.02938	13.1981	3.16684	0	4.88312	0	MRPL57	5utr	CCAGG	0.0426393	NA	N
chr11	66858375	66858376	+	6.78306	5.9521	8.70881	18.2627	7.1619	3.44071	LRFN4	cds	GGACC	0.0442291	0.195627	N
chr12	6557221	6557222	-	3.17765	2.85268	2.60133	0.478917	1.37729	1.72036	NOP2	cds	TCAGG	0.00162019	0.0939144	N
chr19	541595	541596	+	1.1595	0.931634	0.79171	0.567333	1.07594	0.40479	CDC34	3utr	GGACC	0.0124361	NA	N
chr22	17727555	17727556	+	5.35945	7.62859	5.80587	3.79302	4.88312	4.07788	BCL2L13	cds	AGACA	1.13517e-05	NA	N
chr1	224356859	224356860	+	8.2904	8.79876	6.72953	0.842894	2.92987	1.96612	CNIH4	5utr	CTATC	0.00181216	NA	N
chr17	7315376	7315377	-	17.4182	16.6918	28.5015	8.42894	0	9.63399	NA	unannotated	GCAGG	2.4872e-05	0.12018	N
chr19	14162997	14162998	-	4.16315	4.84557	3.87058	2.40827	5.23191	4.25993	ADGRL1	cds	GGACG	1.27282e-05	0.0808788	N
chrX	40072396	40072397	-	0.909193	1.22	0.894976	0.602067	0.585974	0.458762	BCOR	cds	GAACT	0.00847718	NA	N
chr8_KI270816v1_alt	79264	79265	-	1.11655	2.84666	2.77098	0.97257	0.813853	0.598385	EEF1D	cds	GAACA	0.0201534	NA	N
chr12	77030191	77030192	-	2.13541	3.49363	2.37513	0	4.88312	9.17523	E2F7	cds	GGACC	0.0450933	NA	N
chr17	16382258	16382259	+	0.126359	0.0706351	0.142378	0.0395179	0.0405659	0.0571072	UBB	cds	AGAGG	0.00754007	0.575963	N
chr11	46672486	46672487	+	4.28174	5.04635	2.67202	2.80965	3.32052	2.98195	ATG13	3utr	GGACC	3.67434e-05	0.0770275	N
chr19	35940053	35940054	+	2.00979	2.13499	5.54197	0.936549	0	2.29381	LRFN3	cds	GGACA	0.0349694	NA	N
chr3	196584317	196584318	+	15.5759	3.88181	3.48352	1.68579	4.88312	1.96612	FBXO45	cds	TGACA	0.0286206	NA	N
chr12	49038829	49038830	-	6.91606	6.10502	6.15774	6.62274	12.8182	10.3221	KMT2D	cds	GGACC	0.000409787	NA	N
chr19	11506273	11506274	-	1.26147	0.805658	0.904811	0.571454	0.66892	1.37628	ECSIT	cds	ACATC	0.00826486	0.143779	N
chr20	35502598	35502599	+	2.23311	2.50161	2.85015	0	1.5025	0	CEP250	cds	GAACT	0.0218532	NA	N
chr4	25686466	25686467	-	15.0735	21.7381	15.8342	4.21447	2.44156	3.44071	NA	unannotated	AAAGT	0.00218926	NA	N
chr19	1577753	1577754	-	3.34322	2.55181	3.98787	5.13735	5.9848	5.07457	MBD3	3utr	GGAGG	1.77229e-10	1.11946e-12	Y
chr1	9613371	9613372	+	1.79824	1.55272	2.85015	0.443628	0.651082	0.458762	TMEM201	3utr	GCATG	0.0101858	NA	N
chr2	127863477	127863478	-	13.8173	6.59907	6.86148	4.68274	9.15584	3.82301	AMMECR1L	3utr	GGACA	0.00517895	NA	N
chr19	58480985	58480986	+	3.15825	2.32908	10.2922	0.602067	1.46494	3.12792	ZNF446	3utr	TGACT	0.0291015	NA	N
chr20	37517835	37517836	-	1.46548	1.47241	1.36502	0.998164	0.949495	1.8109	BLCAP	3utr	GGACT	0.000748309	NA	N
chr1	1315292	1315293	+	12.0588	6.67671	13.1952	3.16085	9.22367	6.45133	NA	unannotated	GGACA	0.00190117	NA	N
chr19	34172524	34172525	+	1.50735	5.17574	4.75026	2.52868	0.976623	3.44071	LSM14A	5utr	CCATG	0.00940929	0.142845	N
chr6_GL000251v2_alt	3307166	3307167	+	3.78033	4.96196	6.92746	3.5823	4.24619	5.76552	HSPA1B	3utr	GGACT	6.25275e-06	0.00426812	Y
chr3	122415422	122415423	-	4.01959	4.46408	2.37513	0	0.813853	6.88142	WDR5B	cds	GTACT	0.0324487	NA	N
chr17	35004559	35004560	+	4.09689	5.29337	2.37513	3.16085	3.005	4.23472	LIG3	3utr	GGACT	0.000342794	0.0313775	Y
chr11	6481500	6481501	+	13.5661	6.21089	2.28716	0.602067	1.87812	0.625584	TIMM10B	5utr	GCATG	0.00180316	0.6171	N
chr3	14158401	14158402	-	3.66788	5.43453	4.48635	4.49543	1.52597	3.60455	XPC	cds	GGACC	0.00305394	NA	N
chr10	70146688	70146689	-	8.03918	10.0927	4.22245	2.52868	1.22078	2.29381	TYSND1	5utr	CCAGC	0.0268794	NA	N
chr1	96448377	96448378	+	0.140965	0.134465	0.102894	0.0581306	0.0582314	0.180299	NA	unannotated	GAACT	0.00061077	0.247184	N
chr1	53238495	53238496	-	0.567985	0.938103	0.506694	0	0	0	MAGOH	5utr	GCAGT	0.0138464	NA	N
chr7	150336899	150336900	+	2.74063	2.58787	4.04652	6.84851	3.005	3.78478	LRRC61	cds	GGACT	0.00144323	0.0250942	Y
chr4	16163404	16163405	-	12.0588	4.05433	5.27806	0.936549	2.92987	2.94918	TAPT1	cds	GGACA	0.0287228	NA	N
chr5	16465799	16465800	-	29.142	13.9745	15.0425	4.21447	14.6494	1.37628	NA	unannotated	TCAGT	0.000111219	NA	N
chr10	12196218	12196219	+	1.75857	2.12205	4.39839	0.301034	0.813853	2.94918	CDC123	5utr	GGAAA	0.00796765	NA	N
chrM	1961	1962	+	0.23844	0.121139	0.264123	0.122901	0.140609	0.124877	NA	unannotated	AAAAT	2.37817e-07	0.545355	N
chr21	32612376	32612377	-	1.80882	2.0703	1.33341	0	0.295946	0.176447	C21orf59	5utr	GGAGC	0.0150831	NA	N
chr19	49497573	49497574	+	0.206532	0.097409	0.226472	0.10176	0.0980546	0.107097	RPS11	cds	CCATT	0.000264932	0.0478245	Y
chr8	11758676	11758677	+	4.01959	3.21635	14.2508	3.37158	5.69697	6.88142	GATA4	3utr	GGACT	0.0201678	NA	N
chr6	159693240	159693241	-	0.95922	1.12572	0.686148	0.280965	0.279035	0.191151	SOD2	5utr	GCACT	0.0155241	NA	N
chr17	7462827	7462828	-	35.1714	12.163	4.22245	9.48256	8.13853	5.73452	ZBTB4	cds	GGACG	0.00310033	NA	N
chr17	7710375	7710376	+	15.6764	6.56921	7.32331	9.69328	10.1732	33.0308	EFNB3	3utr	GGACT	0.00124823	0.0125055	Y
chr2	199933175	199933176	-	5.69442	3.88181	7.38929	8.42894	5.69697	5.50514	TYW5	cds	GGACA	0.0268036	NA	N
chr3	73065594	73065595	+	1.35957	0.948886	2.15921	2.10724	1.12687	0.458762	PPP4R2	cds	TGACT	0.00517967	NA	N
chr11	63955067	63955068	+	16.509	13.0256	7.52124	21.7748	21.974	26.3788	NAA40	3utr	GGATT	0.000227485	0.00131108	Y
chr19	46746449	46746450	-	18.0882	17.0799	13.1952	8.42894	12.5566	8.02833	STRN4	5utr	GCAGG	0.000358618	0.00954736	Y
chr1	182384544	182384545	-	0.982315	1.51143	1.07446	0.708031	0.840802	0.734018	GLUL	cds	GGACT	2.19277e-08	0.27927	N
chr1	159925477	159925478	-	1.34439	1.64013	1.18147	0.205584	0.50515	0.170614	TAGLN2	5utr	TCAGT	5.12798e-12	0.48837	N
chr16	86532110	86532111	-	9.88149	5.71684	52.2528	5.05736	15.8701	13.7628	MTHFSD	cds	GGACT	0.000266885	0.0867245	N
chr14	60981078	60981079	-	13.0637	20.1854	4.75026	1.05362	0	0	TRMT5	5utr	TCATA	0.00891833	NA	N
chrX	123886088	123886089	+	9.04408	6.4438	7.52124	7.72653	2.66352	6.88142	XIAP	cds	GAACT	0.00066858	NA	N
chr10	103602137	103602138	-	1.25612	0.456683	2.15921	0.74373	1.02802	2.86726	SH3PXD2A	cds	CGAGG	0.0216003	NA	N
chr19	49929204	49929205	+	26.1273	29.8899	12.034	6.74315	9.76623	6.88142	ATF5	5utr	TCATT	2.02861e-05	0.0461924	Y
chrX	141176073	141176074	-	3.09199	2.56199	2.735	2.21814	2.17027	3.21133	LDOC1	3utr	AGACA	0.00177469	NA	N
chr19	3958656	3958657	-	2.93739	2.14992	1.21085	1.28266	1.87812	1.33189	DAPK3	3utr	GGACG	0.00432182	NA	N
chr20	31514456	31514457	+	9.11585	3.90858	3.25998	0.549714	0.697588	1.31075	HM13	5utr	TTAGG	5.08871e-10	0.93284	N
chr6_GL000256v2_alt	2841286	2841287	-	3.238	6.69612	15.8342	1.40482	1.62771	4.58762	DDX39B	5utr	GCAGA	0.000489016	NA	N
chr1	33008502	33008503	-	7.09709	16.7888	7.46469	3.79302	5.32704	14.9097	AK2	3utr	GGACA	0.00023637	NA	N
chr10	97673775	97673776	+	3.09843	2.69139	3.31079	0.401378	1.83117	1.49596	PI4K2A	3utr	AGACT	0.000163479	NA	N
chr11	123059689	123059690	-	0.262511	0.155484	0.291978	0.308009	0.346981	0.320962	HSPA8	cds	CGATT	0.00260375	0.0531622	N
chr22	29581099	29581100	-	3.34966	2.91135	2.11123	0	0	1.05868	NIPSNAP1	5utr	GCAAC	0.00018275	NA	N
chr14	28767286	28767287	+	2.79138	3.29954	1.35722	0.64838	0.887839	0	FOXG1	cds	GGACA	0.0363583	NA	N
chr9	131197394	131197395	+	1.80882	2.04677	2.77098	1.20413	1.62771	1.61916	NUP214	cds	GAACT	0.0114521	NA	N
chr1	121184334	121184335	-	8.03918	8.28119	9.50051	7.02412	3.25541	13.7628	NA	unannotated	GCAGG	0.0103474	0.0571423	N
chr17	76391402	76391403	-	2.52845	1.9409	1.80182	1.40482	2.07792	4.43963	UBE2O	cds	GAACC	0.00021215	0.00767652	Y
chr22	37922198	37922199	+	1.33986	1.43328	1.38549	0.145327	1.22078	0.688142	MICALL1	cds	TGAGG	0.00885224	NA	N
chr1	244751492	244751493	+	5.42645	1.5042	3.95855	3.51206	5.49351	3.44071	NA	unannotated	GTACT	0.0441664	NA	N
chr10	73243487	73243488	-	1.17966	1.64406	1.31952	1.64914	1.33176	0.834112	DNAJC9	cds	GGACA	0.0496205	NA	N
chr15	89624421	89624422	+	2.44047	1.97972	3.05374	2.7093	1.5025	3.44071	TICRR	cds	GGACA	0.0153077	0.0555227	N
chr4	75514329	75514330	-	17.0833	10.0927	7.9171	1.05362	2.44156	4.58762	RCHY1	5utr	TTATC	0.0176555	NA	N
chr16	67163203	67163204	+	4.42155	4.91696	2.4631	4.21447	1.95325	8.60178	FBXL8	cds	GGACA	0.0168879	NA	N
chr1	32334801	32334802	-	0.7366	0.627939	1.14836	0.641547	0.902424	1.05762	MARCKSL1	cds	GCAGG	6.26023e-07	4.19691e-05	Y
chr14	19300584	19300585	-	0.602938	0.776361	1.45147	3.68766	1.95325	2.94918	NA	unannotated	GGACA	0.0435586	NA	N
chr3	195069811	195069812	-	2.15335	4.65817	2.37513	1.84383	2.92987	2.15044	XXYLT1	cds	GGACC	0.0187993	NA	N
chr8	54135216	54135217	+	13.0637	2.63963	25.3347	0	0	27.5257	NA	unannotated	GCAGC	0.00315374	NA	N
chr19	44878757	44878758	+	4.90626	5.82271	9.50051	11.3264	9.01499	10.9293	NECTIN2	3utr	GGACT	5.20876e-06	0.012952	Y
chr7	1232871	1232872	+	7.03428	19.409	3.95855	0	4.88312	2.29381	NA	unannotated	GTAAA	0.0126491	NA	N
chr13	76885924	76885925	-	3.44536	4.76908	12.1395	10.1147	17.9048	6.88142	KCTD12	cds	GGACA	0.00711293	NA	N
chr2	104854155	104854156	+	3.26592	3.26072	3.16684	0.526809	0	2.29381	POU3F3	5utr	GAACT	0.0126824	NA	N
chr14	24194762	24194763	-	1.40686	0.562193	0.431842	0.602067	0.626041	0.185984	TM9SF1	cds	GGACC	0.0126266	NA	N
chr5	6756715	6756716	+	1.05057	1.55272	1.58342	0	0.375624	0.430089	PAPD7	3utr	AAACT	0.0353842	NA	N
chr6	21594059	21594060	+	3.37358	2.34849	2.4411	1.12386	1.99764	1.72036	SOX4	5utr	AGACT	7.62554e-06	NA	N
chr11	46542152	46542153	-	2.1925	2.17381	3.80021	2.40827	1.12687	1.58802	AMBRA1	cds	GGACT	0.000717414	NA	N
chr1	1399563	1399564	+	3.30181	2.91135	5.80587	1.8731	1.33176	0.764603	LOC148413	ncRNA	CTAGC	0.00498595	NA	N
chr10	79313454	79313455	+	23.7826	15.2167	5.38363	7.58605	9.76623	16.0567	ZMIZ1	3utr	GGACT	0.000116063	0.045431	Y
chr13	99983020	99983021	+	1.5369	2.37475	1.33341	0.936549	0.94747	1.52921	ZIC2	cds	AAACT	0.0153126	0.102773	N
chr22	21630033	21630034	-	1.50735	0.970452	2.01526	0.32419	1.83117	0.98306	YDJC	5utr	CGAGC	0.0172847	NA	N
chr8	144358580	144358581	+	12.5612	9.70452	13.1952	1.05362	4.88312	3.44071	SLC52A2	5utr	CCATG	0.000184698	NA	N
chr22	21450281	21450282	+	1.59109	2.4094	3.95855	1.33089	1.53469	1.56396	HIC2	3utr	AGACT	0.000352294	NA	N
chr15	40903048	40903049	+	1.63296	1.16454	2.24318	2.80965	4.88312	6.30797	VPS18	cds	TGACT	0.021101	0.0304065	Y
chr19	47221691	47221692	-	7.24744	4.1981	8.5261	10.0015	12.3139	16.0904	BBC3	3utr	GGACT	1.82474e-07	8.52725e-13	Y
chr20	32434925	32434926	+	3.30779	3.68772	2.57306	2.98525	2.03463	1.8109	ASXL1	cds	GGACT	2.83898e-05	NA	N
chr20	32434978	32434979	+	2.11557	1.98943	1.42508	1.73537	2.66352	2.02395	ASXL1	cds	GGACC	0.0306036	NA	N
chr6_GL000254v2_alt	2974581	2974582	+	7.33575	7.84125	4.31842	4.21447	6.21488	4.70834	PRRC2A	cds	CCAGT	3.36701e-05	0.00442422	Y
chr1	179865386	179865387	-	2.17728	2.84666	3.69464	1.91567	0.930118	2.29381	TOR1AIP2	cds	AGACT	0.00517835	NA	N
chr19	6212153	6212154	-	1.0049	1.45568	2.4631	0.921915	0.143621	0.382301	MLLT1	3utr	GGACA	0.0424342	NA	N
chr12	118016743	118016744	+	0.753673	1.22583	0.603207	0.24791	0.203463	1.08654	RFC5	5utr	TCAGG	0.0172427	NA	N
chr3	14158506	14158507	-	2.38663	2.86028	2.42791	1.05362	3.8658	3.60455	XPC	cds	GGATT	0.000573652	NA	N
chr12	106240161	106240162	-	4.00026	4.62941	3.97995	1.82107	3.00047	2.43367	CKAP4	cds	GGACG	1.50931e-05	0.00365708	Y
chr21	32347242	32347243	-	0.952008	1.14901	1.97927	1.8731	2.09276	2.6467	URB1	cds	GGACG	0.0364962	NA	N
chr5	453701	453702	+	3.06254	4.56112	2.80143	4.71029	3.15966	4.18869	EXOC3	cds	AAACT	6.38972e-05	0.00740764	Y
chr4	6640894	6640895	+	0.984799	0.530301	0.527806	0.744512	0.852608	1.1987	MRFAP1	cds	GAACC	6.27991e-05	4.30285e-08	Y
chr17	7251976	7251977	-	7.36925	4.05433	4.75026	0.421447	0	0.72436	NA	unannotated	GGAGT	0.00606432	NA	N
chr16	2933292	2933293	+	2.08157	2.47465	4.31842	2.66916	3.85509	2.97575	FLYWCH1	cds	GGACA	0.00234255	0.172579	N
chr12	51059617	51059618	+	0.39667	0.452877	0.250014	0.468274	0.348794	0	LETMD1	3utr	GAACT	0.00548357	NA	N
chr7	6654665	6654666	+	2.34476	8.15179	6.33368	1.58043	2.44156	4.9153	ZNF316	3utr	GGACG	0.0303321	NA	N
chr16	30965113	30965114	+	3.1974	2.96429	2.63903	1.8062	5.42569	0.286726	SETD1A	cds	GGACT	0.0436519	NA	N
chr5	179837626	179837627	-	8.16479	4.32544	5.20266	4.21447	3.005	3.67009	C5orf45	cds	GGACC	0.0308979	NA	N
chr6	21596769	21596770	+	18.9814	18.2999	21.8512	10.0094	12.0915	11.3808	SOX4	3utr	GAACT	2.44674e-11	1.15429e-05	Y
chr20	35653564	35653565	-	1.50735	0.776361	1.68238	0.815704	1.41768	2.80354	RBM12	cds	GGACA	0.0341143	NA	N
chr14	92941745	92941746	-	6.02938	3.10545	8.09303	7.63873	9.47899	6.88142	ITPK1	cds	GGACA	0.000708861	0.0126845	Y
chr19	38264436	38264437	+	12.0588	13.9745	7.9171	1.40482	0	13.7628	NA	unannotated	CCAGG	0.0192736	NA	N
chr12	121822851	121822852	+	24.62	26.3963	5.93782	10.5362	4.88312	9.63399	SETD1B	cds	GGACA	9.09131e-05	NA	N
chr19	18899678	18899679	-	0.252804	0.122048	0.340063	0.10612	0.172971	0.112197	COPE	cds	TGAGG	0.0120893	0.288328	N
chr19	46787918	46787919	-	2.53508	1.59288	2.20068	1.96119	3.75809	3.19377	SLC1A5	cds	GGAGC	1.78694e-07	7.58713e-15	Y
chr20	25675594	25675595	-	4.01959	4.2347	2.53347	2.52868	4.88312	2.29381	ZNF337	cds	GGACA	0.00669762	NA	N
chr19	6414847	6414848	-	4.28359	3.68286	4.13534	2.06162	2.42203	2.31055	NA	unannotated	GAACT	2.17433e-23	9.08115e-05	Y
chr12	49050364	49050365	-	1.57912	2.44554	1.35722	0.526809	0.348794	0.40479	KMT2D	cds	AGACT	0.00226777	NA	N
chr1	220813628	220813629	+	1.0049	1.52037	0.678608	1.05362	1.01732	1.05868	2001-03-01	3utr	GGACT	0.00555725	NA	N
chr7	129188637	129188638	+	5.77816	5.43453	6.33368	0	2.44156	2.29381	NA	unannotated	CCAGA	0.0115976	NA	N
chr8	142278393	142278394	-	19.8467	14.945	9.50051	35.1206	60.2251	24.085	TSNARE1	intron	GGACA	0.00232017	0.029415	Y
chr3	10004214	10004215	+	3.58892	5.04635	3.56269	1.40482	2.92987	4.12885	EMC3-AS1	ncRNA	AAACT	0.0175323	NA	N
chr21	8215301	8215302	+	0.220526	0.139393	0.333746	0.0486834	0.0687186	0.0809183	NA	unannotated	CGAGG	8.73559e-22	0.962439	N
chr3	131381793	131381794	+	8.03918	5.69332	5.10213	0.842894	1.22078	0.36218	NUDT16	5utr	GCAGT	0.000235575	NA	N
chr14	23071564	23071565	-	14.6715	14.4403	19.001	4.74128	3.90649	3.17604	ACIN1	5utr	GTAAG	7.06785e-07	0.0117538	Y
chr1	154988730	154988731	+	1.57912	1.36181	1.47422	2.40827	1.825	1.93931	FLAD1	cds	GGACC	0.000248091	0.000608645	Y
chr19	40348689	40348690	+	16.0784	9.12225	17.4176	0.702412	8.13853	1.72036	PLD3	5utr	CTAGG	0.000123767	NA	N
chr17	59213173	59213174	+	3.44536	3.55832	6.86148	4.21447	1.87812	1.96612	SMG8	cds	GGACC	0.00350011	NA	N
chrX	9719119	9719120	+	1.57912	1.81151	1.35722	1.99633	1.39518	1.21437	TBL1X	3utr	TGACC	0.0164407	NA	N
chr12	55751518	55751519	+	1.75857	9.31634	5.80587	5.4186	48.8312	11.469	GDF11	3utr	GGACA	0.0345831	NA	N
chr17	7933004	7933005	+	6.36435	1.82999	0.950051	1.20413	3.66234	3.44071	CNTROB	5utr	GAACT	0.0128555	NA	N
chr1	153645356	153645357	+	1.64983	1.21008	1.73422	2.12622	2.07792	1.2588	CHTOP	3utr	TGATG	1.74439e-09	0.000150369	Y
chr5	14508079	14508080	+	9.37904	2.39378	4.75026	3.16085	4.88312	10.3221	TRIO	cds	GTACT	0.0296119	NA	N
chr14	24238918	24238919	+	2.06089	2.32908	1.40748	1.14142	1.95325	0.908867	GMPR2	3utr	TAACT	1.35004e-06	0.186478	N
chr22	41245732	41245733	-	0.569442	0.961209	0.597027	0.348565	0.429285	0.254868	RANGAP1	3utr	GGACT	0.00789496	0.308898	N
chr16	30979629	30979630	+	1.66328	2.04873	1.96344	0.780457	0.787599	0.960199	SETD1A	cds	AGACA	0.00019419	NA	N
chr14	24192983	24192984	-	1.0049	1.82043	2.32856	0.737532	1.76335	1.4597	TM9SF1	cds	AGACT	0.00252157	0.0125075	Y
chr22	43163009	43163010	+	0.43067	0.470522	0.750041	0.210724	0.413823	0.613196	TSPO	3utr	GGACT	0.0221942	0.687083	N
chr17	12992798	12992799	-	0.683889	0.682824	0.781935	0.29837	0.178216	0.352893	ELAC2	3utr	GAACT	0.000252345	NA	N
chr1	36093203	36093204	+	6.65745	4.99977	4.52405	2.86584	3.99528	4.40411	ADPRHL2	cds	GGACT	0.000144785	0.0688242	N
chr6_GL000256v2_alt	4421989	4421990	+	1.546	5.24044	4.46236	1.18005	2.64502	1.85269	BRD2	5utr	AGACT	0.0134964	NA	N
chr19	10391647	10391648	-	0.29745	0.23888	0.485011	0.102293	0.0465059	0.130454	CDC37	cds	TAAGG	0.00541825	0.773352	N
chr4	1918424	1918425	+	1.20588	1.30495	1.44573	0.183238	0.976623	1.1469	WHSC1	cds	AAACT	0.00393402	NA	N
chr2	65130105	65130106	-	7.53673	25.6199	6.33368	9.83376	6.1039	4.12885	RAB1A	5utr	CCATT	0.00197607	0.055667	N
chr14	24103252	24103253	+	0.63948	0.878514	0.81433	0.383134	0.949495	0.393224	PCK2	cds	CAAAG	0.014009	0.118139	N
chr11	94799945	94799946	+	2.41175	3.7709	3.16684	3.51206	2.92987	0.625584	AMOTL1	cds	GAACT	0.0111571	NA	N
chr12	57728058	57728059	+	3.16929	2.01854	1.40748	3.7462	3.25541	2.94918	AGAP2-AS1	ncRNA	GGACA	0.0225799	NA	N
chr1	19328921	19328922	+	8.79285	6.44717	8.04905	10.1643	17.2194	14.7012	PQLC2	3utr	CCACA	1.25474e-06	1.05926e-06	Y
chr2	75646800	75646801	+	5.52694	6.40498	2.11123	1.05362	0.44392	0.860178	MRPL19	5utr	CTAGC	0.0105502	NA	N
chrX	73850621	73850622	-	3.45577	3.55075	2.60341	1.41726	1.9371	2.78879	XIST	ncRNA	GGACA	1.71631e-56	0.00038184	Y
chr14	49619012	49619013	-	1.14732	0.960677	1.25668	0.485119	0.724592	0.540683	RPL36AL	cds	GGATT	6.50336e-07	0.116416	N
chr20	62202153	62202154	+	7.03428	8.07416	11.3101	3.89028	7.32468	5.9639	MTG2	3utr	GTACT	0.000463812	0.0316799	Y
chr2	74482986	74482987	-	14.0686	4.91696	9.50051	0.842894	9.76623	6.88142	CCDC142	5utr	CCATT	0.012489	NA	N
chr16	30193660	30193661	-	1.24746	1.37005	1.5608	0.183238	0.518831	0.398923	BOLA2B	cds	GTAGC	3.82822e-05	0.554349	N
chr14	19099011	19099012	+	11.4558	8.76179	8.86715	3.6124	3.82157	3.78478	LINC01296	intron_ncRNA	GAACA	8.67335e-07	0.004038	Y
chr7	76303569	76303570	+	13.0637	6.21089	4.22245	0	1.22078	1.37628	NA	unannotated	TCACT	0.00954774	NA	N
chr16	29973871	29973872	+	9.37904	38.0417	19.001	7.02412	4.88312	6.88142	TAOK2	5utr	CCATC	0.000493203	0.0635488	N
chr17	3812687	3812688	-	6.155	7.0843	5.06694	1.26434	1.62771	0.764603	NCBP3	3utr	GAACT	0.000755888	NA	N
chr17	39530851	39530852	+	10.3839	14.1862	18.6843	12.0413	15.9811	7.5368	CDK12	cds	GGACT	5.02047e-05	0.00195368	Y
chr22	21001739	21001740	-	6.19687	6.70122	3.05374	2.52868	1.70909	2.3729	THAP7	intron	TCAGA	2.27913e-09	0.00429504	Y
chr15	50481704	50481705	+	3.11518	3.78476	0.703742	2.10724	1.33176	1.72036	USP8	cds	GAACT	0.0249867	NA	N
chr2	96010592	96010593	+	0.803918	3.54908	2.11123	0.702412	2.44156	0	FAHD2CP	ncRNA	GCAGT	0.0252875	NA	N
chr19	6415408	6415409	-	0.64525	0.47329	0.591143	0.307626	0.339105	0.51982	KHSRP	cds	GAAGG	1.58458e-05	0.148946	N
chr6	21594097	21594098	+	1.62557	0.918958	1.73422	1.22603	1.22078	1.25117	SOX4	5utr	GAACT	0.000935398	0.135096	N
chr2	75655153	75655154	+	2.28893	1.76689	1.0886	0.561929	2.53199	3.01062	MRPL19	cds	TAACT	0.00824361	0.243768	N
chr1	6223874	6223875	-	1.42025	1.29394	1.42042	0.655584	1.05717	0.732066	ICMT	3utr	GAACT	1.04943e-07	0.0488456	Y
chr8	37698256	37698257	+	2.9075	2.38805	3.28802	1.97128	2.76352	3.31685	ZNF703	cds	GAACC	6.9069e-14	4.6032e-19	Y
chr12	119688167	119688168	-	1.94699	2.32908	3.95855	0.766267	1.86024	1.87675	CIT	3utr	GAACT	0.004895	NA	N
chr7	100706966	100706967	+	1.59508	1.07496	1.81627	1.76606	2.23497	1.91309	POP7	cds	TAAGG	1.31794e-09	4.26043e-05	Y
chr19	11146083	11146084	-	2.35764	1.6233	1.8588	0.510845	1.0719	1.31075	SPC24	3utr	CGACT	7.11895e-05	NA	N
chr14	104176509	104176510	+	4.73737	4.46408	9.18383	1.58043	4.06926	8.84754	KIF26A	cds	GGACC	0.0268505	NA	N
chr19	45090736	45090737	+	1.75857	1.95037	1.50802	1.37615	1.15974	0.917523	GEMIN7	cds	GAACT	3.88374e-05	0.0179519	Y
chr7	6600086	6600087	+	6.49318	7.40529	9.10466	3.09061	3.50583	4.16507	C7orf26	cds	GGACA	6.2715e-05	0.0546268	N
chr19	2477841	2477842	+	3.34966	4.26999	1.43947	2.80965	3.48794	7.7416	GADD45B	3utr	CCAGG	0.0141306	0.0244265	Y
chr5_GL339449v2_alt	510073	510074	-	8.70911	6.59907	12.6674	0.702412	4.27273	1.72036	SERF1A	5utr	GCAGA	0.000235063	0.140033	N
chr1	27549143	27549144	-	47.2302	14.5568	25.3347	2.10724	21.974	8.60178	AHDC1	cds	GGACT	0.00759489	NA	N
chr7	99466185	99466186	-	6.36435	5.24044	3.95855	2.31796	5.18831	1.37628	ATP5J2	5utr	CCAGC	0.0044427	0.0219367	Y
chr2	134448803	134448804	+	12.31	9.05755	17.4176	18.9651	16.6026	13.7628	MGAT5	cds	GGACT	0.00142474	0.0313775	Y
chr21	43694898	43694899	+	2.77277	2.72306	4.87693	3.32295	4.14604	5.57953	RRP1B	3utr	AGACT	1.15999e-08	7.51237e-05	Y
chr17	41802478	41802479	-	1.80882	0.593688	3.02289	1.28266	1.35642	1.25117	P3H4	3utr	CCAGC	0.0396414	0.11568	N
chr12	56121001	56121002	+	5.59871	3.59949	2.85015	2.10724	3.05195	1.37628	ZC3H10	cds	TGACT	0.00600829	NA	N
chr1	156249605	156249606	-	0.944604	0.998179	0.923661	0.165273	0.279035	0.229381	SMG5	3utr	GGACT	0.00220378	NA	N
chr8	69690212	69690213	-	0.0517527	0.0308777	0.0681293	0.0169567	0.0241969	0.0200249	SLCO5A1	intron	AGATT	0.000236799	0.00231087	Y
chr17	19676889	19676890	+	2.00979	1.85132	5.27806	0.936549	1.46494	0.382301	ALDH3A2	3utr	GGACT	0.0158545	NA	N
chr8	66429684	66429685	+	1.0834	1.32517	1.00763	0.344038	0.430863	0.665944	RRS1	cds	GAACG	0.00869497	0.718524	N
chr1	155308872	155308873	+	3.30181	5.13261	6.01699	1.1156	1.22078	1.37628	FDPS	5utr	CTACT	2.29912e-05	0.354623	N
chr22	37568215	37568216	+	1.16618	1.52955	0.801248	0.751094	0.945119	0.337325	CDC42EP1	cds	TGACT	9.00009e-06	NA	N
chr2	96595055	96595056	-	1.0049	0.898945	1.00763	1.60551	0.406926	1.8109	KANSL3	3utr	CAACT	0.0445214	NA	N
chr3	184334926	184334927	+	3.99206	3.89306	3.56669	5.14413	6.35418	6.22156	EIF4G1	3utr	GGACC	2.74756e-07	4.47589e-13	Y
chr18	26390143	26390144	+	3.68462	1.01897	1.05561	0	1.22078	2.29381	TAF4B	3utr	AAACT	0.0449846	NA	N
chr6_GL000250v2_alt	3518515	3518516	-	4.857	4.65817	0.527806	8.42894	2.44156	6.88142	PBX2	3utr	AAATG	0.0142274	0.0403998	Y
chr5	139404077	139404078	-	12.7287	8.79876	15.8342	0.526809	4.88312	1.1469	SPATA24	5utr	CTAGC	0.0153332	NA	N
chrX	153599132	153599133	-	4.27081	20.1854	7.52124	1.40482	2.92987	1.72036	FAM58A	5utr	CCAGT	0.00417929	0.12751	N
chr7	967423	967424	-	2.00979	7.2978	2.37513	4.91688	2.44156	5.16107	COX19	3utr	GGACG	0.00921606	NA	N
chr22	18078524	18078525	+	1.46167	0.92424	1.35722	0.351206	1.44685	0.509735	PEX26	cds	GGACT	0.0398714	NA	N
chr19	42397123	42397124	+	16.0784	17.0799	12.6674	16.8579	9.76623	27.5257	NA	unannotated	TCAGT	0.00450785	0.043291	Y
chr15_KI270850v1_alt	262554	262555	-	5.59871	4.0759	5.70031	5.90026	8.13853	11.1823	GOLGA2P10	ncRNA	AGACT	0.0107613	NA	N
chr9	5774077	5774078	+	6.02938	3.32726	1.58342	4.21447	3.25541	3.44071	RIC1	cds	GAACA	0.0453838	NA	N
chr16	3141944	3141945	+	3.58892	2.43999	2.85015	1.40482	0.574484	2.29381	ZNF213	3utr	GGACT	0.0154978	NA	N
chr5	14651857	14651858	-	0.16152	0.0798577	0.195216	0.292606	0.222949	0.278761	NA	unannotated	CCATT	0.025265	0.0220613	Y
chr9	137199326	137199327	-	2.31899	1.65624	4.07165	1.83238	1.26016	1.96612	TPRN	cds	AGACT	0.00123358	NA	N
chr20	23637701	23637702	-	0.82433	0.871312	0.8669	0.691538	0.716544	0.907252	CST3	cds	GGACT	0.00281235	0.440755	N
chr2	27032976	27032977	+	2.67973	4.96871	3.69464	3.37158	3.05195	8.25771	TMEM214	5utr	GGAAA	0.0391864	0.0255197	Y
chr1	2307032	2307033	+	1.0677	1.27041	1.23155	2.10724	1.04638	0.573452	SKI	3utr	GAACA	0.0216714	NA	N
chr11	119094033	119094034	-	0.700383	0.85498	1.06789	0.877	1.15047	0.972375	H2AFX	3utr	CAAGC	0.000402598	0.000474929	Y
chr19	39308140	39308141	-	8.79285	5.43453	14.2508	2.2988	3.05195	2.94918	LRFN1	cds	GGACC	0.0114459	NA	N
chr5	180792105	180792106	-	8.8096	11.0416	6.86148	8.29076	8.97273	11.6984	MGAT1	cds	GGACG	2.53808e-10	5.16576e-08	Y
chr16	54285031	54285032	-	8.79285	6.65453	3.16684	7.37532	4.06926	3.44071	IRX3	cds	GGACC	0.00158406	NA	N
chr5	176384230	176384231	-	0.942091	0.675722	1.06521	0.936549	1.34046	0.784724	NOP16	cds	TGACT	0.0107341	0.159523	N
chr19	1556427	1556428	-	2.34476	1.86327	3.16684	2.56533	4.88312	4.25029	MEX3D	cds	GGACC	0.00491378	0.0254559	Y
chr2	98608489	98608490	-	4.68952	4.65817	8.55046	1.40482	2.03463	2.58053	COA5	5utr	TGAGA	0.00340925	0.148572	N
chr15	76311417	76311418	-	1.52919	2.32908	1.23155	0.207269	0.168383	0.305841	ETFA	5utr	GTAAG	0.00112926	0.716413	N
chr3	179333616	179333617	+	5.02449	4.46408	5.06694	0.383134	5.69697	0	ZNF639	cds	TGACT	0.0102973	NA	N
chr16	28401219	28401220	-	0.429277	0.347233	0.411379	0.414304	0.365403	0.591372	EIF3CL	cds	GGACT	0.00263089	0.0641709	N
chr17	44398557	44398558	-	5.65255	6.72846	3.76062	2.63404	0.61039	2.58053	GPATCH8	cds	GAACA	0.00159837	NA	N
chr3	9384741	9384742	+	2.00979	1.84386	2.71443	0.790213	0.861727	0.573452	THUMPD3	3utr	GAACT	0.0245349	NA	N
chrX	73851095	73851096	-	1.00281	0.532403	0.786535	1.04061	0.794003	0.738494	XIST	ncRNA	CAATT	1.59383e-09	0.0101752	Y
chr14	24232296	24232297	-	1.24646	0.761431	1.12257	0.916189	0.955954	0.819217	NEDD8	5utr	TTATC	0.000113819	0.0395455	Y
chr3	129183891	129183892	-	4.43337	8.16518	3.21082	1.07428	1.07429	2.02395	CNBP	5utr	GCAGA	7.85085e-14	0.029723	Y
chr11	72103275	72103276	-	9.86627	5.24044	10.6521	0.97257	1.39518	1.31075	LAMTOR1	5utr	TCACG	1.60704e-09	0.0187369	Y
chr6	169667044	169667045	-	2.15335	2.0056	0.79171	4.21447	0.976623	0	WDR27	intron	GGACA	0.031958	NA	N
chr17	82615764	82615765	-	1.57434	2.27158	3.43074	2.52868	1.62771	1.23513	WDR45B	3utr	GGACT	0.000119743	NA	N
chr11	61967492	61967493	-	1.06199	0.686781	1.24238	0.249377	0.51544	0.40822	FTH1	5utr	CAAGG	5.27582e-08	0.0359409	Y
chr1	224434349	224434350	-	0.822189	0.948886	1.58342	1.96675	0.563437	0.917523	NA	unannotated	GGACA	0.0148091	NA	N
chr17	78803751	78803752	-	12.4775	8.41058	7.23849	8.67685	7.44094	6.16955	USP36	cds	AGACC	7.30456e-06	0.0100648	Y
chr1	42958860	42958861	-	3.56282	8.69525	7.9171	0.561929	3.90649	1.1469	SLC2A1	5utr	GCAAG	0.000110965	NA	N
chr19	18196432	18196433	+	2.29691	4.16412	4.03052	1.58043	2.20903	2.94918	MPV17L2	3utr	GGACT	0.00470121	NA	N
chr9	133020933	133020934	+	0.75512	0.937196	0.647894	0.530459	0.682711	0.553196	NA	unannotated	GAACT	2.96148e-31	5.73325e-06	Y
chr16	30737167	30737168	+	3.28266	2.11343	1.50802	2.03926	4.04601	3.89947	SRCAP	cds	GGAGG	0.00235042	0.000302005	Y
chr5	177609665	177609666	+	0.89723	0.499089	0.950051	0.468274	1.03896	0.908867	B4GALT7	cds	AGACC	0.00973931	NA	N
chr6	138773774	138773775	+	7.03428	7.18134	4.75026	1.68579	4.88312	2.29381	CCDC28A	cds	ACAAA	0.0493282	NA	N
chr16	29807704	29807705	+	0.427554	0.293703	0.587856	0.372677	0.605303	0.458762	MAZ	cds	CTACC	8.55049e-07	0.029428	Y
chr19	6414652	6414653	-	1.85427	2.17239	2.30628	1.38121	2.15432	1.26618	NA	unannotated	TGACT	5.02608e-09	0.0311836	Y
chr20	326240	326241	+	0.699059	0.83387	1.49028	0.658511	1.74397	1.29027	SOX12	cds	GGACT	0.0224327	NA	N
chr16	3769191	3769192	-	1.25612	1.37628	1.58342	0.790213	2.92987	1.96612	CREBBP	cds	AAAGG	0.00441964	0.0708448	N
chr8	47960963	47960964	+	0.791737	1.33855	2.19919	0.752584	0.15752	0.245765	MCM4	5utr	CCAGG	0.000790907	NA	N
chr17	40287935	40287936	+	1.0822	1.25412	4.48635	0.443628	1.28503	1.96612	CDC6	5utr	TCAGG	0.0336882	0.0738856	N
chr6	4060524	4060525	+	6.02938	3.27181	1.58342	2.10724	3.25541	2.94918	PRPF4B	cds	GGACT	0.0186889	NA	N
chr16	24571959	24571960	+	1.84231	2.58787	4.11689	1.8062	2.79035	0.688142	RBBP6	cds	AAACT	0.0152786	NA	N
chr7	100430943	100430944	+	1.20097	1.57078	0.942511	1.07034	0.420053	0.327687	MEPCE	cds	GAACC	0.00363242	0.754519	N
chr7	141738371	141738372	+	4.97424	5.83959	10.7673	1.28266	3.69533	4.48788	SSBP1	5utr	TGATC	2.76775e-09	0.00153415	Y
chr1	183635782	183635783	-	5.94564	9.74765	2.95572	3.16085	1.28503	3.12792	ARPC5	5utr	GCAGT	1.56005e-06	0.019386	Y
chr12	49741556	49741557	+	50.5798	65.8496	37.4083	7.27954	12.1418	13.0747	TMBIM6	5utr	TCAGA	4.28442e-67	1.41438e-11	Y
chr1	231000370	231000371	+	2.4858	2.12358	2.37513	2.05028	1.59449	2.42874	ARV1	3utr	GGACA	0.0277106	NA	N
chr10	51698276	51698277	-	3.78769	3.69913	3.16684	2.59352	1.62771	3.17604	CSTF2T	cds	AAACT	0.000562269	0.0538855	N
chr15	66356684	66356685	-	9.04408	10.7581	6.33368	1.05362	3.25541	0.98306	TIPIN	5utr	TTAGT	8.63926e-06	NA	N
chr11	77667157	77667158	-	23.6151	13.9745	15.0425	5.61929	12.4791	18.3505	RSF1	cds	GGACT	0.00954774	NA	N
chr12	2872167	2872168	-	0.861341	0.905755	0.766969	0.407852	0.599681	0.514499	FOXM1	cds	GGACT	0.0020082	NA	N
chr19	50798165	50798166	-	5.19433	5.67229	5.97301	3.08665	3.35328	3.99164	C19orf48	cds	GGACA	3.01441e-52	2.01171e-15	Y
chr4	1814103	1814104	-	10.1263	8.69525	12.8433	5.32354	11.9552	9.17523	LETM1	3utr	TGACT	1.26946e-07	0.00323431	Y
chr3	98521237	98521238	-	1.38173	0.690099	1.58342	1.01147	1.39518	0.52934	CLDND1	cds	AGACT	0.0469658	NA	N
chr1	117075205	117075206	+	2.38663	3.25101	3.95855	5.26809	6.97588	4.58762	TTF2	cds	AGACT	0.00575189	NA	N
chr2	110383707	110383708	-	3.61763	2.40672	1.9001	2.40827	2.17027	0.688142	NA	unannotated	GGACA	0.00760316	NA	N
chr18	12326376	12326377	+	4.86989	3.47925	2.85015	1.85437	1.5752	3.60455	TUBB6	cds	GAACT	0.00017895	0.0707247	N
chr11	61796058	61796059	+	13.0108	16.3036	13.5942	10.393	16.4431	19.4974	FEN1	cds	TGACT	1.36022e-09	8.63206e-09	Y
chr12	57759227	57759228	+	4.10333	4.34762	3.45473	4.21447	2.76002	3.93224	2009-03-01	3utr	TGACT	0.000406515	NA	N
chr9	35752753	35752754	+	3.60088	2.01854	1.58342	1.20413	0.915584	0.625584	RGP1	cds	GGACC	0.0278523	NA	N
chr16	4693699	4693700	+	33.1616	22.5145	10.0283	5.90026	5.85974	2.75257	NUDT16L1	5utr	GCAGC	0.000287792	0.11809	N
chr19	58212919	58212920	+	3.83688	1.97619	1.9001	4.91688	9.76623	8.84754	ZNF274	cds	CCAGC	0.00162262	0.0374038	Y
chr8	65719326	65719327	-	3.26592	3.62302	2.63903	5.61929	4.06926	6.88142	PDE7A	cds	GAACT	0.00231634	NA	N
chr19	17726822	17726823	+	10.6519	8.82229	15.8342	13.58	15.9419	18.4125	MAP1S	cds	GGACA	3.64271e-07	8.52845e-07	Y
chr7	151122810	151122811	+	4.1452	3.75241	7.12539	3.48784	5.4576	5.00467	AGAP3	3utr	GCACC	0.000162306	1.80533e-05	Y
chr16	30779969	30779970	-	1.50735	1.55272	1.47786	0.5747	0.488312	0.474581	ZNF629	3utr	AAACT	0.00368796	NA	N
chr9	133471731	133471732	-	17.0833	8.53997	26.9181	7.02412	5.1544	9.38376	SLC2A6	3utr	TCAGG	0.0152451	0.00949663	Y
chr19	1986274	1986275	-	3.12845	1.79889	4.29785	2.56819	4.58537	5.75332	BTBD2	3utr	CCAGG	5.1423e-07	2.16173e-05	Y
chr6	33200898	33200899	+	4.01959	6.46968	2.90294	3.7462	5.96825	4.37909	SLC39A7	5utr	CCACG	0.00302695	0.040099	Y
chr6_GL000255v2_alt	1979037	1979038	+	2.26725	2.43917	2.51304	0.741521	1.20653	1.31917	TUBB	cds	GAACT	5.62135e-42	4.83467e-08	Y
chr2	241126457	241126458	-	2.15335	1.90561	3.43074	3.01034	2.09276	2.50234	PASK	cds	GGACA	0.0167956	NA	N
chr17	8162974	8162975	-	8.03918	3.62302	11.0839	2.80965	2.44156	0	VAMP2	5utr	CCATC	0.0367512	NA	N
chr6	39105629	39105630	-	2.08157	2.09618	2.21679	0.702412	1.83117	1.72036	SAYSD1	cds	GAACT	0.00729999	NA	N
chr20	33676031	33676032	-	1.42072	0.879876	2.02326	1.01729	0.542569	0.819217	E2F1	3utr	GAACT	0.00142353	NA	N
chr12	131941898	131941899	+	1.75857	1.31506	1.97927	0.64838	0.646295	0.873831	PUS1	cds	GAACG	0.00745588	NA	N
chr19	55388037	55388038	+	0.0507485	0.0364178	0.0706626	0.0370015	0.027637	0.03724	RPL28	cds	CGACC	0.0341442	0.832095	N
chr10	79826689	79826690	+	4.27081	8.53997	6.33368	5.4186	7.59596	8.94585	LOC642361	ncRNA	GGACC	0.0403207	NA	N
chr22	24585855	24585856	-	10.25	7.69303	24.543	8.42894	5.58071	11.0103	LRRC75B	3utr	TGACT	0.000119506	NA	N
chr3	37243907	37243908	-	4.82351	2.42613	2.37513	2.52868	2.44156	0	NA	unannotated	GGACT	0.0128932	NA	N
chr16	89948783	89948784	+	3.1403	4.65817	10.5561	2.40827	7.59596	3.17604	DEF8	5utr	GCAGC	0.000204417	0.00540429	Y
chr17	81559233	81559234	-	0.930461	0.69243	1.66676	0.351206	0.227122	0.561749	NPLOC4	3utr	GGACC	0.0238528	NA	N
chr16	30524746	30524747	-	0.985937	0.831816	1.18756	0.446238	0.774153	0.3781	ZNF768	cds	AGACC	0.0100846	0.400666	N
chr2	127864907	127864908	-	3.56282	7.76361	1.75935	2.10724	2.2196	0	AMMECR1L	3utr	GAACT	0.00904452	NA	N
chr16	2972455	2972456	+	25.1997	22.6647	30.2023	28.1901	35.7514	36.1641	PAQR4	3utr	GGACA	2.98048e-09	4.81872e-13	Y
chr1	179072100	179072101	+	5.52694	4.99089	2.71443	1.05362	2.66352	2.50234	FAM20B	cds	GGACA	0.000194699	NA	N
chr7	100430488	100430489	+	1.74765	1.90855	3.50614	3.86326	3.52039	3.03592	MEPCE	cds	GGAGG	0.0027683	0.0143845	Y
chrX	73820873	73820874	-	1.20305	0.898143	1.50345	2.67527	2.38001	2.07629	XIST	ncRNA	AGATA	2.08442e-08	0.000511557	Y
chr14	77025479	77025480	-	12.4894	9.70452	6.78608	5.51123	12.2078	6.30797	IRF2BPL	cds	GTACC	0.000101319	NA	N
chr4	11368601	11368602	+	26.4623	28.7254	58.5865	3.16085	7.32468	13.7628	NA	unannotated	AGAGA	1.32429e-08	0.28979	N
chr7	44573926	44573927	-	4.60578	6.25941	4.60631	1.29676	0.651082	2.02395	DDX56	5utr	GCAGC	4.51561e-05	0.164865	N
chr21	8401095	8401096	+	0.427772	0.34782	0.43938	0.355632	0.46352	0.513679	NA	unannotated	GGAGT	4.37014e-21	1.20918e-06	Y
chr5	179837497	179837498	-	4.11094	5.69332	1.9001	3.27792	1.52597	4.0479	C5orf45	cds	GGACT	0.00118127	NA	N
chr6	73518043	73518044	-	0.275844	0.163841	0.235018	0.0898795	0.10669	0.0754924	EEF1A1	cds	AGACT	0.00247633	0.0217346	Y
chr1	42682475	42682476	+	0.30061	0.324112	0.363931	0.159398	0.178316	0.112197	YBX1	5utr	GCAGC	0.001508	0.6742	N
chr14	103521425	103521426	-	0.659781	0.516734	0.969727	0.221039	0.326487	0.183811	CKB	cds	CCAGC	0.000397504	0.0049109	Y
chr20	23354375	23354376	+	2.19068	2.35894	1.98848	1.6296	1.42424	2.01855	NXT1	cds	GAACT	5.79103e-05	0.00330312	Y
chr5	640640	640641	+	3.15825	3.10545	1.58342	6.32171	1.62771	3.44071	CEP72	intron	TGACT	0.0164407	NA	N
chr2	131105335	131105336	+	14.7385	8.76179	13.4591	0.842894	0.887839	2.75257	PLEKHB2	5utr	GCAGT	2.97701e-05	NA	N
chr4	83283454	83283455	-	25.1224	17.0799	4.75026	8.42894	3.25541	0	COQ2	intron	AGACC	0.0239699	NA	N
chr22	24321594	24321595	+	1.7006	1.42333	1.70522	0.421447	0.523191	1.21437	SPECC1L	cds	GAACT	0.0027706	NA	N
chr1	40292586	40292587	+	2.13541	1.76446	1.97927	0.49582	1.62771	2.45765	ZMPSTE24	cds	TGACT	0.0190412	NA	N
chr19	17581310	17581311	+	2.57894	2.25514	2.41112	2.83212	3.06845	3.41731	COLGALT1	cds	CAATG	5.34761e-09	6.16354e-12	Y
chr19	972319	972320	+	2.76347	4.0112	2.48823	5.90026	2.2196	6.88142	ARID3A	3utr	GGACA	0.0212753	NA	N
chr3	9743184	9743185	+	1.74535	1.83504	3.95855	2.10724	2.06593	2.29381	BRPF1	cds	TGACT	0.00818606	NA	N
chr1	67687879	67687880	+	1.63542	1.68456	3.28864	0.655584	1.04638	1.19102	GADD45A	3utr	AAACT	1.38359e-05	NA	N
chr3	50355442	50355443	-	2.90891	1.84601	2.35483	1.63311	3.67741	2.75257	TMEM115	cds	GGACA	4.68764e-05	0.000793098	Y
chr2	20447640	20447641	+	3.02417	3.24203	4.23565	3.96361	3.99142	5.35898	RHOB	cds	GGACA	4.06037e-10	0.00954149	Y
chrX	16870331	16870332	-	7.18888	5.74507	7.01228	5.36387	4.59587	8.02833	RBBP7	5utr	TCAGC	1.12889e-07	2.06841e-05	Y
chr14	74909991	74909992	-	4.27081	6.21089	7.9171	3.01034	2.92987	4.12885	RPS6KL1	cds	GGACA	0.00924596	NA	N
chr7	76329893	76329894	-	1.47146	1.36533	0.85261	0.602067	0.732468	0.49153	YWHAG	cds	AAAGG	0.00398024	0.00991391	Y
chr5	171392918	171392919	+	1.74653	0.910638	1.51098	2.15132	2.08165	2.39039	NPM1	cds	AAAGT	1.55799e-05	0.001099	Y
chr2	235043191	235043192	+	3.68462	2.68198	2.26203	1.40482	1.04638	2.75257	SH3BP4	cds	GGACT	0.016172	NA	N
chr1	145912424	145912425	-	10.7189	18.7621	14.0246	10.2351	9.22367	12.1748	PEX11B	cds	GGACT	4.33924e-05	0.0521243	N
chr5	6378546	6378547	-	7.8382	27.1726	5.27806	1.40482	6.51082	2.29381	NA	unannotated	GGAGC	0.000115684	0.0744956	N
chr9	137064194	137064195	-	1.82138	1.9409	2.19636	2.45206	2.58108	3.0028	SAPCD2	3utr	GGACG	0.0384705	0.0194052	Y
chr16	89645636	89645637	-	1.35443	1.65399	1.85642	0.255422	0.430863	0.149596	CHMP1A	3utr	GGACA	4.16115e-05	NA	N
chr9	137188635	137188636	+	5.52694	13.9745	30.085	23.1796	11.3939	34.4071	SSNA1	5utr	CTAGT	0.00874405	0.000627363	Y
chr19	13152662	13152663	+	1.70833	1.83504	2.37513	0.842894	1.95325	1.72036	NA	unannotated	GAACA	0.0445214	NA	N
chr17	82363203	82363204	+	13.6379	15.5272	9.50051	4.21447	14.6494	3.44071	TEX19	cds	GAACT	0.000126852	NA	N
chr19	6414973	6414974	-	1.04246	0.881494	1.32286	1.13998	1.15653	1.33328	NA	unannotated	GCACC	0.00207416	0.0314319	Y
chr16	2777282	2777283	-	2.08157	1.18497	2.13417	1.05362	1.1098	0.640132	TCEB2	5utr	GGAGC	0.0114443	0.0646292	N
chr19	18919377	18919378	-	5.92172	9.28105	5.29456	1.26434	2.25375	2.51227	COPE	5utr	TCAGG	7.26838e-13	0.0159637	Y
chrX	24149728	24149729	+	5.02449	2.91135	1.18756	0	0	0	ZFX	5utr	CCAGT	0.0494249	NA	N
chr7	150398434	150398435	+	5.42645	2.0703	4.75026	5.4186	2.44156	5.63026	ZNF775	3utr	GGACT	0.0479615	NA	N
chr16	1770515	1770516	-	0.491908	0.464964	0.57232	0.607169	0.651082	0.663997	NME3	3utr	GGACG	0.00080245	NA	N
chrX	154488661	154488662	-	2.69495	3.79047	3.0835	8.26036	8.95238	7.07804	SLC10A3	cds	CCAGG	0.000171704	3.25013e-07	Y
chr6	159748307	159748308	+	2.51224	2.12545	2.20719	1.47506	0.857845	1.16854	WTAP	cds	AGACT	0.000160862	0.0298662	Y
chr16	28492073	28492074	-	3.68462	3.68772	3.69464	0	0	3.44071	CLN3	5utr	TCACG	0.0483842	NA	N
chr22	30591867	30591868	-	0.508974	0.571488	0.617265	0.376292	0.428344	0.318584	PES1	5utr	GTACG	0.0226976	0.132535	N
chr22	19724528	19724529	+	1.0822	1.29394	0.950051	1.58043	0.697588	1.72036	GP1BB	3utr	ACAGG	0.0490562	NA	N
chr21	44300072	44300073	+	5.13614	8.20725	5.454	1.58043	2.68571	2.62149	PFKL	5utr	GGAGT	1.7566e-06	0.0325614	Y
chr4	8609064	8609065	-	6.53183	11.6454	4.75026	25.2868	1.62771	20.6443	NA	unannotated	TGAGG	0.0199889	NA	N
chr1	203683195	203683196	+	2.13541	1.42333	3.16684	2.10724	8.13853	6.88142	ATP2B4	5utr	ACAGC	0.0185726	0.0431383	Y
chr12	132730151	132730152	-	3.97772	1.95343	3.16684	1.98328	7.01948	3.57834	ANKLE2	cds	GGACA	9.83082e-05	NA	N
chr14	49893419	49893420	+	0.904408	1.01524	1.26674	0	0.174397	0.229381	ARF6	5utr	GAACC	0.0456255	NA	N
chr8	38060218	38060219	+	0.278631	0.308674	0.258288	0.141571	0.0663725	0.0550514	EIF4EBP1	3utr	GAACC	0.00435381	0.714059	N
chr1	9602290	9602291	+	1.80882	3.78476	3.61924	0.936549	3.005	0.72436	TMEM201	cds	TGACT	0.0450933	NA	N
chr6_GL000252v2_alt	1198080	1198081	+	0.753673	4.0759	2.53347	1.8062	1.62771	1.37628	HLA-A	5utr	GGACT	0.0255912	NA	N
chr22	41436628	41436629	-	2.72758	5.9521	2.96891	3.04378	1.03581	3.93224	TOB2	cds	TCACT	0.00191843	NA	N
chr3	126989023	126989024	+	2.39629	3.17602	2.81497	2.10724	3.15966	5.66705	PLXNA1	cds	GGACG	0.0182287	NA	N
chr19	49491733	49491734	+	2.9421	1.93034	3.02112	2.54993	3.08683	3.01862	RPL13A	cds	CTACG	1.01321e-08	0.0701028	N
chr22	36467753	36467754	-	1.41466	1.69261	1.65328	0.285727	0.283536	0.577829	TXN2	3utr	GAACT	6.85238e-09	0.400042	N
chr7	155004126	155004127	+	7.92752	5.64156	2.735	2.95013	2.13636	16.0567	PAXIP1-AS1	ncRNA	GAACT	7.14036e-05	0.131372	N
chr22	42614932	42614933	-	5.8619	19.7972	8.97271	2.80965	3.05195	3.44071	POLDIP3	5utr	GTAGT	0.000264829	NA	N
chr10	125161029	125161030	-	2.51224	3.88181	2.37513	2.10724	2.44156	0	CTBP2	5utr	TCACC	0.0400838	NA	N
chr19	3632865	3632866	-	2.45642	2.21818	1.09621	0.468274	0	0	PIP5K1C	3utr	GAACA	0.0202395	NA	N
chr2	85608417	85608418	-	3.94781	4.23117	1.3723	1.50517	0.697588	1.61916	C2orf68	3utr	TGACT	0.00703706	NA	N
chr9	101552503	101552504	+	1.546	2.24282	1.84732	0.280965	2.2196	0.625584	RNF20	cds	AAAGG	0.0127715	NA	N
chr16	346678	346679	-	4.4427	3.93033	8.55046	7.02412	4.88312	11.1823	AXIN1	cds	GGACT	1.11905e-05	0.00637081	Y
chrX	155216473	155216474	+	14.1942	9.38103	7.52124	4.56568	3.13915	11.1823	VBP1	cds	GCATC	7.65728e-09	0.000224694	Y
chr20	408761	408762	+	1.21645	0.526817	0.554197	0	0.250416	0.208528	RBCK1	cds	GGACG	0.0492587	NA	N
chr3	51703797	51703798	+	1.0049	0.776361	1.29788	0.964758	1.03992	0.860178	TEX264	cds	CCACA	1.20554e-05	0.00263201	Y
chr9	130704200	130704201	+	2.35843	2.36548	3.45473	1.82247	3.25541	3.6218	EXOSC2	3utr	TGACT	3.53308e-05	0.105407	N
chr16	30724560	30724561	+	1.8552	1.92242	2.02326	1.65568	1.13561	1.66103	SRCAP	cds	CAACT	0.00187573	0.151877	N
chr3	57557159	57557160	+	1.20588	1.48803	0.950051	1.40482	3.66234	1.96612	PDE12	cds	ACAGC	0.0379765	0.0270155	Y
chr16	28538012	28538013	-	1.0822	0.776361	0.82941	0.312183	1.16265	0.430089	NUPR1	3utr	AGAGC	0.0497895	NA	N
chr20	44197379	44197380	-	0.279138	0.535422	0.651996	0	0.385509	0.711871	OSER1	cds	TGACT	0.0476519	NA	N
chr6_GL000250v2_alt	2053705	2053706	+	0.992257	0.657287	1.31952	0.634436	1.32956	0.796461	TUBB	cds	GCATC	9.72942e-10	0.00113487	Y
chr11	14520352	14520353	-	2.00979	3.41599	4.27523	0.210724	0.542569	0.860178	PSMA1	5utr	GCACC	0.0112288	NA	N
chr6	26413443	26413444	+	12.0588	9.57512	5.54197	14.7506	2.44156	8.60178	BTN3A1	cds	GGACT	0.0139127	NA	N
chr22_KI270733v1_random	133175	133176	+	0.138474	0.0619247	0.275377	0.107745	0.149518	0.185841	NA	unannotated	CCACG	9.94433e-05	0.624974	N
chr4	90839111	90839112	-	33.1616	23.679	26.9181	4.21447	14.6494	3.44071	NA	unannotated	ACAAC	0.000124665	NA	N
chr7	5528564	5528565	-	0.187896	0.108789	0.274996	0.100977	0.11447	0.109409	ACTB	cds	CCATG	0.0450876	0.233443	N
chr3	126989596	126989597	+	1.73573	3.49363	1.38549	0.732951	1.16265	0.327687	PLXNA1	cds	GGACG	0.0296427	NA	N
chr17	81511604	81511605	-	0.826753	0.579925	1.14714	0.723585	0.993693	1.14429	ACTG1	cds	ACACC	2.50559e-10	1.10145e-08	Y
chr5	36976100	36976101	+	9.54653	5.43453	1.58342	5.61929	1.62771	1.37628	NIPBL	cds	GGACA	0.0270211	NA	N
chr22	49963326	49963327	+	1.37986	1.52397	1.51879	0.376292	0.728823	0.81644	PIM3	3utr	AGACG	1.35853e-06	0.152534	N
chr7	43609290	43609291	-	7.53673	18.189	3.56269	4.21447	1.62771	6.88142	NA	unannotated	GAACT	8.32197e-05	0.0904603	N
chr1	92837494	92837495	+	0.228777	0.105811	0.214944	0.0886354	0.0985382	0.0939275	RPL5	cds	GAATT	0.00533645	0.899557	N
chr19	39178774	39178775	+	2.59328	2.49377	3.09486	2.93736	1.44685	3.44071	PAK4	3utr	GGACT	0.000384273	NA	N
chr22	32388100	32388101	-	16.4133	6.21089	7.12539	2.80965	2.25375	1.21437	NA	unannotated	GCAGG	0.000436362	0.460853	N
chr7	6149994	6149995	+	3.1403	1.13866	1.05561	1.58043	2.17027	1.52921	USP42	cds	GAACT	0.0320848	NA	N
chr16	1674149	1674150	+	8.2904	5.02047	2.59105	3.27792	3.51584	2.29381	CRAMP1	3utr	AGACT	0.000212579	0.0690796	N
chr1	92843662	92843663	-	3.26592	5.24044	0.950051	1.40482	2.44156	6.88142	FAM69A	cds	GGACT	0.0440615	NA	N
chr12	13044382	13044383	+	21.1028	8.92816	1.58342	2.10724	2.44156	2.29381	FAM234B	5utr	GCACG	0.0263721	NA	N
chr22	37666658	37666659	+	0.468034	0.345049	0.551798	0.313844	0.538579	0.841063	PDXP	3utr	AGACT	0.0297602	0.340957	N
chr3	51994055	51994056	-	0.109725	0.0712473	0.125032	0.0283939	0.0351533	0.0359067	RPL29	cds	GCAGG	0.000806981	0.16031	N
chrX	9719200	9719201	+	0.781587	0.716641	0.879677	0	0.887839	0.382301	TBL1X	3utr	ACACA	0.047346	NA	N
chr19	35545629	35545630	+	23.2562	24.4123	64.1285	5.15102	10.8931	10.6662	TMEM147	5utr	TCAGG	6.1922e-07	0.000936405	Y
chr12	1786171	1786172	+	7.23526	6.65453	5.32605	1.85933	3.85509	5.4327	ADIPOR2	3utr	AAACT	2.39984e-06	0.0016166	Y
chr4	139045211	139045212	+	0.717784	1.25412	1.80962	0.64838	1.02802	0	NOCT	cds	GAACA	0.0336939	NA	N
chr19	12954370	12954371	-	0.579212	0.564156	0.516142	0.319797	0.467532	0.436639	GADD45GIP1	cds	GGACC	0.000665375	0.536031	N
chr2	96268521	96268522	+	0.502449	0.331095	0.575789	0.0860096	0.172345	0.0893691	CIAO1	cds	GTATG	0.0139737	NA	N
chr1	154601706	154601707	-	2.47875	1.26842	2.41471	3.55596	2.57473	3.01817	ADAR	cds	TGACT	6.43772e-05	0.00204619	Y
chr19	12940629	12940630	+	0.300074	0.106255	0.273964	0.199502	0.125668	0.289237	CALR	cds	CCAGT	0.000151535	0.0805565	N
chr2	20448206	20448207	+	5.04419	3.54215	4.10833	2.86584	3.28348	1.64766	RHOB	3utr	GGACT	1.36164e-12	0.00716312	Y
chr11	66685815	66685816	-	7.75207	7.69303	2.77098	2.95013	3.58095	6.88142	SPTBN2	3utr	GGACA	0.0165884	NA	N
chr15	40472093	40472094	+	5.69442	3.36423	2.11123	2.45844	3.005	2.29381	CHST14	cds	TGACT	0.0192242	NA	N
chr19	46609652	46609653	+	1.48296	1.14674	1.82376	1.01401	1.55149	1.30432	CALM3	3utr	GCAGC	1.16116e-06	0.0193231	Y
chr7	127652164	127652165	+	16.7178	26.6551	24.4299	3.37158	4.18553	1.72036	SND1	5utr	GTAGA	2.46033e-13	0.177486	N
chr14	55352440	55352441	+	3.81861	2.86656	10.2922	2.10724	0.542569	2.58053	FBXO34	cds	TGACA	0.00527752	NA	N
chr22	19331026	19331027	-	4.43337	3.36423	3.2724	6.02067	8.54545	9.17523	HIRA	3utr	AGACT	0.00856457	NA	N
chr1	171781717	171781718	+	4.01959	1.78563	1.97927	0.702412	0.887839	0	METTL13	5utr	TCACG	0.00996086	NA	N
chr15	84802358	84802359	+	1.95955	3.10545	3.16684	1.99633	0.697588	3.02783	ZNF592	cds	GGACC	0.043568	NA	N
chr19	2101923	2101924	-	1.0049	0.59521	1.05561	0.24791	0.880562	0.581529	AP3D1	3utr	GGACT	0.0138227	0.462162	N
chr17	39202418	39202419	+	0.206243	0.135589	0.192655	0.0608388	0.119983	0.106937	RPL19	cds	GAAGG	0.0131583	0.480833	N
chr16	57186038	57186039	-	7.36925	6.40498	5.80587	2.10724	1.08514	2.75257	FAM192A	5utr	CTATT	0.00589237	NA	N
chr1	27841188	27841189	+	0.381861	0.651142	0.703742	0.18062	0.228896	0.0942661	PPP1R8	cds	GAACT	0.0463399	NA	N
chr22	20507581	20507582	+	16.0784	11.1278	6.33368	0	4.88312	2.29381	MED15	5utr	GCACT	0.00576003	NA	N
chr21	8443052	8443053	+	0.2043	0.0942889	0.284737	0.0515847	0.0915584	0.0868687	NA	unannotated	TAAGG	1.30878e-24	0.00743765	Y
chr2	231461988	231461989	-	0.418096	0.241106	0.578557	0.0787751	0.246622	0.252199	NCL	cds	GAAGG	0.0301991	0.94469	N
chr17	16471709	16471710	+	1.59601	1.24218	2.11123	0	0	2.29381	NA	unannotated	GAACC	0.0287086	NA	N
chr11	62672067	62672068	+	2.05256	1.81151	2.73889	1.05362	1.43238	1.72036	UQCC3	cds	GAACT	0.000268026	0.00402928	Y
chr12	56158357	56158358	+	3.01469	12.1112	7.05341	1.77451	4.88312	3.27687	MYL6	5utr	GGAGC	1.6896e-05	0.00651702	Y
chr10	74151220	74151221	+	48.2351	40.3708	44.3357	5.90026	24.4156	6.88142	ADK	5utr	GGACC	2.40157e-07	0.0684965	N
chr8	144444432	144444433	-	1.43557	2.32908	3.69464	0	2.03463	0.98306	NA	unannotated	GGATC	0.0309883	NA	N
chr19	1555911	1555912	-	2.51224	2.32908	3.16684	2.72701	3.02288	3.01062	MEX3D	cds	GGACC	0.0199889	NA	N
chr14	102343885	102343886	-	3.21567	5.27926	20.5844	4.21447	4.88312	5.50514	NA	unannotated	TGACT	0.0361238	NA	N
chr17	16381964	16381965	+	0.1844	0.0890814	0.208773	0.0835855	0.115114	0.10506	UBB	cds	CCAGT	0.00547647	0.438887	N
chr6	26596935	26596936	+	35.1714	23.2908	38.0021	23.882	21.1602	13.7628	NA	unannotated	TCAGT	4.72831e-05	0.000293239	Y
chr14	50944482	50944483	-	90.4408	36.2302	34.5185	8.42894	10.5801	13.0747	PYGL	5utr	CCACC	4.45229e-10	6.47441e-05	Y
chr16	68259865	68259866	+	10.9422	13.6295	8.07544	10.9576	17.0909	20.6443	PLA2G15	3utr	GGACA	2.22732e-05	7.23798e-06	Y
chr1	1234542	1234543	+	2.00979	2.71726	2.05844	0.790213	2.92987	3.44071	B3GALT6	3utr	CCACC	0.0323159	NA	N
chr1	19485532	19485533	-	5.69442	3.10545	11.0839	1.05362	6.1039	6.88142	CAPZB	5utr	TCACT	0.0302141	NA	N
chrUn_GL000220v1	159468	159469	+	0.295814	0.139984	0.268447	0.186196	0.189803	0.184646	NA	unannotated	GGAGG	7.05439e-07	0.742284	N
chrX	103310992	103310993	-	3.11518	5.43453	7.9171	0.32419	5.69697	2.06443	BEX2	5utr	ACACT	9.14089e-05	0.335358	N
chr17	34983064	34983065	+	1.59601	1.30429	2.69181	0.280965	1.26016	1.29027	LIG3	cds	GAACT	0.0125273	NA	N
chr14	21431448	21431449	-	4.68952	2.08392	4.75026	3.37158	3.05195	3.44071	CHD8	cds	GAACT	0.00474704	NA	N
chr18	12325141	12325142	+	2.42561	2.4543	3.32518	1.72901	1.7938	3.02111	TUBB6	cds	GGACG	0.000827049	0.20952	N
chr8	70156603	70156604	-	5.52694	3.88181	7.9171	9.63307	7.32468	6.88142	NCOA2	cds	GGACT	0.0269393	NA	N
chr5_KI270795v1_alt	10069	10070	+	5.52694	5.24044	2.77098	5.05736	0	4.9153	LOC728554	ncRNA	CCAGG	0.0134233	0.224057	N
chr2	231708717	231708718	+	0.287558	0.206094	0.323386	0.178811	0.180451	0.236355	PTMA	cds	GCAGC	5.86258e-06	0.391368	N
chr5	83077423	83077424	-	12.3937	34.1599	5.93782	16.8579	9.76623	27.5257	TMEM167A	5utr	CCAAC	0.00126005	0.0303361	Y
chr11	13668710	13668711	+	5.19197	14.7509	5.54197	1.05362	2.09276	1.37628	FAR1	5utr	GGAAA	0.00236725	NA	N
chr16	30526773	30526774	-	3.01469	4.65817	4.22245	2.10724	1.62771	0	NA	unannotated	ACAGT	0.0463811	NA	N
chr5	134741211	134741212	+	2.2186	2.8012	2.48823	1.59859	2.69413	3.7535	CAMLG	cds	GGACC	8.33997e-08	NA	N
chr7	66682165	66682166	+	3.21567	12.0336	2.26203	2.80965	0	0.98306	RABGEF1	5utr	CCAGA	0.00736811	NA	N
chr15	64156047	64156048	-	0.344536	0.394176	0.471507	0.183637	0.178288	0.305841	PPIB	cds	GAAGC	4.70401e-08	0.12976	N
chr3	50358413	50358414	-	0.602938	1.43627	1.58342	0.815704	0.244156	0.764603	TMEM115	cds	GGACA	0.00891149	NA	N
chr6_GL000255v2_alt	1979177	1979178	+	0.214496	0.264147	0.232155	0.10348	0.0928349	0.0647968	TUBB	cds	GAACA	0.0304253	0.263871	N
chr20	63890116	63890117	+	0.312635	0.549134	0.3862	0.179339	0	0.110991	TPD52L2	3utr	GAACA	0.0354359	NA	N
chr10	62805627	62805628	+	7.77121	11.7866	10.6089	5.84588	8.2242	11.3693	ADO	cds	GGACA	3.39881e-05	0.0133921	Y
chr1	29119323	29119324	+	0.687561	0.952807	0.500027	1.73537	0.678211	1.25117	EPB41	3utr	AGACT	0.0499644	NA	N
chr5	43495594	43495595	-	1.33207	0.622153	1.35722	0.566859	0.689706	0.445269	C5orf34	intron	GAAGT	0.0188286	0.572498	N
chr17	57106152	57106153	+	1.03066	0.480605	0.886715	0.756443	1.54204	0.90545	AKAP1	cds	GAACA	0.0042027	NA	N
chr17	50382837	50382838	-	0.709339	0.399944	0.609007	0.540317	0.0996554	0.412885	LRRC59	3utr	GGACT	0.0330594	NA	N
chr14	74909805	74909806	-	2.41175	2.52317	1.58342	2.10724	1.62771	0.625584	RPS6KL1	cds	GAACT	0.0336399	NA	N
chr19	13138218	13138219	+	0.81794	0.624465	0.742228	0.255422	0.283079	0.23729	NACC1	cds	CAACG	0.00206367	NA	N
chr1	151399616	151399617	+	0.212145	0.159485	0.114358	0.0180879	0.0618116	0.0296613	PSMB4	cds	GGACT	0.0261848	NA	N
chr19	8514165	8514166	-	17.5857	12.163	2.37513	2.10724	1.22078	9.17523	NA	unannotated	CGAGA	0.0143904	NA	N
chr16	1972054	1972055	+	25.6249	10.0927	13.1952	0	2.09276	1.37628	NA	unannotated	GCAGC	5.92613e-05	NA	N
chr16	88697299	88697300	-	3.01469	2.50824	6.62157	3.25116	4.15969	2.75257	RNF166	3utr	GGACG	0.00066931	0.0192229	Y
chr2	181922115	181922116	+	3.71812	3.67007	5.80587	0	0.976623	5.16107	SSFA2	cds	GAACT	0.000960338	NA	N
chr20	2470786	2470787	-	37.0915	44.7702	24.796	8.67895	9.9505	9.97575	SNRPB	5utr	GCATT	3.53961e-111	2.10504e-49	Y
chr5	32126440	32126441	-	2.00979	1.24893	2.24318	3.51206	1.95325	0.938376	GOLPH3	cds	TGACA	0.017444	NA	N
chr3	48688309	48688310	-	1.67483	1.55272	1.92272	1.24873	1.5626	1.43363	IP6K2	cds	AGACA	0.00558397	NA	N
chr9	136423177	136423178	+	1.22134	1.37566	1.69262	0.665443	1.09091	1.28625	PMPCA	cds	TGACT	1.4763e-05	0.27312	N
chr22	50783765	50783766	+	11.0539	19.409	7.9171	0	4.88312	0	RPL23AP82	ncRNA	GCAGG	0.0139663	NA	N
chr6	108664610	108664611	+	2.51224	2.42613	2.90294	0	3.48794	1.96612	FOXO3	cds	GTACT	0.0189526	NA	N
chr22_KI270733v1_random	177086	177087	+	0.534733	0.363564	0.680841	0.123156	0.150904	0.163819	NA	unannotated	GAAGC	1.66372e-76	0.105198	N
chr2	219570726	219570727	-	5.22547	5.54161	5.67392	6.60647	7.27861	8.34556	OBSL1	cds	GGACG	1.63252e-05	0.0168832	Y
chrX	137567229	137567230	+	10.25	4.03708	4.01945	4.68274	9.76623	4.30089	ZIC3	cds	GGACA	9.26808e-05	NA	N
chr7	17339115	17339116	+	10.5514	9.51043	7.9171	2.10724	7.32468	2.29381	AHR	cds	GGACT	0.0319221	NA	N
chr4	173332224	173332225	-	2.24233	1.11463	2.32074	2.09819	2.38001	2.34594	HMGB2	cds	ATATC	2.71921e-05	0.0226391	Y
chr10	119104116	119104117	+	32.1567	13.3275	24.1471	11.5898	13.0216	9.46196	FAM45A	5utr	CCAGA	3.28993e-07	0.00176028	Y
chr1	2185115	2185116	+	3.39153	3.96807	2.87894	0.878015	2.69413	3.44071	PRKCZ	3utr	GGACA	0.0200797	NA	N
chr3	101574193	101574194	+	32.1567	15.139	6.10747	5.747	7.54664	8.02833	PCNP	5utr	GCAGG	3.73017e-07	8.13485e-05	Y
chr15	85744867	85744868	+	9.71401	5.43453	4.75026	2.80965	13.0216	0	AKAP13	3utr	AGACT	0.00261719	NA	N
chr16	67842977	67842978	+	1.10539	0.665453	0.730809	0.156091	0.430863	1.89832	THAP11	cds	AGACT	0.00946892	NA	N
chr10	47529989	47529990	-	7.72998	6.53057	8.90673	7.27954	4.06926	7.86448	LOC107987147	ncRNA	GAACT	1.35477e-05	0.0074805	Y
chr20	46061626	46061627	-	3.94229	5.6797	2.67202	0.903101	2.09276	0.897577	NCOA5	3utr	GGACT	0.000152613	NA	N
chr20	32437995	32437996	+	0.79334	1.18497	0.879677	0.351206	0.375624	0.98306	ASXL1	3utr	GGACA	0.0291988	NA	N
chr1	25815684	25815685	+	3.47527	1.75606	3.56269	1.05362	1.29259	0.860178	SEPN1	cds	GGACT	9.24461e-05	NA	N
chr16	66613296	66613297	+	4.35456	3.10545	5.54197	1.29676	2.71284	2.45765	CMTM3	3utr	AGACT	2.97699e-05	NA	N
chr1	55068845	55068846	-	2.21077	4.21453	1.97927	1.40482	0.697588	3.44071	USP24	3utr	GAACT	0.0347339	NA	N
chr14	39181605	39181606	+	0.684185	0.357126	0.558854	0.255422	0.22196	0.382301	PNN	cds	GAAGT	0.00752198	NA	N
chr3	12816773	12816774	+	1.64438	1.84386	1.9001	3.86326	2.92987	3.44071	CAND2	cds	TTACT	0.0490562	NA	N
chr22	20934226	20934227	+	0.489565	0.561623	0.461831	0.200689	0.368537	0.327687	CRKL	cds	AGACT	0.0333637	NA	N
chr10	102107989	102107990	-	0.611677	1.08136	1.39341	2.10724	1.38001	1.25117	LDB1	3utr	GCAGC	0.0497536	0.0228606	Y
chr6	17629109	17629110	-	1.21179	0.882229	1.94882	0.921915	0.841917	0.26467	NUP153	cds	TAACT	0.0023237	NA	N
chr14	19098249	19098250	+	5.77816	2.97605	2.57306	0.99164	2.71284	2.4085	LINC01296	intron_ncRNA	AGAGC	0.00700334	0.078229	N
chr10	87342453	87342454	+	25.1224	6.98725	8.70881	2.10724	3.90649	5.50514	LINC00863	ncRNA	GAACT	0.0245679	NA	N
chr1	88992628	88992629	-	7.23526	6.98725	5.54197	0	1.62771	2.29381	RBMXL1	5utr	CCAGT	6.24191e-05	NA	N
chr16	30779385	30779386	-	3.68462	3.49363	1.69652	0.32419	1.02802	1.1469	ZNF629	3utr	AAACT	0.000523746	NA	N
chrX	135032354	135032355	+	8.4094	10.9916	9.30259	1.70586	2.54771	3.73563	FAM127A	5utr	CCATT	4.49015e-14	9.16621e-05	Y
chr19	9653445	9653446	-	5.45516	8.53997	4.75026	4.21447	1.39518	4.58762	ZNF562	cds	AGACT	0.00332171	NA	N
chr12	42326162	42326163	+	29.142	10.0927	12.6674	6.32171	3.66234	3.44071	PPHLN1	5utr	GTACC	0.00558804	NA	N
chr17	42833444	42833445	+	2.67973	2.0703	3.16684	0.790213	0.813853	0.729848	PSME3	5utr	GCAAG	0.00196202	0.103627	N
chr1	27850239	27850240	+	5.74539	5.83888	5.4954	4.84095	7.66274	6.88142	PPP1R8	cds	GGACA	1.2665e-07	0.216087	N
chr6	34859194	34859195	+	6.53183	3.57126	9.50051	2.10724	2.17027	0.573452	UHRF1BP1	cds	AGAGG	0.0443507	NA	N
chr9	136926094	136926095	+	5.40132	3.62302	4.27523	1.91567	3.66234	0.598385	TRAF2	3utr	AGACT	0.00227957	NA	N
chr9	133098719	133098720	-	2.75416	2.01854	2.96891	0.802756	2.22925	1.12605	RALGDS	cds	GAACT	0.000616553	0.0957519	N
chr5	10680225	10680226	-	1.15715	1.23512	1.52882	1.82247	1.59811	2.24046	DAP	3utr	GGACA	0.00119419	0.110092	N
chr6_GL000255v2_alt	4509993	4509994	-	5.19197	27.949	2.11123	2.10724	1.95325	2.29381	ZBTB22	cds	GAACA	0.0234253	NA	N
chrX	154011666	154011667	-	0.740985	0.236548	0.868681	0.405981	0.6058	0.541236	IRAK1	3utr	CCATG	3.86605e-05	0.000114971	Y
chr9	136723955	136723956	+	3.40549	3.97139	1.91837	2.42476	2.56364	2.91137	FAM69B	3utr	GGACA	9.60893e-07	0.000341779	Y
chr1	166850026	166850027	+	2.90304	2.32908	1.31952	1.96022	3.11977	4.05828	POGK	cds	GAACT	0.00660238	0.0427111	Y
chr1	35359062	35359063	+	3.51714	4.32544	2.03582	2.10724	1.22078	5.16107	ZMYM4	cds	GAACT	0.00307691	NA	N
chr8	26370649	26370650	+	4.17419	4.02296	6.01699	3.16085	8.13853	1.08654	PPP2R2A	3utr	TGACT	0.00728228	NA	N
chr12	117146073	117146074	-	3.58892	1.58648	0.870881	0.936549	1.35642	2.86726	FBXO21	3utr	GGACA	0.0262224	NA	N
chr1	151165216	151165217	-	4.01959	4.65817	1.13101	0.602067	1.95325	2.29381	LYSMD1	cds	GGACT	0.0160677	NA	N
chr17	7012333	7012334	-	9.37904	14.7509	5.54197	1.40482	6.51082	0	ALOX12-AS1	ncRNA	CTAGC	0.0371905	NA	N
chr19	13763042	13763043	+	3.21567	4.89108	2.87894	4.44861	7.13686	3.23832	CCDC130	cds	GGACT	0.00267816	0.0587703	N
chr19	984317	984318	+	3.51714	5.69332	4.3544	1.26434	3.90649	5.50514	NA	unannotated	TCATG	0.0104098	0.0283054	Y
chr22	38483672	38483673	-	0.309199	0.325571	0.536319	0.387537	0.382157	0.365385	DDX17	3utr	GGACT	0.000425675	NA	N
chr6	42745321	42745322	-	1.84231	1.60125	1.58342	1.89651	1.99764	1.37628	TBCC	cds	TGACT	0.0261897	NA	N
chr3	158691486	158691487	+	4.42155	3.10545	2.05844	4.56568	2.44156	9.63399	GFM1	3utr	TGACT	0.000310262	0.0083958	Y
chr11	72292966	72292967	-	7.17784	3.97591	3.89765	2.40827	5.49351	2.62149	CLPB	3utr	AGACT	3.00585e-06	0.0641961	N
chr17	75129617	75129618	+	14.4035	11.6454	5.70031	4.74128	7.32468	5.89836	ARMC7	3utr	TGACT	0.00311658	NA	N
chr10	72274878	72274879	+	7.4809	5.65246	5.74696	2.53784	3.2724	4.12885	DDIT4	cds	GAACT	5.59701e-23	5.71063e-23	Y
chr5	73447796	73447797	-	2.82144	3.41599	3.51871	2.00998	2.05605	3.8536	FOXD1	cds	CGAGC	1.90414e-07	1.21321e-06	Y
chr17	81868870	81868871	-	0.51697	0.335615	0.398787	0.224972	0.41587	0.449232	ARHGDIA	cds	CCAGC	0.0015907	0.0329363	Y
chr6	16129085	16129086	+	11.0539	10.0927	17.4176	0	0	0	MYLIP	5utr	GCAGT	0.00735843	NA	N
chr7	56064304	56064305	+	6.46005	5.78389	5.38363	0.702412	1.17868	1.8109	SUMF2	cds	GCAGT	3.39769e-08	0.170094	N
chr12	49330245	49330246	+	4.8905	5.17574	3.25998	4.03123	4.88312	4.35823	TROAP	cds	GAACT	0.00040608	0.00441534	Y
chr19	5690579	5690580	+	0.093636	0.0768369	0.127297	0.0346672	0.0396753	0.0510557	RPL36	cds	CCAGG	8.28159e-15	0.113295	N
chr1	1599152	1599153	-	10.8529	7.5418	7.69089	2.75562	8.73821	6.15706	C1orf233	3utr	AGACT	1.87344e-06	0.00343715	Y
chr2	24918645	24918646	-	4.23492	5.04635	3.80021	2.95013	3.72047	2.17308	ADCY3	cds	GGACT	2.17928e-05	NA	N
chr14	24136157	24136158	+	10.049	7.76361	5.27806	8.42894	7.32468	3.44071	PSME1	5utr	CCACT	0.0290054	NA	N
chr19	55487382	55487383	+	1.78141	1.2978	2.5539	1.10907	1.09324	0.949162	NAT14	3utr	GGACC	2.41365e-05	0.20171	N
chr11	66691518	66691519	-	3.68462	2.60636	5.46999	2.24772	2.0107	4.20531	SPTBN2	cds	GGACA	0.00571934	NA	N
chr9	128633843	128633844	-	1.32906	1.32704	1.97927	1.39817	1.67421	2.15598	WDR34	cds	CCAGG	8.17278e-08	1.23359e-07	Y
chr1	161118039	161118040	-	11.8578	11.102	7.9171	3.49493	4.70555	6.38989	PFDN2	5utr	CCAGC	3.93061e-08	8.10717e-09	Y
chr1	151286493	151286494	+	2.58402	2.7604	3.69464	2.63404	3.99528	4.30089	ZNF687	cds	CCAGG	0.0072465	NA	N
chr1	6592804	6592805	-	1.67483	1.73188	1.78135	1.8731	1.36727	2.38203	KLHL21	3utr	GCACC	0.0309785	NA	N
chr16	29790753	29790754	+	10.2317	14.6097	7.28373	1.51721	2.28896	4.01416	KIF22	5utr	GGAGT	1.54805e-10	0.020361	Y
chr16	87832482	87832483	-	1.0049	1.15907	1.18756	0.967255	1.16565	1.01354	SLC7A5	3utr	TGACA	3.73566e-05	0.0757172	N
chrX	120250813	120250814	+	3.76837	2.19969	1.58342	1.05362	1.62771	1.72036	ZBTB33	5utr	GTAGC	0.0300731	NA	N
chr8	144520416	144520417	+	4.22057	6.79316	4.75026	3.63977	3.90649	3.34241	LRRC14	cds	GGACC	0.00164729	0.0720301	N
chr10	102107956	102107957	-	3.18946	3.93931	4.8434	3.41714	5.82824	4.12885	LDB1	3utr	GGACT	3.33703e-05	0.0242203	Y
chr20	63639968	63639969	-	0.753673	1.19689	2.29596	0.443628	0.732468	0.299192	STMN3	3utr	GGACC	0.0131039	NA	N
chr1	154974677	154974678	+	3.21567	1.43627	1.87131	0.97257	0.325541	0.860178	CKS1B	5utr	GGAGC	0.00771939	NA	N
chr19	46757044	46757045	+	4.35456	1.82999	1.40748	1.8731	1.33176	1.37628	FKRP	cds	AAACT	0.00555516	NA	N
chr19	3977855	3977856	-	0.402098	0.346855	0.37519	0.152941	0.192242	0.208184	EEF2	cds	GGACA	9.64955e-38	0.539886	N
chr16	2767604	2767605	+	0.287114	0.15075	0.362867	0	0.0618116	0	SRRM2	cds	GCAGC	0.00765482	NA	N
chr12	123602117	123602118	+	6.36435	4.65817	1.58342	1.05362	6.51082	2.75257	DDX55	5utr	GCAGC	0.0260813	NA	N
chr17	35741397	35741398	+	14.0686	14.4403	5.01416	0	0	6.88142	RASL10B	3utr	GAACT	6.16809e-05	NA	N
chr3	9986887	9986888	+	37.1812	55.1217	19.001	0	9.76623	0	NA	unannotated	TCAGA	1.09181e-05	NA	N
chr7	90412872	90412873	+	4.01959	1.71909	3.84545	3.6124	6.00999	0.860178	CLDN12	cds	TGACT	0.0424342	NA	N
chr9	116697970	116697971	+	2.87114	2.50161	0.659758	8.42894	4.06926	4.37909	TRIM32	cds	TGACA	0.0486259	0.103669	N
chr22	42619465	42619466	-	0.535945	0.321906	0.59861	0.240827	0.697588	0.26467	CYB5R3	3utr	TGAGG	0.00498971	0.115934	N
chr18	13682055	13682056	-	2.51224	2.78196	6.33368	1.40482	1.62771	4.12885	FAM210A	cds	GGACT	0.0135768	NA	N
chr3	134485978	134485979	-	4.68952	3.10545	2.1772	0	0.976623	1.1469	ANAPC13	5utr	GCAAG	0.0496954	NA	N
chr9	136116269	136116270	-	6.43134	2.98023	5.19559	4.55618	6.43142	6.07184	C9orf69	3utr	GCACT	0.000114527	0.0174427	Y
chr8	47962159	47962160	+	0.30268	0.137409	0.395855	0.137056	0.186379	0.332972	MCM4	cds	AGAGG	0.0139557	0.542155	N
chr12	45727298	45727299	-	4.52204	10.8691	12.6674	6.32171	7.67347	5.16107	LINC00938	ncRNA	TAACT	0.0128462	NA	N
chr17	42998815	42998816	+	0.099375	0.0873062	0.132217	0.0307766	0.0206633	0.033063	RPL27	cds	AAAGC	1.22218e-07	0.0149028	Y
chr15	40903255	40903256	+	6.36435	4.46408	4.11689	4.56568	3.44691	6.88142	VPS18	cds	GTACT	0.0158455	NA	N
chr1	220046439	220046440	-	1.09228	0.55801	0.692746	0.32419	0.558071	0.245765	EPRS	5utr	GTAGT	0.0492286	NA	N
chr17	79835120	79835121	-	1.40686	1.16454	0.826132	3.34251	3.32052	3.66033	CBX4	cds	CCAGG	0.0392203	0.000217391	Y
chr22	46686271	46686272	-	1.89814	2.53611	1.80962	0.802756	1.75792	1.44872	CERK	3utr	GGACT	0.00529232	NA	N
chr10	3067547	3067548	+	23.1126	21.1558	36.4186	6.32171	9.76623	4.30089	PFKP	5utr	CCATT	3.61421e-08	0.0147161	Y
chr6	28423513	28423514	-	2.15335	1.73188	3.48352	1.68579	1.39518	2.29381	LOC105374997	ncRNA	GAACT	0.0128462	NA	N
chr19	45885636	45885637	-	0.768451	0.660733	0.904811	1.00345	0.46953	0.13493	IRF2BP1	cds	GAACT	0.00755864	NA	N
chr6	1612374	1612375	+	1.56317	1.70139	2.05258	1.05362	2.57006	1.09477	FOXC1	3utr	AGACA	2.93365e-05	NA	N
chr9	133348934	133348935	+	0.658381	0.468374	0.637436	0.103272	0.10581	0.143863	RPL7A	cds	GAAGG	0.000424658	0.0352519	Y
chr16	30782798	30782799	-	4.71046	4.60965	2.63903	1.63896	1.62771	2.81513	ZNF629	cds	GGACG	6.87199e-05	NA	N
chr15	66499435	66499436	-	0.261757	0.137778	0.268905	0.352577	0.320242	0.316465	RPL4	cds	CTACT	4.7235e-05	0.00290522	Y
chr2	219182414	219182415	+	12.2174	13.6068	19.1594	12.0112	21.0186	20.6443	FAM134A	cds	GGACT	5.85423e-07	0.00173309	Y
chr19	16132343	16132344	+	0.803918	1.55272	2.98055	0.665443	1.55844	0.702186	RAB8A	3utr	TGACT	0.000298773	NA	N
chr13	27424645	27424646	+	1.50735	1.63036	2.37513	0.383134	0.787599	0	GTF3A	5utr	TCAGC	0.00537261	NA	N
chr20	6778623	6778624	+	2.21077	6.46968	3.16684	2.10724	0	0	BMP2	cds	AGACA	0.0375933	NA	N
chr16	69132569	69132570	-	7.20176	8.76179	7.38929	1.8731	4.88312	5.16107	CHTF8	5utr	GCAGT	0.000247487	0.094933	N
chr11	59575826	59575827	-	3.01469	3.2466	2.03582	2.10724	4.88312	1.1469	OSBP	3utr	GGACT	0.00843858	NA	N
chr1	9245280	9245281	+	2.61273	3.1609	2.1772	2.10724	3.25541	1.52921	H6PD	cds	GGACT	0.00800708	NA	N
chr9	129634174	129634175	+	0.798007	0.665453	0.586452	0.277877	0.385509	0.338431	NTMT1	cds	GGACT	0.0164142	NA	N
chr19	6459769	6459770	-	4.01959	4.76908	5.27806	5.05736	3.66234	2.11736	SLC25A23	5utr	CCAGA	0.00662089	0.050871	N
chr3	45594983	45594984	+	1.80882	0.867698	0.263903	1.23955	2.09276	1.31075	LIMD1	cds	GCAGG	0.0438282	0.0421481	Y
chr22	35423270	35423271	+	0.188418	0.218531	0.395855	0.132392	0.153972	0.0608975	MCM5	cds	GCAGC	0.0179257	0.918565	N
chr15	75639259	75639260	-	0.775207	0.405562	0.633368	0.636146	0.697588	0.72436	IMP3	3utr	GGACT	0.0224799	NA	N
chr5	172211833	172211834	-	2.12145	3.33379	1.40748	0.383134	0.861727	0.52934	UBTD2	cds	GAACT	0.000208815	NA	N
chr19	7519789	7519790	+	1.31195	0.761431	2.19919	0.602067	0.955392	0.327687	ZNF358	cds	CGACT	0.0201906	NA	N
chr6_GL000255v2_alt	4166661	4166662	+	2.88071	1.45146	1.05561	1.48746	1.13939	2.53526	BRD2	5utr	TGACT	0.0365835	NA	N
chr6_GL000250v2_alt	3161554	3161555	+	0.717784	1.16454	1.2034	0.719544	0.604576	0.507052	HSPA1B	cds	GGACA	0.00599279	0.883807	N
chr2	37316749	37316750	-	9.54653	4.65817	11.0839	2.63404	6.51082	0.860178	PRKD3	5utr	AGACT	0.0336939	NA	N
chr15	77614698	77614699	-	2.79138	2.19969	4.75026	6.32171	3.48794	6.02125	LINGO1	cds	CCAGG	0.00411929	NA	N
chr3	49531208	49531209	+	2.34476	1.67794	2.71443	1.78796	1.58371	2.02395	DAG1	cds	TAACA	0.000312108	0.0549989	N
chr1	229594453	229594454	-	1.25054	1.96931	2.27617	1.50517	1.54204	3.60455	TAF5L	cds	GGACA	0.000272448	NA	N
chr17	79839439	79839440	-	4.52204	23.2908	22.1679	1.40482	2.44156	13.7628	NA	unannotated	TCAGT	0.00966031	NA	N
chr1	1387441	1387442	-	2.22513	1.84386	2.00011	0.341714	0.739866	0.882234	CCNL2	cds	GGACT	0.000614922	NA	N
chr22	41528487	41528488	-	1.67483	2.88363	0.989637	0.842894	1.95325	0.40479	POLR3H	3utr	GCACT	0.0365386	NA	N
chr17	2043310	2043311	+	2.66069	1.72979	2.64863	2.64803	4.14325	3.29735	OVCA2	3utr	TGACT	1.20527e-06	0.00367288	Y
chr19	583363	583364	+	0.345771	0.362897	0.301322	0.0926257	0.175441	0.140437	BSG	3utr	GGACT	0.00134983	0.192995	N
chr22	30292483	30292484	-	4.62253	5.43453	5.14611	2.52868	1.62771	1.37628	TBC1D10A	cds	GGACT	0.0237388	NA	N
chr19	49108228	49108229	+	0.989437	0.923602	0.827696	1.06889	1.23937	1.47459	SNRNP70	cds	GGACC	0.00315374	0.0565357	N
chr7	101088390	101088391	+	6.8333	5.74507	14.2508	10.5362	14.6494	0	TRIM56	cds	GGACA	0.0349694	NA	N
chr9	137551868	137551869	+	7.03428	6.21089	19.001	12.6434	4.88312	4.9153	MRPL41	5utr	CCAAT	0.0277968	0.0241418	Y
chr17	747939	747940	-	1.90673	2.00129	1.93529	0.392044	0.215432	0.860178	GEMIN4	cds	TAACA	0.00169664	0.576808	N
chr17	44324781	44324782	-	0.471687	0.429985	0.746896	0.126182	0.14154	0.03781	SLC25A39	5utr	GCACA	0.016862	0.702143	N
chr17	77402217	77402218	+	1.4143	1.27871	1.53064	0.842894	0.923833	0.705787	2009-09-01	cds	GGACT	0.00273072	NA	N
chr5	180808829	180808830	-	2.38663	2.52317	8.4449	2.10724	1.62771	0.938376	MGAT1	5utr	GGACA	0.0294305	NA	N
chr19	35510521	35510522	-	14.0686	6.72846	3.80021	1.68579	9.76623	3.44071	DMKN	intron	CCAGG	0.0373566	NA	N
chr1	212995117	212995118	-	3.1403	2.11343	1.05561	1.40482	1.46494	0	ANGEL2	cds	GGACT	0.0148215	NA	N
chr19	2341421	2341422	+	4.82351	6.21089	22.9596	2.52868	2.09276	4.30089	SPPL2B	intron	TGACT	0.0160226	NA	N
chr3	194136147	194136148	+	23.7826	96.2688	18.4732	8.42894	3.05195	0.860178	HES1	5utr	TCACA	4.80869e-05	NA	N
chr7	2235371	2235372	-	2.51224	1.43627	1.38549	1.65568	1.67421	1.62981	MRM2	cds	GGACC	0.003167	NA	N
chr5	177609654	177609655	+	5.02449	5.27926	4.44379	2.9591	6.83636	7.04146	B4GALT7	cds	GGACT	1.44879e-06	0.00453982	Y
chr19	38932699	38932700	+	2.25567	2.91354	2.50091	1.6745	2.16818	2.18326	MRPS12	cds	TGACG	7.39441e-07	1.37741e-05	Y
chr1	200849913	200849914	+	2.00979	5.82271	3.95855	2.10724	3.05195	1.25117	CAMSAP2	cds	GGACT	0.0333637	NA	N
chr17	41821020	41821021	+	0.285482	0.145035	0.267963	0.22988	0.125208	0	FKBP10	cds	GCAGG	0.0455114	NA	N
chr6	15497005	15497006	+	1.13051	3.10545	2.37513	0.421447	2.44156	0.98306	JARID2	cds	GGACT	0.0228328	NA	N
chr19	49108293	49108294	+	1.76788	1.64061	1.23795	0.871959	1.20793	0.86963	SNRNP70	cds	GCAGG	0.00210382	0.0758817	N
chr12	122474124	122474125	-	13.5661	5.64156	3.35312	10.2351	12.8737	6.88142	ZCCHC8	cds	TGACT	7.83498e-05	0.00070879	Y
chr20	63202536	63202537	-	8.27108	9.12225	5.42887	2.66177	4.02139	4.12885	YTHDF1	cds	GGACA	1.07192e-05	0.0102192	Y
chr10	17229779	17229780	+	0.25615	0.147704	0.298325	0.129756	0.199764	0.15729	VIM	cds	ACAAG	0.00224662	0.469391	N
chr22	30379414	30379415	-	1.80882	0.980667	0.879677	0	0	0.917523	RNF215	3utr	AGACT	0.0335649	NA	N
chr3	39052022	39052023	+	14.4035	18.0504	4.3544	0.421447	2.92987	3.93224	WDR48	5utr	GCAAG	0.00270182	NA	N
chr21	33551485	33551486	+	11.5898	8.02791	6.55208	7.1646	11.9636	9.01139	SON	cds	GGACT	3.68559e-08	5.88063e-06	Y
chr1	150629484	150629485	-	0.661287	0.368274	0.474328	0.185762	0.175361	0.456328	ENSA	5utr	ACAGT	0.00123244	0.953797	N
chr11	62646619	62646620	-	4.01959	7.6527	4.75026	1.8731	2.17027	0.688142	GANAB	5utr	TCAAG	0.00348507	NA	N
chr20	46358727	46358728	-	2.77213	4.51029	5.03815	4.83884	8.34855	5.50514	SLC35C2	5utr	TAACC	6.00191e-05	0.040099	Y
chr3	47495872	47495873	-	0.646005	1.0451	0.503815	0.168579	0.623377	0	ELP6	3utr	GGACC	0.0334658	NA	N
chr17	4948423	4948424	-	0.248712	0.179481	0.223359	0.0656232	0.0835316	0.0792106	PFN1	5utr	GCAGC	0.0411006	0.0841903	N
chr7	128405966	128405967	-	2.72758	12.0336	5.54197	1.8731	7.81299	6.88142	IMPDH1	5utr	GCAGC	0.0254563	0.0252395	Y
chr19	746853	746854	+	6.53183	7.76361	8.70881	4.21447	3.90649	9.17523	PALM	3utr	AGACA	0.00833529	NA	N
chr19	1577345	1577346	-	2.18633	2.50911	3.29663	1.14291	1.4154	1.25998	MBD3	3utr	GGACA	2.29879e-11	0.0235337	Y
chr8	96333605	96333606	+	11.863	10.1318	7.66708	5.71551	5.68132	6.96965	PTDSS1	3utr	GAACT	1.98078e-29	1.26907e-10	Y
chr12	70354749	70354750	+	3.57297	2.71726	2.57306	4.5155	2.60433	1.91151	CNOT2	3utr	GGACA	0.00882516	NA	N
chr9	125273728	125273729	-	0.843439	0.677932	0.823698	0.572047	0.63008	0.574861	NA	unannotated	GGACT	1.51231e-07	0.312652	N
chr14	77027706	77027707	-	1.619	0.962688	1.28653	2.52868	2.09276	4.45269	IRF2BPL	cds	GGACT	0.0299431	NA	N
chr1	26432320	26432321	+	6.02938	10.8691	3.16684	0	4.88312	0	DHDDS	5utr	TCATG	0.0468267	NA	N
chr9	35609798	35609799	+	7.14594	4.11015	9.23661	2.93181	2.44156	9.41668	TESK1	3utr	GAACA	0.000139431	0.0153426	Y
chr5	154815068	154815069	+	1.16083	0.652849	1.13101	1.09943	1.59449	1.00354	LARP1	3utr	TCAAC	9.65705e-05	0.108602	N
chr19	49909692	49909693	-	3.10605	5.35689	1.49545	5.7949	1.42424	1.10103	NUP62	cds	GCACT	0.0167817	NA	N
chr10	100363097	100363098	+	0.215928	0.29932	0.5443	0.163896	0.412295	0.203483	SCD	3utr	GAACT	0.00809037	0.271618	N
chr1	58782402	58782403	-	0.34922	0.334433	0.410516	0.256128	0.311179	0.28377	JUN	cds	GCAGG	0.0138611	0.22981	N
chr19	38725721	38725722	+	8.03918	4.0759	7.52124	2.80965	4.88312	3.44071	ACTN4	intron	GTAGG	0.0444695	0.375611	N
chr11	65636939	65636940	+	2.51224	0.879876	1.45147	0.842894	1.33176	0.23729	PCNX3	cds	AGAGC	0.0367512	NA	N
chr21	8397073	8397074	+	0.334572	0.13099	0.417514	0.0654258	0.0978392	0.102502	NA	unannotated	ACATG	4.80318e-07	4.65477e-06	Y
chr11	65918110	65918111	-	3.80425	4.77761	8.97271	1.58043	4.88312	6.88142	C11orf68	cds	GGACC	0.00209943	NA	N
chr21	38822884	38822885	+	20.9772	15.993	12.034	23.1796	21.7862	11.6984	ETS2	cds	GGACT	3.97775e-07	0.00225956	Y
chr14	19303073	19303074	-	4.01959	3.95238	5.90184	4.91688	5.4576	4.01416	LOC107987205	5utr	TGACT	0.000226272	0.121225	N
chr11	70435584	70435585	+	3.16929	2.38454	0.703742	1.34863	0.904281	1.33805	CTTN	cds	GGACT	0.0166161	NA	N
chr16	87832614	87832615	-	3.748	3.09022	3.49586	3.2389	5.87137	4.53881	SLC7A5	3utr	GAAGG	8.2222e-10	4.54102e-12	Y
chr2	158625176	158625177	+	1.11655	2.23204	2.50708	0.383134	0.976623	1.58802	PKP4	cds	GGACC	0.0482619	NA	N
chr16	682481	682482	+	0.658381	0.482054	0.408624	0.216632	0.100891	0.135997	STUB1	cds	GGACT	9.26308e-06	0.554727	N
chr1	3733620	3733621	+	5.19197	7.5418	6.65036	4.21447	7.54664	5.16107	TP73	3utr	GGACT	0.00730874	NA	N
chr6_GL000255v2_alt	4395690	4395691	+	4.22057	8.73406	2.1772	2.10724	11.3939	8.02833	SLC39A7	cds	GGACT	0.00966721	NA	N
chr17	42553950	42553951	-	3.18218	7.50483	7.9171	1.48746	6.51082	2.02395	NA	unannotated	GGACA	0.0301883	NA	N
chr1	234607426	234607427	-	1.69746	1.61591	1.50425	2.57551	2.25935	1.51796	IRF2BP2	cds	CCAGC	2.00786e-05	0.00302952	Y
chr2	27384833	27384834	-	0.644165	0.750044	0.883061	0.28735	0.548105	0.312792	PPM1G	cds	GGACT	2.00549e-05	NA	N
chr1	35507002	35507003	-	2.31126	3.1572	3.95855	1.20413	3.90649	2.75257	KIAA0319L	cds	GGACT	0.0496171	NA	N
chr3	71754725	71754726	+	11.0539	4.39938	4.55233	10.5362	5.85974	8.46944	GPR27	cds	CGACT	0.0195536	0.00733283	Y
chrX	101346502	101346503	-	3.20311	2.89128	2.69181	1.85437	3.02288	3.44071	TIMM8A	cds	TGACT	0.000522168	NA	N
chr6	158644723	158644724	-	1.55759	1.72525	0.928211	0.5747	0.390649	0.417056	DYNLT1	5utr	GGACG	0.0071795	0.265471	N
chr19	7680832	7680833	+	19.0931	10.4809	14.2508	2.95013	5.96825	2.86726	TRAPPC5	5utr	TTACG	1.29151e-06	0.0848823	N
chr11_KI270832v1_alt	139088	139089	+	2.67973	4.26999	4.75026	3.6124	9.76623	5.73452	PHRF1	cds	GGAGG	0.0405211	NA	N
chr20	59032336	59032337	-	1.11256	1.55272	2.05844	0.404127	0.801706	0.659862	ATP5E	5utr	TGATC	0.000260603	0.223193	N
chr22	38683996	38683997	+	0.610382	0.517574	0.479824	0.176522	0.159449	0.253693	TOMM22	3utr	AGACT	0.000317657	0.879683	N
chr12	56323081	56323082	-	1.41868	2.08647	2.735	1.10907	1.08514	0.764603	PAN2	cds	GGACT	0.00428581	NA	N
chr5	139561357	139561358	+	4.27081	2.91135	2.53347	0	1.22078	0.98306	UBE2D2	5utr	GCAGC	0.0114164	NA	N
chr12	95467364	95467365	-	1.77716	2.00507	1.80161	1.03847	1.26599	0.999118	NA	unannotated	GGACT	3.6501e-23	0.00443233	Y
chr1	244054510	244054511	+	1.33986	4.39938	6.65036	4.21447	2.79035	3.93224	ZBTB18	cds	TGACT	0.00312653	NA	N
chr3	49532488	49532489	+	1.53018	2.93014	1.9133	1.71701	1.55844	1.57699	DAG1	cds	GGACC	0.000253382	NA	N
chr22	49886757	49886758	+	18.3896	10.7212	17.6815	5.00468	6.23954	3.60455	ZBED4	cds	GAACT	1.11169e-08	0.0197963	Y
chr12	123620044	123620045	+	1.59109	1.61742	1.47032	0.936549	1.66741	1.01947	DDX55	cds	TAACT	0.0102306	NA	N
chr11	34146263	34146264	+	1.0049	1.09176	0.808554	1.11326	1.40859	2.42874	NAT10	3utr	GGACT	0.000216478	0.0104754	Y
chr17	82033526	82033527	+	0.207743	0.177916	0.243603	0.101963	0.15752	0.048632	RAC3	cds	CCATT	0.0110905	0.868654	N
chr5	137752903	137752904	-	0.845027	0.666434	0.633368	0.99164	0.465059	0.191151	HNRNPA0	3utr	GGACT	0.000662086	NA	N
chr14	49622397	49622398	+	3.19203	2.65597	4.04652	1.34863	3.51584	2.66378	MGAT2	cds	AGACT	1.99019e-06	0.0662401	N
chr3	196942525	196942526	-	2.88908	6.21089	6.33368	1.40482	2.79035	2.94918	NCBP2	5utr	GCATT	0.000655943	0.0555227	N
chr8	63168642	63168643	+	17.0833	8.15179	9.50051	1.05362	2.92987	3.44071	YTHDF3	5utr	CCATT	0.00185676	NA	N
chr16	8795935	8795936	-	5.17909	4.20529	2.55783	5.45402	3.25541	4.69188	TMEM186	3utr	GGACC	0.000232975	0.172466	N
chr20	63287985	63287986	+	4.93313	7.37543	7.32331	2.15863	2.68093	3.14152	ARFGAP1	3utr	GGACA	1.95447e-05	0.00470922	Y
chr19	3981971	3981972	-	0.314801	0.228624	0.312505	0.289876	0.293296	0.360536	EEF2	cds	CCAGC	0.000260252	0.551685	N
chr2	27200379	27200380	-	0.870911	0.554544	0.408624	0.196022	0.0939061	0.550514	SLC5A6	3utr	CCACC	0.0323159	NA	N
chr6	3225812	3225813	-	14.0686	3.26072	4.43357	2.10724	7.32468	13.7628	NA	unannotated	GCAGG	0.00675568	0.0553891	N
chr14	69055416	69055417	-	2.24624	3.49363	1.13101	2.4791	1.39518	3.01062	DCAF5	cds	GTACG	0.0256999	NA	N
chr22	38742664	38742665	+	6.02938	5.9521	5.80587	2.80965	4.88312	16.0567	NA	unannotated	AGACG	0.029954	NA	N
chr20	328095	328096	+	2.59158	2.38202	2.29323	2.01562	2.6119	1.94091	SOX12	3utr	AGACT	7.82437e-06	NA	N
chr6	3272995	3272996	-	4.42155	7.2978	2.63903	11.2386	4.4392	4.9153	SLC22A23	3utr	AGACC	0.0271459	NA	N
chr5	640896	640897	+	9.04408	7.24604	6.33368	9.83376	13.0216	1.72036	CEP72	intron	GGACG	0.0176666	NA	N
chr1	32775846	32775847	-	1.02628	0.869782	0.943488	0.408379	0.502165	0.341228	YARS	3utr	GAACT	7.25118e-09	0.148694	N
chr1	3857475	3857476	+	6.02938	3.88181	7.12539	0	4.88312	3.44071	DFFB	5utr	GCACC	0.0441572	NA	N
chr22	20917408	20917409	+	9.71401	34.9363	22.1679	2.10724	3.25541	6.88142	NA	unannotated	GCAGA	9.11339e-05	NA	N
chr14	19337682	19337683	-	7.03428	6.3218	2.85015	1.20413	8.13853	0	NA	unannotated	GCACT	0.00327733	NA	N
chr9	87706567	87706568	+	3.89398	4.54726	3.16684	1.62095	2.09276	0	DAPK1	cds	GGACA	0.000903664	NA	N
chr6	26596952	26596953	+	10.049	19.409	7.65319	2.19885	1.33176	2.17308	ABT1	5utr	TTACG	8.03814e-05	0.32808	N
chr21	33403422	33403423	+	4.52204	4.26999	1.58342	0.842894	0	0	IFNGR2	5utr	GGAAG	0.0295112	NA	N
chr7	102348683	102348684	+	5.77816	5.32362	3.95855	21.0724	2.44156	4.12885	NA	unannotated	GGACA	0.00737067	NA	N
chr5	172339644	172339645	-	2.41175	6.21089	3.39304	2.10724	3.66234	3.44071	SH3PXD2B	cds	AGACT	0.0109614	NA	N
chr6_GL000251v2_alt	4612995	4612996	+	1.25612	2.05181	1.97927	1.94514	0.390649	3.21133	SLC39A7	cds	GGACA	0.0330594	NA	N
chrX	17737492	17737493	+	13.0637	1.83504	3.95855	1.68579	0.697588	1.37628	SCML1	5utr	CCACT	0.010694	NA	N
chr5	154053325	154053326	+	22.1077	7.56952	5.80587	0.842894	1.62771	4.58762	MFAP3	cds	GAACT	0.0278969	NA	N
chr11	65537809	65537810	+	4.01959	3.29954	8.97271	0.936549	1.95325	0	SCYL1	cds	GCAGG	0.0202363	NA	N
chr20	36050407	36050408	-	1.56862	1.60125	1.30067	0.878015	0.659881	3.32207	NORAD	ncRNA	CAACG	0.000115119	0.0507676	N
chr16	1699284	1699285	+	4.01959	2.17381	5.83365	3.75638	2.99288	6.0388	HN1L	3utr	GCAGG	1.69959e-05	0.000183799	Y
chr12	104030749	104030750	+	6.20672	7.2978	5.36203	2.25256	1.69031	3.54823	NA	unannotated	CCAGT	2.12287e-10	2.68817e-08	Y
chr2	74472080	74472081	-	0.674017	0.664386	0.558854	0.32419	0.325541	0.33405	MRPL53	3utr	GGACT	0.0129061	NA	N
chr3	39396941	39396942	+	1.36257	1.62461	1.45503	1.12888	0.901499	0.917523	SLC25A38	3utr	AGACT	0.000287813	0.196197	N
chr7	149072136	149072137	-	13.0637	16.3036	10.4506	7.90213	9.06865	9.63399	ZNF786	cds	GGACC	0.000172827	0.00332333	Y
chr10	6202931	6202932	+	5.02449	10.0927	12.6674	6.32171	2.44156	13.7628	PFKFB3	5utr	CCAGC	0.0362577	NA	N
chr16	636305	636306	-	1.33986	1.22924	1.69652	0.397592	0.5549	0.789671	C16orf13	5utr	GGAGT	0.0155748	0.111667	N
chr22	23743670	23743671	-	1.6233	1.90561	3.16684	2.80965	3.25541	0	ZNF70	3utr	GAACA	0.0271716	NA	N
chr1	54053440	54053441	-	14.0686	6.98725	12.6674	0	4.88312	3.44071	TMEM59	5utr	TCAGG	0.0134741	NA	N
chrX	154490628	154490629	-	6.02938	5.9521	3.56269	0.702412	1.46494	1.72036	SLC10A3	5utr	GCAGA	0.00706192	NA	N
chr7	152148634	152148635	-	2.88908	4.65817	0.79171	2.10724	3.66234	2.29381	KMT2C	cds	GAACT	0.032157	NA	N
chr8	144520503	144520504	+	3.71812	4.58053	4.3544	2.63404	2.0206	3.44071	LRRC14	cds	GGACC	0.0152237	NA	N
chr6	15496289	15496290	+	7.63722	5.60705	6.72953	1.26434	6.83636	8.25771	JARID2	cds	GAACT	0.000162077	NA	N
chr12	57488067	57488068	+	45.2204	37.7829	26.4431	12.6434	16.7421	27.5257	MARS	5utr	GCATC	2.79094e-14	7.56445e-12	Y
chr1	45343373	45343374	+	2.37521	2.88363	2.57306	2.24772	4.37797	1.20425	TOE1	cds	TGACT	0.00114725	NA	N
chr7	134294909	134294910	-	17.1746	12.1199	7.81153	20.2295	15.7591	30.737	SLC35B4	cds	GGACC	0.000237223	0.00249412	Y
chr3	52492123	52492124	+	2.79138	2.29533	1.35722	0.766267	1.69031	3.44071	NISCH	cds	GGACT	0.00191633	0.23676	N
chr14	22982512	22982513	-	2.13541	2.23204	2.37513	1.96675	3.34108	4.01416	AJUBA	5utr	GGACT	0.0317223	NA	N
chr15	88459734	88459735	-	4.857	3.16517	2.70501	1.59859	2.18455	1.91151	MRPL46	cds	TAACT	0.00016283	0.209576	N
chr7	45715226	45715227	+	5.22547	6.0168	2.11123	1.05362	2.09276	6.88142	ADCY1	3utr	GGACA	0.0185135	NA	N
chr14	23098126	23098127	+	2.51224	3.05978	2.40067	2.52868	1.36087	2.21605	C14orf119	cds	TGACT	0.000576317	0.130776	N
chr3	48460208	48460209	+	0.945786	1.03515	1.97927	1.34097	1.56957	1.96612	ATRIP	cds	GGACT	0.0394585	NA	N
chr1	12012644	12012645	+	0.680737	0.74959	0.84449	0.443628	0.651082	0.430089	MFN2	3utr	TGACT	0.0150389	NA	N
chr22	23181990	23181991	+	4.45026	2.21407	2.53347	1.7241	2.09276	0.98306	BCR	cds	GGACT	0.000629414	0.074998	N
chr21	36070023	36070024	+	2.71913	2.85842	1.931	0.602067	0.765979	1.04717	CBR1	5utr	CCAGA	3.32914e-06	0.243268	N
chr11	64166090	64166091	-	6.23036	4.99089	3.59868	2.63404	3.66234	0	MACROD1	5utr	GCAGT	0.000172428	NA	N
chr3	127672436	127672437	+	11.1909	7.06757	7.67349	11.8277	17.2304	20.394	PODXL2	cds	GGACC	4.07328e-06	2.75588e-08	Y
chr6	43337439	43337440	-	1.3141	2.01854	1.31952	1.40482	2.44156	3.44071	ZNF318	cds	AAACT	0.0496553	NA	N
chr7	74232088	74232089	-	1.71746	1.49479	1.31504	0.808255	1.32628	0.960199	RFC2	3utr	TGACT	2.54384e-05	0.171493	N
chrX	136251399	136251400	-	5.52694	14.7509	4.75026	16.8579	4.88312	3.44071	MAP7D3	5utr	GCAAT	0.0273522	NA	N
chr16	87329520	87329521	-	3.55064	3.94932	2.21679	2.23119	1.99764	3.82301	FBXO31	3utr	GGACT	0.000118418	NA	N
chr9	134034714	134034715	-	3.56282	1.83875	1.45147	1.20413	1.42424	1.44872	BRD3	cds	GAAGC	0.000991932	0.0729618	N
chr19	18155564	18155565	+	1.88799	1.3429	2.63903	0.996148	1.62771	2.29381	PIK3R2	5utr	TGAGG	0.00100945	0.0110508	Y
chr3	10026416	10026417	+	7.36925	24.4554	4.75026	4.21447	0	0	FANCD2	5utr	TCAGA	9.89073e-05	NA	N
chr1	173803249	173803250	-	4.73737	5.74507	3.80021	3.16085	7.32468	1.72036	CENPL	cds	GGACT	0.00326546	NA	N
chr19	14529629	14529630	+	1.82914	1.68682	2.89316	1.03151	1.28082	1.23513	TECR	5utr	GGAGC	0.000130325	0.0180702	Y
chr17	8475140	8475141	-	1.67483	1.64406	2.43603	2.98525	0.813853	1.32335	MYH10	3utr	GAACT	0.00236476	NA	N
chr2	177221702	177221703	+	1.52744	2.32908	2.4631	1.40482	1.16265	0.764603	HNRNPA3	3utr	GGACT	0.0127467	NA	N
chr17	7857584	7857585	-	2.00979	3.41599	2.26203	0.526809	3.48794	0.688142	NAA38	5utr	CTAGG	0.0443439	NA	N
chr20	4686458	4686459	+	6.28061	5.9521	15.8342	1.68579	0.976623	2.29381	PRNP	5utr	CCAGT	0.00453792	NA	N
chr11	8684811	8684812	+	0.303178	0.275031	0.281343	0.269549	0.329567	0.270998	RPL27A	cds	GGACT	2.79161e-10	0.548351	N
chr12	6769918	6769919	+	9.24506	2.93292	3.48352	1.68579	6.1039	8.60178	PTMS	intron	ACAGG	0.0027091	0.174901	N
chr17	81665330	81665331	-	2.74063	2.62641	2.81193	2.1361	2.22399	2.02914	OXLD1	cds	GGACA	1.45411e-07	0.0215154	Y
chr3	184017910	184017911	-	3.68462	11.6454	3.16684	4.21447	4.88312	4.12885	ABCC5	5utr	CTATA	0.0365097	NA	N
chrX	48902286	48902287	+	0.562524	0.360453	0.618973	0.448348	0.378048	0.306815	PQBP1	cds	CAAGT	0.00144326	0.223835	N
chr6	30720537	30720538	+	0.286537	0.135497	0.277009	0.0587792	0.0601291	0.10374	TUBB	cds	TCAGT	0.000421701	0.204135	N
chr17	58219236	58219237	-	3.41665	2.48436	2.37513	0	0.325541	0	MKS1	5utr	GCAGC	0.0403642	NA	N
chr8	127741015	127741016	+	1.21827	1.22181	1.6314	1.10719	1.74127	1.61186	MYC	3utr	GAACT	1.4146e-10	0.000747929	Y
chr11	17351801	17351802	+	8.54163	6.79316	4.75026	0	1.62771	4.58762	NCR3LG1	5utr	GCAGT	0.00400441	NA	N
chr5	151030508	151030509	-	2.64251	3.06848	2.71443	2.49746	3.58095	6.51924	TNIP1	3utr	GTACT	0.000890535	0.120921	N
chr16	1962530	1962531	-	0.334243	0.291264	0.494589	0.136607	0.149906	0.134365	RPS2	cds	TCAGC	1.82799e-72	1.31311e-05	Y
chr3	48158825	48158826	-	2.49492	3.78476	3.65404	4.99493	6.73533	10.1197	CDC25A	3utr	GGACT	0.000501571	0.000276779	Y
chr9	137204250	137204251	-	6.12074	5.45609	4.10833	1.82892	2.84848	2.80874	TMEM203	3utr	AGACT	3.30344e-08	0.00321544	Y
chr6	36924928	36924929	+	9.79775	5.65635	7.9171	3.79302	1.87812	4.42377	C6orf89	3utr	GGACC	0.0201538	NA	N
chr16	30424269	30424270	-	3.38645	2.80732	2.39749	1.87641	2.29399	2.24616	DCTPP1	cds	GGACA	2.85166e-32	2.807e-12	Y
chr12	68610907	68610908	+	8.03918	14.7509	12.6674	1.58043	3.66234	2.75257	RAP1B	5utr	CCAAA	0.0127295	0.0488647	Y
chr7	43758711	43758712	+	2.00979	2.42613	3.43074	0.443628	1.22078	0	BLVRA	5utr	GCACG	0.0106642	NA	N
chr14	23940137	23940138	-	3.39153	3.49363	11.0839	2.52868	2.79035	4.30089	DHRS4-AS1	ncRNA	GGACA	0.00376861	NA	N
chr12	120696420	120696421	+	0.368462	0.429042	0.490106	0.185933	0.27745	0.278977	MLEC	cds	GAACC	0.00747729	NA	N
chr17	39980806	39980807	+	21.1028	45.4171	21.8512	6.02067	6.83636	6.88142	PSMD3	5utr	CCAGA	6.19475e-09	0.0447097	Y
chr8_KI270817v1_alt	12366	12367	+	0.986288	0.849145	1.03162	0.347585	0.96645	0.749462	LY6E	3utr	GGACA	0.000678348	0.54484	N
chr21	8399188	8399189	+	0.319628	0.169453	0.295572	0.142528	0.16715	0.191954	NA	unannotated	CGAGT	4.59919e-13	0.629493	N
chr12	74539051	74539052	+	2.32842	2.24119	1.7546	1.22922	2.59104	1.29838	ATXN7L3B	3utr	TGACT	0.000130893	0.0917435	N
chr4	46724604	46724605	-	3.51714	3.23484	15.8342	0.842894	0	1.72036	NA	unannotated	GCAGT	0.0208913	NA	N
chr2	96271474	96271475	+	2.66926	2.58787	2.9909	5.4186	3.90649	4.12885	CIAO1	3utr	AGACT	3.39925e-06	0.00736515	Y
chr3	51993851	51993852	-	0.27385	0.206651	0.384745	0.147035	0.183388	0.233111	RPL29	cds	CAAGG	9.2323e-21	0.00803605	Y
chr10	11462674	11462675	-	3.26592	8.15179	3.95855	4.21447	4.88312	3.44071	USP6NL	cds	TCATG	0.0487441	NA	N
chr2	128318446	128318447	-	3.74553	3.53676	2.90294	0.175603	0.841917	1.91151	HS6ST1	cds	GGACT	0.0049973	NA	N
chr5	34954738	34954739	+	1.73573	3.19171	1.26674	2.95013	4.88312	13.7628	DNAJC21	3utr	TGACT	0.0220055	NA	N
chr19	12943935	12943936	+	1.80252	2.01148	1.44403	1.23566	1.10793	1.22944	CALR	3utr	GGACT	2.67944e-55	0.234774	N
chr22	38291632	38291633	-	0.772998	0.776361	0.475026	0.421447	0.364412	0.398099	LOC400927-CSNK1E	3utr	GAACG	0.0103193	0.689588	N
chr17	76563344	76563345	+	7.27992	7.55914	5.73989	8.93216	7.19617	9.82382	SNHG16	ncRNA	GGACT	5.61708e-49	1.58197e-11	Y
chr6	43432825	43432826	+	2.79138	6.52144	5.54197	5.4186	2.92987	3.7535	ABCC10	cds	GGACG	0.0164142	NA	N
chr1	9263616	9263617	+	3.46131	2.80684	5.06694	0.602067	1.30216	0	H6PD	cds	GAACC	0.0268794	NA	N
chr10	110900454	110900455	-	0.803918	3.20249	1.58342	0	1.62771	0.98306	BBIP1	cds	TGACT	0.00955241	NA	N
chr15	78589938	78589939	+	2.51224	2.38084	2.37513	1.05362	1.62771	1.52921	CHRNA5	cds	GAACT	0.000587383	NA	N
chr9	130701592	130701593	+	2.55089	2.11343	2.28716	0.702412	3.38062	10.3221	EXOSC2	intron	GGACT	0.0273928	NA	N
chr7	66075818	66075819	+	11.0539	11.9042	9.50051	1.40482	4.88312	4.12885	ASL	5utr	CCAGT	0.000677059	NA	N
chr19	1576778	1576779	-	1.02422	1.06066	1.00763	0.618638	0.754011	0.643124	MBD3	3utr	GGACC	0.00106236	0.315729	N
chr15	40459086	40459087	+	1.50735	1.43328	2.37513	3.42426	2.66352	4.30089	BAHD1	cds	GAACG	0.0327147	0.00184917	Y
chr1	119915434	119915435	-	4.62253	4.93218	9.8172	7.45637	13.2542	12.0425	NOTCH2	cds	TCACC	0.000118796	1.0684e-05	Y
chr10	69180236	69180237	+	8.03918	3.88181	9.50051	0	0	0	SUPV3L1	5utr	TCACT	0.0302504	NA	N
chr13	113640672	113640673	+	1.53379	0.926185	0.736474	0.255422	0.762987	0.49153	TFDP1	3utr	GGACG	0.00135123	0.285624	N
chr19	16553267	16553268	-	10.1462	12.3959	10.9173	7.88514	7.1154	6.56136	SLC35E1	3utr	GAACT	1.74956e-09	5.69523e-06	Y
chr7	102560511	102560512	-	10.5514	14.3627	5.93782	40.0375	26.8571	6.88142	POLR2J3	intron	GGACC	0.0232098	NA	N
chr19	29606282	29606283	+	10.049	31.8308	38.0021	12.6434	5.85974	13.7628	POP4	5utr	CCAGT	0.000551334	0.0701048	N
chr21	8399500	8399501	+	0.101919	0.0425839	0.141109	0.0355368	0.0632689	0.0748327	NA	unannotated	CGATC	2.11832e-06	0.531278	N
chr17	79834784	79834785	-	2.78631	2.44554	3.92688	4.69612	4.62611	5.32755	CBX4	cds	AGAGG	3.54461e-07	5.96801e-07	Y
chr1	2403261	2403262	+	2.21077	2.58787	2.28716	0.878015	0.871985	1.27434	RER1	3utr	TAACT	0.00135406	NA	N
chr2	100392803	100392804	-	4.2023	5.17574	3.69464	3.09061	3.25541	3.78478	CHST10	3utr	GGACA	0.000338248	NA	N
chr16	31078603	31078604	+	3.51714	13.9745	3.16684	2.10724	0.915584	6.88142	ZNF646	cds	GGACT	0.0496209	NA	N
chr3	44660481	44660482	+	7.8382	9.09452	3.16684	7.02412	13.0216	4.58762	ZNF35	3utr	AAACT	0.00273702	NA	N
chr12	130876174	130876175	+	0.260424	0.243725	0.329671	0.16395	0.151484	0.167212	RAN	3utr	AGACT	0.0016341	0.521952	N
chr1	32195001	32195002	+	5.41234	3.73966	3.99509	2.50127	2.23678	2.67903	TXLNA	cds	CAAGA	2.4771e-10	4.99556e-09	Y
chr11	47565728	47565729	+	1.21425	0.629482	0.959648	0.200689	0.527905	0.421312	PTPMT1	cds	GGACT	0.0171	NA	N
chr9	89311197	89311198	+	23.2801	16.1927	7.49485	1.40482	1.46494	4.23472	CKS2	5utr	TTAGT	1.63578e-12	0.479745	N
chr16	19706771	19706772	-	2.00979	1.12141	0.85261	2.2988	2.03463	1.25117	KNOP1	3utr	TAAGC	0.0098524	NA	N
chr17	79794971	79794972	-	2.15335	1.06239	5.06694	1.5527	1.43621	1.37628	CBX8	cds	GGACA	0.0187641	NA	N
chr2	112659371	112659372	+	0.872674	1.30041	1.2392	0.766267	0.478737	1.40756	SLC20A1	cds	AGACT	0.0040037	NA	N
chr1	205121974	205121975	-	2.67973	16.3036	11.0839	0	1.08514	2.29381	RBBP5	5utr	CCAGT	0.0103289	NA	N
chr19	1577779	1577780	-	5.16635	5.33748	7.79529	5.40912	6.65325	6.15706	MBD3	3utr	TGACA	1.79724e-17	5.44293e-12	Y
chrX	153794671	153794672	+	0.832762	0.515528	1.2911	0.521792	0.551013	0.776366	SSR4	5utr	CTAGG	1.40522e-09	0.00442956	Y
chr6	1610989	1610990	+	2.1484	2.62022	2.18403	0.833093	1.51545	2.29381	FOXC1	cds	GGACA	0.000480031	0.191249	N
chr9	128807942	128807943	+	2.34476	4.58759	7.12539	4.21447	3.39695	3.97005	TBC1D13	3utr	GGACA	0.00782865	NA	N
chr9	74952836	74952837	-	2.15335	1.43328	3.51871	0.549714	1.06155	0.443963	C9orf40	5utr	GCATC	0.0066045	0.109322	N
chr19	38899622	38899623	-	10.8529	8.36745	14.6466	2.63404	4.34055	1.58802	SIRT2	5utr	ACAGA	3.4305e-05	0.336719	N
chr3	179333647	179333648	+	1.30637	0.867698	1.58342	0.32419	1.33176	4.9153	ZNF639	cds	AAACG	0.0449846	NA	N
chr19	17305592	17305593	+	3.15825	5.04635	4.22245	2.10724	0	10.3221	NA	unannotated	GAACT	0.011318	NA	N
chr21	46098122	46098123	+	24.1175	10.675	19.001	0	8.13853	1.1469	COL6A2	5utr	TTACT	7.90207e-05	NA	N
chr17	75273472	75273473	-	5.18315	6.88017	4.83146	1.74599	3.43344	2.18191	SLC25A19	cds	GAACA	1.78964e-08	0.000555729	Y
chr16	3966537	3966538	-	2.56807	1.81151	2.53347	1.12386	2.2196	3.05841	ADCY9	cds	GGACT	0.0299815	NA	N
chr5_KI270791v1_alt	47749	47750	+	7.17784	4.65817	6.86148	4.43628	3.79798	4.9153	LPCAT1	3utr	GGACA	0.000477687	0.0120544	Y
chr2	241495463	241495464	-	0.728038	0.88727	0.692746	0.354903	0.190747	0.12399	STK25	3utr	GGACG	0.000337019	NA	N
chr1	62450623	62450624	+	1.70274	2.04505	3.23881	2.4791	2.3628	4.09166	USP1	cds	GGACT	0.00550027	NA	N
chr17	75320220	75320221	-	0.472893	0.669277	0.452405	1.00345	0.348794	0	GRB2	3utr	GAACT	0.0467869	NA	N
chr18	74520720	74520721	+	5.71205	7.80447	4.3544	3.16085	3.32468	2.78534	CNDP2	3utr	GGACA	1.69627e-06	0.061611	N
chr3	179333839	179333840	+	4.01959	2.44852	1.97927	0.468274	0	1.52921	ZNF639	cds	GAACA	0.0062312	NA	N
chr1	1055146	1055147	+	3.83117	4.91696	11.0839	4.56568	9.06865	5.63026	AGRN	3utr	GGACA	0.000646229	NA	N
chr2	27200049	27200050	-	4.31515	4.17756	2.23863	1.47506	2.30592	2.45765	SLC5A6	3utr	GGACT	5.27801e-05	0.0826568	N
chr5	180574254	180574255	+	0.837414	1.16454	1.58342	1.40482	0.305195	0.688142	CNOT6	3utr	GAACA	0.0212151	NA	N
chr12	122061323	122061324	+	1.76862	1.75703	1.39713	0.395107	0.697588	1.18645	BCL7A	3utr	GGACT	0.0112932	NA	N
chr3	195863655	195863656	-	6.23036	7.99652	12.6674	8.42894	6.21488	10.8137	TNK2	3utr	GGACT	0.00011675	0.0211164	Y
chr11	46397379	46397380	-	2.35764	2.10369	3.76062	6.84851	2.66352	2.02395	AMBRA1	3utr	GAACT	0.00142462	NA	N
chr16	75229493	75229494	-	1.33986	1.26159	0.84449	0.383134	0	0.312792	BCAR1	3utr	GGAGG	0.029954	NA	N
chr6_GL000255v2_alt	1975468	1975469	+	3.45872	4.15	7.60041	2.05028	2.75458	0.78198	TUBB	5utr	TCAGA	3.40097e-16	0.0822456	N
chr2	241633425	241633426	-	0.405201	0.247024	1.17479	0.175603	0.508658	0.355936	THAP4	cds	GCACA	0.0319234	NA	N
chr17	50373182	50373183	-	2.00979	3.60453	3.64186	0.878015	1.26599	1.96612	MRPL27	5utr	TGAGT	0.00013999	0.172865	N
chr2	127941636	127941637	-	1.0049	2.03048	1.58342	1.91567	1.22078	0.458762	SAP130	3utr	GGACT	0.012793	NA	N
chr17	76391285	76391286	-	14.5911	8.63702	7.40481	12.38	18.4995	16.1659	UBE2O	cds	AGACT	4.79295e-09	4.54028e-08	Y
chr21	34097355	34097356	+	14.571	11.9042	8.70881	6.32171	8.78961	11.469	SLC5A3	cds	GAACT	0.0466917	NA	N
chr12	122226051	122226052	-	18.0882	9.51043	5.93782	2.52868	1.95325	0	DIABLO	5utr	TCACT	0.00771947	NA	N
chr19	40591089	40591090	+	1.4236	1.88545	2.13762	0.371865	0.697588	0.665944	SHKBP1	cds	GAACT	0.00369769	NA	N
chr3	9371362	9371363	+	3.09199	3.19678	2.57306	1.85437	3.18464	10.3221	THUMPD3	cds	AGACT	0.0210924	NA	N
chr15	40405800	40405801	+	13.0637	8.92816	9.50051	0.842894	0	0	IVD	5utr	TCAGC	0.00843858	NA	N
chr19	12956973	12956974	-	0.342756	0.297869	0.341934	0.279761	0.327672	0.307795	GADD45GIP1	cds	GGAGC	0.0229027	0.319058	N
chr1	119180411	119180412	+	2.81371	3.88181	7.9171	4.5976	3.25541	5.89836	LOC101929147	intron_ncRNA	TGACA	0.0475414	NA	N
chr1	180502587	180502588	-	0.695698	0.843871	2.1772	1.40482	1.5025	0.887926	ACBD6	5utr	GCATC	0.0333419	0.0476588	Y
chr17	59697537	59697538	-	2.96902	2.55743	3.53224	2.10724	3.35714	4.45269	PTRH2	cds	GGACG	8.9816e-05	0.099907	N
chr16	1938798	1938799	-	1.93802	1.60125	1.33341	1.4659	1.26599	0.49153	MSRB1	3utr	TGACG	0.00923673	NA	N
chr5	181234632	181234633	+	3.01469	3.42512	3.8266	3.31137	4.0412	4.95462	TRIM41	cds	GGACT	0.000711513	0.0211057	Y
chr19	49909050	49909051	-	0.967679	0.776361	0.647762	0.221814	0.232529	0.40479	NUP62	cds	GGACA	0.0118304	NA	N
chr4	8867462	8867463	-	5.16804	3.18717	3.87058	3.75885	7.54664	7.99133	HMX1	3utr	GAACA	0.000454519	0.0127288	Y
chr1	9729784	9729785	-	1.68823	1.3802	1.29552	1.33089	0.585974	0.509735	CLSTN1	3utr	AGACT	0.00092638	NA	N
chr5	98856436	98856437	-	2.38663	2.87254	8.70881	2.68194	4.88312	3.44071	CHD1	cds	GAACA	0.00658579	NA	N
chr17	3609998	3609999	-	1.0049	2.71726	1.05561	0.561929	1.02802	0.860178	SHPK	3utr	CCAGG	0.0496032	NA	N
chr19	40750901	40750902	+	4.37848	3.93356	5.454	0.280965	1.16265	1.61916	SNRPA	5utr	GCAGG	0.000589109	NA	N
chr3	33097145	33097146	-	16.0784	7.76361	11.0839	4.21447	4.88312	4.12885	GLB1	5utr	TTAGT	0.0004163	0.245191	N
chr1	54200404	54200405	+	0.389564	0.372401	0.589743	0.391344	0.553609	0.409376	MRPL37	cds	GGACT	0.00017416	0.428337	N
chr16	67908876	67908877	+	1.47779	1.79534	2.50708	0.887257	1.83117	3.44071	PSKH1	cds	GGACA	0.0217496	NA	N
chr3	169992856	169992857	+	3.58268	3.65347	2.21679	2.63404	3.82157	5.04638	SEC62	cds	GAACA	0.000515379	NA	N
chr1	36341462	36341463	-	1.15563	0.646968	0.923661	0.290653	0.597933	0.215044	STK40	3utr	GGACT	0.0263361	NA	N
chr19	10671396	10671397	+	0.494949	0.30752	0.445703	0.411168	0.357301	0.203894	ILF3	cds	GGAGT	0.00721251	0.30216	N
chr15	43876272	43876273	-	33.6641	51.2398	13.1952	12.6434	13.0216	12.0425	FRMD5	intron	AGAGT	4.96814e-07	0.0033886	Y
chr12	53153257	53153258	+	5.42645	11.4901	15.8342	4.21447	19.5325	1.72036	NA	unannotated	AGAGT	0.00108926	0.212624	N
chr7	26201791	26201792	+	0.502449	0.369696	0.541696	0.147876	0.252575	0.412885	CBX3	5utr	GCAGA	0.0143325	0.957444	N
chr16	70251939	70251940	-	4.06983	2.62593	5.65507	0.679753	1.47973	1.27434	NA	unannotated	GCAGG	9.8577e-09	0.0242197	Y
chr10	97426278	97426279	+	6.77662	7.88124	6.3038	2.34137	3.37805	3.5802	PGAM1	5utr	CCAGT	1.87584e-30	1.4804e-18	Y
chr6	7883149	7883150	-	0.375162	0.38426	0.441281	0.112888	0.114092	0.0964685	TXNDC5	cds	GAACT	0.00437735	0.823149	N
chr18	36215639	36215640	+	4.01959	2.95017	2.57306	2.10724	0	0.98306	MOCOS	cds	AGACA	0.0330024	NA	N
chr16	31080437	31080438	+	2.67973	2.32908	3.95855	0	2.03463	0.98306	ZNF646	cds	GCAGC	0.0447261	NA	N
chr11	65411736	65411737	+	3.51714	11.9042	3.69464	3.4482	6.51082	5.2934	FRMD8	3utr	GGACC	0.0214242	NA	N
chrX	153350012	153350013	+	2.29691	2.15656	2.71443	4.21447	1.95325	7.86448	ZNF275	3utr	GGAGC	0.0198102	0.0907475	N
chr21	43761398	43761399	+	1.36379	1.08691	1.58342	1.28266	2.44156	0.688142	PDXK	3utr	GGACG	0.0121192	0.0425983	Y
chr22	17108933	17108934	+	6.28061	5.82271	13.4591	5.05736	5.58071	9.93983	IL17RA	cds	GGACA	0.0127722	NA	N
chr10	72275294	72275295	+	1.67483	1.40484	0.84449	0.401378	0.497793	0.628759	DDIT4	3utr	AAACT	0.00595341	0.312682	N
chr9	21334075	21334076	-	0.945786	1.9409	1.18756	0	0.887839	0.312792	KLHL9	cds	GAACA	0.0394373	NA	N
chr10	75398933	75398934	-	7.14594	7.19899	6.63925	8.42894	9.84542	9.7807	ZNF503	cds	GGACG	1.61865e-08	1.36396e-07	Y
chr15	68205800	68205801	-	2.00979	1.67216	1.9001	0	2.44156	3.44071	CALML4	5utr	GGACT	0.0324578	NA	N
chr21	46366694	46366695	+	2.00979	1.89777	2.63903	0.383134	3.25541	0.49153	PCNT	cds	AGACA	0.0268036	NA	N
chr13	45337346	45337347	-	0.326831	0.18623	0.325113	0.318327	0.387911	0.350299	TPT1	3utr	TCATA	0.0470406	0.771469	N
chr5	74781687	74781688	-	6.02938	4.65817	6.33368	3.51206	4.06926	2.29381	FAM169A	cds	GAACT	0.0151224	NA	N
chr11	35619993	35619994	+	3.85211	5.69332	3.34277	7.22481	6.38561	8.35601	FJX1	3utr	GGATG	0.00598659	NA	N
chr17	17198698	17198699	+	24.62	9.93742	5.54197	5.26809	19.5325	0	NA	unannotated	GGACT	0.00811864	NA	N
chr9	131523125	131523126	+	1.37031	1.10909	1.38549	0.561929	0.385509	1.22883	POMT1	3utr	GAACA	0.0113672	NA	N
chr4	183510908	183510909	+	4.93313	3.45049	3.48352	2.63404	5.85974	3.82301	ING2	cds	GGACA	0.0227239	NA	N
chr6	41932818	41932819	+	5.00216	4.35009	3.89765	3.73084	3.73864	6.6558	BYSL	3utr	TGACA	2.52909e-07	0.00013585	Y
chr14	23277023	23277024	-	1.79446	1.16454	2.11123	0.936549	0.542569	1.05868	HOMEZ	cds	GAACA	0.021714	NA	N
chr6	44299899	44299900	-	2.9343	3.79223	6.50961	2.66177	2.18455	2.84749	AARS2	3utr	GAACT	4.65521e-06	0.038854	Y
chr1	219173883	219173884	+	7.03428	4.46408	1.84732	0.468274	1.39518	0	LYPLAL1	5utr	GCATC	0.00766668	NA	N
chr7	1478754	1478755	-	1.31893	0.621089	1.30804	0.168579	0.398622	0.573452	INTS1	cds	CCAGG	0.0149286	NA	N
chr3	150411093	150411094	+	2.00979	1.98403	1.05561	1.1494	0.976623	3.44071	TSC22D2	cds	AAACT	0.0333637	NA	N
chr6	42879931	42879932	+	6.76022	10.4809	4.01133	2.52868	1.02802	1.01947	RPL7L1	cds	CTAGA	5.41535e-07	0.876642	N
chr11	75562252	75562253	+	1.26934	2.37222	1.69652	0.842894	0.348794	1.31075	SERPINH1	5utr	CTAAG	0.00511329	0.241181	N
chr21	6445464	6445465	-	0.450471	0.353465	0.437524	0.298663	0.112687	0.179515	LOC102724701	intron_ncRNA	TAACT	0.00313548	0.85658	N
chr19	45703232	45703233	+	1.90931	3.55832	3.61924	1.98328	3.66234	3.44071	QPCTL	3utr	GGACA	0.00263911	NA	N
chr6_GL000250v2_alt	2053811	2053812	+	0.308845	0.219208	0.218403	0.0617505	0.0153076	0.0721828	TUBB	cds	GAACG	0.00411594	NA	N
chrX	136511531	136511532	+	1.61312	0.750044	0.996968	0.813319	0.866359	1.21437	HTATSF1	cds	TGACT	0.0186289	NA	N
chr6	158644738	158644739	-	36.2768	56.8962	24.642	8.63966	11.3939	11.3543	DYNLT1	5utr	TCAGG	2.97017e-20	1.13879e-07	Y
chr20	34758001	34758002	-	1.37512	2.26936	1.58342	0	0.375624	0.52934	NCOA6	cds	GAACA	0.00555668	NA	N
chr19	3535123	3535124	+	3.23315	2.98123	1.73665	2.36422	2.12309	3.70538	FZR1	3utr	GTACT	0.00069445	0.178833	N
chr1	32651279	32651280	+	1.11502	1.74429	1.12057	0.347074	0.553756	0.072436	RBBP4	5utr	CCAGG	4.11194e-08	0.562282	N
chr20	63203130	63203131	-	4.11529	3.38776	7.65319	1.89651	3.90649	0.474581	YTHDF1	cds	GGACA	0.000501204	NA	N
chr19	35612754	35612755	+	2.41175	5.43453	6.33368	0.842894	1.22078	6.88142	HAUS5	5utr	TGAAG	0.0300582	NA	N
chr8	144512860	144512861	-	0.58619	0.460965	0.967645	1.05362	0.681365	0.49153	RECQL4	cds	GGACA	0.0292655	NA	N
chr19	1474781	1474782	-	2.44047	1.83504	1.71009	1.90331	1.58985	0.550514	C19orf25	3utr	GGACA	0.0408484	NA	N
chr15	84640038	84640039	+	2.15335	8.15179	6.33368	1.68579	17.0909	1.72036	SCAND2P	ncRNA	GGATT	0.0170672	NA	N
chr1	32936869	32936870	-	4.47179	5.56392	6.50961	2.80965	3.07456	4.0663	RNF19B	cds	GAACC	9.23682e-06	0.00602275	Y
chr10	79313184	79313185	+	3.01469	9.18694	8.70881	2.80965	8.37106	2.06443	ZMIZ1	3utr	TGACT	0.00162234	NA	N
chr2	206767274	206767275	+	2.13541	2.26439	5.14611	1.20413	1.5025	0	FASTKD2	cds	AGACT	0.0192365	NA	N
chr18	10471834	10471835	+	6.02938	10.4809	12.6674	4.21447	19.5325	20.6443	APCDD1	cds	GCAGG	0.0447459	NA	N
chr7	133035162	133035163	-	0.359708	0.227733	0.407932	0.10135	0.11795	0.182328	CHCHD3	intron	AAAGG	0.000316224	0.8319	N
chr6_GL000255v2_alt	2992339	2992340	-	16.0784	4.85226	4.75026	0	4.88312	2.75257	CLIC1	5utr	CCAGC	0.0261311	NA	N
chr1	233379596	233379597	+	2.51224	1.7916	1.58342	0	0	3.44071	KIAA1804	cds	AAACT	0.0374325	NA	N
chr11	62790684	62790685	-	5.42645	6.5534	5.41696	3.80662	4.27273	4.12885	TMEM223	cds	AAACT	1.11312e-07	8.12053e-05	Y
chr16	86532320	86532321	-	40.1959	17.8563	8.97271	19.6675	4.88312	1.96612	MTHFSD	cds	GGACA	0.00416212	NA	N
chr16	20741817	20741818	-	13.0637	7.76361	9.50051	0	0	0	THUMPD1	5utr	TCACC	0.0340801	NA	N
chr12	49323301	49323302	+	0.317336	0.388181	0.452405	0.156091	0	0.215044	TROAP	5utr	TCAGG	0.0418007	NA	N
chr6	166956548	166956549	-	2.34476	2.26439	7.9171	1.48746	2.82707	0.897577	RNASET2	5utr	GGAGC	0.00177437	0.0203062	Y
chr1	8358349	8358350	-	3.238	3.02781	1.80962	4.21447	4.34055	2.86726	RERE	cds	AGACT	0.0164225	NA	N
chr1	156266154	156266155	-	1.27606	1.23232	1.9133	1.2101	1.12687	1.41487	SMG5	cds	AGACA	8.44856e-05	0.154722	N
chr9	21971161	21971162	-	0.15987	0.120211	0.258422	0.036124	0.0931893	0.146025	CDKN2A	cds	CCACG	0.0317414	0.648691	N
chr16	3581451	3581452	-	5.02449	7.50483	4.11689	7.02412	10.987	3.44071	SLX4	3utr	GGACA	0.0483535	NA	N
chr7	140335093	140335094	-	10.2723	6.26634	10.4506	5.05736	8.95238	6.88142	SLC37A3	3utr	TAACT	5.7381e-06	NA	N
chr22	29299736	29299737	+	1.07989	1.25307	1.04473	0.439546	0.645469	0.618964	EWSR1	cds	GGACC	0.00235377	0.782899	N
chr16	3485687	3485688	+	4.68952	6.06532	4.75026	3.51206	5.04064	5.55807	NAA60	3utr	GGACA	9.73282e-06	NA	N
chr7	4878020	4878021	-	2.31126	1.90561	2.94064	3.6124	1.22078	3.7535	RADIL	cds	GGACT	0.0232225	NA	N
chr20	438166	438167	-	4.1452	3.43817	2.1772	0.790213	1.08514	0.98306	TBC1D20	3utr	GGACA	0.00261719	NA	N
chr11	103091956	103091957	-	1.1006	0.747607	0.735159	0.294033	0.623377	0.557953	DCUN1D5	5utr	GAACT	0.0493079	NA	N
chr17	79835249	79835250	-	1.18223	0.569332	0.873611	0.453866	1.20309	1.35171	CBX4	cds	CCAGC	0.0284532	0.0722154	N
chr17	44206790	44206791	-	1.75857	2.59596	3.05374	0.665443	1.22078	1.57699	UBTF	3utr	GAACT	1.24246e-05	0.179477	N
chr16	2208796	2208797	+	0.990744	1.01033	1.15995	0.745924	1.13817	0.729157	MLST8	cds	AGACT	0.00109706	0.325843	N
chr2	241500174	241500175	-	0.77992	0.676479	1.06638	0.552382	1.07628	0.868529	STK25	cds	CAAAG	0.000116315	0.00251387	Y
chrX	107714347	107714348	-	0.445568	0.542699	0.590427	0.188275	0.354296	0.40479	TSC22D3	3utr	AGACC	0.00566307	0.331923	N
chr1	228406592	228406593	-	1.06401	2.0703	3.16684	0.221814	0.22196	0.509735	TRIM11	5utr	GGACA	0.0116293	NA	N
chrUn_GL000220v1	113380	113381	+	0.0502363	0.0257631	0.0613532	0.0196447	0.0279175	0.0282801	RNA45S5	ncRNA	GAATT	6.95586e-10	0.0442922	Y
chr12	754283	754284	+	2.42561	2.32908	1.74176	1.09943	0.574484	2.69273	WNK1	cds	GGACA	0.00223234	NA	N
chr17	2043244	2043245	+	2.51224	2.29674	2.14528	2.476	3.44388	3.89252	OVCA2	3utr	AGACC	7.83675e-07	0.00140884	Y
chr17	17187451	17187452	+	2.21077	1.65624	1.58342	2.10724	2.79035	4.9153	MPRIP	3utr	GGACA	0.0206948	NA	N
chr6	159789946	159789947	+	6.02938	2.48436	1.26674	1.40482	0	0	NA	unannotated	CCAAG	0.0144719	NA	N
chr4	145137840	145137841	-	4.25604	4.46408	2.96891	9.96148	4.88312	4.817	OTUD4	cds	GAACT	3.8862e-06	0.00390376	Y
chr1	93582360	93582361	-	4.01959	1.78563	4.75026	0.842894	0	10.3221	BCAR3	cds	GAACT	0.0215243	NA	N
chr1	230322348	230322349	-	1.05779	3.27797	3.80021	2.7093	2.60433	1.58802	PGBD5	3utr	GAACA	0.0171742	NA	N
chr3	101686704	101686705	-	0.684269	1.07012	1.10521	0.713561	0.620078	0.421312	RPL24	5utr	CCATC	5.55477e-12	0.153213	N
chr16	70381588	70381589	-	5.69442	4.46408	3.36477	2.80965	3.25541	2.15044	ST3GAL2	3utr	CCAGG	0.00388374	0.0146611	Y
chr19	49909551	49909552	-	3.65783	4.40638	2.63903	1.63896	2.06176	2.83353	NUP62	cds	GAACT	2.57413e-07	0.0117631	Y
chr1	1665563	1665564	-	3.38492	2.56199	3.06787	2.89745	2.3439	3.29112	SLC35E2B	3utr	TGACT	0.00104877	NA	N
chr16	30525773	30525774	-	11.418	11.1431	9.17846	3.53168	4.07282	5.47705	ZNF768	cds	GAACC	3.72522e-14	3.46693e-15	Y
chr15	80979007	80979008	-	1.13888	1.64589	2.4471	0.951655	0.939061	1.58802	MESDC2	3utr	GGACA	0.00807232	NA	N
chr9	36246215	36246216	-	2.44047	2.32908	1.40748	2.63404	4.06926	2.29381	GNE	cds	TGACT	0.0176783	NA	N
chr3	50355078	50355079	-	8.33007	4.46726	5.94477	13.3116	16.2771	13.3084	TMEM115	3utr	GCAGC	4.99743e-07	3.38574e-11	Y
chr19	48453118	48453119	+	4.47636	4.24322	4.53913	3.42426	4.56115	6.07615	GRWD1	3utr	AGACT	1.10067e-09	3.78583e-06	Y
chr22	37568947	37568948	+	2.68353	3.63439	3.78261	1.77244	3.06614	2.46216	CDC42EP1	3utr	GGACA	1.28762e-06	0.346932	N
chr10	100529873	100529874	-	19.4071	17.0799	9.53283	2.32033	2.76002	3.10987	NDUFB8	5utr	GAAGG	8.37871e-10	0.00830983	Y
chr12	130872089	130872090	+	0.505569	0.427228	0.45457	0.201427	0.242424	0.375777	RAN	5utr	CCAGC	0.00784676	0.75693	N
chr19	2733318	2733319	-	0.89723	1.57949	1.58342	1.60551	1.22078	2.89744	SLC39A3	cds	GGACG	0.0116553	0.0259515	Y
chr9	131475889	131475890	+	4.33693	2.93562	4.28455	1.61405	3.03838	2.8806	PRRC2B	cds	AGACT	1.09916e-06	0.0201194	Y
chr16	87699973	87699974	-	10.3002	12.7129	11.4798	4.74128	5.69697	5.89836	NA	unannotated	GGACA	0.000254714	NA	N
chr6	41787694	41787695	+	1.87354	3.49999	1.43947	0.329255	0.61039	0.270922	TOMM6	5utr	CCACT	4.1537e-10	0.25856	N
chr11	62601756	62601757	-	2.67973	2.43999	1.84732	1.68579	1.98377	1.27434	MTA2	5utr	GGACT	0.0252317	NA	N
chr2	20447691	20447692	+	2.47359	2.80461	2.00351	1.70857	2.07792	1.99199	RHOB	cds	GGACA	1.65686e-09	0.159523	N
chr16	30775719	30775720	+	6.60361	5.62862	7.18629	5.93857	4.65059	2.21981	RNF40	3utr	GGACT	0.00136798	0.0851445	N
chr17	48625919	48625920	-	5.56043	3.14858	8.0389	3.58544	4.15725	3.86491	HOXB9	cds	GAAGG	1.75492e-05	2.30372e-07	Y
chr9	33524547	33524548	+	8.44114	4.54726	20.5844	2.52868	7.32468	13.7628	ANKRD18B	cds	GGACC	0.0144719	NA	N
chr6	149590960	149590961	+	1.19332	1.48521	2.53347	0.936549	1.62771	1.1469	NA	unannotated	AGACT	0.0104084	NA	N
chr1	179108021	179108022	-	1.70833	9.83391	3.95855	0	2.44156	0.860178	ABL2	cds	AGACA	0.0185111	NA	N
chr12	132078520	132078521	+	8.16479	2.90114	4.11689	2.49746	4.18553	4.12885	EP400	3utr	GGACA	0.00097732	NA	N
chr19	1021141	1021142	-	5.69442	20.9618	10.2922	12.6434	4.88312	3.44071	TMEM259	5utr	TCAGC	0.000888133	0.0763991	N
chr10	14842642	14842643	+	1.40686	1.35019	1.93529	0.903101	2.54771	1.44872	HSPA14	intron	GCACT	0.0347798	NA	N
chr19	14163097	14163098	-	2.86582	1.67794	2.48823	1.20413	3.34108	1.05868	ADGRL1	cds	GGACG	0.000742445	NA	N
chr19	49908491	49908492	-	1.1615	1.34496	0.870881	0.975249	1.5828	1.43791	NUP62	cds	GAACA	0.000457611	0.00497306	Y
chr10	124682130	124682131	-	5.35945	6.21089	3.69464	1.96675	1.02802	2.29381	FAM53B	cds	GGACA	6.12711e-05	0.0571423	N
chrX	48521807	48521808	+	4.68952	13.8636	7.9171	2.34137	6.1039	2.94918	EBP	5utr	CCACT	1.27534e-05	0.0448048	Y
chr17	5462398	5462399	-	1.5987	1.31384	2.11123	0.702412	1.52597	1.37628	DHX33	cds	GGACT	0.0066875	NA	N
chr22	41697049	41697050	+	4.01959	2.71726	2.11123	0	1.62771	0	C22orf46	3utr	GGACT	0.0238798	NA	N
chr1	211575498	211575499	-	1.50735	2.43999	2.53347	3.16085	4.88312	0	SLC30A1	cds	GAACT	0.0468267	NA	N
chr1	24643301	24643302	+	16.4803	16.4977	7.46469	1.68579	1.77568	1.72036	SRRM1	5utr	GGAGC	8.00975e-05	NA	N
chr12	12788863	12788864	+	3.51714	6.21089	11.0839	5.61929	9.76623	2.29381	APOLD1	3utr	GGACA	0.0498621	NA	N
chr19	12956939	12956940	-	0.396592	0.392128	0.5145	0.125509	0.15611	0.29205	GADD45GIP1	cds	GAATG	3.07292e-07	0.628161	N
chr7	152647751	152647752	-	1.67483	0.884189	1.15158	1.50517	1.5025	1.52921	XRCC2	3utr	AGACT	0.00374321	NA	N
chr17	75891043	75891044	-	3.5467	2.73279	2.4217	1.43675	1.4292	3.67009	TRIM65	cds	GGACA	0.00276595	NA	N
chr19	1206628	1206629	+	6.71128	4.06665	5.61858	5.52564	9.67233	7.22549	STK11	5utr	TGAGG	4.67197e-07	1.58568e-06	Y
chr19	21118647	21118648	+	6.19687	12.163	6.33368	5.90026	4.88312	5.73452	ZNF714	3utr	ATACT	0.00411929	NA	N
chr10	32056405	32056406	-	1.50735	10.8691	12.6674	2.80965	1.22078	0	KIF5B	5utr	TCAGG	0.0392203	NA	N
chr18	74520407	74520408	+	3.01469	6.40498	6.50961	1.99633	1.95325	2.62149	CNDP2	3utr	GCACT	0.000675143	NA	N
chr5	171391794	171391795	+	0.7733	0.409713	0.754009	0.46959	0.702571	0.60281	NPM1	cds	TTAGT	2.21631e-05	0.488848	N
chr12	121810749	121810750	+	3.89398	5.21271	7.38929	0.936549	1.79904	0.573452	SETD1B	cds	GGACC	0.00721251	NA	N
chr9	134033407	134033408	-	2.90304	3.27422	2.71443	2.80965	1.22078	1.29027	BRD3	3utr	AGACT	0.000243538	NA	N
chr4	56976674	56976675	-	1.78141	2.22693	1.58342	0.780457	0.563437	0.737295	NOA1	cds	GAACT	0.000357854	NA	N
chr1	154601348	154601349	-	2.83348	5.23691	3.31413	1.91567	1.81373	2.51227	ADAR	cds	AGACT	1.6155e-06	0.00531734	Y
chr21	42879546	42879547	-	13.0637	5.27926	3.95855	8.42894	8.54545	6.88142	WDR4	5utr	ACAGG	0.000685622	0.0245031	Y
chr6	1394921	1394922	+	9.46278	12.2044	6.2677	2.26933	6.27829	3.44071	FOXF2	3utr	AAACT	1.51508e-09	0.0223624	Y
chr20	46364412	46364413	-	30.1469	10.4809	7.12539	1.8062	6.71429	3.12792	SLC35C2	5utr	GCACT	0.00126345	0.0271594	Y
chr4	145514696	145514697	+	9.71401	4.41929	3.48352	7.18939	11.8009	22.9381	SMAD1	cds	AAATG	8.07116e-05	8.23705e-05	Y
chr14	64743689	64743690	+	7.53673	2.05181	3.84545	3.16085	1.22078	4.30089	PLEKHG3	cds	GAACT	0.00984064	NA	N
chr2	241725221	241725222	+	9.4907	4.89108	13.4591	10.3255	16.5275	16.4095	ING5	3utr	GGACT	0.000700291	0.00226313	Y
chr5	95554976	95554977	-	9.04408	7.14252	20.5844	2.10724	14.6494	20.6443	TTC37	5utr	TCATT	0.00214072	NA	N
chr1	15834697	15834698	-	1.0049	2.42613	0.719736	0	0	1.25117	FLJ37453	ncRNA	GAACA	0.0349589	NA	N
chr3	56683236	56683237	-	1.40686	4.19235	9.50051	0	0	6.88142	NA	unannotated	GCAGA	0.0144563	NA	N
chr12	54395845	54395846	-	11.8913	24.326	4.97646	7.58605	16.425	16.8908	ITGA5	3utr	GAACT	0.000388417	7.02165e-05	Y
chr16	30894054	30894055	-	2.34476	2.0703	6.72953	1.53253	3.48794	2.6467	BCL7C	5utr	CCAGG	0.00265961	0.0594662	N
chr14	45134470	45134471	-	1.86624	1.89777	0.79171	0.916189	0	0.938376	FKBP3	5utr	GGAGG	0.0303644	NA	N
chr19	12944293	12944294	+	0.293005	0.271529	0.381645	0.159859	0.121212	0.192487	CALR	3utr	GGAGG	0.0299788	0.881389	N
chr17	73286177	73286178	-	3.41665	3.54908	2.26203	0.766267	2.44156	0	CDC42EP4	cds	GGACT	0.0347283	NA	N
chr6_GL000255v2_alt	4470214	4470215	+	4.07542	2.10727	3.90577	0.766267	1.46494	1.31075	RPS18	intron	TCAGG	0.0298284	0.737273	N
chr6	26469144	26469145	+	1.27287	1.01897	0.974412	0.526809	0.424619	0.327687	BTN2A1	3utr	ACAGG	0.0360297	NA	N
chr16	84657194	84657195	+	6.23036	6.98725	4.15648	1.91567	4.47619	1.87675	KLHL36	cds	GGACG	4.82259e-05	NA	N
chr3	128341610	128341611	+	4.91283	4.28551	4.75026	1.50517	2.37557	4.12885	EEFSEC	cds	TGACA	4.02578e-07	0.00270911	Y
chr1	20744681	20744682	-	1.25612	1.97325	0.633368	0.702412	0	0.764603	HP1BP3	3utr	GAACA	0.0130134	NA	N
chr4	56931675	56931676	+	23.1126	11.2018	7.28373	10.1147	8.95238	12.3866	REST	cds	AGACT	7.96769e-07	0.000103456	Y
chr13	45341211	45341212	-	2.88908	2.40422	3.04504	1.10907	1.30216	1.37628	TPT1	5utr	CTATA	0.000224117	0.0937838	N
chr3	48688516	48688517	-	3.11518	2.56796	2.26203	1.83238	3.31354	2.54868	IP6K2	cds	GGACT	0.00172997	NA	N
chr8	24955816	24955817	-	1.0049	1.66363	2.9909	0.486285	1.52597	0.625584	NEFL	cds	GAACT	0.00414742	NA	N
chr3	48188416	48188417	-	8.03918	22.5145	6.33368	1.05362	2.44156	6.88142	NA	unannotated	CCACT	0.00199049	NA	N
chr14	69398289	69398290	-	4.89659	8.71379	4.84681	1.10225	2.13927	0.938376	ERH	5utr	TTAAG	6.15992e-17	0.289601	N
chr9	37422665	37422666	+	6.69932	13.9745	9.50051	4.21447	0	20.6443	NA	unannotated	CCACT	0.00687909	NA	N
chr3	133589709	133589710	+	0.695698	0.690099	1.34591	0.443628	0.454243	1.07522	CDV3	3utr	GGACT	0.0245387	NA	N
chr17	59707429	59707430	-	2.51224	4.52877	6.33368	4.21447	4.88312	3.44071	PTRH2	5utr	ATAGA	0.021217	0.145333	N
chr16	70215379	70215380	-	4.59382	2.54474	3.87058	5.26809	4.34055	3.44071	NA	unannotated	GGACT	0.00177465	NA	N
chr1	156786747	156786748	+	1.57912	2.56675	1.96461	0.887257	1.11462	0.92437	PRCC	cds	AGACT	7.22919e-08	0.13655	N
chr10	75234958	75234959	-	0.980085	0.959669	0.506694	1.34863	0.955392	1.07044	COMTD1	cds	TGAAG	0.000132892	0.0115308	Y
chr22	39522347	39522348	+	0.337134	0.200351	0.457738	0.464404	0.553339	0.611023	ATF4	cds	AGATG	0.000770229	0.00826022	Y
chr5	140647637	140647638	-	6.74717	4.86719	5.12283	1.1494	1.05581	0.955753	NDUFA2	5utr	TCAGA	6.50466e-10	0.123931	N
chr22	41529333	41529334	-	21.4378	10.6103	11.6117	8.42894	9.76623	14.623	POLR3H	cds	GGATC	3.29661e-05	0.00278095	Y
chr5	36152923	36152924	+	0.370225	0.437947	0.470746	0.162095	0.5549	0.172036	SKP2	cds	GAACT	0.0397969	NA	N
chr7	5528050	5528051	-	0.15899	0.0965492	0.222321	0.0472311	0.10024	0.0559465	ACTB	cds	GGATG	0.0072242	0.0361954	Y
chr21	13793214	13793215	+	12.3937	10.5585	12.1395	6.32171	3.25541	12.3866	NA	unannotated	GGACC	0.015554	NA	N
chr1	58781906	58781907	-	1.37727	1.05387	1.34188	1.59466	2.54282	2.39903	JUN	3utr	GCACG	1.95143e-05	0.00882208	Y
chrX	72277260	72277261	-	1.24416	1.31011	0.760041	0.351206	0.841917	0.573452	RPS4X	5utr	GCAGT	0.0183058	NA	N
chr9	125200543	125200544	+	10.049	3.62302	26.9181	2.80965	2.44156	3.44071	RABEPK	5utr	GGAGT	0.00211446	NA	N
chr1	58782998	58782999	-	0.453388	0.64833	0.494818	0.507135	0.592437	0.51993	JUN	cds	GGACC	3.05557e-05	0.406807	N
chr19	47000774	47000775	+	5.57261	3.69913	5.06694	2.26933	4.34055	4.58762	ARHGAP35	3utr	GGACA	0.000646001	NA	N
chr1	114780665	114780666	-	1.0049	3.10545	2.77098	0.602067	0.488312	0.688142	SIKE1	5utr	CCAGA	0.0362525	NA	N
chr12	48830099	48830100	-	3.86499	4.59688	6.33368	5.92033	7.77312	7.75724	DDX23	3utr	TGACT	5.35956e-06	0.0099242	Y
chr1	32394420	32394421	-	7.68451	15.786	3.39304	1.23955	1.72345	4.12885	BSDC1	5utr	GCAGG	0.00703238	NA	N
chr2	241721068	241721069	+	13.7336	5.43453	7.9171	6.74315	4.88312	5.50514	ING5	intron	GGACA	0.000481314	NA	N
chr17	79784410	79784411	+	2.00979	1.96374	1.45147	1.08761	0.923833	1.1469	CBX2	cds	GAACA	0.0028789	NA	N
chr19	868110	868111	-	1.50735	1.38928	1.52477	1.08372	1.24675	1.63843	MED16	cds	GGACC	0.01054	0.14046	N
chr16	67909491	67909492	+	0.913543	2.11343	2.735	1.01147	0.217027	0.800165	PSKH1	cds	GAAGG	0.00246591	0.266002	N
chr14	77027101	77027102	-	5.27571	2.77272	5.27806	1.40482	2.29794	2.18954	IRF2BPL	cds	GAACG	0.00647326	NA	N
chr7	4997160	4997161	+	4.1452	4.32544	4.55233	3.16085	7.32468	6.11682	RNF216P1	ncRNA	GGACC	0.0302182	NA	N
chr20	63653423	63653424	-	14.7385	12.3109	17.0218	2.80965	8.54545	0.98306	STMN3	5utr	GCACT	1.27098e-07	0.152664	N
chr16	89739114	89739115	+	2.51224	3.57126	5.06694	0.842894	2.84848	6.88142	ZNF276	3utr	GGACT	0.0228329	NA	N
chr18	35709803	35709804	+	4.01959	5.52079	9.50051	4.21447	2.09276	1.58802	GALNT1	3utr	GGATT	0.000257033	0.0343211	Y
chr5	140647630	140647631	-	5.65916	2.95988	7.38929	1.75603	3.25541	3.23006	NDUFA2	5utr	GGAGC	5.34453e-08	1.13859e-05	Y
chr16	30357779	30357780	-	0.717784	1.74093	1.58342	0.383134	0.5549	0.661675	TBC1D10B	3utr	GGACA	0.00132752	NA	N
chr19	12944389	12944390	+	0.963925	0.893246	1.05561	0.449083	0.447308	0.632775	CALR	3utr	GGACT	6.8153e-27	0.100478	N
chr21	43776354	43776355	-	3.18218	1.77454	1.23155	0	1.62771	0.458762	CSTB	5utr	TCACG	0.0128982	NA	N
chr12	124913598	124913599	-	0.251932	0.178994	0.253461	0.142518	0.166062	0.192184	UBC	cds	TGACT	0.00164417	0.490565	N
chrX	155122672	155122673	+	9.92336	14.6538	11.6117	9.69328	10.2102	5.59116	BRCC3	3utr	GAACT	2.79918e-07	1.58338e-05	Y
chr16	3728459	3728460	-	1.25612	1.06239	0.923661	0.732951	0.887839	0	CREBBP	cds	GCAGC	0.00673972	NA	N
chr1	1232708	1232709	+	1.05514	0.952807	1.28182	0.643877	1.33176	1.21949	B3GALT6	cds	GGACG	0.00395093	0.0107464	Y
chr19	10116981	10116982	-	1.20173	0.90916	0.802555	0.331848	0.636928	0.715668	EIF3G	cds	GAACT	0.0188357	0.705491	N
chr2	127811170	127811171	-	45.2204	43.4762	33.2518	6.32171	12.2078	4.58762	WDR33	5utr	CCAGA	6.65018e-06	0.0537776	N
chr20	45947797	45947798	+	6.66886	5.53804	8.23378	4.49543	8.24026	5.50514	PCIF1	3utr	GGACT	8.17024e-06	NA	N
chr9	128360629	128360630	+	4.43337	6.48093	5.70031	2.32905	3.60421	3.25962	SLC27A4	3utr	AAACT	1.65062e-06	0.000973368	Y
chrX	155121718	155121719	+	3.01469	2.5509	2.37513	2.52868	2.44156	2.94918	BRCC3	3utr	GGACT	0.0214242	NA	N
chr7	77778949	77778950	+	2.36869	5.04635	1.31952	1.62095	3.10744	2.50234	RSBN1L	cds	AGACT	0.00758567	NA	N
chr20	54208097	54208098	+	2.10115	2.74314	2.37513	0.561929	0.44392	2.06443	PFDN4	5utr	CCAAG	0.0237388	NA	N
chr12	6868925	6868926	+	0.254865	0.151355	0.275187	0.103082	0.1271	0.0798309	TPI1	cds	AGATT	0.0309898	0.55444	N
chr12	130874687	130874688	+	0.177335	0.0956477	0.192578	0.0594231	0.0838515	0.0852429	RAN	cds	AAAGT	0.000613339	0.694261	N
chr15	84603920	84603921	+	1.4855	5.27926	3.56269	1.99633	2.13636	3.17604	ZSCAN2	5utr	GGACT	0.00215259	NA	N
chr5	137753972	137753973	-	8.43103	8.0224	8.39846	7.77536	10.6263	10.4239	HNRNPA0	cds	GGACT	6.52055e-44	5.16383e-22	Y
chr16	30443772	30443773	-	1.0049	1.11126	1.47786	0.0629025	0.398622	0.140437	SEPHS2	3utr	GGACT	0.000175026	NA	N
chr19	8308343	8308344	-	6.36435	5.79285	7.60041	1.8731	2.3628	2.21189	CD320	5utr	GCAGG	6.40913e-09	0.012289	Y
chr5	176289765	176289766	+	4.46621	2.86656	6.01699	2.59352	3.005	2.94918	SIMC1	cds	TGACT	0.00147806	NA	N
chr20	11923308	11923309	+	1.25612	1.55272	3.16684	1.58043	2.09276	0	BTBD3	cds	AGAGT	0.0214242	NA	N
chr9	124876953	124876954	+	2.41803	2.22322	1.87801	1.35465	1.93987	0.873831	ARPC5L	3utr	AGACT	0.000113045	0.0459824	Y
chr19	797415	797416	+	5.38338	10.2339	5.93782	3.16085	2.71284	1.72036	PTBP1	5utr	TGAGT	8.21129e-09	0.130837	N
chr12	56417548	56417549	-	0.620672	0.45818	0.696704	2.80965	0.659881	0.49153	TIMELESS	3utr	GGACT	0.033377	NA	N
chr20	44197592	44197593	-	2.53085	2.85427	1.51744	0.688077	1.1098	0.79401	OSER1	cds	TGACT	0.0318433	NA	N
chr19	47702400	47702401	+	6.36435	2.71726	5.80587	0.526809	14.6494	2.29381	GLTSCR1	cds	GGACG	0.0468267	NA	N
chr6	33405454	33405455	+	3.51714	1.90561	5.54197	4.81654	3.58095	4.01416	KIFC1	cds	GGACC	0.00554286	NA	N
chr15	72752663	72752664	-	7.36925	4.96548	5.1725	6.39696	8.21991	9.9561	ADPGK	cds	CAACT	4.27177e-08	2.19678e-09	Y
chr15	75347267	75347268	-	2.21077	2.71726	5.80587	11.2386	17.0909	41.2885	NA	unannotated	ACAGG	0.0282262	0.0020162	Y
chr4	154550399	154550400	-	6.02938	5.69332	4.3544	0.766267	2.44156	1.58802	PLRG1	5utr	CCAAT	0.0110091	0.172575	N
chr1	62437049	62437050	+	4.42155	3.75241	1.26674	0.526809	0	1.25117	USP1	5utr	GGAAA	0.00919842	NA	N
chr3	49015205	49015206	+	3.90793	3.03761	4.37967	3.29255	3.54607	3.39823	WDR6	cds	GGACT	2.49888e-10	0.00705627	Y
chr1	27306345	27306346	+	1.11068	1.78901	1.58342	0	0.295946	0.655374	WDTC1	cds	GGACA	0.00179378	NA	N
chr17	81868879	81868880	-	4.78287	5.67689	3.71919	1.77216	2.32194	1.8842	ARHGDIA	cds	GGACT	8.35807e-21	2.15308e-07	Y
chr10	70140116	70140117	-	1.40686	1.27545	1.29552	1.53253	0.15752	0.299192	TYSND1	cds	GGACA	0.0163395	NA	N
chr15	41299333	41299334	+	2.1925	1.31011	1.97927	0.602067	2.66352	1.25117	OIP5-AS1	ncRNA	GGACT	0.0116971	NA	N
chr21	8398758	8398759	+	0.151936	0.0663578	0.16264	0.0484295	0.0564167	0.0676861	NA	unannotated	CGAGT	5.65991e-09	0.840279	N
chr9	137077516	137077517	+	3.01469	5.62862	2.37513	0.842894	1.62771	0	UAP1L1	5utr	ACAGA	0.00639911	NA	N
chr2	84906035	84906036	+	0.356196	0.225283	0.414384	0.278852	0.320741	0.182289	TMSB10	cds	ACATG	0.0133028	0.910377	N
chr1	155738292	155738293	+	0.737539	0.698725	0.732627	0.516869	0.993909	1.17709	DAP3	3utr	GGACC	0.00154436	0.535313	N
chr22	50253205	50253206	-	5.11187	4.95265	6.33368	2.91771	2.77667	2.89744	MAPK12	3utr	GAACT	1.18457e-07	0.000762826	Y
chr6	82366248	82366249	+	2.00979	2.54082	1.58342	3.16085	1.77568	1.25117	TPBG	cds	GGACA	0.0411627	NA	N
chr3	32391852	32391853	+	15.0735	13.5863	19.001	0.842894	2.44156	1.37628	CMTM7	5utr	GTATC	0.000707705	NA	N
chr7	5621096	5621097	-	6.23036	1.50959	1.48446	3.16085	1.27386	2.4085	RNF216	3utr	TAAGG	0.00206033	0.0277818	Y
chrX	154398269	154398270	+	2.00979	1.55272	1.26674	0.32419	0.348794	0	RPL10	5utr	CTATG	0.0199404	NA	N
chr5	180791848	180791849	-	11.4128	6.14239	4.79824	4.1248	5.33526	4.27123	MGAT1	cds	GGACC	2.56069e-09	0.000382564	Y
chr17	61982322	61982323	-	1.50735	2.40672	1.18756	1.05362	0	0.764603	MED13	cds	TGACT	0.0220985	NA	N
chr2	69245926	69245927	+	5.8284	4.30528	4.22245	2.63404	5.69697	1.96612	ANTXR1	3utr	GGACC	0.0192572	NA	N
chr19	1574377	1574378	-	11.3051	7.98543	3.69464	3.16085	7.32468	0	NA	unannotated	TGACT	0.0394373	NA	N
chr20	2840636	2840637	-	5.02449	5.9521	2.11123	0.842894	0	3.44071	PCED1A	5utr	TCACT	0.00669349	NA	N
chrX	54560597	54560598	+	0.58619	0.350615	0.703742	0.191567	1.41768	1.63843	GNL3L	cds	TGACT	0.0486536	NA	N
chr20	3784957	3784958	-	4.41437	3.60453	3.26791	1.3099	2.35926	1.9354	CENPB	cds	GGACT	2.90668e-14	4.01462e-06	Y
chr5	72221064	72221065	-	0.646005	0.74139	0.583365	0.346395	0.15752	0.210656	MRPS27	cds	AAACT	0.00165362	0.387789	N
chr7	99630291	99630292	+	5.52694	7.60834	10.5561	1.26434	5.69697	10.8137	ZSCAN25	3utr	GGACT	0.0144027	NA	N
chr1	224389712	224389713	-	1.29201	1.34246	1.38549	0.842894	0.66588	0.312792	WDR26	3utr	GAACC	0.00350018	NA	N
chr12	113186854	113186855	+	1.71104	1.93095	1.7118	0.713218	1.55694	0.887926	RITA1	cds	AGACT	5.3681e-05	0.134877	N
chr17	81822753	81822754	-	1.04431	1.27801	0.950051	0.397592	0.336767	0.280874	MCRIP1	3utr	GGACA	3.97101e-05	NA	N
chr1	203852290	203852291	+	2.38002	3.88181	2.26203	1.64914	1.87812	1.1469	ZC3H11A	cds	AAACT	0.00152885	0.117326	N
chr15	85205308	85205309	-	17.8369	5.60705	8.70881	6.4838	6.51082	11.2605	NA	unannotated	GGACT	0.000382478	0.00208784	Y
chr22	20116293	20116294	-	1.66601	1.25276	2.57306	1.54188	2.24359	2.75257	TRMT2A	cds	TGACA	0.000349959	0.0492525	Y
chr9	103204479	103204480	-	0.758297	0.431312	0.688443	0.293181	0.495389	0.514499	LINC01492	intron_ncRNA	GAACA	6.24089e-05	0.557261	N
chr17	76396705	76396706	-	7.94782	11.7824	7.04622	4.35042	4.88312	4.58762	UBE2O	cds	GGACA	1.09595e-07	0.00688087	Y
chr7	102531138	102531139	-	5.52694	3.68772	3.95855	0	1.62771	0	NA	unannotated	GGAGG	0.0492935	NA	N
chr20	3209500	3209501	+	4.52204	3.83868	2.95572	0.74373	0.305195	0.327687	ITPA	5utr	TCACT	9.95363e-06	NA	N
chr1	151760104	151760105	-	0.687561	0.82313	0.433813	0.134863	0.180856	0.170614	MRPL9	cds	GTACT	0.00114553	NA	N
chr1	42926964	42926965	-	1.86624	1.24218	1.47032	0.871959	1.17195	1.61916	SLC2A1	3utr	AGACT	0.0147573	NA	N
chr14	23567782	23567783	-	16.0784	13.1981	14.2508	0	0	1.1469	AP1G2	5utr	CCAGG	0.0269588	NA	N
chr3	122384199	122384200	+	3.51714	1.9409	5.27806	5.26809	2.2196	0.573452	FAM162A	5utr	ACATT	0.00306723	0.240878	N
chr10	70299889	70299890	-	3.76837	2.42613	2.11123	0	1.46494	0.98306	LRRC20	3utr	GAACT	0.00700604	NA	N
chr1	224192646	224192647	+	1.69876	1.05217	1.41224	0.99164	1.53469	1.79515	DEGS1	3utr	TGACT	2.14058e-05	0.0393952	Y
chr9	129503650	129503651	+	6.3165	4.84084	4.29785	3.37158	13.0216	5.16107	LINC00963	ncRNA	GGACT	7.19755e-05	NA	N
chr3	49674350	49674351	+	13.5661	17.274	11.7173	3.37158	7.32468	4.9153	APEH	5utr	TCACT	1.31526e-05	0.0205903	Y
chr5	132866634	132866635	+	3.34966	3.71544	3.16684	0.810475	3.05195	2.06443	UQCRQ	5utr	GGAAA	8.86439e-05	0.134843	N
chr20	35503788	35503789	+	2.92334	3.88181	2.37513	8.42894	5.37143	4.58762	CEP250	cds	TGAGG	0.00793485	0.00288075	Y
chr10	102645144	102645145	+	1.35443	2.18793	1.18756	0.432253	1.46494	2.89744	TRIM8	cds	GGACA	0.0188786	NA	N
chr3	13316900	13316901	-	0.89626	0.671851	1.05561	0.780457	0.976623	0.36218	NUP210	3utr	GGACT	0.0269133	NA	N
chr13	27665969	27665970	+	0.677213	0.443635	0.548107	0.540317	0.250416	1.1469	POLR1D	3utr	CCAGC	0.0399773	NA	N
chr16	69118163	69118164	-	2.53869	0.908508	0.669908	0.756443	0.63008	0.834112	CHTF8	3utr	AAACT	0.00354683	NA	N
chr19	4909500	4909501	+	20.4634	41.7017	32.0642	13.4097	30.9264	29.8195	UHRF1	5utr	TCAGA	1.55263e-22	1.07895e-09	Y
chr6_GL000254v2_alt	2068333	2068334	+	0.753673	0.527926	0.617646	0.107148	0.249502	0.317229	TUBB	cds	ACAGG	0.0133924	0.358715	N
chr22	41436632	41436633	-	1.07668	2.62022	1.68898	2.24772	0.418553	1.87675	TOB2	cds	GCATT	0.00711352	NA	N
chr19	58457001	58457002	+	2.76347	3.29954	2.37513	4.21447	1.22078	6.88142	ZNF324B	3utr	AGACG	0.0346907	NA	N
chr16	58734315	58734316	-	3.78769	5.25537	6.15774	1.62095	0.915584	1.91151	GOT2	5utr	TTACC	8.38202e-06	0.247549	N
chr19	5978139	5978140	-	99.4848	24.8436	11.8756	22.4772	6.83636	15.4832	RANBP3	5utr	GCAGA	1.1782e-07	0.00288529	Y
chr6	71301882	71301883	+	7.23526	3.88181	6.33368	1.68579	2.66352	5.89836	OGFRL1	cds	GGACA	0.00827614	NA	N
chr2	9630968	9630969	-	1.71205	1.69272	2.53347	1.26434	1.62771	1.24363	YWHAQ	5utr	GGACT	1.80096e-09	6.09244e-05	Y
chr22	39317616	39317617	-	0.669249	0.426507	0.79171	0.212657	0.215526	0.301576	RPL3	cds	GAAGG	1.89451e-09	0.431352	N
chr3	196943320	196943321	+	6.77375	8.13492	6.65036	7.66267	11.1954	8.60178	NCBP2-AS2	ncRNA	GGACT	2.77552e-08	6.41509e-06	Y
chr2	74834223	74834224	-	3.51714	3.88181	1.58342	3.51206	7.32468	3.44071	NA	unannotated	ACAGG	0.0142508	0.026454	Y
chr15_KI270905v1_alt	245258	245259	-	3.15825	13.1981	7.9171	1.8062	3.05195	10.8137	HERC2	cds	GGACT	0.0494249	NA	N
chr2	176119266	176119267	+	1.89814	2.32908	2.53347	1.40482	2.03463	0.98306	HOXD10	3utr	GGATT	0.0492935	NA	N
chrX	149546848	149546849	+	0.864212	0.563243	1.27695	1.54188	0.865362	0.98306	CXorf40A	cds	TGACT	0.0433508	0.0680244	N
chr1	161160822	161160823	+	2.72758	2.45498	2.80143	2.16127	2.2196	1.9204	USP21	cds	GAACG	0.00035185	0.182977	N
chr19	36115481	36115482	+	6.28061	2.7949	1.97927	1.26434	0.723425	0.764603	TBCB	5utr	GCAGC	0.023235	NA	N
chr19	55602244	55602245	+	3.01469	3.10545	2.37513	0.64838	1.46494	1.52921	ZNF524	cds	GGACA	0.0362701	NA	N
chr19	1086101	1086102	-	9.04408	8.0224	19.5288	3.31137	3.96753	3.44071	NA	unannotated	GGACG	0.000951055	NA	N
chr16	30065790	30065791	+	0.904408	1.05132	1.13101	0.305396	0.718105	0.344071	ALDOA	5utr	CTAAA	0.00598195	0.605208	N
chr15	90642461	90642462	+	5.92889	3.58605	2.07063	3.27792	2.79035	3.6218	CRTC3	3utr	ATACT	0.000170411	NA	N
chr1	37537814	37537815	-	2.88908	2.25145	2.15921	6.08757	13.6727	3.70538	SNIP1	cds	GGACA	0.00364167	NA	N
chr9	125236875	125236876	-	0.735728	0.411223	0.633368	0.724362	0.686382	0.970068	HSPA5	cds	ATACT	0.00624765	0.0994483	N
chrX	70289926	70289927	-	4.42155	13.9745	5.01416	1.8062	0.61039	0.573452	PDZD11	5utr	GCATC	0.002923	NA	N
chr5	154888132	154888133	-	3.39153	3.62302	1.9001	2.80965	1.62771	0	GEMIN5	3utr	AGACA	0.00327733	NA	N
chr11	57796564	57796565	+	3.76837	3.33835	5.20266	5.61929	2.74675	3.70538	CTNND1	cds	AGACT	0.00196747	NA	N
chr2	128189893	128189894	+	10.2165	7.15978	3.56269	4.91688	2.92987	5.16107	UGGT1	3utr	GTACT	0.000862079	NA	N
chr19	36140094	36140095	+	2.55089	3.29954	1.95599	0.24791	0.697588	0.860178	CAPNS1	5utr	GGACG	0.000962055	NA	N
chr17	28648815	28648816	-	2.9142	3.38272	5.27806	4.21447	5.85974	7.64603	SDF2	3utr	GAACT	0.00116417	NA	N
chr6	137198220	137198221	-	3.28876	1.493	1.58342	2.7093	0.697588	3.17604	IFNGR1	cds	TGACT	0.0128666	NA	N
chr6	170553293	170553294	-	2.61991	2.8179	4.58358	0.862051	2.98413	2.75257	PSMB1	5utr	GCAGC	2.63306e-06	0.0546124	N
chr16	30351139	30351140	-	2.08423	2.56796	2.90294	1.75603	1.39518	3.19495	CD2BP2	3utr	GGACG	0.0023047	NA	N
chr7	28409367	28409368	+	15.0735	14.7509	22.1679	0.702412	9.76623	0	NA	unannotated	TCAGT	7.00445e-06	NA	N
chr1	183553129	183553130	+	1.50735	0.88727	1.40748	0.561929	0.861727	0.430089	SMG7	cds	GGACA	0.0299183	NA	N
chr20	49114772	49114773	-	4.09496	4.90433	3.87665	2.03198	2.62937	3.29112	STAU1	3utr	AGACA	3.86298e-09	0.00237506	Y
chr16	89561014	89561015	+	0.0757314	0.0478221	0.120878	0.0295025	0.0532704	0.0503141	RPL13	cds	GCAGC	0.00225787	0.001222	Y
chr1	156743084	156743085	-	0.601616	0.359158	0.446605	0.280965	0.405457	0.308478	HDGF	3utr	GGACC	0.00010867	0.456924	N
chr19	10350805	10350806	-	2.55089	1.88545	2.21679	3.09061	2.68571	0.711871	TYK2	3utr	GGACT	0.011656	NA	N
chr22	21446354	21446355	+	4.42155	2.52317	3.69464	4.21447	3.02288	4.76406	HIC2	cds	GGAGG	0.000510062	0.0229717	Y
chr7	44848086	44848087	-	12.5612	8.15179	4.75026	0	0.697588	0	H2AFV	5utr	GCACG	0.00389946	NA	N
chr17	75130539	75130540	-	0.749685	0.776361	1.52584	0.565356	0.345271	0.655374	NT5C	cds	TGACA	0.000810272	NA	N
chr16	31462745	31462746	+	12.5612	26.3963	4.29785	6.84851	5.9295	5.16107	ARMC5	cds	TGACA	0.0223677	0.0507744	N
chr14	24094349	24094350	+	1.24134	0.988096	2.15921	0.561929	0.305195	0.860178	PCK2	5utr	CCATA	0.00390903	NA	N
chr12	54241817	54241818	-	1.09462	1.30093	1.01791	1.01147	0.542569	0	CBX5	cds	AGACT	0.00045846	NA	N
chr1	155660843	155660844	-	1.96792	2.47775	1.45147	0.987766	2.33983	1.57699	YY1AP1	cds	TGACT	0.000606472	0.197782	N
chr8	144789898	144789899	-	0.195474	0.176895	0.179369	0.0782528	0.0872164	0.0917906	RPL8	cds	GCAGA	4.16768e-05	0.114352	N
chrX	48700297	48700298	+	1.67483	1.5749	1.95599	1.88306	1.20406	2.2521	SUV39H1	cds	AGAGG	0.00088327	0.0986889	N
chr14	19301215	19301216	-	10.049	3.68772	4.75026	2.52868	1.04638	0	NA	unannotated	GAATT	0.0468267	NA	N
chr1	15933948	15933949	+	2.00979	1.34099	2.03582	1.89651	1.27386	1.72036	SPEN	cds	TGAGG	0.0238488	NA	N
chr12	121004047	121004048	-	24.4047	9.74765	12.6674	12.1166	7.54664	19.354	C12orf43	3utr	GGACT	4.15989e-06	0.0357982	Y
chr9	137243594	137243595	+	0.453825	0.443635	0.475026	0.197168	0.0917017	0.115331	TUBB4B	3utr	GAACT	0.0143652	0.70408	N
chr11	65598424	65598425	-	11.5563	7.50483	6.33368	4.49543	9.39061	25.2319	MAP3K11	cds	GGACC	0.00234534	NA	N
chr5	140115154	140115155	+	4.01959	1.75525	2.01526	2.59352	3.13915	2.50234	PURA	3utr	AAACT	0.00395093	NA	N
chrX	119453091	119453092	+	6.69932	7.56952	1.05561	2.80965	3.90649	3.44071	SLC25A43	3utr	TGACT	0.0416843	NA	N
chr6	1390469	1390470	+	1.88418	1.58801	2.33346	1.73537	1.54204	0.809579	FOXF2	cds	GGACC	0.00546243	NA	N
chr8	6757286	6757287	+	3.83688	2.53611	1.9001	2.40827	6.71429	3.6218	AGPAT5	cds	TGACT	0.00164126	0.219412	N
chr1	155610240	155610241	+	34.1665	19.7972	7.9171	1.58043	4.88312	8.25771	MSTO1	5utr	GCAGC	5.52357e-05	NA	N
chr5	785693	785694	+	4.93313	6.90962	4.75026	4.56568	18.5558	7.64603	LOC101928768	ncRNA	TGACT	5.97575e-05	0.042302	Y
chr18	9547512	9547513	-	1.93249	2.49545	6.33368	1.40482	1.12687	1.72036	PPP4R1	3utr	TGACT	0.00910354	NA	N
chr3	48440268	48440269	+	6.90321	5.21271	5.21597	3.3163	6.48414	5.03992	NA	unannotated	GCAGG	7.3495e-15	1.56467e-13	Y
chr13	41131370	41131371	-	4.45026	3.10545	2.03582	2.80965	6.97588	4.30089	KBTBD6	cds	GGACT	0.00743217	NA	N
chr17	759865	759866	-	0.642475	0.715708	0.296891	0.358678	0.488312	0.539719	GLOD4	3utr	TGACT	0.0212712	NA	N
chr21	28885364	28885365	-	28.1371	42.6999	17.4176	29.5013	3.90649	34.4071	N6AMT1	5utr	GCATG	0.000144997	0.0229589	Y
chr20	3784758	3784759	-	4.60942	5.07092	6.71588	3.69358	3.61874	5.27798	CENPB	cds	GAACA	8.91655e-21	0.000476671	Y
chr19	3208088	3208089	+	1.05057	2.5509	0.550754	1.40482	2.04776	1.10991	NCLN	3utr	GGACT	0.0185092	NA	N
chr17	48623026	48623027	-	1.59313	1.86327	2.49125	2.98718	2.94708	3.23267	HOXB9	cds	GTACC	1.15286e-06	6.05321e-14	Y
chr17	7307587	7307588	+	6.45453	4.21753	4.75026	1.51085	1.77264	1.36578	EIF5A	5utr	TCATA	7.39106e-14	1.34796e-07	Y
chr21	38822928	38822929	+	8.70911	6.03837	5.10213	3.56609	3.08407	9.46196	ETS2	3utr	GGACT	0.000146166	NA	N
chr19	7863631	7863632	+	3.30181	4.21453	4.75026	0.32419	5.77096	4.12885	EVI5L	cds	GGACA	0.0443098	NA	N
chr4	186619857	186619858	-	5.35945	5.04635	5.06694	1.20413	2.79035	1.72036	FAT1	cds	GGACT	0.00452649	NA	N
chr16	19860341	19860342	-	3.51714	4.65817	1.58342	0	0	2.75257	GPRC5B	3utr	GAACA	0.0437008	NA	N
chr2	112659446	112659447	+	1.58774	0.752835	1.41962	1.3099	1.38575	1.54239	SLC20A1	cds	GGATT	0.000370213	0.0224691	Y
chr14	24188796	24188797	-	1.72268	2.53036	1.75009	0.36124	0.406926	0.299192	IPO4	5utr	TCAGT	2.26307e-05	0.641075	N
chr9	130714065	130714066	+	2.34476	2.41535	2.63903	0.936549	4.88312	2.58053	ABL1	5utr	AAACT	0.00408578	NA	N
chr16	29816781	29816782	+	0.987112	0.904686	0.864566	0.344373	0.662438	0.583171	PAGR1	cds	GGACT	3.80785e-06	0.287688	N
chr21	8438706	8438707	+	0.166674	0.105558	0.189284	0.119382	0.160102	0.090125	NA	unannotated	TAACA	2.91478e-11	0.283426	N
chr16	84662072	84662073	+	2.17728	5.65635	3.39304	4.21447	2.44156	5.2934	KLHL36	cds	CCACG	0.00928749	0.0148479	Y
chr2	131492396	131492397	-	18.2556	26.8621	11.4006	1.8731	0	1.25117	MZT2A	5utr	GCACC	2.10847e-09	0.794562	N
chr10	73808680	73808681	-	1.55302	1.66363	2.37513	2.2988	1.14897	5.35222	NDST2	5utr	TCAGC	0.0138227	0.112	N
chr6	31542032	31542033	-	13.0637	4.91696	15.8342	9.48256	5.85974	3.7535	DDX39B	5utr	GTAGA	0.00395093	0.00512287	Y
chr2	100392187	100392188	-	3.34966	2.84666	1.58342	2.24772	0.930118	1.08654	CHST10	3utr	GGACC	0.0386378	NA	N
chr19	35937333	35937334	+	1.80882	1.34569	1.05561	1.68579	3.48794	3.82301	LRFN3	5utr	GGACC	0.0212753	NA	N
chr1	149833030	149833031	+	1.27287	0.615735	0.395855	1.05362	0.5549	1.32335	HIST2H4A	3utr	AAAGG	0.0068864	0.0216816	Y
chr17	75456649	75456650	+	12.0588	21.7381	12.6674	1.05362	1.95325	3.44071	TMEM94	5utr	CCAGT	0.00359867	NA	N
chr15	90961344	90961345	+	6.17294	4.57191	5.70031	4.21447	3.25541	6.88142	RCCD1	intron	TGACA	0.00726943	NA	N
chr11	94799915	94799916	+	3.73248	4.9493	2.94064	17.9115	3.38062	5.35222	AMOTL1	cds	GGACA	0.0403457	NA	N
chr8	79765134	79765135	-	0.594735	0.465817	0.323147	1.11812	1.05801	0.389515	HEY1	3utr	GGACT	0.0453626	NA	N
chr13	28659106	28659107	+	81.3967	86.9525	53.8363	56.8953	92.7792	61.9328	POMP	5utr	CCAGC	1.98802e-09	3.15407e-09	Y
chr9	81689546	81689547	-	2.67973	9.70452	4.75026	3.37158	3.25541	10.3221	NA	unannotated	TTAAT	0.0217173	0.130664	N
chr10	122429833	122429834	+	5.10179	4.39938	4.52405	8.42894	5.5342	2.75257	PLEKHA1	cds	TGACT	0.00126282	NA	N
chr19	13140886	13140887	+	1.50735	1.80316	0.79171	0.301034	0.799055	0.882234	NACC1	3utr	AGACT	0.00464137	NA	N
chr7	155680718	155680719	+	1.93536	1.74012	2.03582	1.40482	1.22078	1.25117	RBM33	cds	GAACT	0.000307806	NA	N
chr14	23325404	23325405	+	2.44047	1.09366	2.36171	2.88662	4.38411	2.78409	BCL2L2-PABPN1	3utr	TTAAA	2.27934e-10	1.7094e-13	Y
chr22	27800478	27800479	-	3.51714	7.37543	4.75026	2.80965	8.13853	10.3221	MN1	cds	GAACT	0.0232082	NA	N
chr1	172444068	172444069	-	5.19197	9.89861	9.89637	0.766267	0	4.12885	PIGC	5utr	CCACA	0.000691203	NA	N
chr5	111730807	111730808	-	2.51224	0.939806	2.1772	1.75603	0.651082	1.05868	NREP	3utr	GGACT	0.0217446	NA	N
chr1	161160955	161160956	+	2.63187	6.14031	3.89765	1.1494	3.10744	2.94918	USP21	cds	GGACC	0.000102214	NA	N
chr9	137204666	137204667	-	5.16406	4.48349	4.65978	3.23611	4.19643	4.9153	TMEM203	3utr	GGACT	3.56886e-08	7.44506e-05	Y
chr7	5370988	5370989	-	2.29691	4.65817	9.10466	3.95107	7.48745	12.2336	TNRC18	cds	GGAGG	0.00259973	0.0161885	Y
chr17	1437067	1437068	-	2.70549	2.25851	1.38549	3.83134	1.22078	1.52921	CRK	cds	GGACA	0.0203291	NA	N
chr8_KI270816v1_alt	89282	89283	+	5.52694	5.43453	9.10466	11.5898	24.7912	32.1133	TIGD5	cds	GGACT	7.48884e-05	4.42238e-06	Y
chr2	219539220	219539221	-	0.854163	1.46139	0.879677	0	0.212309	0.598385	CHPF	3utr	GGACA	0.00476119	NA	N
chr1	94927131	94927132	-	4.52204	5.27926	5.54197	1.58043	4.88312	5.50514	CNN3	5utr	CGAGG	0.0390029	NA	N
chr4	2250694	2250695	-	12.0588	5.47335	7.49485	5.53149	4.78346	8.25771	MXD4	cds	GGACA	9.89804e-06	0.129957	N
chr19	15125712	15125713	-	1.40686	2.86656	1.00763	0.421447	0	0	ILVBL	5utr	TCACG	0.00327245	NA	N
chr20	64063564	64063565	+	3.34966	1.29394	5.54197	1.96675	2.92987	1.72036	TCEA2	intron	CCAGC	0.0241463	0.032844	Y
chr4	2242120	2242121	-	33.1616	11.3866	14.2508	16.8579	4.88312	27.5257	POLN	5utr	GCAGT	0.000911168	0.0719598	N
chr19	1577401	1577402	-	1.29398	0.795531	1.68395	0.51396	1.40319	0.784724	MBD3	3utr	ACAGG	0.000202737	0.0126969	Y
chr1	155308936	155308937	+	0.390793	0.543453	0.690208	0.100345	0.0397001	0.182693	FDPS	5utr	GGACC	0.00335242	0.723626	N
chr4	118279678	118279679	+	0.379332	0.285604	0.239007	0	0.135642	0	SNHG8	ncRNA	GGACT	0.0456917	NA	N
chr7	151071174	151071175	+	0.297747	0.22395	1.30399	0.168579	0	0.156396	SLC4A2	cds	GCAGG	0.0331167	NA	N
chr3	23919288	23919289	+	0.36405	0.202689	0.433694	0.133089	0.181943	0.188055	RPL15	cds	TCATT	0.0281755	0.114459	N
chr19	3631344	3631345	-	14.0686	3.36423	5.54197	2.95013	3.005	3.44071	PIP5K1C	3utr	GGACC	0.0224327	NA	N
chr1	151287609	151287610	+	8.14685	7.26452	7.83792	5.56912	8.00831	5.16107	ZNF687	cds	GAACG	4.00965e-07	9.61289e-05	Y
chr1	206647621	206647622	+	3.11518	3.72653	1.78135	2.80965	7.32468	5.89836	DYRK3	cds	TGACT	0.0277472	NA	N
chr16	31456992	31456993	-	4.68952	2.87254	2.63903	0	1.62771	0	NA	unannotated	GAACT	0.0284426	NA	N
chr19	17520953	17520954	+	5.69442	2.08647	8.55046	2.40827	2.44156	2.53526	PGLS	cds	GGAGG	0.00748012	NA	N
chr17	80999965	80999966	+	8.75696	6.14619	10.8403	11.5196	14.8935	9.26345	CHMP6	3utr	GGACT	0.000300867	0.000671511	Y
chrX	101412167	101412168	+	8.11362	7.17113	9.87752	6.52239	7.32468	6.74099	HNRNPH2	cds	GAACT	5.72225e-12	0.000163368	Y
chr7	102396362	102396363	+	3.76837	2.42613	2.37513	0.468274	3.25541	8.60178	PRKRIP1	5utr	TCATA	0.0196495	0.101869	N
chr17	5474646	5474647	-	2.61273	1.62666	1.05561	2.34137	1.83117	5.50514	DERL2	3utr	GGACT	0.00392924	0.0250587	Y
chr11	119018350	119018351	-	1.61393	1.09985	1.01501	0.314513	0.305195	1.04971	NA	unannotated	GCAGC	0.000554911	0.743028	N
chr5	140567296	140567297	+	0.753673	0.80871	1.02708	0.561929	0.718105	0.52264	SLC35A4	cds	GGACG	0.0446235	NA	N
chr5	179837505	179837506	-	7.62047	9.1046	2.87894	7.22481	5.4576	4.20531	C5orf45	cds	GGACG	5.86577e-05	NA	N
chr9	98011355	98011356	+	0.537503	0.453364	0.55999	0.572486	0.576746	0.460095	ANP32B	cds	GAAGG	1.10298e-05	0.00395009	Y
chr5	14508505	14508506	+	8.20666	2.76579	4.75026	2.10724	4.06926	3.44071	TRIO	3utr	TAACT	0.0131285	NA	N
chr2	159230513	159230514	+	6.8668	5.52079	6.72953	7.37532	3.66234	3.93224	TANC1	cds	GGACC	0.003144	NA	N
chr6	26598620	26598621	+	2.41803	3.15397	1.88989	1.1941	2.09276	2.1962	ABT1	cds	GGACC	0.000272372	NA	N
chr21	46431786	46431787	+	11.0539	9.09452	6.04578	3.48152	3.90649	3.93224	PCNT	cds	GGACA	0.000178897	0.118187	N
chr7	6463043	6463044	-	0.303806	0.357854	0.257766	0.0714317	0.0966954	0	KDELR2	cds	AAACT	0.0260884	NA	N
chr19	45884539	45884540	-	1.61501	1.5786	0.760041	0.82457	1.3101	1.3493	IRF2BP1	cds	GTACT	0.00666996	0.12695	N
chr20	21162018	21162019	+	2.51224	1.89777	2.77098	0	0	0	KIZ	cds	GAACT	0.0142653	NA	N
chr22	17788904	17788905	-	10.049	2.32908	1.9001	1.20413	0	4.58762	MICAL3	3utr	AGAGG	0.045601	NA	N
chr5	140303112	140303113	-	2.67973	3.88181	15.8342	7.02412	4.88312	6.88142	NA	unannotated	TCAGT	0.00895961	0.0571423	N
chr3	128620584	128620585	-	1.15743	0.680317	1.94455	0.557285	0.908487	0.745487	RPN1	cds	GAAAT	0.00770644	0.201878	N
chr19	19051845	19051846	+	3.24115	2.94619	3.64403	1.8803	2.97085	2.97575	ARMC6	cds	GGACA	3.76229e-08	0.0445368	Y
chr20	64073810	64073811	-	3.01469	1.31981	3.16684	0.64838	0.257006	1.1469	RGS19	3utr	CGACT	0.0264861	NA	N
chr19	13153580	13153581	+	1.03361	1.44564	1.58342	0.887257	1.02035	1.20425	IER2	cds	GGACG	0.0210939	NA	N
chrX	119469811	119469812	+	0.22982	0.171761	0.189065	0.0913982	0.139518	0.10348	SLC25A5	cds	TAACT	0.0436783	0.714101	N
chr19	48453112	48453113	+	11.4128	9.61394	10.7893	9.17267	14.0193	13.1244	GRWD1	3utr	TGACT	2.37273e-14	5.52415e-15	Y
chr12	106971217	106971218	+	1.72268	1.97076	1.33982	1.8062	2.92987	2.50234	TMEM263	cds	GGATT	0.00561206	NA	N
chr15	84200693	84200694	-	4.40609	4.52877	9.89637	6.67291	5.42569	5.09735	GOLGA2P7	ncRNA	GGACG	0.00261537	NA	N
chr11	65321383	65321384	+	3.83688	5.00322	9.10466	5.47881	13.6727	4.58762	CDC42EP2	cds	GGACT	0.000935182	NA	N
chrX	38561543	38561544	+	7.53673	6.09998	3.80021	0.602067	0	0	TSPAN7	5utr	GTAGT	0.000263315	NA	N
chr8	66429292	66429293	+	1.41868	0.776361	2.21679	0.590026	0.542569	1.17131	RRS1	cds	GGACC	0.00408752	0.151076	N
chr17	3663290	3663291	-	1.0049	1.2508	1.21085	0.123955	0.139518	0.202395	TAX1BP3	3utr	GGACT	0.0240195	NA	N
chr9	136441737	136441738	-	0.653183	1.38928	1.58342	0.455618	0.976623	0.54327	SEC16A	3utr	GAACT	0.0315539	NA	N
chr22	19854849	19854850	-	0.695698	1.6233	1.45147	0.383134	0	0.299192	GNB1L	5utr	CTAGG	0.0219968	NA	N
chr16	3729078	3729079	-	1.59601	2.32908	1.68238	1.10907	1.5626	3.44071	CREBBP	cds	GGACC	0.00572046	NA	N
chr7	785725	785726	+	5.2146	9.53815	6.39458	2.70362	5.23191	2.75257	DNAAF5	3utr	AAACA	4.18893e-07	0.0200279	Y
chr1	155738361	155738362	+	4.24928	4.17682	3.43074	2.61588	3.97271	4.63443	DAP3	3utr	GGACA	3.38078e-10	0.0706321	N
chr19	3462921	3462922	+	3.09843	2.62768	2.21679	3.16085	3.10744	1.29027	NFIC	3utr	AGACG	0.0196024	NA	N
chrX	154460363	154460364	+	5.62743	3.54908	3.16684	4.91688	7.32468	5.73452	PLXNA3	cds	TGACT	0.00374159	NA	N
chr1	154988707	154988708	+	2.52393	2.28749	2.31179	1.9704	2.09276	1.5435	FLAD1	cds	TGACT	1.15752e-08	0.000219334	Y
chr2	3377851	3377852	-	5.02449	3.26072	1.58342	0	2.44156	3.44071	TSSC1	5utr	CCACT	0.0231646	NA	N
chr14	73219506	73219507	+	3.46131	3.10545	3.16684	0.842894	0.915584	2.86726	PSEN1	3utr	GGACT	0.0237072	NA	N
chr16	58518882	58518883	+	1.72268	1.31011	2.71443	2.40827	2.44156	1.83505	SETD6	cds	AGACC	0.0023061	NA	N
chr19	11146226	11146227	-	2.46439	1.21431	1.96858	1.66988	1.43238	1.24248	SPC24	3utr	AGACA	3.43981e-05	0.033491	Y
chr11	64241085	64241086	+	4.01959	3.17014	2.63903	2.10724	0.257006	1.25117	FKBP2	5utr	GCAGA	0.000343498	NA	N
chr5	180848844	180848845	-	2.44047	3.88181	3.16684	3.37158	0.976623	2.94918	ZFP62	cds	GAACC	0.00923673	NA	N
chr3	155854060	155854061	-	5.3116	2.32908	3.03489	2.93181	2.82707	2.75257	SLC33A1	5utr	GGACT	0.029342	NA	N
chr2	20447540	20447541	+	1.64166	1.10573	2.51651	2.24772	2.55565	3.01062	RHOB	cds	TCAGT	2.87332e-05	0.0120665	Y
chr1	107057138	107057139	+	1.98188	2.12945	2.55106	1.05362	1.67054	2.66378	PRMT6	cds	AGACT	0.000765412	NA	N
chr17	50695567	50695568	-	2.18713	3.34071	2.74459	1.22922	1.87812	4.70834	ANKRD40	3utr	GAACT	9.62561e-05	0.0330474	Y
chr10	87342709	87342710	+	6.28061	9.89861	10.0283	7.37532	17.4397	11.6984	LINC00863	ncRNA	GGACG	0.000456308	0.00131108	Y
chr16	86538178	86538179	-	9.37904	14.7509	5.14611	14.7506	13.0216	4.12885	NA	unannotated	GGACA	0.0290541	NA	N
chr22	30428757	30428758	+	1.77134	0.74959	1.68725	0.825515	1.58371	1.70565	MTFP1	3utr	AGATG	2.49693e-05	0.000175259	Y
chr5	14652859	14652860	-	0.532104	0.400371	0.623471	0.317788	0.338358	0.202709	NA	unannotated	GGATT	0.00220183	0.0383007	Y
chr3	49012581	49012582	+	2.27615	2.02177	2.56932	2.38209	3.05195	2.40516	WDR6	cds	GTACA	2.63199e-07	0.0228246	Y
chr8	42535162	42535163	-	18.7581	13.0687	31.6684	10.8372	18.5558	7.64603	SLC20A2	intron	GGACT	0.00269199	0.0468008	Y
chr3	50607606	50607607	-	8.03918	16.3036	10.2922	16.8579	24.4156	6.88142	CISH	cds	TGACT	0.0143607	NA	N
chr2	219565417	219565418	-	0.570347	0.799887	0.692746	0.0936549	0.585974	0.13493	OBSL1	cds	GGACT	0.0133081	NA	N
chr5	140550613	140550614	-	1.22821	0.910217	0.857685	0.481654	0.771018	0.448788	SRA1	3utr	AGACT	0.017599	NA	N
chr13	21140545	21140546	+	55.2694	38.7404	61.7533	10.9576	22.5375	11.8513	SAP18	5utr	TTAGT	7.67181e-21	1.39067e-06	Y
chr3	196943206	196943207	+	1.41868	1.10909	1.31042	0.619775	1.27891	1.58802	NCBP2-AS2	ncRNA	AGACA	0.0164635	0.0887879	N
chr2	110383446	110383447	-	7.8717	5.67714	4.52405	3.65254	2.98413	1.72036	NA	unannotated	TAACT	1.10166e-05	0.136528	N
chr1	42696717	42696718	+	0.423115	0.164608	0.502522	0.178355	0.197537	0.14597	YBX1	cds	CCATT	0.020382	0.447895	N
chr17	79834821	79834822	-	0.43067	0.258787	0.923661	1.07034	1.26016	0.72436	CBX4	cds	GCATG	0.0480362	0.115689	N
chr3	39407759	39407760	+	0.155754	0.0927336	0.153234	0.0835597	0.0967963	0.123928	RPSA	cds	ACAGT	0.00201953	0.864009	N
chr20	38012084	38012085	-	1.18761	1.63036	1.78135	0.702412	0.61039	1.1469	TTI1	cds	AAACT	0.033996	NA	N
chr1	28743531	28743532	+	2.47875	1.70799	1.58342	0.301034	1.13939	0	YTHDF2	cds	GGACG	6.1269e-05	NA	N
chr3	48639898	48639899	-	6.8668	5.00322	7.12539	4.21447	2.44156	4.12885	CELSR3	cds	GGACT	0.00303337	NA	N
chr19	1095374	1095375	-	72.0176	63.9204	33.8456	19.5672	23.9717	17.8917	POLR2E	5utr	GCAGT	2.32943e-13	4.21305e-15	Y
chr7	149070636	149070637	-	6.23036	5.69332	2.85015	1.40482	2.44156	4.58762	ZNF786	cds	GAACT	0.0110643	NA	N
chr17	3726300	3726301	+	2.10115	1.27041	2.71443	2.10724	1.95325	3.17604	GSG2	cds	TGACT	0.0158455	NA	N
chr17	7312191	7312192	+	0.206652	0.146439	0.297635	0.134354	0.111487	0.0874757	EIF5A	3utr	TCATC	0.0376334	0.75878	N
chr19	1605461	1605462	-	82.1275	45.299	42.2042	3.98033	7.59596	6.69027	UQCR11	5utr	GCAGT	1.53296e-65	1.53315e-10	Y
chr5	150374714	150374715	+	0.550301	0.531195	0.941492	0.320666	0.305195	0.727843	TCOF1	cds	ACAGG	0.00226653	0.148632	N
chr1	42851981	42851982	+	1.86624	1.60818	1.00763	1.29676	1.12687	0	ZNF691	cds	GGACT	0.0471971	NA	N
chr21	42836259	42836260	-	1.82709	2.23204	11.0839	5.61929	4.88312	0	NA	unannotated	AGACT	0.0442831	NA	N
chr17	8162947	8162948	-	10.8864	9.75997	5.88127	0.301034	1.95325	1.52921	VAMP2	5utr	CCAGT	0.000132343	NA	N
chr1	227735434	227735435	+	12.2597	18.6327	29.5572	1.1494	4.88312	4.9153	SNAP47	cds	TCACT	2.83526e-07	0.157449	N
chr2	86026984	86026985	-	2.88908	2.10727	2.48823	0.74373	1.22078	2.42874	POLR1A	3utr	GGACA	0.0174585	NA	N
chr2	73234307	73234308	+	11.8704	12.688	14.4174	6.18122	7.4792	9.10465	CCT7	5utr	GCATT	6.50115e-39	1.95769e-26	Y
chr17	59707675	59707676	+	5.52694	3.72653	10.5561	2.40827	4.06926	2.75257	VMP1	5utr	CCAGC	0.000300859	0.136528	N
chr14	24232655	24232656	+	2.00979	0.436703	1.46162	0	0	0	GMPR2	5utr	TCAGT	0.0374657	NA	N
chr12	57727798	57727799	+	1.05779	2.17381	3.16684	1.1494	0.44392	0.764603	AGAP2-AS1	ncRNA	TGACT	0.0206589	NA	N
chr3	52257322	52257323	-	6.24472	6.23677	2.83923	4.28841	4.15429	3.3861	WDR82	3utr	TTACT	4.53502e-05	0.00229895	Y
chr22	28795201	28795202	-	1.76969	1.46544	1.63491	0.474477	1.02977	0.419599	XBP1	cds	GAACT	1.16736e-11	0.139689	N
chr19	41869190	41869191	+	0.341027	0.19385	0.294004	0.148208	0.155558	0.153979	RPS19	cds	AAAAT	3.47519e-07	0.509802	N
chr18	76442792	76442793	-	9.04408	4.10362	15.0425	10.5362	6.21488	7.86448	ZNF516	cds	GGACT	0.00422309	NA	N
chrM	3999	4000	+	0.44589	0.256053	0.734615	0.377239	0.341331	0.309073	ND1	cds	TTATT	0.00133418	0.969834	N
chr13	75526541	75526542	-	0.352783	0.382863	0.471657	0.127711	0.238201	0.463916	COMMD6	3utr	GGACT	0.01446	NA	N
chrX	108733268	108733269	-	0.795544	0.901581	0.63681	0.304137	0.634805	0.695093	IRS4	cds	TGACA	0.037586	0.647526	N
chr3	13340276	13340277	-	1.50735	1.16454	1.18756	0.887257	0.861727	0	NUP210	cds	TGATG	0.0082674	NA	N
chr8	6757253	6757254	+	1.78648	2.3888	1.97927	0.602067	1.62771	3.44071	AGPAT5	cds	AGACT	0.0454635	NA	N
chr16	1959575	1959576	+	5.4476	5.82707	15.7169	1.94863	2.89478	3.9035	NDUFB10	5utr	GTAGA	5.15805e-46	2.8733e-18	Y
chr19	45408279	45408280	+	2.12802	2.71726	4.04652	1.40482	1.91837	1.72036	CD3EAP	cds	GGACT	0.0041791	0.0585385	N
chr17	747774	747775	-	0.463799	0.816175	0.436805	0.255422	0.232529	0.305841	GEMIN4	cds	AGACA	0.0118768	NA	N
chrX	53938198	53938199	-	1.45152	4.26999	2.63903	3.79302	1.30216	0.860178	PHF8	3utr	GGACA	0.0148559	NA	N
chr11	119336033	119336034	+	1.36379	1.34569	1.69652	1.28266	3.75624	2.09435	RNF26	cds	GGAGG	0.0059763	0.00296094	Y
chr7	4762906	4762907	+	11.9332	30.4999	10.5561	43.8305	33.4842	41.2885	FOXK1	3utr	GGACA	0.00046939	NA	N
chr21	44519650	44519651	+	10.3839	3.53676	4.48635	10.5362	2.92987	12.0425	NA	unannotated	GGACT	0.0178452	NA	N
chr13	54440778	54440779	-	0.710888	0.630047	0.682925	0.49956	0.434237	0.367991	NA	unannotated	AAACA	3.34072e-08	0.44799	N
chr22	20117556	20117557	+	8.08287	4.62288	9.89637	2.63983	2.89231	3.18049	RANBP1	5utr	CCAGA	3.76778e-22	3.72508e-10	Y
chr11	295212	295213	+	5.42645	7.76361	6.33368	2.10724	4.88312	13.7628	ATHL1	3utr	GGACT	0.036905	NA	N
chr16	57756941	57756942	+	0.89626	0.667398	0.387058	0.179339	0.3005	0.229381	KATNB1	cds	GGACT	0.0305748	NA	N
chr22	20067755	20067756	+	22.1077	8.79876	6.33368	4.81654	6.97588	5.50514	NA	unannotated	GGACA	0.0477291	NA	N
chr21	8258256	8258257	+	0.310713	0.126301	0.392001	0.065313	0.0896071	0.0959399	NA	unannotated	ACATG	5.75757e-09	5.95268e-09	Y
chr2	241126752	241126753	-	3.81861	4.81344	3.95855	5.26809	2.92987	11.0103	PASK	cds	GGACC	0.0244481	NA	N
chr6	73519898	73519899	-	0.361036	0.215832	0.494564	0.216701	0.183672	0.175774	EEF1A1	cds	TGAGA	2.10284e-07	0.00402648	Y
chr22	26491989	26491990	+	2.26102	10.6103	2.94064	4.21447	4.27273	3.93224	NA	unannotated	TGACT	0.00442759	NA	N
chr1	52032810	52032811	-	3.01469	2.48436	2.53347	0.766267	0	0	KTI12	cds	GAACT	0.0234253	NA	N
chr5	173317744	173317745	-	4.58233	3.0389	3.37597	3.54903	4.09552	4.22834	STC2	3utr	GCAGG	5.48569e-07	3.17042e-08	Y
chr13	48233205	48233206	+	6.63232	7.90477	6.33368	1.40482	3.58095	2.86726	ITM2B	5utr	GCAGT	2.31962e-07	0.0085376	Y
chr19	58457074	58457075	+	8.03918	4.43635	5.54197	1.40482	3.25541	1.25117	ZNF324B	3utr	AGACT	0.00953766	NA	N
chr21	8401066	8401067	+	1.34773	1.13773	1.52766	0.759364	0.9025	1.00886	NA	unannotated	CGACC	1.25138e-83	1.40559e-62	Y
chrX	135343805	135343806	-	2.00979	2.42613	1.58342	0.602067	3.66234	6.88142	ZNF75D	5utr	GAACT	0.0487441	NA	N
chr3	50188438	50188439	+	17.0833	2.62768	5.22528	0.526809	2.92987	5.63026	SEMA3F	3utr	GGACA	0.0133022	NA	N
chr12	120446383	120446384	-	33.1616	25.1023	36.4186	3.16085	2.92987	10.3221	TRIAP1	5utr	CCACC	5.43878e-08	0.0260124	Y
chr17	21534251	21534252	-	2.00979	1.05363	0.904811	0.5747	1.54204	1.83505	C17orf51	3utr	CAAGC	0.0409639	NA	N
chr10	102657249	102657250	+	2.23311	1.20767	0.85261	3.7462	1.08514	0.688142	TRIM8	cds	CCAGC	0.0309438	NA	N
chr10	78037194	78037195	+	3.41074	2.00379	2.94309	2.65356	3.67766	3.91859	RPS24	cds	GCATG	0.000135277	0.11011	N
chr19	1597363	1597364	-	1.40686	0.720907	1.51145	1.1494	2.60433	1.1469	UQCR11	3utr	AAACT	0.0151733	NA	N
chr12	6867546	6867547	+	0.450308	0.389921	0.503815	0.138721	0.243051	0.217408	TPI1	cds	TCAGC	0.000208395	0.853525	N
chr19	45079265	45079266	+	29.142	37.2653	7.46469	4.21447	2.84848	3.05841	GEMIN7	5utr	GTAGC	0.0391105	NA	N
chr5	179773997	179773998	+	1.7779	1.37628	2.14893	0.210724	1.69031	0.917523	MAML1	cds	GGACA	0.00106203	NA	N
chr16	2949174	2949175	+	2.11028	1.81151	1.46162	0.842894	0.976623	0	FLYWCH1	3utr	AAACT	0.0233988	NA	N
chr3	141738276	141738277	+	6.69932	3.88181	7.12539	0	0.976623	0.98306	RNF7	5utr	ACAGA	0.0374102	NA	N
chr7	50447033	50447034	-	1.17238	1.16454	2.77098	3.27792	2.44156	0.860178	FIGNL1	cds	AAACA	0.0475414	NA	N
chr7	128739403	128739404	+	0.669932	1.16454	1.78135	0.632171	1.22078	0.917523	CALU	5utr	GCATC	0.0107613	0.0770275	N
chr11	119174837	119174838	+	2.13541	4.36703	2.11123	3.37158	1.39518	3.93224	NLRX1	cds	GGACA	0.0143168	NA	N
chr12	6975790	6975791	+	0.83333	0.823894	0.894976	0.481654	0.627829	0.218458	EMG1	cds	GAAGT	0.0330288	NA	N
chr3	136195432	136195433	-	1.50735	1.55272	4.22245	0	0.887839	0	MSL2	5utr	AGACT	0.0340801	NA	N
chr7	149455567	149455568	-	3.01469	2.08647	3.88657	2.66177	2.2196	3.01062	ZNF777	cds	GGACC	0.00178298	NA	N
chr19	38374780	38374781	+	1.70274	3.30672	0.931423	0.47793	0.532704	0.85131	PSMD8	cds	GCATC	2.02016e-05	0.123789	N
chr7	150379360	150379361	+	1.14845	6.98725	6.33368	1.05362	2.44156	1.1469	ZNF775	5utr	GCAGT	0.0269393	NA	N
chr13	113456398	113456399	-	3.61763	3.75241	4.75026	3.79302	4.88312	0	DCUN1D2	3utr	GAACA	0.048156	NA	N
chr1	211942028	211942029	-	4.09137	2.58026	2.63903	1.09264	1.69848	5.50514	INTS7	cds	GAACT	0.000267738	NA	N
chr19	41397355	41397356	-	9.62586	9.60747	13.346	7.37532	3.938	7.15668	NA	unannotated	ACAAC	7.74249e-15	2.18737e-05	Y
chr10	129964273	129964274	-	7.03428	10.8691	7.9171	0	9.76623	0	NA	unannotated	CCATT	0.0468267	NA	N
chr19	41268222	41268223	+	2.67973	3.00193	5.75789	8.42894	15.8701	6.88142	HNRNPUL1	cds	AGATG	0.0365274	0.00485504	Y
chr6	31632658	31632659	+	8.67866	6.89021	4.66229	7.69599	9.22367	7.70719	PRRC2A	cds	TGACT	0.000257117	0.00155118	Y
chr17	76391222	76391223	-	13.1039	14.8521	14.5901	7.87441	13.0216	15.7868	UBE2O	cds	AGACT	7.56679e-09	2.88555e-05	Y
chr7	873425	873426	+	1.5369	1.62123	1.77343	2.45844	2.44156	2.36549	SUN1	3utr	GGACA	0.00274674	NA	N
chr3	100261011	100261012	+	4.01959	10.4809	1.05561	1.05362	0	0	TBC1D23	5utr	TCAAC	0.0117663	NA	N
chr8	42048830	42048831	-	3.51714	3.28461	2.11123	5.4186	0	11.469	KAT6A	cds	GAACA	0.0212923	NA	N
chr2	178539026	178539027	+	2.00979	2.40672	3.95855	5.61929	7.32468	0	TTN-AS1	ncRNA	GAACT	0.0223677	NA	N
chr16	69118426	69118427	-	1.25171	1.28146	0.85261	0.640173	0.786265	0.578811	CHTF8	3utr	GGACC	6.18614e-05	0.131635	N
chr12	124913290	124913291	-	0.358892	0.37621	0.546391	0.212182	0.276452	0.29868	UBC	cds	TGACT	6.74804e-13	0.0393018	Y
chr10	73414057	73414058	-	28.1371	19.409	4.75026	4.21447	3.25541	1.1469	ANXA7	5utr	CCATC	0.000672106	NA	N
chr16	31076982	31076983	+	2.55089	1.50959	3.69464	4.21447	3.17403	6.88142	ZNF646	cds	GAACT	0.00928749	0.0334987	Y
chr11	1469818	1469819	-	5.62743	1.493	2.63903	1.58043	0.813853	0.72436	MOB2	3utr	GAACT	0.00924099	NA	N
chr17	4671785	4671786	-	0.65106	0.499849	0.508956	0.0453169	0.394595	0.400083	PELP1	cds	AGACT	0.00414536	NA	N
chr16	24540143	24540144	+	1.57912	0.873406	1.58342	2.68194	4.34055	3.7535	RBBP6	5utr	CTAGG	0.0370135	0.0096377	Y
chr19	34254580	34254581	+	9.54653	18.6327	3.16684	8.42894	4.88312	6.88142	KIAA0355	5utr	CCAAG	0.010569	NA	N
chr10	103077016	103077017	+	6.19687	8.92816	4.22245	14.0482	10.7429	6.88142	CNNM2	cds	GGACA	0.0442801	NA	N
chr10	112446913	112446914	-	2.41175	4.85226	3.56269	0	2.09276	0	ZDHHC6	5utr	GGAGA	0.0190655	NA	N
chr3	40532436	40532437	+	3.34966	2.03795	2.11123	4.21447	1.83117	4.12885	ZNF621	cds	TGACT	0.0331973	NA	N
chr19	58314826	58314827	+	1.18434	1.58969	1.88298	1.21434	0.640409	1.00093	LOC105372481	ncRNA	AAACA	0.00087845	0.235076	N
chr7	156950386	156950387	+	2.51224	1.66918	0.863683	0.602067	1.30216	0.860178	NOM1	cds	TGACT	0.0373782	NA	N
chr10	78035693	78035694	+	0.456997	0.324621	0.432108	0.387429	0.398235	0.374189	RPS24	cds	AAAAT	5.33134e-08	0.00117566	Y
chr3	131381766	131381767	+	7.03428	5.04635	8.70881	16.8579	4.88312	6.88142	NUDT16	5utr	CCATT	0.0380722	NA	N
chr10	103601750	103601751	-	3.31616	4.05433	2.85015	2.68194	2.44156	1.52921	SH3PXD2A	3utr	AGACG	0.000708769	NA	N
chr2	200811921	200811922	+	4.01959	3.36423	3.16684	0.602067	1.95325	0	BZW1	5utr	GCAGA	0.00209943	NA	N
chr22	46268007	46268008	+	9.04408	12.0336	15.0425	2.10724	2.44156	5.73452	TTC38	5utr	CCAGA	0.000976185	0.219202	N
chr11	65333871	65333872	+	8.18274	5.9521	9.23661	0.24791	4.88312	1.83505	DPF2	5utr	GCAGA	5.27917e-06	0.0577113	N
chr1	33299241	33299242	+	3.34966	1.72917	1.97927	0.702412	1.08514	0.764603	ZNF362	3utr	GGACT	0.00154088	NA	N
chr2	172088568	172088569	+	3.01469	2.95017	2.77098	3.27792	6.1039	1.37628	DLX1	3utr	GGACT	0.0493317	NA	N
chr7	5529542	5529543	-	0.307411	0.186937	0.290294	0.0525401	0.0860117	0.0712486	ACTB	cds	CCAGG	0.00113775	0.0445979	Y
chr19	5691616	5691617	+	0.227553	0.260516	0.19236	0.0540086	0.0636388	0.0577866	RPL36	cds	AGACT	5.0981e-14	0.394048	N
chr1	244751770	244751771	+	6.69932	3.38776	6.33368	4.21447	3.10744	2.50234	NA	unannotated	AGACA	0.00275168	NA	N
chr6	149566374	149566375	+	3.51714	6.59907	4.75026	0	4.88312	0	NA	unannotated	TCACC	0.0336939	NA	N
chr5	72220751	72220752	-	1.40267	1.02796	1.64676	1.33089	1.76722	1.66822	MRPS27	3utr	CCATC	0.000138578	0.0563526	N
chr17	746156	746157	-	1.22821	0.959035	2.19919	0.227809	0.794926	0.516107	GEMIN4	cds	GAACT	0.00121102	NA	N
chr8	73294601	73294602	+	5.69442	9.31634	22.1679	4.21447	2.92987	3.44071	RDH10	5utr	TCAGA	0.00048909	0.224969	N
chr19	1632382	1632383	-	7.43624	2.0703	2.37513	0.766267	2.2196	3.82301	TCF3	cds	TCAGG	0.00357844	NA	N
chr20	298016	298017	+	5.8284	3.99272	9.18383	5.26809	7.32468	6.88142	ZCCHC3	cds	GGACG	0.0139619	0.0541981	N
chr21	46228804	46228805	-	6.69932	22.5145	6.33368	0	4.88312	20.6443	LSS	5utr	GCAGG	0.00959677	NA	N
chr7	102659682	102659683	-	3.34966	6.05562	3.56269	5.26809	0	3.82301	POLR2J2	intron	GGACA	0.00504751	NA	N
chr19	49492053	49492054	+	0.347824	0.1744	0.287894	0.196818	0.373174	0.263189	RPL13A	3utr	TGAGT	0.0177559	0.33954	N
chr20	63287745	63287746	+	1.67483	1.85132	2.27617	0.766267	2.13636	1.86615	ARFGAP1	cds	GGAGG	0.00381982	0.00703402	Y
chr6	42050523	42050524	+	43.2106	59.0035	18.2093	16.8579	4.88312	20.6443	TAF8	5utr	GCACA	2.98048e-05	0.10594	N
chr7	135166379	135166380	-	1.30941	1.14171	1.85642	2.59352	2.87242	3.35679	C7orf49	3utr	TGACT	0.00241002	NA	N
chr5	112867792	112867793	+	2.67973	2.24282	3.16684	1.34097	3.10744	2.50234	SRP19	3utr	GGACA	0.0238488	NA	N
chr17	7577437	7577438	+	0.253032	0.115293	0.259832	0.0604948	0.103473	0.11754	EIF4A1	cds	AGAGT	0.00292955	0.842702	N
chr1	52033242	52033243	-	1.78648	1.60818	1.16117	1.50517	0.424619	1.44872	KTI12	cds	GAACT	0.0365097	NA	N
chr17	40019495	40019496	-	0.796988	1.32628	0.651996	0.501723	0.942356	0.98306	MED24	3utr	GGACT	0.00572835	NA	N
chr19	36548097	36548098	-	1.80882	2.11735	0.950051	2.10724	1.62771	0.98306	ZNF529	cds	AAACT	0.0215809	NA	N
chr19	10654374	10654375	+	0.677721	0.776361	1.11426	0.329255	0.495389	0.387686	ILF3	5utr	GCAGT	0.00552623	0.271519	N
chr17	3660845	3660846	+	3.34966	2.68198	2.96891	1.75603	2.2196	3.93224	CTNS	3utr	GGACT	0.0108305	0.0555227	N
chr9	128907492	128907493	+	1.8552	2.77272	2.90294	1.34097	2.57006	1.8109	LRRC8A	cds	GGACG	0.0441664	NA	N
chr16	2177620	2177621	+	0.921156	0.431312	1.16117	0.210724	0.488312	1.25117	TRAF7	3utr	ACAGC	0.0478385	NA	N
chr16	70251909	70251910	-	0.488093	0.504635	0.475026	0	0.101732	0	EXOSC6	5utr	CCAAG	0.0321168	NA	N
chr6	112087481	112087482	-	10.5514	2.7949	17.4176	1.58043	2.92987	0	TUBE1	5utr	GCAGA	0.000162581	NA	N
chr5	157266127	157266128	+	7.03428	9.31634	6.33368	2.10724	1.83117	1.72036	CYFIP2	5utr	GCATC	0.0019023	0.0808604	N
chr8	65719412	65719413	-	21.3541	8.88502	12.2715	8.78015	18.0675	50.4638	PDE7A	cds	GGACA	0.000160636	0.0163451	Y
chr7	4791402	4791403	+	2.72758	2.42613	3.43074	3.27792	4.88312	2.29381	AP5Z1	3utr	GGACT	0.0458405	NA	N
chr11	112082769	112082770	+	4.35456	4.26999	3.39304	4.68274	3.10744	7.56957	C11orf57	cds	TAACA	0.00115137	NA	N
chr9	88462677	88462678	+	1.74182	1.89238	0.527806	1.40482	0.305195	3.44071	SPIN1	cds	TGACT	0.042153	NA	N
chr17	39408293	39408294	-	2.81371	2.48436	2.37513	1.20413	0.488312	0	MED1	cds	AAACT	0.0329916	NA	N
chr14	19097867	19097868	+	2.17728	19.409	3.16684	1.26434	3.66234	7.86448	LINC01296	intron_ncRNA	GGACT	0.0132571	NA	N
chr9	112574365	112574366	+	3.68462	2.39966	17.4176	2.10724	6.51082	4.9153	KIAA1958	cds	AGACT	0.0144588	NA	N
chr6	31632527	31632528	+	8.94359	8.97129	7.12539	8.42894	10.1732	10.0354	PRRC2A	cds	GGACC	0.000208514	0.000662667	Y
chr4	112637170	112637171	+	3.01469	2.71726	3.95855	5.61929	0	2.29381	LARP7	5utr	CTATC	0.0269393	NA	N
chr19	2427565	2427566	-	0.747231	0.522279	0.602145	0.099164	0.488312	0.18109	TIMM13	5utr	GCACG	0.0139233	0.775624	N
chr17	76225975	76225976	-	0.580565	0.696186	0.59729	0.219152	0.316874	0.358923	RNF157	intron	AAACT	2.81705e-14	0.29316	N
chr3	53891857	53891858	-	5.57261	7.37543	5.80587	2.91771	1.70909	2.29381	SELK	5utr	GGAGC	2.17735e-05	0.0250942	Y
chr10	102630206	102630207	+	14.4035	8.73406	4.29785	5.26809	13.2542	14.9097	SUFU	3utr	TGACT	0.00208793	NA	N
chr5	173318078	173318079	-	2.26746	2.04677	2.94064	2.34137	2.60994	3.44071	STC2	cds	CCAGC	1.39481e-06	2.43281e-08	Y
chr15	75505815	75505816	-	3.01469	1.46646	1.29552	0.383134	1.33176	0.573452	PTPN9	cds	GGACT	0.0451577	NA	N
chr1	228395173	228395174	-	0.502449	0.941044	0.821032	0.759986	0.894092	1.09704	TRIM11	cds	GGACC	0.0346672	NA	N
chr16	2208981	2208982	+	2.32213	2.22126	3.72683	1.03576	1.26834	2.13882	MLST8	3utr	GGACC	8.12296e-09	0.0491363	Y
chr17	13017987	13017988	-	1.63296	1.3802	0.527806	0	0	0	ELAC2	5utr	GTAGG	0.0397353	NA	N
chr9	122159778	122159779	-	20.7009	29.5017	17.6438	9.63307	12.4791	8.75817	NDUFA8	5utr	GCATG	2.21398e-08	0.000114567	Y
chr19	10691817	10691818	+	3.8127	3.06348	2.21679	2.91182	5.12327	4.34616	ILF3	3utr	GGATG	1.37159e-05	3.00281e-06	Y
chr16	30397524	30397525	+	4.63369	2.92628	4.03772	6.08757	5.4576	4.21312	ZNF48	cds	GGACA	0.000122281	NA	N
chr12	56121371	56121372	+	1.59109	1.05037	1.9001	0.842894	3.75624	2.06443	ZC3H10	cds	GAACA	0.015554	NA	N
chr11	65014167	65014168	+	18.2556	21.0727	14.7032	1.94514	4.34055	2.94918	ARL2	5utr	GGACT	9.11926e-11	0.0177643	Y
chr21	41993233	41993234	-	2.51224	5.12398	2.63903	0.842894	0.61039	1.72036	ZBTB21	cds	AGACT	0.0220055	NA	N
chr14	19099795	19099796	+	1.60784	0.702422	2.07063	2.52868	0.871985	1.42374	LINC01296	intron_ncRNA	TGAGC	0.00211446	0.164793	N
chr1	234607448	234607449	-	10.2971	11.461	15.3685	14.9546	20.1729	16.7988	IRF2BP2	cds	GGACT	1.5568e-16	6.1955e-06	Y
chr7	4877831	4877832	-	4.3067	2.49545	3.74263	1.94514	3.58095	6.25584	RADIL	cds	GGACC	0.00413338	NA	N
chr6	3019654	3019655	+	2.15335	1.64977	0.764409	0.308376	0.400255	0.349903	NQO2	cds	TAACT	0.00931274	NA	N
chr21	46363576	46363577	+	2.87114	2.40302	1.84732	3.48152	4.88312	1.01947	PCNT	cds	GGACT	0.0043178	NA	N
chr19	45712395	45712396	-	4.57787	4.91696	6.46563	3.56609	10.628	17.777	FBXO46	cds	GGACG	0.000315044	0.138577	N
chr16	30948132	30948133	+	8.68518	5.232	5.14611	11.2386	15.9515	14.623	FBXL19	3utr	GGACT	0.000253382	0.0242807	Y
chr1	1324649	1324650	-	6.81097	6.42263	6.59758	2.10724	2.71284	1.25117	CPSF3L	5utr	TCACC	0.00679964	NA	N
chrX	150766857	150766858	-	2.22135	3.92494	2.71443	1.05362	2.04776	0.860178	CD99L2	3utr	TGACT	0.00672126	NA	N
chr17	41968146	41968147	+	0.474535	0.776361	1.19826	0.306507	0.424619	0.215044	CNP	cds	GGACA	0.0358018	NA	N
chr12	6849740	6849741	-	1.28404	0.938103	1.73186	1.60916	1.16612	1.63843	CDCA3	cds	GGACT	0.0163522	0.374477	N
chr8	66634679	66634680	-	7.53673	6.21089	4.75026	5.05736	4.88312	4.58762	VCPIP1	cds	TAACT	0.0219756	NA	N
chr20	38574953	38574954	+	2.13541	1.99636	2.37513	2.40827	6.83636	1.96612	RALGAPB	cds	GAACT	0.0243487	NA	N
chr19	4793490	4793491	+	5.76338	7.69892	6.26483	5.30208	4.55758	6.88142	FEM1A	cds	GGACA	6.6988e-07	0.0169521	Y
chrX	152869177	152869178	+	0.789562	0.698725	0.669908	1.31702	1.54204	0.49153	NSDHL	3utr	GGATT	0.0475414	0.174171	N
chr21	44515557	44515558	-	4.27081	6.46968	5.93782	0	3.90649	20.6443	TSPEAR	intron	GAACC	0.0160745	NA	N
chr12	122142711	122142712	+	1.3914	0.500878	1.18756	1.8062	0.651082	0.688142	MLXIP	3utr	AGACT	0.0330495	NA	N
chr17	75890971	75890972	-	3.15825	3.91556	2.67202	0.263404	3.25541	0.40479	TRIM65	cds	GGATT	0.00153422	NA	N
chr9	132896282	132896283	-	4.2023	4.42526	5.54197	8.42894	7.93506	17.8917	TSC1	cds	GGACA	0.00577473	0.0585905	N
chr16	3289671	3289672	+	6.24094	9.81869	9.95292	6.46219	2.84848	10.8137	ZNF263	cds	TAACA	1.1596e-07	0.0147264	Y
chr7	2242185	2242186	-	12.31	14.2333	9.50051	5.26809	2.71284	0	MRM2	5utr	GCAGG	0.000144518	0.184496	N
chr20	41405047	41405048	-	4.91283	5.04635	4.43357	6.32171	6.27829	4.9153	CHD6	cds	TGACT	0.0378395	NA	N
chr5	176599829	176599830	-	0.768451	1.43627	1.18756	0.957834	0.945119	0.312792	GPRIN1	cds	GGACA	0.0241811	NA	N
chr1	10472521	10472522	-	1.93249	5.77958	4.75026	0.526809	0.939061	0	DFFA	5utr	GTAGA	0.000298168	NA	N
chr1	44778089	44778090	+	0.137703	0.067172	0.143091	0.0608162	0.0485983	0.0662353	RPS8	cds	GCAGT	0.000110783	0.711693	N
chr15	101976148	101976149	+	3.87603	6.59907	3.16684	2.10724	2.09276	1.72036	WASH3P	ncRNA	GGACC	0.0487441	NA	N
chr14	60648934	60648935	-	1.3914	0.776361	2.21679	0.64838	1.48617	1.22883	SIX1	cds	CAACT	0.029928	NA	N
chr16	11837680	11837681	-	0.653183	0.612917	0.989637	0.255422	0.44392	1.44872	RSL1D1	3utr	GGACT	0.00586218	NA	N
chr8	93734629	93734630	-	31.1518	5.62862	5.06694	5.90026	8.13853	5.35222	RBM12B	cds	GGACT	0.0340424	NA	N
chr15	90271821	90271822	+	3.12291	3.10545	3.06577	4.78917	3.953	4.75315	NGRN	3utr	AAACA	3.57885e-08	1.42815e-08	Y
chr14	92161712	92161713	+	4.01959	2.26936	0.395855	0.421447	0	0	CPSF2	cds	AGACC	0.0311411	NA	N
chr17	81932764	81932765	-	0.877001	0.684251	1.23155	0.276359	0.620735	0.660617	PYCR1	3utr	GAAGG	0.00129818	0.06068	N
chr16	1827796	1827797	+	3.8856	3.77829	1.40748	1.34097	1.69848	4.34616	FAHD1	cds	TGACT	0.000949125	NA	N
chr8	48921428	48921429	-	48.2351	16.8212	30.085	0	0	6.88142	SNAI2	5utr	TCAGT	3.62355e-06	NA	N
chr5	173164142	173164143	+	3.64275	2.91805	2.15921	1.40482	1.99764	2.42874	BNIP1	3utr	GGACA	0.00126981	NA	N
chr14	49894109	49894110	+	10.2541	9.65276	9.71164	10.1147	10.2656	11.0465	ARF6	cds	GGACC	1.90395e-07	1.5504e-07	Y
chr7	149475101	149475102	-	24.62	12.0336	24.068	11.3264	14.039	25.9377	ZNF746	cds	GGACA	3.61032e-06	0.00317671	Y
chrX	101616662	101616663	-	0.699059	0.54802	0.503815	0.893979	1.72345	0.98306	ARMCX6	cds	CAAGG	0.019643	0.0459824	Y
chr16	28292064	28292065	-	23.1126	5.69332	4.75026	2.10724	4.88312	0	NA	unannotated	GCATT	0.0109811	NA	N
chr14	35292387	35292388	+	3.26592	24.8436	1.75935	0	0.542569	2.06443	PSMA6	5utr	GCAGT	0.00285412	NA	N
chr19	1207083	1207084	+	0.96549	1.00221	0.815701	0.842894	0.976623	0.9677	STK11	cds	GAAGG	0.000411704	0.0279034	Y
chr17	44398687	44398688	-	3.39153	2.68198	6.86148	1.40482	8.13853	0	GPATCH8	cds	TTACT	0.0380287	NA	N
chr4	112231772	112231773	+	6.02938	3.88181	4.75026	6.32171	2.44156	0	AP1AR	5utr	GCAGC	0.0365386	NA	N
chr19	38619182	38619183	+	0.933119	0.959035	0.974412	0.383134	0.61039	0.509735	EIF3K	5utr	CCACC	0.00761541	NA	N
chr7	157138968	157138969	+	4.01959	1.68212	2.77098	0.526809	0	0	UBE3C	5utr	GCAGT	0.0411422	NA	N
chr10	15088775	15088776	-	29.142	34.9363	11.0839	0	7.32468	6.88142	ACBD7	5utr	GCAGA	8.21546e-05	NA	N
chr3	49022082	49022083	+	2.81371	4.26999	1.35722	0	0	0.382301	NDUFAF3	5utr	GCAGG	0.00162024	NA	N
chr12	120440551	120440552	+	0.239471	0.196926	0.270074	0.142141	0.197044	0.157952	COX6A1	3utr	CCACT	0.000600424	0.307264	N
chr15	82540023	82540024	-	0.16861	0.0795477	0.169296	0.0665943	0.0929696	0.0854353	RPS17	cds	AGATC	0.0428969	0.090427	N
chr1	1665718	1665719	-	8.34838	9.57512	5.40225	5.05736	7.4683	10.1197	SLC35E2B	3utr	GGACG	1.06688e-05	NA	N
chr8	144140079	144140080	+	1.16357	1.67216	0.696704	0.683428	0.418553	1.1469	HGH1	3utr	GGACT	0.00951712	NA	N
chr17	45107551	45107552	+	4.01959	7.14252	4.27523	1.94514	1.79904	0.430089	NMT1	3utr	AGACA	0.000139123	NA	N
chr15	67190605	67190606	+	2.12145	4.78756	1.58342	2.10724	0.61039	2.29381	SMAD3	3utr	GAACT	0.0316927	NA	N
chr7	56079705	56079706	+	2.21077	0.99681	1.75935	1.52438	1.62771	2.54313	SUMF2	cds	TCAGC	4.57659e-06	0.0103048	Y
chr1	20501137	20501138	-	13.2464	7.43672	7.60041	6.92377	7.78659	9.43738	MUL1	cds	GGACA	3.29688e-05	0.0613404	N
chr11	65122310	65122311	+	3.51714	5.24044	6.33368	0	1.95325	1.96612	MRPL49	5utr	ACAGT	0.0497245	NA	N
chr9	137108705	137108706	+	6.9625	4.0759	5.4954	1.88925	4.27273	4.58762	MAN1B1	3utr	GAACT	8.86056e-06	0.0393422	Y
chr1	19328692	19328693	+	1.04859	1.22	1.74176	0.752584	1.02205	0.645133	PQLC2	3utr	CCAGG	0.0174265	NA	N
chr4	7055567	7055568	+	4.27081	2.99454	5.80587	2.45844	1.39518	2.50234	TADA2B	3utr	AGACT	0.0305734	NA	N
chr11	65777913	65777914	-	3.56282	6.65453	6.55988	2.60896	4.73052	5.50514	AP5B1	cds	TGACT	0.00519119	0.0546005	N
chr8	41598425	41598426	+	3.34966	3.2829	3.60668	2.61588	7.32468	5.40683	GPAT4	5utr	AGACA	1.53923e-05	NA	N
chr3	9470599	9470600	+	8.35321	9.20543	5.80587	3.84799	8.04278	3.98398	SETD5	cds	AGACT	5.58565e-06	0.0038552	Y
chr7	44848079	44848080	-	6.78306	9.12225	3.16684	1.20413	2.71284	2.75257	H2AFV	5utr	GTATT	0.00726727	0.224688	N
chr9	33076644	33076645	-	0.532004	1.98943	1.26674	0.561929	0.195325	0	SMU1	5utr	TGAGG	0.0252985	NA	N
chr19	33300257	33300258	-	1.08864	0.862624	1.72737	0	0.375624	0	CEBPA	3utr	AGACT	0.0137033	NA	N
chr4	128271319	128271320	-	8.11957	7.74263	7.25734	6.74315	4.42532	4.17056	PGRMC2	cds	GGATT	1.24134e-07	8.97943e-05	Y
chr20	35503815	35503816	+	5.16804	7.20907	2.96891	11.941	3.75624	1.29027	CEP250	cds	GGACC	0.0486259	NA	N
chr3	52770939	52770940	-	27.1322	21.3499	10.2922	4.21447	1.22078	10.3221	NEK4	5utr	GCAGA	0.000131663	NA	N
chr9	99222281	99222282	+	9.24506	15.993	12.3507	1.68579	2.25375	3.82301	NA	unannotated	TCAGT	1.02358e-06	0.180384	N
chr6	111483536	111483537	+	2.34476	3.62302	1.26674	0	1.22078	0	TRAF3IP2-AS1	ncRNA	CCAGT	0.0499958	NA	N
chr16	89100802	89100803	+	2.00979	2.45848	2.9909	1.78305	4.4392	2.29381	ACSF3	cds	GGACA	0.021957	NA	N
chr12	53253645	53253646	+	2.44047	3.33835	1.58342	1.96675	2.1974	1.03221	MFSD5	cds	GGACA	0.0115291	NA	N
chr10	128098985	128098986	-	2.44047	5.82271	2.63903	4.21447	1.22078	2.58053	MKI67	3utr	GAACA	0.032157	NA	N
chr1	155308913	155308914	+	1.5552	2.44852	1.58342	0.351206	0.43992	0.224394	FDPS	5utr	TTAGG	5.7453e-06	0.323115	N
chrX	72572842	72572843	-	17.0833	13.7157	19.7927	5.05736	8.13853	5.16107	HDAC8	5utr	TCAGA	6.24089e-05	0.0449837	Y
chr15	75208117	75208118	+	1.4687	3.26889	2.16678	2.69726	1.77568	1.9268	C15orf39	cds	GGACT	0.00133877	NA	N
chr16	87408474	87408475	-	1.29201	1.63036	1.42508	1.40482	3.10744	1.52921	ZCCHC14	3utr	GAACT	0.000933082	NA	N
chr19	629967	629968	-	0.393221	0.458759	1.02457	0.747729	1.11369	1.29838	POLRMT	cds	GGACC	0.00536994	NA	N
chr10	102146881	102146882	+	1.33986	0.856675	1.58342	0.221814	0.976623	0	PPRC1	cds	TGACT	0.0260976	NA	N
chr2	70088539	70088540	+	1.33022	1.16235	1.2984	1.64628	2.11768	1.96612	PCBP1	cds	AGAGG	1.11503e-11	9.20516e-08	Y
chr16_KI270853v1_alt	2020496	2020497	+	13.5661	1.84386	4.75026	2.10724	14.6494	3.44071	NA	unannotated	TGATG	0.0245995	NA	N
chr12	53269342	53269343	+	2.72758	1.27041	0.79171	1.48746	3.17403	6.02125	ESPL1	cds	CGAGG	0.0139291	0.0596357	N
chrX	112822657	112822658	-	1.81737	1.48803	1.38953	1.09467	1.53924	1.35818	AMOT	cds	AGATG	9.5433e-05	0.0776884	N
chr1	231337182	231337183	-	11.6568	5.75801	6.72953	7.96067	6.91775	8.94585	EXOC8	cds	GGACC	0.0155276	NA	N
chr9	137302270	137302271	-	39.6934	21.544	50.6694	54.7881	22.7879	16.0567	NA	unannotated	CTAGT	1.97737e-07	0.00110926	Y
chr19	49673725	49673726	+	0.372184	0.517574	0.989637	0.49582	0.292987	0.929922	BCL2L12	cds	GGACT	0.0402872	NA	N
chr6	21594235	21594236	+	5.52694	2.37303	3.00016	5.39979	7.65462	4.34616	SOX4	5utr	TCAGC	4.58027e-05	0.000224204	Y
chr10	103602514	103602515	-	0.745569	1.63036	1.29019	1.23955	0.976623	0.645133	SH3PXD2A	cds	CAACC	0.00283135	0.0260749	Y
chr3	10279739	10279740	+	4.38501	3.55624	4.13448	2.59352	4.25304	4.34616	TATDN2	3utr	TGACT	6.04271e-05	0.0421481	Y
chr22	19037401	19037402	-	0.463799	0.635205	1.79454	0.383134	1.1098	0.611682	DGCR2	3utr	GGACT	0.0146365	NA	N
chr12	113186897	113186898	+	1.79134	4.33849	2.62395	1.43292	1.51545	1.57934	RITA1	cds	GGACT	1.29355e-06	0.00724723	Y
chr1	17407838	17407839	-	2.15335	2.15656	1.41674	3.37158	2.1974	1.87675	RCC2	3utr	GGACT	7.87551e-05	NA	N
chr16	2631253	2631254	+	18.0882	4.26999	6.33368	12.6434	14.6494	27.5257	NA	unannotated	ACAGC	0.0475504	NA	N
chr7	76329563	76329564	-	0.439643	0.776361	1.58342	0.665443	1.06818	1.61916	YWHAG	3utr	GAACT	0.0278657	NA	N
chr22	25039596	25039597	+	4.39643	4.17294	2.37513	1.68579	3.90649	0	KIAA1671	cds	GGACA	0.00608778	NA	N
chr3	114086237	114086238	+	15.4084	7.93614	4.15648	8.42894	7.59596	6.38989	QTRT2	3utr	GGACC	0.0021277	NA	N
chr22	30976555	30976556	+	1.57912	2.54082	1.80962	0.443628	2.71284	2.58053	TUG1	ncRNA	TGACT	0.0493656	NA	N
chr16	88861288	88861289	+	1.33986	1.69388	2.37513	1.12386	1.69848	1.1469	TRAPPC2L	3utr	GGACC	0.0445214	NA	N
chr3	177025443	177025444	-	5.8619	8.76179	3.16684	2.80965	9.76623	1.72036	TBL1XR1	3utr	TGACT	0.010724	NA	N
chr13	52461619	52461620	+	1.19099	1.73905	1.9001	1.37428	0.935065	2.21981	CKAP2	cds	GGACA	0.000568963	NA	N
chr1	154273810	154273811	+	0.407157	0.313531	0.393047	0.169426	0.224746	0.132335	HAX1	cds	AGACT	0.0399938	0.707509	N
chr4	151104222	151104223	+	0.200217	0.102576	0.138863	0.0659407	0.0851706	0.096619	RPS3A	cds	CTATT	0.0133902	0.796265	N
chr6	157944082	157944083	+	1.26934	2.48436	3.69464	2.34137	0.915584	3.12792	SNX9	3utr	ACAGG	0.000722741	0.0485176	Y
chr15	84199367	84199368	-	4.42155	1.75975	1.58342	1.05362	0	0	GOLGA2P7	ncRNA	AGACA	0.0381514	NA	N
chr1	25815821	25815822	+	1.24607	0.528586	1.01339	1.27711	1.77568	2.17308	SEPN1	3utr	CTAGG	0.00151054	0.220412	N
chr6	30617839	30617840	+	8.03918	3.10545	4.75026	2.10724	19.5325	4.58762	MRPS18B	5utr	TCAAT	0.049055	NA	N
chr12	48939025	48939026	-	1.49787	0.755379	1.12446	0.404589	0.614432	0.48718	ARF3	cds	TCAGG	0.000130171	0.326704	N
chr16	84700007	84700008	+	2.79138	6.98725	3.95855	0.468274	1.62771	4.58762	USP10	5utr	GTATG	0.0131868	NA	N
chr19	55453129	55453130	-	4.01959	3.09251	2.02945	2.03286	2.44156	2.82903	ISOC2	3utr	AGACT	6.71248e-10	0.0071587	Y
chr1	92840624	92840625	+	0.286639	0.155437	0.296213	0.164043	0.18567	0.156771	RPL5	cds	GAAGT	3.32363e-07	0.186282	N
chr22	37805731	37805732	+	1.06178	1.15796	0.807867	0.32419	0.381494	0.3781	H1F0	cds	GAACG	0.00155267	NA	N
chr11	57330348	57330349	-	0.298556	0.186902	0.275377	0.0864507	0.174397	0.100215	SSRP1	cds	GAAGG	0.0139016	0.778161	N
chr1	42696682	42696683	+	0.558276	0.378713	0.625248	0.452898	0.550619	0.496153	YBX1	cds	CCAGT	0.00319413	0.163967	N
chr9	114049976	114049977	+	3.51714	11.6454	6.96704	1.05362	2.09276	2.58053	ZNF618	cds	GTACT	0.000711513	NA	N
chr2	127864514	127864515	-	1.70833	3.88181	2.37513	1.40482	3.25541	0.860178	AMMECR1L	3utr	GGACA	0.0139616	NA	N
chr7	143305553	143305554	+	1.13051	0.776361	1.18756	0.156091	0.44392	0.625584	CASP2	3utr	AGACA	0.0494249	NA	N
chr1	150964393	150964394	+	0.669932	0.826449	0.923661	0.24791	1.22078	0	SETDB1	3utr	GAACT	0.0238488	NA	N
chr3	119498561	119498562	+	5.02449	7.86066	6.15774	1.29676	1.22078	2.6467	TIMMDC1	5utr	GGACT	0.000588099	0.416727	N
chr3	25783442	25783443	-	12.5612	18.6327	12.6674	3.6124	16.2771	11.469	NGLY1	5utr	TCAGT	0.000470723	0.0128106	Y
chr17	45105784	45105785	+	0.881849	0.883446	0.730809	0.82457	0.881674	0.779029	NMT1	3utr	GAACT	0.00283198	0.25524	N
chr14	19302875	19302876	-	3.01469	0.776361	0.719736	1.40482	0.861727	1.47459	LOC107987205	5utr	CTAGG	0.0324523	NA	N
chr19	17232256	17232257	-	1.62698	2.0703	2.04913	0.74373	1.56957	1.56396	NR2F6	3utr	GGACT	0.00182496	NA	N
chr21	25607483	25607484	-	6.53183	9.31634	3.16684	4.21447	0.697588	3.44071	MRPL39	5utr	TCACC	0.0181507	NA	N
chr12	54396151	54396152	-	15.4084	11.6454	19.5288	14.7506	23.439	13.7628	ITGA5	3utr	GAAGG	2.56736e-05	4.86675e-05	Y
chr7	100096090	100096091	-	0.277492	0.241851	0.287103	0.0798195	0.0623045	0.0650213	MCM7	cds	GAACT	0.000750609	0.670815	N
chr11	57308715	57308716	-	2.28386	3.26072	3.39304	6.02067	5.32704	6.88142	TNKS1BP1	cds	TCAGG	0.0316333	0.0571181	N
chr2	241720083	241720084	+	3.61763	9.31634	16.6259	12.6434	6.51082	5.16107	ING5	intron	GGACA	0.0206865	NA	N
chr16	57756879	57756880	+	0.448997	0.221818	0.884852	0.243143	0.250416	0.417056	KATNB1	cds	TCAGG	0.0366562	NA	N
chr15	40955951	40955952	+	3.01469	2.52317	2.92933	2.16419	4.88312	4.33275	CHAC1	3utr	TGACT	0.0368611	0.0929572	N
chr2	173955134	173955135	-	5.11584	5.53804	5.54197	9.03101	7.32468	20.6443	SP3	cds	GGACA	0.00257863	NA	N
chr14	20333283	20333284	-	1.57912	7.14252	0.527806	0	0	0	CCNB1IP1	5utr	CCACT	0.0390032	NA	N
chr11	73395573	73395574	+	4.32106	3.74065	2.96891	1.53253	4.06926	3.8708	RELT	3utr	GGACT	0.00482635	NA	N
chr3	53091902	53091903	-	1.59109	1.91382	1.9712	1.56537	1.54204	2.45765	RFT1	cds	TGACT	0.000105562	0.0177708	Y
chr2	130346566	130346567	+	1.91474	1.39428	1.13478	1.09264	1.52906	0.675854	IMP4	3utr	GAACT	1.68162e-06	0.0152956	Y
chr1	70250730	70250731	+	2.17	2.10016	1.9133	1.06846	1.84118	1.48215	SRSF11	cds	GAACT	1.45422e-10	0.0386663	Y
chr7	4996866	4996867	+	5.35945	5.82271	2.60133	2.52868	2.66352	5.73452	RNF216P1	ncRNA	AGACT	0.00143105	NA	N
chr19	1986249	1986250	-	6.26583	5.66744	5.32205	3.41929	5.05445	5.36346	BTBD2	3utr	AGACA	2.21169e-13	0.000227668	Y
chr17	17846641	17846642	-	2.51224	13.7157	3.95855	4.91688	10.5801	2.86726	TOM1L2	3utr	TGACT	0.0484795	NA	N
chr1	10461658	10461659	-	4.26215	3.69696	2.18512	0.906338	1.33643	2.44472	DFFA	cds	GAACT	1.64592e-09	0.237543	N
chr12	109534772	109534773	+	3.87603	3.10545	1.38549	3.79302	1.87812	2.29381	UBE3B	cds	GAACT	0.00608351	NA	N
chr1	6524617	6524618	-	3.24659	7.41072	5.454	3.68766	11.2312	8.84754	NOL9	3utr	GGACT	0.000267794	0.00605652	Y
chr1	37799919	37799920	+	8.2904	4.76168	5.77948	1.70372	2.6119	3.72744	MANEAL	cds	AGACA	5.73623e-06	0.0868038	N
chr22	19176133	19176134	-	0.31403	0.350856	0.311029	0.0476211	0.0875895	0.208528	SLC25A1	cds	GGACT	0.00715985	NA	N
chrX	73851191	73851192	-	0.883197	0.593381	1.13808	1.24771	2.2471	1.33975	XIST	ncRNA	CTAGT	4.26633e-07	0.00288005	Y
chr19	10718053	10718054	+	7.70421	20.9618	9.50051	8.42894	0.813853	4.58762	DNM2	5utr	GGAGG	0.00880977	NA	N
chr19	39480850	39480851	+	7.32984	10.2383	3.52671	1.18532	1.03581	1.62981	TIMM50	cds	GCAAG	1.05811e-10	0.147575	N
chr22	26452621	26452622	-	1.40686	1.43014	0.923661	0.383134	1.5025	0	HPS4	3utr	GGACC	0.0132571	NA	N
chr1	154936715	154936716	-	0.753673	0.511262	0.950051	0.234137	0.33294	0.176447	PMVK	5utr	TCAGC	0.0184431	NA	N
chr12	124011668	124011669	+	4.05004	4.04106	6.50035	2.5698	3.72047	4.70834	ZNF664	5utr	TGACT	1.46729e-05	NA	N
chr16	28285912	28285913	-	2.76347	2.15264	2.37513	4.81654	2.62937	6.02125	NA	unannotated	TGACA	0.0170283	NA	N
chr17	82615807	82615808	-	2.62819	2.96429	2.11123	1.83238	4.57792	2.89744	WDR45B	3utr	GGACC	0.000870064	NA	N
chr11	65121567	65121568	-	0.367919	0.236408	0.436406	0.153996	0.191188	0.18513	FAU	cds	TGAGG	9.52845e-10	0.874141	N
chr11	66347440	66347441	-	1.0049	1.02339	1.16673	0.407852	0.418553	0	B4GAT1	cds	GGACT	0.00377244	NA	N
chr9	33265048	33265049	+	7.43624	3.59067	1.97927	0.561929	1.22078	2.29381	CHMP5	5utr	CTAGT	0.000153181	NA	N
chr6	31652645	31652646	-	9.24506	24.8436	15.8342	1.68579	3.25541	0	BAG6	5utr	GTACG	0.00470859	NA	N
chr6	136261359	136261360	-	3.15172	3.45049	1.58342	0.965816	0.751249	0.480099	BCLAF1	cds	GGACT	0.00017452	0.45805	N
chr11	65719395	65719396	+	1.0049	0.84694	0.431842	0.234137	0.385509	0.448788	KAT5	3utr	CCAGG	0.0257484	NA	N
chr13	27622907	27622908	+	0.465572	0.421554	0.373863	0.445432	0.359493	0.580899	POLR1D	cds	GAAGG	0.00374481	NA	N
chr3	126461854	126461855	-	5.59871	5.48807	6.23471	4.53866	4.88312	7.15668	ZXDC	cds	AGACT	1.11105e-06	0.00350865	Y
chr20	327977	327978	+	5.51468	5.49664	4.84922	2.3601	1.71337	1.48788	SOX12	3utr	AAACT	2.49856e-11	0.0171976	Y
chr1	228082729	228082730	+	1.9281	2.53578	2.58279	0.362835	0.718834	0.506608	ARF1	5utr	GCAAA	6.4026e-20	0.647232	N
chr19	38211831	38211832	-	14.571	11.6454	14.7786	23.4806	10.4638	30.4749	DPF1	3utr	GGACA	0.0231018	NA	N
chr3	153162898	153162899	+	6.40622	3.05978	4.75026	3.11504	2.79035	5.50514	RAP2B	cds	GGACC	0.000923911	0.03386	Y
chr15	90241346	90241347	+	3.61763	18.6327	5.38363	3.68766	6.27829	3.44071	GDPGP1	cds	GGACT	0.0227441	NA	N
chr12	1646974	1646975	+	7.53673	8.53997	2.53347	1.05362	1.95325	10.3221	WNT5B	3utr	AAACT	0.0160774	NA	N
chr2	27131347	27131348	-	0.259887	0.507011	0.325998	0.775075	1.29918	1.91151	PREB	3utr	GGACT	0.0446951	NA	N
chr20	36050452	36050453	-	2.49215	2.27733	2.29596	2.40827	2.62021	3.10774	NORAD	ncRNA	TGACC	0.000355235	0.0025547	Y
chr8	11758419	11758420	+	11.7717	9.1046	11.5363	12.6434	21.6252	12.9982	GATA4	cds	GGACT	0.000129379	0.0751533	N
chr19	3535580	3535581	+	7.20176	6.6422	4.85241	3.404	4.63896	5.92122	FZR1	3utr	GGACT	4.55688e-10	8.14264e-05	Y
chr15	84473434	84473435	+	4.57787	5.1018	30.085	2.26933	2.03463	3.82301	NA	unannotated	GGACT	0.000175709	NA	N
chr17	75128937	75128938	+	10.049	4.32544	7.52124	5.36387	8.78961	5.16107	ARMC7	cds	GGACT	0.000711283	0.115689	N
chr1	93876920	93876921	-	2.29691	2.10727	5.54197	1.29676	2.03463	0.625584	DNTTIP2	cds	AGACA	0.0225564	NA	N
chr2	70088608	70088609	+	1.16312	0.915181	1.37644	1.32219	1.66298	1.43925	PCBP1	cds	TAACT	2.63399e-09	4.17227e-05	Y
chr22	39521814	39521815	+	0.463799	0.360977	0.393047	0.165169	0.24444	0.153603	ATF4	cds	GGATT	5.80883e-06	0.793641	N
chr12	103777302	103777303	-	6.02938	9.16106	2.11123	4.21447	4.88312	20.6443	NT5DC3	3utr	GTACT	0.00667213	NA	N
chr10	43387652	43387653	-	0.87761	0.602822	0.912962	0.815144	1.34707	0.811347	HNRNPF	cds	GCATG	0.000819104	0.00501428	Y
chr4	7030539	7030540	+	2.23311	3.36423	3.16684	2.10724	3.41818	3.12792	TBC1D14	3utr	AAACA	0.00887806	NA	N
chr19	13138326	13138327	+	0.680737	0.946782	0.612936	0.312183	0.457792	0.614413	NACC1	cds	GGACA	0.00183093	NA	N
chr6	42879910	42879911	+	23.1126	8.28119	3.69464	4.56568	1.22078	5.89836	RPL7L1	cds	GCATG	0.00102458	0.0104294	Y
chr11	78079860	78079861	-	39.3585	43.4762	23.8644	3.77849	6.51082	7.70719	NDUFC2-KCTD14	5utr	TGAGT	3.56457e-22	1.44025e-06	Y
chr14	30622318	30622319	+	7.70421	12.6806	3.80021	9.83376	14.6494	6.88142	SCFD1	5utr	GCAGT	0.00388177	0.0233217	Y
chr3	129437173	129437174	-	2.00979	1.55272	2.11123	1.40482	0.813853	2.58053	MBD4	cds	AGACT	0.0343363	NA	N
chr19	3538504	3538505	-	5.10179	5.90035	3.56269	5.00468	5.65414	4.9153	NA	unannotated	GGACA	0.000609629	0.0220874	Y
chr1	23845545	23845546	-	5.27571	2.65257	2.71443	4.74128	1.95325	2.42874	FUCA1	3utr	GGACC	0.0232082	NA	N
chr8	65719379	65719380	-	11.4558	15.6566	10.6881	5.47881	5.29004	8.25771	PDE7A	cds	GGACT	0.000568963	NA	N
chr18	12030383	12030384	+	1.22821	1.22924	1.35722	1.29676	1.87812	1.72036	IMPA2	cds	CCAGC	0.0492935	NA	N
chr17	76039333	76039334	-	1.78997	2.14024	2.63903	2.88358	2.99288	1.33805	SRP68	3utr	GGATT	0.000319245	0.0342095	Y
chr16	20735080	20735081	-	3.21567	1.48214	0.678608	0	1.12687	0	THUMPD1	3utr	AAACT	0.0483107	NA	N
chr17	39204083	39204084	+	1.02603	0.907577	1.22491	0.521287	0.574484	0.74329	RPL19	cds	ACAGC	3.68384e-05	0.485011	N
chr22	40346499	40346500	+	12.0588	17.8563	14.2508	4.21447	1.22078	0	ADSL	5utr	CCAGG	0.00434878	NA	N
chr9	132264285	132264286	-	6.8668	6.0815	4.22245	2.95013	6.1039	10.3221	SETX	cds	GGACA	0.0330941	NA	N
chr17	8379809	8379810	-	0.190223	0.0824578	0.173715	0.127092	0.137447	0.133476	RPL26	cds	GCATT	0.0319968	0.718018	N
chr19	19057651	19057652	+	2.26102	1.83964	1.77343	0.916189	0.560358	1.21437	ARMC6	3utr	TGACT	5.13667e-05	NA	N
chrX	154428676	154428677	+	10.5179	12.7276	11.4138	3.99266	7.59596	2.50234	ATP6AP1	5utr	GCAGT	9.71669e-28	9.47982e-07	Y
chr20	50891472	50891473	-	13.9968	9.18694	6.14739	5.98183	11.1614	10.3221	ADNP	cds	TGACT	8.1453e-07	9.16846e-06	Y
chr12	6852125	6852126	+	4.77326	3.68772	3.56269	3.16085	1.95325	5.16107	USP5	5utr	GGAGG	0.014213	NA	N
chr1	42766822	42766823	-	0.653183	1.26159	0.821032	0.255422	0.595502	0.655374	P3H1	cds	GGACT	0.0388595	NA	N
chr15	57708757	57708758	+	6.60361	4.06097	6.06977	4.21447	14.6494	11.469	GCOM1	cds	TGACT	0.00969623	NA	N
chr4	6642163	6642164	+	0.31595	0.293116	0.383248	0.547142	0.405674	0.419599	MRFAP1	3utr	CGACT	0.00435403	0.00411341	Y
chr19	4794191	4794192	+	7.4171	5.7601	7.49485	2.71901	5.07093	7.1034	FEM1A	3utr	GGACT	7.7461e-08	0.0521243	N
chr1	160425192	160425193	+	2.13541	2.52317	4.43357	0	2.44156	1.87675	VANGL2	cds	GGACA	0.00190117	NA	N
chr10	102657183	102657184	+	2.76347	5.24044	1.29552	1.68579	0.574484	0.327687	TRIM8	cds	GGACA	0.0112949	NA	N
chr1	231336096	231336097	-	4.52204	3.49363	0.633368	1.20413	2.44156	0	EXOC8	cds	AGACA	0.0483107	NA	N
chr2	130190602	130190603	+	0.17012	0.157177	0.154062	0.0273667	0.0328461	0.0172467	MZT2B	cds	AGAGC	0.0478834	0.476021	N
chr17	79784512	79784513	+	1.5369	3.45834	3.36477	2.10724	3.15966	1.32335	CBX2	cds	GGACT	0.000954903	NA	N
chr16	89285277	89285278	-	1.30046	1.59839	1.9001	1.26434	3.13915	3.82301	ANKRD11	cds	GGACA	0.0407461	NA	N
chr7	135186041	135186042	-	10.8864	4.0759	8.31295	7.45637	5.12727	6.88142	WDR91	3utr	TGACT	9.95992e-05	0.00154272	Y
chr16	1986262	1986263	+	2.00979	2.17381	2.1772	0.32419	1.05581	0.90545	GFER	3utr	GAACT	0.0011962	NA	N
chr5	14710964	14710965	-	5.02449	4.37585	2.87894	1.05362	1.52597	2.45765	ANKH	3utr	CAACT	0.00148061	0.0415038	Y
chr7	4974043	4974044	+	5.52694	3.88181	3.16684	1.40482	1.22078	0	RNF216P1	ncRNA	GCAGG	0.0379005	NA	N
chr6	35688914	35688915	-	14.0686	16.6918	9.50051	5.05736	14.6494	13.7628	FKBP5	5utr	CCAGT	0.000564502	0.0134909	Y
chr17	76145029	76145030	-	4.28756	4.83069	3.87058	1.40482	4.34055	1.52921	RNF157	3utr	GAACT	0.000688474	NA	N
chr6_GL000252v2_alt	2911883	2911884	-	5.02449	6.98725	3.36477	2.80965	10.987	2.06443	GPANK1	cds	AGACT	0.014919	NA	N
chr17	43523940	43523941	+	7.81587	4.41114	7.65319	6.08757	5.85974	1.52921	DHX8	3utr	TGACT	1.85534e-07	0.0212915	Y
chr16	1771512	1771513	-	0.738292	1.00006	1.25582	0.183238	0.718105	0.448788	NME3	cds	CCATC	0.000178703	0.54143	N
chr16	30738545	30738546	+	2.19821	2.16734	2.05844	0.49582	1.44685	1.49596	SRCAP	cds	TGACT	0.000593092	0.0525273	N
chr3	10005497	10005498	+	2.61273	2.43999	2.85015	3.51206	1.95325	0	EMC3-AS1	ncRNA	CCAGG	0.0088947	NA	N
chr9	133031007	133031008	+	1.82138	1.91104	0.659758	0.51396	0.424619	0	GTF3C5	5utr	ACAGG	0.00803519	NA	N
chr19	17301389	17301390	+	7.3214	4.75521	2.63903	3.37158	1.62771	1.1469	NA	unannotated	GGACC	0.00127991	NA	N
chr22	21000242	21000243	-	1.02222	0.601054	1.01622	0.903101	0.985583	1.55806	THAP7	cds	GCAGG	0.0120205	0.0179714	Y
chr20	354406	354407	+	1.20588	1.07212	3.39304	1.68579	1.00167	1.10991	NRSN2	3utr	AGACT	0.00424944	NA	N
chr16	56451529	56451530	+	12.5612	4.0759	3.16684	1.05362	14.6494	0	OGFOD1	5utr	ATAAA	0.0215809	NA	N
chr14	99514835	99514836	-	1.16568	1.35863	1.52252	0.802756	1.26599	3.44071	CCDC85C	3utr	GGACA	0.00420455	NA	N
chr2	8730691	8730692	-	17.0833	5.62862	14.2508	1.58043	1.95325	3.44071	KIDINS220	3utr	TTACT	0.0331193	NA	N
chr9	136477279	136477280	-	2.28386	1.91104	1.58342	1.51721	2.99288	1.49596	SEC16A	cds	GGACC	0.00803519	0.0547831	N
chr21	33551695	33551696	+	6.55576	5.80583	7.65319	2.10724	2.83536	6.30797	SON	cds	GGACT	0.000209423	0.0298787	Y
chr9	124861961	124861962	-	5.13614	7.15362	7.28919	0.552717	1.17593	0.769633	NA	unannotated	CTACT	6.20839e-58	0.00324283	Y
chr22	29053654	29053655	+	3.39153	7.91889	1.18756	6.74315	0.542569	5.73452	ZNRF3	3utr	GAACT	0.0246198	NA	N
chr15_KI270905v1_alt	1329248	1329249	+	4.01959	2.63963	9.50051	2.80965	2.79035	3.44071	APBA2	cds	GGAGG	0.0256999	0.09071	N
chr4	102869022	102869023	+	2.34476	3.45049	4.43357	1.17069	0.751249	0.299192	CISD2	5utr	GCAGG	0.0036648	NA	N
chr3	56623359	56623360	-	5.02449	3.57126	7.12539	3.51206	3.38062	3.44071	FAM208A	cds	AGACT	0.00154473	NA	N
chr16	67927827	67927828	+	1.8552	2.26439	1.13101	0.665443	1.13561	2.86726	PSKH1	3utr	TGACA	0.0437008	NA	N
chr6	47286204	47286205	-	3.76837	2.77272	1.58342	4.21447	3.90649	0	TNFRSF21	cds	AGACT	0.0232082	NA	N
chr1	223796188	223796189	-	1.33986	1.55272	2.77098	1.05362	1.74397	3.05841	TP53BP2	cds	TGACT	0.0161059	NA	N
chr13	113229969	113229970	+	2.51224	1.29394	2.71443	0.383134	0	1.72036	CUL4A	intron	GGACT	0.00558935	NA	N
chr2	105881609	105881610	+	2.34476	0.998179	2.28716	0	0.861727	0.49153	NCK2	cds	GGACG	0.0169565	NA	N
chr11	61795896	61795897	+	10.4509	9.35421	10.2089	8.26258	10.3164	11.8775	FEN1	cds	GGACA	3.03101e-11	0.000468468	Y
chr9	35057045	35057046	-	0.840833	0.903114	0.458962	1.38988	0.623377	0.806417	VCP	3utr	CCAGG	0.00935399	0.00318095	Y
chr3	14178848	14178849	+	4.92053	7.94476	3.73863	0.869653	1.11782	1.82155	LSM3	5utr	GCAGG	1.644e-13	0.010244	Y
chr15	74890035	74890036	+	5.02449	7.76361	14.2508	12.6434	2.44156	13.7628	MPI	5utr	GGAAA	0.0435586	NA	N
chr19	58085201	58085202	-	0.854163	2.21818	6.33368	0.842894	1.22078	0	ZSCAN18	cds	CCAGG	0.021217	NA	N
chr17	7572827	7572828	+	13.2722	18.8196	29.9342	7.90213	7.69091	6.46688	EIF4A1	5utr	CTAGT	4.36155e-78	1.9849e-17	Y
chr2	47800724	47800725	+	3.25725	1.99636	2.91682	3.13635	4.74747	8.84754	MSH6	cds	ACAGC	4.05442e-06	3.29698e-07	Y
chr9	128822328	128822329	+	1.89814	6.59907	2.9909	0.790213	0.287242	2.29381	ENDOG	cds	GGACA	0.0492371	NA	N
chr16	31078506	31078507	+	4.73737	2.74712	4.3544	2.63404	1.04638	5.89836	ZNF646	cds	GGACT	0.00866115	NA	N
chr2	20448147	20448148	+	7.4809	8.42183	7.42228	4.00018	6.13878	4.9961	RHOB	3utr	CCACA	1.77955e-22	5.27917e-10	Y
chr19	48969366	48969367	-	0.913543	0.97889	1.03531	0.271901	0.395928	0.16784	GYS1	cds	GGACA	0.033356	NA	N
chr2	3388205	3388206	+	0.937904	1.60818	1.84732	0.74373	1.62771	0.625584	TRAPPC12	cds	GGACA	0.0420322	NA	N
chr22	20952897	20952898	+	3.72084	3.91349	3.78644	1.1887	1.92365	3.68648	CRKL	3utr	GGACT	2.70213e-06	NA	N
chr1	165827615	165827616	+	3.41665	5.52079	2.01526	0.702412	0.271284	0.458762	UCK2	5utr	GTAAA	2.21294e-06	0.712512	N
chr9	87706754	87706755	+	3.01469	1.47509	1.18756	1.26434	1.62771	5.16107	DAPK1	cds	CCAGG	0.0445214	0.0707247	N
chr17	18184430	18184431	+	4.48252	5.08164	5.5809	1.93866	2.70199	2.4085	ALKBH5	cds	GGACT	4.12769e-15	2.04149e-05	Y
chr11	126294080	126294081	+	6.28061	5.74507	2.90294	16.8579	14.6494	5.73452	TIRAP	3utr	GAACT	0.0085531	NA	N
chr6_GL000253v2_alt	3490894	3490895	-	7.03428	2.39966	5.80587	7.22481	4.34055	5.50514	PBX2	3utr	AAATG	0.00106961	0.00943002	Y
chr6	122399673	122399674	+	2.34476	2.43999	2.11123	2.80965	0.697588	0	HSF2	5utr	GTAGC	0.0298059	NA	N
chr22	41437151	41437152	-	7.78795	7.98543	5.54197	7.18939	9.01499	12.3866	TOB2	cds	GGACC	0.000450631	0.00165393	Y
chr4	15625530	15625531	-	4.73737	7.20907	6.86148	8.42894	2.44156	4.12885	FBXL5	cds	GGACA	0.0268107	NA	N
chr9	129635483	129635484	+	2.81765	4.19605	3.55199	0.749239	1.07086	1.17967	NTMT1	3utr	AAACT	3.47567e-08	0.113894	N
chr3	49162995	49162996	-	2.09354	1.31644	1.00005	0.526809	0.395928	1.23513	CCDC71	cds	GAACA	0.00452246	NA	N
chr11	116858027	116858028	-	11.8578	8.8727	11.6117	6.32171	9.76623	6.88142	SIK3	cds	GGACT	0.00315182	NA	N
chr14	103334209	103334210	+	5.69442	22.5145	15.8342	0	1.22078	0	EIF5	5utr	GTAGC	0.00668976	NA	N
chr19	17727806	17727807	+	2.07679	1.52286	2.11123	0.903101	1.33176	0.550514	MAP1S	cds	AGACT	0.00366529	NA	N
chr14	103522137	103522138	-	0.232121	0.149824	0.300981	0.0618764	0.0849533	0.118645	CKB	cds	CGACG	7.9087e-05	0.187341	N
chr1	154550170	154550171	-	0.854163	0.599916	1.58342	0.790213	0	0.196612	UBE2Q1	3utr	AAACT	0.019232	NA	N
chr19	5711795	5711796	-	1.13173	1.09396	1.14358	0.43598	0.478067	0.598385	LONP1	cds	GGACT	1.06612e-08	0.270618	N
chr1	231422067	231422068	-	4.18707	3.19171	3.34277	0.665443	1.70909	2.17308	EGLN1	5utr	GGACT	0.0225329	NA	N
chr2	74958664	74958665	+	3.51714	3.55832	2.63903	0.638556	0.876457	0.516107	POLE4	5utr	GCACG	0.0249105	0.479841	N
chr10	71851289	71851290	-	2.08709	3.53676	1.58342	0	1.39518	0	PSAP	5utr	GCAGG	0.00296449	NA	N
chr7	70789878	70789879	+	1.28404	2.32908	1.31952	0.867685	1.24917	0.834112	AUTS2	cds	GGACA	0.0376164	NA	N
chr17	82098230	82098231	-	18.3974	17.1446	38.2	10.2613	14.8819	12.8245	NA	unannotated	CCAGA	1.36694e-07	0.000966815	Y
chr16	70663597	70663598	-	2.1055	3.34944	5.98181	4.21447	3.90649	2.98195	MTSS1L	3utr	AAAGG	1.80847e-06	5.59933e-05	Y
chr3	196584282	196584283	+	17.0833	6.09998	3.56269	4.21447	4.27273	2.29381	FBXO45	cds	TGACT	0.0211474	NA	N
chr2	74834238	74834239	-	4.01959	5.12398	3.56269	2.52868	2.84848	3.44071	NA	unannotated	GGACC	0.0269393	NA	N
chr17	64784124	64784125	-	10.049	7.76361	3.80021	0.702412	14.6494	4.12885	NA	unannotated	CCAGG	0.0385289	NA	N
chr6	43511997	43511998	-	0.729218	0.836929	1.18756	0.655584	0.710272	0.974361	YIPF3	3utr	CAAGG	1.63159e-06	0.00560099	Y
chr9	136863399	136863400	-	0.317336	0.321351	0.401559	0.277174	0.26492	0.296773	EDF1	cds	CAAGC	0.000132298	0.388405	N
chr20	35548581	35548582	+	0.184177	0.0967502	0.387776	0.034264	0.0164415	0	ERGIC3	cds	CTATT	0.00601725	0.242803	N
chr15	90102467	90102468	-	23.7826	26.3963	24.3271	11.1109	12.7712	16.0567	IDH2	5utr	TTAGC	4.67551e-15	4.57511e-08	Y
chr19	46850810	46850811	-	5.68902	4.47969	6.3146	1.42548	2.2381	2.10266	AP2S1	5utr	CCAGT	1.43871e-35	1.01717e-11	Y
chr8	143588337	143588338	-	5.35945	3.68772	3.80021	2.80965	6.51082	9.17523	EEF1D	intron	GGACT	0.0234253	NA	N
chr16	628043	628044	+	11.0539	3.32726	5.38363	4.74128	5.85974	7.28621	RAB40C	3utr	GGACT	0.00303245	0.0256263	Y
chr17	43769638	43769639	-	3.18218	1.77746	5.14611	1.1494	1.31976	0.625584	DUSP3	cds	AGACT	0.00213014	0.188165	N
chr6_GL000255v2_alt	4167181	4167182	+	0.781587	2.0703	0.989637	0.140482	0.976623	0.344071	BRD2	5utr	GGACT	0.0330594	NA	N
chr19	47067289	47067290	-	2.41175	2.0703	0.527806	1.68579	1.04638	0	ZC3H4	cds	GGACG	0.0403497	NA	N
chr5	171392727	171392728	+	0.886463	0.764417	1.00358	1.02263	0.869867	0.751247	NPM1	cds	AGAGT	0.00029901	0.0287546	Y
chr5	434265	434266	+	4.73737	7.24604	10.2922	1.40482	3.99528	5.50514	AHRR	cds	GGACA	0.00616194	NA	N
chr19	7912618	7912619	+	3.31616	3.68772	6.72953	4.21447	13.4286	6.88142	MAP2K7	3utr	CCACC	0.0301254	NA	N
chr20	3046051	3046052	+	18.0882	24.7142	14.4091	4.53866	15.2597	6.88142	MRPS26	5utr	GCAGT	1.40751e-11	0.000518334	Y
chr22	18088173	18088174	+	4.63799	4.5126	4.07165	5.05736	5.25874	3.93224	PEX26	3utr	GGACC	0.0035146	0.0374294	Y
chr9	15510969	15510970	-	9.24506	24.0672	11.8756	5.26809	1.95325	2.29381	PSIP1	5utr	GGAGC	6.98118e-05	0.146183	N
chr17_KI270862v1_alt	365353	365354	-	1.3914	2.22557	1.31952	0.766267	0	0.98306	CRK	3utr	GAACT	0.0258296	NA	N
chr11	32935297	32935298	+	3.21567	3.65999	8.70881	0	1.95325	3.44071	QSER1	cds	TAATG	0.0246661	NA	N
chr7	56063571	56063572	+	0.486241	0.805115	1.02457	0.632171	0.61039	1.89832	CCT6A	3utr	GGACT	0.0374325	NA	N
chr6	5999077	5999078	-	1.46747	1.12052	0.916716	0.554536	0.232529	0.26986	NRN1	cds	GAACT	4.57264e-06	NA	N
chr3	48440068	48440069	-	2.34476	2.17381	2.71443	0.468274	1.46494	0	CCDC51	5utr	CCAGG	0.000826005	NA	N
chr2	96271304	96271305	+	5.71834	5.16449	4.49349	4.87991	7.906	6.96965	CIAO1	cds	TGATG	3.39779e-12	1.02162e-09	Y
chr9	137062930	137062931	-	1.50735	1.31981	2.11123	0.780457	2.18898	2.3729	SAPCD2	3utr	TGACT	0.0488306	NA	N
chr2	241126679	241126680	-	5.27571	3.27797	1.84732	0.766267	1.83117	0	PASK	cds	GAACT	0.0354122	NA	N
chr1	171540832	171540833	+	2.23311	1.49856	1.30804	1.22356	1.15653	1.72036	PRRC2C	cds	AGACT	0.0014591	0.176657	N
chr22	24322095	24322096	+	0.846229	1.02339	0.422245	0	0.718105	0.40479	SPECC1L	cds	GAAGG	0.0226097	NA	N
chr21	8217874	8217875	+	0.116289	0.0697242	0.179222	0.0464404	0.0571912	0.0771954	NA	unannotated	CGAGG	0.0135657	0.00518367	Y
chr22	41527774	41527775	-	3.44536	4.56112	3.95855	3.95107	4.88312	5.73452	POLR3H	3utr	TGACT	0.0128326	NA	N
chr13	78601496	78601497	-	7.53673	10.0927	7.46469	10.5362	11.3939	8.75817	POU4F1	cds	GGACC	2.73813e-05	NA	N
chr6	119349760	119349761	-	7.36925	10.8691	20.5844	6.32171	0	0	MAN1A1	5utr	TTAGT	0.00271694	NA	N
chr21	32393656	32393657	+	2.76347	1.9409	1.18756	0.383134	4.18553	0.98306	URB1-AS1	ncRNA	AGACT	0.0391459	NA	N
chr22	44496052	44496053	-	0.456772	1.9409	2.50708	0.632171	0.939061	1.21437	LDOC1L	3utr	GGACT	0.00783303	NA	N
chr3	47916312	47916313	-	0.736925	0.88727	1.49545	0.0936549	0.325541	0.280874	MAP4	cds	GGACA	0.0257566	NA	N
chr2	241690038	241690039	+	6.3948	5.43453	7.12539	4.21447	5.69697	5.2934	NA	unannotated	GGACT	0.000751086	NA	N
chr19	1912205	1912206	+	2.67973	1.74681	1.43947	3.65254	4.88312	3.67009	ADAT3	cds	TCAGG	0.0451219	0.0470333	Y
chr6	110874861	110874862	+	0.776512	0.566097	0.712539	0.366476	0.295946	1.07522	AMD1	5utr	AGACT	0.0161356	NA	N
chr1	77633093	77633094	-	2.13541	2.78196	2.53347	2.52868	1.5025	0	ZZZ3	cds	GGACT	0.0196213	NA	N
chr19	12943939	12943940	+	1.21778	1.44952	0.905625	0.304253	0.331059	0.24206	CALR	3utr	TGAGG	0.0118929	0.721369	N
chr22	36490007	36490008	-	0.724117	0.656921	0.958385	0.774086	0.381494	0.573452	FOXRED2	cds	TGACT	0.00630068	NA	N
chr17	18039174	18039175	-	4.52204	8.53997	7.9171	1.40482	0.976623	0	NA	unannotated	GTAGG	0.040065	NA	N
chr19	4013189	4013190	+	9.68356	9.20543	13.6174	6.32171	7.99055	6.46437	PIAS4	cds	GGACT	2.19256e-05	0.0140211	Y
chr3	49276803	49276804	-	11.5563	7.45307	7.12539	3.16085	4.88312	2.29381	C3orf62	cds	GAACT	0.00766635	NA	N
chr5	140114984	140114985	+	3.23003	3.80008	4.52405	2.60896	6.83636	4.69188	PURA	cds	GGACA	4.04752e-05	0.17288	N
chr5	180791937	180791938	-	5.07473	5.70626	4.2811	7.99296	5.98182	3.02783	MGAT1	cds	GGACC	2.48215e-06	0.0257835	Y
chr22	28800370	28800371	-	0.78382	0.502351	0.835693	0.15256	0.181697	0.334937	XBP1	cds	CGAGC	0.0153722	0.696506	N
chr2	119681064	119681065	+	1.50735	1.29394	1.79454	0.312183	0.61039	1.01947	TMEM177	cds	GGACA	0.0237847	NA	N
chr17	79835713	79835714	-	5.02449	1.03515	6.33368	0	1.08514	3.44071	CBX4	intron	CCAGG	0.0455814	NA	N
chr16	69120288	69120289	-	1.04677	1.19983	1.84732	0.205584	0.232529	0.882234	CHTF8	3utr	GAACT	0.00975887	NA	N
chr16	69328937	69328938	-	4.11529	3.35977	3.20546	1.81382	3.64763	2.9246	PDF	3utr	CAACT	1.54945e-06	0.00423801	Y
chr3	150546495	150546496	-	3.51714	3.00193	1.7697	0.156091	0.930118	1.31075	SERP1	5utr	GTAGA	0.000363814	NA	N
chr15	34533974	34533975	-	6.23036	5.21271	2.63903	2.80965	2.09276	1.96612	GOLGA8B	intron	GGACT	0.0371716	NA	N
chr6	167970368	167970369	+	1.11655	2.84666	1.58342	0.842894	0.697588	1.1469	MLLT4	3utr	GAACT	0.0115082	NA	N
chr1	77632145	77632146	-	2.84721	3.88181	2.81497	3.83134	2.09276	3.44071	ZZZ3	cds	GGACA	0.00239355	NA	N
chr4	186588783	186588784	-	2.28386	5.56392	7.9171	0.468274	0	1.72036	FAT1	cds	AGACA	0.00399498	NA	N
chr17_KI270857v1_alt	1751699	1751700	+	5.95761	5.08948	16.362	5.68953	4.88312	8.25771	DUSP14	cds	GGACT	2.56394e-06	0.0252145	Y
chr12	69574287	69574288	+	8.03918	3.10545	1.05561	10.1147	3.05195	4.9153	FRS2	cds	GGACA	0.0404575	NA	N
chr3	128650879	128650880	-	11.0539	10.0927	6.33368	2.10724	4.88312	27.5257	NA	unannotated	CCAAT	0.0179619	NA	N
chr22	27982199	27982200	-	2.76347	5.43453	2.37513	4.21447	1.22078	6.88142	TTC28	3utr	TGACT	0.00913172	NA	N
chr17	45149038	45149039	+	1.4236	3.67007	1.43947	2.10724	2.05605	0.430089	HEXIM1	5utr	GGACT	0.036488	NA	N
chr18	11884417	11884418	-	3.21567	1.35863	0.79171	0.936549	1.46494	0.860178	MPPE1	3utr	AAAGC	0.0212753	NA	N
chr17	30998925	30998926	+	5.8619	1.86327	2.63903	4.74128	3.99528	6.88142	RNF135	cds	GGACT	0.0252367	0.0209822	Y
[truncated: 31,161 more rows]
