# Supplementary material for: Atlas of quantitative single-base-resolution N6-methyl-adenine methylomes
Source: Nat Commun. 2019 Dec 10;10:5636. doi: 10.1038/s41467-019-13561-z (PMC6904561; doi:10.1038/s41467-019-13561-z)
Supplement: Supplementary file 7 — Supplementary Data 4 [file 41467_2019_13561_MOESM7_ESM.xlsx]

## Sheet: Sheet1
Chr	Start	End	Strand	WT rep1 RML	WT rep2 RML	WT rep3 RML	Mettl3-KO rep1 RML	Mettl3-KO rep2 RML	Mettl3-KO rep3 RML	Gene	Annotation	Motif	WT DESeq2 padj	Mettl3-KO DESeq2 padj
chrX	136874122	136874123	-	1.11094	1.30586	0.939316	0.156518	0.145244	0.0675968	RBMX	3utr	GGACC	7.36937e-12	NA
chr6	21596201	21596202	+	5.26375	9.53815	3.85958	0.801101	1.02648	0.657681	SOX4	3utr	GGACG	2.69232e-06	0.041109
chr5	138164816	138164817	-	1.74182	1.27041	0.890673	0.104345	0.167589	0.106152	BRD8	cds	GGACT	0.00732967	NA
chr9	130135163	130135164	+	3.46131	1.18497	1.80962	0.112372	0.402213	0.26538	GPR107	3utr	TAACT	0.0307959	NA
chr6	35455983	35455984	+	4.31734	5.76726	2.57306	0.486944	0.39104	0.79614	FANCE	cds	AGACA	1.71685e-05	NA
chrX	73851072	73851073	-	2.87163	3.15523	2.52993	0.458691	0.477093	0.496839	XIST	ncRNA	AGACT	2.28797e-23	0.000102289
chr15	40573936	40573937	+	8.86137	10.1703	6.33368	1.06242	0.520722	0.875754	RPUSD2	cds	GGACT	4.85196e-07	0.0157247
chr22	41178892	41178893	+	6.10668	5.69332	3.76062	0.945244	0.526707	0.568671	EP300	cds	GGACT	0.00010929	0.114019
chr12	121003122	121003123	-	2.67973	4.5029	1.58342	0.62607	0.251383	0.39807	C12orf43	3utr	GAACC	0.0174265	NA
chr5	70077249	70077250	+	2.88908	4.05433	1.93529	0.60868	0.653596	0.79614	SMN2	3utr	AGACT	0.0101543	NA
chr14	77427234	77427235	-	3.12635	4.65817	9.50051	0.292166	0.287295	0.454937	VIPAS39	3utr	GGACT	0.0111659	NA
chr5	150691048	150691049	-	0.550301	0.477761	0.821032	0.0561858	0.0591489	0.142897	RBM22	3utr	AAATT	0.00766221	NA
chrX	153350043	153350044	+	16.3296	5.75801	10.4506	1.85924	1.18509	0.53076	ZNF275	3utr	TGACT	0.000891663	0.0252411
chr16	2972535	2972536	+	3.75162	3.63919	1.26674	0.377801	0.341163	0.625538	PAQR4	3utr	AAACT	3.6491e-05	0.0602101
chr20	23354574	23354575	+	0.866291	0.980667	1.11771	0.0246207	0.0314229	0.019418	NXT1	cds	AGACA	0.0222186	NA
chr19	55602880	55602881	+	3.01469	5.27926	3.69464	0.313035	0.502766	0.79614	ZNF524	cds	AGACA	0.0124084	NA
chr6	44253270	44253271	+	0.350093	0.310956	0.334116	0.0730415	0.0724918	0.0329231	HSP90AB1	cds	GGACC	0.00743217	0.811545
chr2	132645510	132645511	-	2.12145	0.939806	0.85261	0.405786	0.167589	0.341203	LYPD1	3utr	GGACT	0.019643	NA
chr1	6593431	6593432	-	18.8059	12.1889	11.1895	1.43727	1.628	1.30794	KLHL21	cds	GGACA	2.38836e-07	0.00879718
chr3	49278229	49278230	-	2.13541	3.62302	3.80021	0.182604	0.125692	0.39807	USP4	3utr	TGACA	0.0338878	NA
chr19	46788205	46788206	-	3.21806	2.49442	3.79423	0.506994	0.456292	0.296601	SLC1A5	5utr	GGACA	2.06948e-11	3.10993e-06
chr5	180808919	180808920	-	4.54848	5.65635	6.01699	0.989595	0.808017	0.628531	MGAT1	5utr	AGACT	4.39824e-06	0.0131834
chr19	38932590	38932591	+	1.5552	0.852475	1.3675	0.170746	0.208152	0.0874879	MRPS12	cds	GCAGG	0.0266384	0.0380219
chr7	149734504	149734505	+	6.8668	7.98543	4.22245	1.1478	1.58012	0.636912	KRBA1	3utr	GAACT	0.00111785	NA
chr14	105250812	105250813	+	0.350546	0.436703	0.475026	0.077911	0.100553	0.109812	BTBD6	3utr	AGACA	0.0295532	NA
chr15	75211312	75211313	+	6.21209	4.9442	4.8942	1.15508	1.23178	1.12786	C15orf39	3utr	GGACT	7.03542e-05	0.0002263
chr6	89636129	89636130	-	5.02449	7.22016	7.12539	1.02258	0.167589	0.199035	LYRM2	3utr	AAACT	0.000353906	NA
chr3	72750763	72750764	-	2.4858	2.71726	3.16684	0.100747	0.251383	0.303291	SHQ1	cds	GAACT	0.00117914	NA
chr9	93443667	93443668	-	8.03918	17.0799	6.33368	2.19125	2.51383	1.85766	NA	unannotated	GAACT	0.00311184	NA
chr16	22333802	22333803	+	1.92165	2.0902	1.94534	0.113163	0.109694	0.227468	POLR3E	3utr	GAACT	4.42041e-07	0.270649
chr18	80138367	80138368	+	3.09843	3.33835	7.9171	0.776066	0.963635	0.8846	ADNP2	cds	TTAGG	0.0083632	0.0116015
chr22	41436905	41436906	-	2.34476	5.5898	3.16684	0.669548	1.00553	0.113734	TOB2	cds	GGACA	0.00773382	NA
chrX	152767453	152767454	-	4.52204	3.26072	2.37513	0.730415	0	0	MAGEA6	cds	TCAGG	0.000466342	NA
chr7	157231182	157231183	+	2.21077	2.39378	0.904811	0.0332007	0	0	UBE3C	cds	GAACT	0.0472066	NA
chr9	137242984	137242985	+	0.659704	0.889975	1.26437	0.110251	0.126824	0.129741	TUBB4B	cds	GAACA	5.23527e-08	0.00198663
chr5	864291	864292	-	1.88418	1.20767	1.67139	0.171862	0.180996	0.0936635	BRD9	3utr	GAACC	0.0229994	NA
chr1	155016392	155016393	+	6.19687	3.52892	5.54197	0.730415	0.43992	0.113734	ZBTB7B	cds	GGACC	0.0290541	NA
chr22	20999867	20999868	-	4.11763	3.91056	2.75377	0.799509	0.843349	0.597105	THAP7	3utr	GGACT	2.43358e-10	1.53197e-06
chr20	3047861	3047862	+	13.1881	12.308	9.84359	1.00604	0.744094	0.757304	MRPS26	cds	GGACT	1.21534e-19	0.000925889
chr1	26889818	26889819	-	1.70833	0.92424	1.79934	0.121736	0.167589	0.113734	GPN2	cds	GGACT	0.0272702	NA
chrX	154484582	154484583	-	8.17445	9.72216	10.5332	2.20363	2.30617	2.4141	UBL4A	3utr	AAACC	6.61689e-17	1.89903e-06
chr20	23354432	23354433	+	5.3116	9.03906	6.0038	0.443797	0.391987	0.741857	NXT1	cds	TGACT	6.92919e-08	0.0258198
chr5	435544	435545	+	10.7189	6.43271	3.80021	1.46083	1.67589	1.3269	AHRR	3utr	GGACT	0.0102478	NA
chr17	76390161	76390162	-	0.924506	1.05867	0.508956	0.248652	0.223452	0.079614	UBE2O	3utr	CAAGG	0.0056424	0.457227
chr17	17185017	17185018	+	0.714006	0.776361	0.527806	0.0644484	0.0324365	0.167608	MPRIP	3utr	TAACT	0.00672735	NA
chr2	241728310	241728311	+	7.03428	29.5017	11.0839	0.730415	0.703872	0	ING5	3utr	GGATT	0.0360297	NA
chr3	127035297	127035298	+	1.7779	1.59839	2.80143	0.538201	0.167589	0.159228	PLXNA1	3utr	TAACT	0.00572602	NA
chr17	50110129	50110130	+	1.14845	1.27041	1.35722	0	0	0	PDK2	3utr	GGACT	0.0403207	NA
chr11	47239842	47239843	-	3.01469	1.39745	2.77098	0.173908	0.39503	0.0568671	ACP2	3utr	AAACT	0.0274801	NA
chrX	154031383	154031384	-	1.74535	1.18395	3.41044	0.630813	0.600867	0.28099	MECP2	cds	ACATC	0.00138196	0.00550808
chr19	10310361	10310362	-	1.79824	1.99636	2.04913	0.365208	0.298942	0.219625	FDX1L	3utr	GGACA	0.00766635	0.165196
chr3	126989596	126989597	+	1.73573	3.49363	1.38549	0.511291	0.502766	0.066345	PLXNA1	cds	GGACG	0.0296427	NA
chr12	45905058	45905059	+	3.58892	5.17574	3.56269	0.547812	1.5083	0.26538	ARID2	cds	AGACT	0.0271716	NA
chr11	61796215	61796216	+	4.37848	3.14779	3.35534	0.730415	0.784076	0.463003	FEN1	cds	GAACC	7.33421e-07	6.23788e-05
chr12	27780900	27780901	+	4.2429	9.00579	2.63903	1.1362	0.718237	0.53076	KLHL42	cds	TGACT	0.00368904	NA
chr12	55828321	55828322	-	1.22023	2.05507	1.15158	0.205429	0.0935379	0.113734	DNAJC14	cds	AGACT	0.0182802	NA
chr1	46035209	46035210	+	3.51714	4.34057	3.84545	0.867368	0.502766	0.371532	MAST2	cds	GAACA	6.52517e-05	0.242821
chr1	156239714	156239715	+	0.633339	0.529337	1.12279	0.107766	0.121148	0.137265	PMF1	3utr	TCAGC	0.000391437	0.537372
chr18	5290981	5290982	-	4.01959	9.31634	5.14611	0.365208	1.5083	1.99035	ZBTB14	cds	GAACA	0.0309438	NA
chr3	49076922	49076923	-	1.54809	1.76101	2.59681	0.332007	0.162183	0.20951	QRICH1	cds	GGACT	0.00106075	0.286696
chr5	134899660	134899661	+	1.50735	1.7215	1.18756	0.100747	0.159971	0.0909874	TXNDC15	cds	GGACA	0.0426816	NA
chr19	50798652	50798653	-	0.309199	0.226206	0.40446	0.0599858	0.0523715	0.0853007	C19orf48	cds	GCACT	0.0115147	0.457379
chr1	180884361	180884362	+	6.12987	4.83069	4.29785	0.852151	0.68559	0.875754	XPR1	3utr	GGACA	0.00153121	0.0764191
chr16	19714532	19714533	-	3.41665	4.96009	4.18475	1.24877	1.00553	0.739273	KNOP1	cds	GGACC	0.000296641	0.00840439
chr3	9734444	9734445	+	4.2023	3.42512	5.11566	0.561858	0.449843	0.199035	BRPF1	cds	GGACT	0.000200192	NA
chr2	20448623	20448624	+	1.78083	1.69321	2.26203	0.256371	0.253394	0.223914	RHOB	3utr	CCAGG	3.4404e-08	0.00527728
chr19	2430423	2430424	-	1.07668	0.877626	1.30632	0.327942	0.091412	0.251413	LMNB2	3utr	GGACA	0.000156195	0.0888123
chr11	126278000	126278001	+	1.06401	1.55272	1.15158	0.273906	0.260693	0.167608	FOXRED1	3utr	AGACT	0.0284541	0.209811
chr19	33205666	33205667	+	2.22513	2.02856	3.08767	0.64646	0.456214	0.428691	LRP3	cds	GAACT	0.000202776	0.00196872
chr4	52597639	52597640	-	1.72268	4.96871	3.56269	0.182604	0.335177	0.227468	USP46	cds	TAACT	0.0367512	NA
chr16	5084873	5084874	+	2.34476	3.33835	4.22245	0.786601	1.06838	0.367449	ALG1	cds	GGACA	0.0135761	0.0344897
chr1	149926847	149926848	-	0.631396	0.439046	0.475026	0.0720589	0.0468262	0.0809634	SF3B4	cds	AAACT	0.000543934	0.746229
chr6	41932541	41932542	+	2.76347	2.74832	1.84194	0.123799	0.163945	0.0995175	BYSL	cds	TGACT	1.27818e-06	0.15481
chr22	38296760	38296761	-	1.82138	1.31178	2.88741	0.666901	0.42883	0.26538	LOC400927-CSNK1E	intron	GGACA	0.000372818	0.197711
chr22	42512913	42512914	-	0.781587	0.813927	1.00763	0.149064	0.125692	0.230765	RRP7A	cds	GTACT	0.000518595	0.75455
chr22	49903643	49903644	-	2.66516	3.33835	2.32235	0.365208	0.251383	0.568671	ALG12	3utr	GAACG	0.00716628	NA
chr12	53382677	53382678	+	4.72302	4.78756	4.22245	0.438249	0.57459	0.853007	SP1	cds	TAATG	1.27171e-08	0.062834
chr20	10623668	10623669	+	5.69442	16.3036	11.0839	2.92166	0.754149	0.39807	SLX4IP	3utr	CAAGG	0.0223451	NA
chr12	132942729	132942730	-	1.89814	3.26072	2.37513	0.146083	0.188537	0.298552	ZNF605	intron	AAACT	0.0451577	NA
chr16	30738115	30738116	+	2.30289	1.75236	1.94329	0.373323	0.694731	0.325693	SRCAP	cds	GAACT	0.000393015	0.0206759
chr8	144521268	144521269	+	6.44809	14.5568	5.27806	2.01938	1.74292	1.36481	LRRC14	cds	GTACT	7.2951e-05	0.0145645
chr19	45090546	45090547	+	6.0666	4.681	7.15705	1.0591	1.00553	0.719094	GEMIN7	cds	GCACT	1.3491e-05	0.00387488
chr1	1665579	1665580	-	3.56282	4.58423	5.11566	1.09562	0.655782	0.995175	SLC35E2B	3utr	AGACC	3.74552e-05	0.120453
chr19	45553694	45553695	-	7.63722	2.99454	3.51871	0.46481	0.335177	0.367449	OPA3	cds	GAACG	0.00120672	NA
chr1	155521214	155521215	-	2.00979	3.33835	3.95855	0.486944	0.188537	0	ASH1L	cds	GAACT	0.0185631	NA
chr19	2426823	2426824	-	1.47689	1.33855	1.22873	0.171679	0.197322	0.113113	TIMM13	3utr	GGACT	5.0899e-12	0.0769888
chr10	117285267	117285268	-	1.95068	2.93908	1.29552	0.156518	0.193372	0.53076	PDZD8	cds	ATACT	0.00261166	NA
chr17	48596174	48596175	-	4.2429	3.68772	4.37769	0.461315	0.473192	0.568671	HOXB6	3utr	GAACT	0.00275853	0.283143
chrX	1593844	1593845	+	5.52694	2.63963	6.10747	0.393301	0.646413	0.53076	AKAP17A	cds	GGACT	0.000843543	NA
chr3	49012117	49012118	+	1.3279	1.28017	1.44923	0.133613	0.137744	0.103844	WDR6	cds	AGACA	2.60042e-06	0.292018
chr16	67147353	67147354	+	4.01959	3.55832	2.85015	0.986061	0.58656	0.454937	C16orf70	3utr	AGACT	0.00197819	0.0762511
chrX	112779552	112779553	-	1.03281	0.78722	0.532881	0.0639114	0.0377075	0.0215173	AMOT	cds	GAACG	0.00240545	NA
chr1	2229511	2229512	+	9.76186	9.31634	7.9171	1.76227	1.67945	1.91074	SKI	cds	GGACT	1.41261e-07	1.74868e-06
chr19	40751386	40751387	+	0.375568	0.277272	0.367865	0.0792699	0.0614492	0.0982888	SNRPA	5utr	AGACT	0.0177925	0.645882
chr13	111305535	111305536	+	3.01469	1.69388	0.950051	0.20869	0.502766	0.13269	ARHGEF7	3utr	GGACC	0.0186045	NA
chr11	65917684	65917685	-	2.87114	4.42526	5.06694	0.575479	0.448898	0.232207	C11orf68	cds	GGACG	0.00355367	0.12348
chr10	95663675	95663676	-	5.02449	4.35233	5.03815	0.863218	1.07409	1.64204	TCTN3	3utr	GAACT	6.93431e-05	0.0684629
chr17	7915552	7915553	-	4.13124	3.55832	1.93529	0.365208	0.251383	0.318456	LOC284023	ncRNA	GGACA	0.0284085	NA
chr6_GL000253v2_alt	2033907	2033908	+	0.431481	0.53266	0.366313	0.0410675	0.0346735	0.0456801	TUBB	cds	AGACC	0.00889375	0.79039
chr20	37517663	37517664	-	4.84178	2.91135	3.10086	0.566072	0.828085	0.739273	BLCAP	3utr	AGACT	0.000140214	0.00528082
chr16	1986053	1986054	+	1.20588	1.35019	1.45147	0.313035	0.182824	0.203664	GFER	3utr	GGACA	0.000338248	NA
chr12	55828544	55828545	-	8.46985	10.3667	8.2825	1.0518	0.780154	0.470446	DNAJC14	cds	GGACT	2.8717e-05	0.00738824
chr9	128809890	128809891	+	1.30637	1.5042	3.48352	0.486944	0.677641	0.183725	TBC1D13	3utr	GGACT	0.0448214	0.191193
chrX	73827220	73827221	-	0.593231	0.31109	0.660421	0.108101	0.0784909	0.169962	XIST	ncRNA	GCATT	2.72936e-06	0.433187
chr10	72274860	72274861	+	3.85751	1.59507	3.02574	0.446971	0.160606	0.344994	DDIT4	cds	GTAAG	1.92757e-10	0.0458578
chr12	57758716	57758717	+	5.58276	10.7138	4.75026	0.821717	1.14918	0.955368	2009-03-01	cds	TCACG	0.0425735	0.120135
chr19	15429720	15429721	-	3.1403	3.57126	5.21597	0.710675	0.658797	0.39807	WIZ	intron	AGACA	3.65456e-05	0.118163
chr2	74046630	74046631	+	3.01469	3.23484	9.50051	0.521725	0.402213	0	TET3	cds	GGACC	0.0397969	NA
chr1	47433564	47433565	-	2.00979	3.54908	3.16684	1.09562	0	0	FOXD2-AS1	ncRNA	GTACT	0.0292655	NA
chr9	72355365	72355366	-	1.03445	1.91104	1.58342	0.332007	0.325319	0.140495	ZFAND5	3utr	AGACA	0.00826339	NA
chr7	1236966	1236967	+	16.2793	11.7425	11.0839	1.58257	0.96962	1.99035	UNCX	cds	GGACA	8.5124e-07	0.0399465
chr1	32181337	32181338	+	2.75255	2.48861	1.74336	0.351269	0.393253	0.117947	TXLNA	cds	GGACA	3.40208e-08	0.0379724
chr11	66858375	66858376	+	6.78306	5.9521	8.70881	1.07974	0.942686	0.506634	LRFN4	cds	GGACC	0.0442291	0.0146966
chr12	6557221	6557222	-	3.17765	2.85268	2.60133	0.323863	0.354894	0.255902	NOP2	cds	TCAGG	0.00162019	0.021166
chr19	541595	541596	+	1.1595	0.931634	0.79171	0.0618996	0.0402213	0.066345	CDC34	3utr	GGACC	0.0124361	NA
chr11	71434637	71434638	-	1.14069	1.44489	2.05844	0.184703	0.0768115	0.250637	DHCR7	3utr	TGACT	0.00064647	0.203057
chr22	17727555	17727556	+	5.35945	7.62859	5.80587	1.40866	1.43647	1.17947	BCL2L13	cds	AGACA	1.13517e-05	0.0561951
chr19	14162997	14162998	-	4.16315	4.84557	3.87058	0.876499	0.479382	0.253317	ADGRL1	cds	GGACG	1.27282e-05	0.00393301
chr12	77030191	77030192	-	2.13541	3.49363	2.37513	0.182604	0.215471	0	E2F7	cds	GGACC	0.0450933	NA
chr11	46672486	46672487	+	4.28174	5.04635	2.67202	0.287739	0.251383	0.434258	ATG13	3utr	GGACC	3.67434e-05	0.0442641
chr8	42437276	42437277	-	2.86009	1.86327	1.84732	0.349329	0.167589	0.232207	SLC20A2	cds	GGACA	0.000398058	NA
chr12	49038829	49038830	-	6.91606	6.10502	6.15774	0.297577	0.65988	0.477684	KMT2D	cds	GGACC	0.000409787	NA
chr20	35502598	35502599	+	2.23311	2.50161	2.85015	0.324629	0.335177	0.477684	CEP250	cds	GAACT	0.0218532	NA
chr19	1577753	1577754	-	3.34322	2.55181	3.98787	0.713189	0.590458	0.946137	MBD3	3utr	GGAGG	1.77229e-10	6.16988e-06
chr1	9613371	9613372	+	1.79824	1.55272	2.85015	0.146083	0.0718237	0.199035	TMEM201	3utr	GCATG	0.0101858	NA
chr2	127863477	127863478	-	13.8173	6.59907	6.86148	2.67819	1.80996	1.27382	AMMECR1L	3utr	GGACA	0.00517895	0.0350367
chr1	1315292	1315293	+	12.0588	6.67671	13.1952	1.94777	3.39367	0.66345	NA	unannotated	GGACA	0.00190117	NA
chr17	41807874	41807875	-	1.41599	3.0084	1.75009	0.508115	0.344754	0.318456	P3H4	cds	GGACT	0.00238353	0.163324
chr6_GL000251v2_alt	3307166	3307167	+	3.78033	4.96196	6.92746	0.681124	0.618789	0.955368	HSPA1B	3utr	GGACT	6.25275e-06	1.05606e-08
chr17	35004559	35004560	+	4.09689	5.29337	2.37513	0.698658	0.527904	0.586629	LIG3	3utr	GGACT	0.000342794	0.0453645
chr19	46787872	46787873	-	4.10697	2.39966	2.80031	0.648346	0.593627	0.630277	SLC1A5	cds	CAAGG	0.00210656	0.00261408
chr7	150336899	150336900	+	2.74063	2.58787	4.04652	0.292166	0.284901	0.35384	LRRC61	cds	GGACT	0.00144323	0.252657
chr4	16163404	16163405	-	12.0588	4.05433	5.27806	0.821717	1.75968	1.43305	TAPT1	cds	GGACA	0.0287228	NA
chr2	199933175	199933176	-	5.69442	3.88181	7.38929	1.46083	0.167589	0.199035	TYW5	cds	GGACA	0.0268036	NA
chr3	73065594	73065595	+	1.35957	0.948886	2.15921	0.115329	0.0628458	0.26538	PPP4R2	cds	TGACT	0.00517967	NA
chr11	63955067	63955068	+	16.509	13.0256	7.52124	1.50953	1.64542	3.02533	NAA40	3utr	GGATT	0.000227485	0.0148699
chr1	182384544	182384545	-	0.982315	1.51143	1.07446	0.194533	0.20583	0.147113	GLUL	cds	GGACT	2.19277e-08	0.0058883
chrX	123886088	123886089	+	9.04408	6.4438	7.52124	0.973887	1.08933	1.27382	XIAP	cds	GAACT	0.00066858	NA
chr19	3958656	3958657	-	2.93739	2.14992	1.21085	0.461315	0.443617	0.244966	DAPK3	3utr	GGACG	0.00432182	NA
chr1	33008502	33008503	-	7.09709	16.7888	7.46469	2.73906	1.88537	0.79614	AK2	3utr	GGACA	0.00023637	NA
chr10	97673775	97673776	+	3.09843	2.69139	3.31079	0.886933	0.610502	0.217129	PI4K2A	3utr	AGACT	0.000163479	NA
chr17	76391402	76391403	-	2.52845	1.9409	1.80182	0.257794	0.324365	0.460923	UBE2O	cds	GAACC	0.00021215	0.137052
chr22	37922198	37922199	+	1.33986	1.43328	1.38549	0.234776	0.30166	0.159228	MICALL1	cds	TGAGG	0.00885224	0.610795
chr1	244751492	244751493	+	5.42645	1.5042	3.95855	0	0	0	NA	unannotated	GTACT	0.0441664	NA
chr10	73243487	73243488	-	1.17966	1.64406	1.31952	0.135262	0.345652	0.53076	DNAJC9	cds	GGACA	0.0496205	NA
chr9	137241964	137241965	+	1.07043	0.706419	0.93509	0.213506	0.210508	0.188178	TUBB4B	cds	GGACT	0.00703822	0.0205675
chr14	19300584	19300585	-	0.602938	0.776361	1.45147	0.365208	0	0.0995175	NA	unannotated	GGACA	0.0435586	NA
chr3	195069811	195069812	-	2.15335	4.65817	2.37513	0.0913019	0.30166	0.22115	XXYLT1	cds	GGACC	0.0187993	NA
chr12	68839465	68839466	+	3.01469	3.19678	5.14611	0.830018	0.529227	0.547346	MDM2	cds	AAACT	0.0011995	0.0287951
chr5	6756715	6756716	+	1.05057	1.55272	1.58342	0.0859312	0.137118	0.08846	PAPD7	3utr	AAACT	0.0353842	NA
chr10	79313454	79313455	+	23.7826	15.2167	5.38363	1.86662	2.81549	4.77684	ZMIZ1	3utr	GGACT	0.000116063	0.0101917
chr13	99983020	99983021	+	1.5369	2.37475	1.33341	0.271783	0.363109	0.39807	ZIC2	cds	AAACT	0.0153126	0.0885445
chr19	47221691	47221692	-	7.24744	4.1981	8.5261	0.431609	0.30166	0.733287	BBC3	3utr	GGACT	1.82474e-07	0.0133306
chr6_GL000254v2_alt	2974581	2974582	+	7.33575	7.84125	4.31842	1.26605	1.37118	0.79614	PRRC2A	cds	CCAGT	3.36701e-05	0.00741537
chr19	6212153	6212154	-	1.0049	1.45568	2.4631	0.10689	0.0858381	0.106152	MLLT1	3utr	GGACA	0.0424342	NA
chr3	14158506	14158507	-	2.38663	2.86028	2.42791	0.214828	0.30166	0.199035	XPC	cds	GGATT	0.000573652	NA
chr12	106240161	106240162	-	4.00026	4.62941	3.97995	0.424112	0.413232	0.278649	CKAP4	cds	GGACG	1.50931e-05	0.0469338
chr21	32347242	32347243	-	0.952008	1.14901	1.97927	0.166004	0.0897796	0.0497587	URB1	cds	GGACG	0.0364962	NA
chr5	453701	453702	+	3.06254	4.56112	2.80143	0.973887	0.536284	0.79614	EXOC3	cds	AAACT	6.38972e-05	NA
chr2	27326561	27326562	-	3.65417	2.25145	1.7697	0.146083	0.117312	0.138459	GTF3C2	3utr	GGACC	0.00515486	NA
chr16	2933292	2933293	+	2.08157	2.47465	4.31842	1.09562	0.57459	0.318456	FLYWCH1	cds	GGACA	0.00234255	NA
chr12	51059617	51059618	+	0.39667	0.452877	0.250014	0.0551257	0.0613129	0.0915913	LETMD1	3utr	GAACT	0.00548357	NA
chrX	154484726	154484727	-	2.80678	2.48834	1.97927	0.157928	0.170751	0.150215	UBL4A	3utr	TGACT	3.54906e-09	0.043698
chr5	179837626	179837627	-	8.16479	4.32544	5.20266	0.405786	0.58656	0.79614	C5orf45	cds	GGACC	0.0308979	NA
chr7	2538607	2538608	-	0.913543	1.81151	1.76438	0.279993	0.256732	0.193004	BRAT1	cds	CGAGC	0.00149209	0.100265
chr17	7848726	7848727	+	16.0784	9.62688	6.33368	0.292166	0.359119	1.06152	KDM6B	cds	GGACA	0.0320848	NA
chr12	121822851	121822852	+	24.62	26.3963	5.93782	3.54773	3.64505	4.77684	SETD1B	cds	GGACA	9.09131e-05	0.00756459
chr8	143296342	143296343	+	6.78306	1.81151	3.34277	0.265606	0.418972	0.26538	ZNF696	cds	GGACG	0.0179442	NA
chr1	27850294	27850295	+	3.15262	3.15458	1.94629	0.421878	0.496987	0.316646	PPP1R8	cds	GGACT	6.99881e-11	1.02224e-05
chr1	154988730	154988731	+	1.57912	1.36181	1.47422	0.229794	0.222276	0.141088	FLAD1	cds	GGACC	0.000248091	0.0198997
chr17	59213173	59213174	+	3.44536	3.55832	6.86148	0.233733	0.0837943	0.318456	SMG8	cds	GGACC	0.00350011	NA
chrX	9719119	9719120	+	1.57912	1.81151	1.35722	0.0429656	0.134071	0.159228	TBL1X	3utr	TGACC	0.0164407	NA
chr7	157010417	157010418	-	6.09219	4.99089	11.3634	0.957096	1.77644	1.85766	MNX1	5utr	TGACT	0.0554234	0.0347235
chr14	21511297	21511298	-	2.39629	1.69829	3.03489	0	0	0	METTL3	5utr	CTATA	0.00285852	NA
chr5	14508079	14508080	+	9.37904	2.39378	4.75026	0.182604	0.137118	1.59228	TRIO	cds	GTACT	0.0296119	NA
chr14	24238918	24238919	+	2.06089	2.32908	1.40748	0.15112	0.134888	0.261029	GMPR2	3utr	TAACT	1.35004e-06	0.328102
chr22	41245732	41245733	-	0.569442	0.961209	0.597027	0.158075	0.075217	0.206996	RANGAP1	3utr	GGACT	0.00789496	0.0988248
chr16	30979629	30979630	+	1.66328	2.04873	1.96344	0.279734	0.469248	0.199035	SETD1A	cds	AGACA	0.00019419	0.197487
chr14	24192983	24192984	-	1.0049	1.82043	2.32856	0.202893	0.19153	0.296238	TM9SF1	cds	AGACT	0.00252157	0.0445083
chr22	43163009	43163010	+	0.43067	0.470522	0.750041	0.100747	0.100553	0.0497587	TSPO	3utr	GGACT	0.0221942	0.895905
chr17	12992798	12992799	-	0.683889	0.682824	0.781935	0.117538	0.105419	0.0936635	ELAC2	3utr	GAACT	0.000252345	0.493516
chr4	1918424	1918425	+	1.20588	1.30495	1.44573	0.116866	0.0478825	0.125706	WHSC1	cds	AAACT	0.00393402	NA
chr14	24103252	24103253	+	0.63948	0.878514	0.81433	0.292166	0.179559	0.0631857	PCK2	cds	CAAAG	0.014009	0.445274
chr12	57728058	57728059	+	3.16929	2.01854	1.40748	0.228255	0.294725	0.199035	AGAP2-AS1	ncRNA	GGACA	0.0225799	0.319342
chr1	19328921	19328922	+	8.79285	6.44717	8.04905	1.19997	1.34071	0.75191	PQLC2	3utr	CCACA	1.25474e-06	0.0715214
chrX	73850621	73850622	-	3.45577	3.55075	2.60341	0.395143	0.355034	0.3268	XIST	ncRNA	GGACA	1.71631e-56	1.33057e-07
chr14	49619012	49619013	-	1.14732	0.960677	1.25668	0.107606	0.0848418	0.203419	RPL36AL	cds	GGATT	6.50336e-07	0.232964
chr16	3486528	3486529	+	8.94359	5.43453	9.04811	2.92166	1.15217	1.08945	NAA60	3utr	GAACT	6.62289e-07	0.0071681
chr17	3812687	3812688	-	6.155	7.0843	5.06694	0.104345	0.703872	0.26538	NCBP3	3utr	GAACT	0.000755888	NA
chr17	39530851	39530852	+	10.3839	14.1862	18.6843	3.89555	4.52489	1.59228	CDK12	cds	GGACT	5.02047e-05	0.0136083
chr15	50481704	50481705	+	3.11518	3.78476	0.703742	0.365208	0.251383	0.244966	USP8	cds	GAACT	0.0249867	NA
chr2	75655153	75655154	+	2.28893	1.76689	1.0886	0.0635144	0.0670355	0.04423	MRPL19	cds	TAACT	0.00824361	NA
chr12	119688167	119688168	-	1.94699	2.32908	3.95855	0.486944	0.502766	0.35384	CIT	3utr	GAACT	0.004895	NA
chr7	100706966	100706967	+	1.59508	1.07496	1.81627	0.217947	0.163579	0.273302	POP7	cds	TAAGG	1.31794e-09	0.0108141
chr19	11146083	11146084	-	2.35764	1.6233	1.8588	0.254058	0.435731	0.234159	SPC24	3utr	CGACT	7.11895e-05	NA
chr7	6600086	6600087	+	6.49318	7.40529	9.10466	0.711687	0.866838	0.477684	C7orf26	cds	GGACA	6.2715e-05	0.0168501
chr1	32334557	32334558	-	1.91751	1.6243	1.98617	0.216241	0.187792	0.283841	MARCKSL1	3utr	AAACT	9.32349e-22	0.00547547
chr2	134448803	134448804	+	12.31	9.05755	17.4176	1.94777	0.837943	0.199035	MGAT5	cds	GGACT	0.00142474	NA
chr21	43694898	43694899	+	2.77277	2.72306	4.87693	0.328687	0.502766	0.590684	RRP1B	3utr	AGACT	1.15999e-08	0.00917091
chr12	56121001	56121002	+	5.59871	3.59949	2.85015	0.313035	1.00553	0.113734	ZC3H10	cds	TGACT	0.00600829	NA
chr22	37568215	37568216	+	1.16618	1.52955	0.801248	0.0340608	0.0599324	0.145635	CDC42EP1	cds	TGACT	9.00009e-06	0.615765
chr2	96595055	96595056	-	1.0049	0.898945	1.00763	0.182604	0.0718237	0.149276	KANSL3	3utr	CAACT	0.0445214	NA
chr22	18078524	18078525	+	1.46167	0.92424	1.35722	0.0695634	0.251383	0.0568671	PEX26	cds	GGACT	0.0398714	NA
chr15_KI270850v1_alt	262554	262555	-	5.59871	4.0759	5.70031	1.02258	1.00553	1.13734	GOLGA2P10	ncRNA	AGACT	0.0107613	NA
chr9	5774077	5774078	+	6.02938	3.32726	1.58342	0.486944	0	0.26538	RIC1	cds	GAACA	0.0453838	NA
chr5	14651857	14651858	-	0.16152	0.0798577	0.195216	0.0155582	0.0180448	0.0328218	NA	unannotated	CCATT	0.025265	0.928442
chr20	23637701	23637702	-	0.82433	0.871312	0.8669	0.216419	0.178951	0.142996	CST3	cds	GGACT	0.00281235	0.0931103
chr19	39308140	39308141	-	8.79285	5.43453	14.2508	1.25214	3.35177	1.43305	LRFN1	cds	GGACC	0.0114459	NA
chr5	180792105	180792106	-	8.8096	11.0416	6.86148	1.32205	1.74146	1.09812	MGAT1	cds	GGACG	2.53808e-10	2.3193e-07
chr1	63323703	63323704	+	14.0686	10.179	8.70881	1.78546	0.837943	1.39324	FOXD3	cds	GGACC	0.00016872	NA
chr16	54285031	54285032	-	8.79285	6.65453	3.16684	0.834761	1.5083	0.39807	IRX3	cds	GGACC	0.00158406	NA
chr5	176384230	176384231	-	0.942091	0.675722	1.06521	0.200379	0.0872145	0.24608	NOP16	cds	TGACT	0.0107341	0.555453
chr19	1556427	1556428	-	2.34476	1.86327	3.16684	0.219125	0.193372	0.497587	MEX3D	cds	GGACC	0.00491378	NA
chr2	37316749	37316750	-	9.54653	4.65817	11.0839	0.876499	1.5083	1.59228	PRKD3	5utr	AGACT	0.0336939	NA
chr3	179333616	179333617	+	5.02449	4.46408	5.06694	0.913019	0.425417	0.53076	ZNF639	cds	TGACT	0.0102973	NA
chr3	9384741	9384742	+	2.00979	1.84386	2.71443	0.219125	0.384468	0.144753	THUMPD3	3utr	GAACT	0.0245349	NA
chrX	73851095	73851096	-	1.00281	0.532403	0.786535	0.142591	0.129052	0.293658	XIST	ncRNA	CAATT	1.59383e-09	0.0869366
chr1	224434349	224434350	-	0.822189	0.948886	1.58342	0.347817	0.0418972	0.217129	NA	unannotated	GGACA	0.0148091	NA
chr17	78803751	78803752	-	12.4775	8.41058	7.23849	1.82604	2.38814	1.19421	USP36	cds	AGACC	7.30456e-06	0.156752
chrX	1389423	1389424	-	0.416429	0.47739	0.549856	0.101134	0.0973564	0.131072	SLC25A6	cds	GAACC	1.2789e-07	0.310725
chr19	6414652	6414653	-	1.85427	2.17239	2.30628	0.238179	0.201106	0.484607	NA	unannotated	TGACT	5.02608e-09	0.0103656
chr22	38865645	38865646	-	1.87581	1.25276	2.14528	0.492237	0.327383	0.199035	CBX6	3utr	GGACG	0.00285962	0.270328
chr19	57398834	57398835	+	14.4035	17.0799	6.65036	1.09562	0.502766	0.39807	ZNF548	cds	GGACA	0.0168699	NA
chr6	4060524	4060525	+	6.02938	3.27181	1.58342	0	0.251383	0.13269	PRPF4B	cds	GGACT	0.0186889	NA
chr16	24571959	24571960	+	1.84231	2.58787	4.11689	0.796817	0.323207	0.35384	RBBP6	cds	AAACT	0.0152786	NA
chr1	231000370	231000371	+	2.4858	2.12358	2.37513	0.0859312	0.0866838	0.079614	ARV1	3utr	GGACA	0.0277106	NA
chr10	51698276	51698277	-	3.78769	3.69913	3.16684	0.365208	0.276521	0.434258	CSTF2T	cds	AAACT	0.000562269	NA
chr3	15042544	15042545	-	3.81861	4.89108	2.63903	0.730415	0.201106	0.568671	NA	unannotated	GGACA	0.0161111	NA
chr4	1814103	1814104	-	10.1263	8.69525	12.8433	1.54199	1.02564	1.89083	LETM1	3utr	TGACT	1.26946e-07	9.36239e-05
chr3	98521237	98521238	-	1.38173	0.690099	1.58342	0.0952716	0.111726	0.253317	CLDND1	cds	AGACT	0.0469658	NA
chr11	61796058	61796059	+	13.0108	16.3036	13.5942	3.4383	2.65821	2.20865	FEN1	cds	TGACT	1.36022e-09	5.54046e-12
chr12	57759227	57759228	+	4.10333	4.34762	3.45473	0.350599	0.39503	0.53076	2009-03-01	3utr	TGACT	0.000406515	0.200217
chr9	35752753	35752754	+	3.60088	2.01854	1.58342	0.0913019	0.0793841	0.217129	RGP1	cds	GGACC	0.0278523	NA
chr19	17726822	17726823	+	10.6519	8.82229	15.8342	3.06079	2.93925	2.14958	MAP1S	cds	GGACA	3.64271e-07	0.000661361
chr7	151122810	151122811	+	4.1452	3.75241	7.12539	0.525899	0.441825	1.09469	AGAP3	3utr	GCACC	0.000162306	NA
chr16	30779969	30779970	-	1.50735	1.55272	1.47786	0.351682	0.502766	0.26538	ZNF629	3utr	AAACT	0.00368796	0.26714
chr9	133471731	133471732	-	17.0833	8.53997	26.9181	2.39994	3.64505	3.44994	SLC2A6	3utr	TCAGG	0.0152451	0.02588
chr19	1986274	1986275	-	3.12845	1.79889	4.29785	0.282206	0.308147	0.276212	BTBD2	3utr	CCAGG	5.1423e-07	0.110988
chr6_GL000255v2_alt	1979037	1979038	+	2.26725	2.43917	2.51304	0.244637	0.192351	0.176658	TUBB	cds	GAACT	5.62135e-42	9.5142e-06
chr10	79826689	79826690	+	4.27081	8.53997	6.33368	0.730415	0.879841	2.38842	LOC642361	ncRNA	GGACC	0.0403207	NA
chr22	24585855	24585856	-	10.25	7.69303	24.543	2.19125	2.09486	1.59228	LRRC75B	3utr	TGACT	0.000119506	NA
chr17	81559233	81559234	-	0.930461	0.69243	1.66676	0.176307	0.0478825	0.151646	NPLOC4	3utr	GGACC	0.0238528	NA
chr16	30524746	30524747	-	0.985937	0.831816	1.18756	0.149603	0.175569	0.289505	ZNF768	cds	AGACC	0.0100846	0.494839
chr2	219182290	219182291	+	3.01469	3.15553	2.80697	0.579295	0.327891	0.199035	FAM134A	cds	AGACA	1.3764e-05	0.691189
chr16	2972455	2972456	+	25.1997	22.6647	30.2023	3.56078	3.06448	3.03713	PAQR4	3utr	GGACA	2.98048e-09	1.5496e-05
chr1	179072100	179072101	+	5.52694	4.99089	2.71443	0.472622	0.731296	0.227468	FAM20B	cds	GGACA	0.000194699	NA
chrX	73820873	73820874	-	1.20305	0.898143	1.50345	0.189908	0.265095	0.388898	XIST	ncRNA	AGATA	2.08442e-08	0.0148243
chr20	23354375	23354376	+	2.19068	2.35894	1.98848	0.134064	0.176409	0.205744	NXT1	cds	GAACT	5.79103e-05	0.127893
chr5	640640	640641	+	3.15825	3.10545	1.58342	0.60868	0.628458	0.39807	CEP72	intron	TGACT	0.0164407	NA
chr4	83283454	83283455	-	25.1224	17.0799	4.75026	0	0.502766	0	COQ2	intron	AGACC	0.0239699	NA
chr1	40292586	40292587	+	2.13541	1.76446	1.97927	0.115329	0.0655782	0.0838042	ZMPSTE24	cds	TGACT	0.0190412	NA
chr19	972319	972320	+	2.76347	4.0112	2.48823	0.730415	0.469248	0.636912	ARID3A	3utr	GGACA	0.0212753	0.314451
chr22	20441850	20441851	-	1.75857	3.1572	2.53347	0.201494	0.188537	0.0853007	KLHL22	3utr	GAACT	0.00336554	NA
chr1	153662318	153662319	-	0.408049	0.431715	0.318405	0.0347817	0.0222901	0.0755461	ILF2	3utr	TGACA	0.000552542	0.79809
chr1	67687879	67687880	+	1.63542	1.68456	3.28864	0.478548	0.437188	0.318456	GADD45A	3utr	AAACT	1.38359e-05	0.0689674
chr3	50355442	50355443	-	2.90891	1.84601	2.35483	0.300759	0.251383	0.651387	TMEM115	cds	GGACA	4.68764e-05	0.068708
chr2	20447640	20447641	+	3.02417	3.24203	4.23565	0.22627	0.313652	0.258487	RHOB	cds	GGACA	4.06037e-10	0.0641343
chr14	74909991	74909992	-	4.27081	6.21089	7.9171	0.913019	0.30166	1.19421	RPS6KL1	cds	GGACA	0.00924596	NA
chr2	235043191	235043192	+	3.68462	2.68198	2.26203	0.505672	0.718237	0.729795	SH3BP4	cds	GGACT	0.016172	0.0643533
chr1	145912424	145912425	-	10.7189	18.7621	14.0246	0.842787	1.34071	0.419021	PEX11B	cds	GGACT	4.33924e-05	0.207596
chr9	137064194	137064195	-	1.82138	1.9409	2.19636	0.405786	0.536284	0.428691	SAPCD2	3utr	GGACG	0.0384705	NA
chr16	89645636	89645637	-	1.35443	1.65399	1.85642	0.365208	0.405456	0.311533	CHMP1A	3utr	GGACA	4.16115e-05	0.0456594
chr19	6414973	6414974	-	1.04246	0.881494	1.32286	0.299206	0.230778	0.247078	NA	unannotated	GCACC	0.00207416	0.468205
chr7	150398434	150398435	+	5.42645	2.0703	4.75026	0.46481	0.790061	0.568671	ZNF775	3utr	GGACT	0.0479615	NA
chr16	1770515	1770516	-	0.491908	0.464964	0.57232	0.167798	0.113299	0.0835112	NME3	3utr	GGACG	0.00080245	0.0181579
chr9	131474763	131474764	+	1.37031	1.81151	1.13101	0.338485	0.251383	0.374654	PRRC2B	cds	AGACC	0.00207034	0.335725
chr6	159748307	159748308	+	2.51224	2.12545	2.20719	0.103007	0.130719	0.118345	WTAP	cds	AGACT	0.000160862	0.487258
chr22	19724528	19724529	+	1.0822	1.29394	0.950051	0.1753	0.236596	0.318456	GP1BB	3utr	ACAGG	0.0490562	NA
chr1	234383851	234383852	+	1.56646	1.56294	1.34246	0.106418	0.107071	0.129373	COA6	3utr	GGACA	6.53116e-07	0.129403
chr12	132730151	132730152	-	3.97772	1.95343	3.16684	0.635144	0.524625	0.608813	ANKLE2	cds	GGACA	9.83082e-05	0.150593
chr14	49893419	49893420	+	0.904408	1.01524	1.26674	0.2691	0.132307	0.125706	ARF6	5utr	GAACC	0.0456255	NA
chr8	38060218	38060219	+	0.278631	0.308674	0.258288	0.0369831	0.0281268	0.0297808	EIF4EBP1	3utr	GAACC	0.00435381	0.988888
chr22	41529119	41529120	-	1.72268	3.19678	2.22852	0.60868	0.566754	0.471786	POLR3H	3utr	CTAGG	0.000209423	0.0048168
chr3	126989023	126989024	+	2.39629	3.17602	2.81497	1.09562	0.502766	0.477684	PLXNA1	cds	GGACG	0.0182287	0.0973671
chr22	36467753	36467754	-	1.41466	1.69261	1.65328	0.195149	0.101333	0.124613	TXN2	3utr	GAACT	6.85238e-09	0.245449
chr7	155004126	155004127	+	7.92752	5.64156	2.735	2.75935	0.790061	0.489932	PAXIP1-AS1	ncRNA	GAACT	7.14036e-05	0.0517272
chr19	3632865	3632866	-	2.45642	2.21818	1.09621	0.511291	0.43992	0.144753	PIP5K1C	3utr	GAACA	0.0202395	NA
chr16	346678	346679	-	4.4427	3.93033	8.55046	1.17809	1.27625	1.10235	AXIN1	cds	GGACT	1.11905e-05	0.00138827
chr20	62812881	62812882	+	12.2821	7.69303	9.65886	2.19125	0.739362	2.87835	OGFR	cds	GCAGC	2.50327e-06	7.27811e-05
chr3	51703797	51703798	+	1.0049	0.776361	1.29788	0.324629	0.156265	0.153385	TEX264	cds	CCACA	1.20554e-05	0.0240687
chr16	30724560	30724561	+	1.8552	1.92242	2.02326	0.167204	0.173796	0.13269	SRCAP	cds	CAACT	0.00187573	0.608648
chr17	82602246	82602247	+	5.31538	5.23593	5.39802	0.480536	1.02648	0.506634	FOXK2	3utr	GGACG	4.08339e-06	0.107791
chr6_GL000250v2_alt	2053705	2053706	+	0.992257	0.657287	1.31952	0.187286	0.177447	0.20397	TUBB	cds	GCATC	9.72942e-10	0.0153695
chr7	102396170	102396171	+	4.35456	3.88181	4.3544	0.243472	0	1.59228	LOC100630923	intron_ncRNA	TCAGG	0.0450876	NA
chr3	53228884	53228885	+	1.67483	0.988096	2.11123	0	0.754149	0.26538	NA	unannotated	GAACA	0.0205033	NA
chr5	36976100	36976101	+	9.54653	5.43453	1.58342	0.438249	0.251383	0	NIPBL	cds	GGACA	0.0270211	NA
chr22	49963326	49963327	+	1.37986	1.52397	1.51879	0.23879	0.100553	0.222179	PIM3	3utr	AGACG	1.35853e-06	0.399907
chr19	39178774	39178775	+	2.59328	2.49377	3.09486	0.454042	0.502766	0.464415	PAK4	3utr	GGACT	0.000384273	NA
chr16	1674149	1674150	+	8.2904	5.02047	2.59105	0.807301	1.04144	0.497587	CRAMP1	3utr	AGACT	0.000212579	0.0998265
chrX	9719200	9719201	+	0.781587	0.716641	0.879677	0.265606	0.15083	0.144753	TBL1X	3utr	ACACA	0.047346	NA
chr22	42619422	42619423	-	0.806963	1.13307	1.0796	0.105504	0.139657	0.169391	CYB5R3	3utr	GGACC	0.00584801	0.492392
chr12	1786171	1786172	+	7.23526	6.65453	5.32605	0.869542	0.893806	0.734898	ADIPOR2	3utr	AAACT	2.39984e-06	0.0480252
chr4	139045211	139045212	+	0.717784	1.25412	1.80962	0.158786	0.0773486	0	NOCT	cds	GAACA	0.0336939	NA
chr19	12954370	12954371	-	0.579212	0.564156	0.516142	0.0966726	0.0589179	0.0985321	GADD45GIP1	cds	GGACC	0.000665375	0.594253
chr1	154601706	154601707	-	2.47875	1.26842	2.41471	0.357092	0.30166	0.279725	ADAR	cds	TGACT	6.43772e-05	0.00421975
chr11	66685815	66685816	-	7.75207	7.69303	2.77098	0.429656	0.39503	0.26538	SPTBN2	3utr	GGACA	0.0165884	NA
chr14	55352440	55352441	+	3.81861	2.86656	10.2922	0.730415	0.804426	0.477684	FBXO34	cds	TGACA	0.00527752	NA
chr22	19331026	19331027	-	4.43337	3.36423	3.2724	0.348607	0.386743	0.341203	HIRA	3utr	AGACT	0.00856457	0.623506
chr11	64804630	64804631	-	2.89647	4.57191	2.4168	0.507233	0.424209	0.28661	MEN1	cds	TCAGG	0.00196308	0.00987234
chr19	2101923	2101924	-	1.0049	0.59521	1.05561	0.139867	0.091412	0.212304	AP3D1	3utr	GGACT	0.0138227	NA
chr1	28987670	28987671	+	1.20588	2.50161	1.0796	0.280929	0.263354	0.180941	EPB41	cds	GGACT	0.00908154	NA
chr17	16471709	16471710	+	1.59601	1.24218	2.11123	0.0811573	0.201106	0.217129	NA	unannotated	GAACC	0.0287086	NA
chr11	62672067	62672068	+	2.05256	1.81151	2.73889	0.183782	0.11989	0.157726	UQCC3	cds	GAACT	0.000268026	0.553205
chr16	68259865	68259866	+	10.9422	13.6295	8.07544	3.44339	3.04617	0.899984	PLA2G15	3utr	GGACA	2.22732e-05	0.00016819
chr17	34983064	34983065	+	1.59601	1.30429	2.69181	0.292166	0.335177	0.167608	LIG3	cds	GAACT	0.0125273	0.101798
chr14	21431448	21431449	-	4.68952	2.08392	4.75026	0.182604	1.7094	0.955368	CHD8	cds	GAACT	0.00474704	NA
chr18	12325141	12325142	+	2.42561	2.4543	3.32518	0.259978	0.279314	0.204722	TUBB6	cds	GGACG	0.000827049	0.141781
chr5	134741211	134741212	+	2.2186	2.8012	2.48823	0.267225	0.211691	0.137265	CAMLG	cds	GGACC	8.33997e-08	NA
chr15	64156047	64156048	-	0.344536	0.394176	0.471507	0.0845109	0.0926506	0.101327	PPIB	cds	GAAGC	4.70401e-08	0.0688122
chr3	50358413	50358414	-	0.602938	1.43627	1.58342	0.125214	0.402213	0.217129	TMEM115	cds	GGACA	0.00891149	0.175325
chr6_GL000255v2_alt	1979177	1979178	+	0.214496	0.264147	0.232155	0.0180796	0.0186786	0.0438817	TUBB	cds	GAACA	0.0304253	0.929721
chr10	62805627	62805628	+	7.77121	11.7866	10.6089	0.831162	0.904979	1.26446	ADO	cds	GGACA	3.39881e-05	0.0301277
chr1	113940980	113940981	+	6.36435	6.29715	8.97271	1.82604	0.955255	0.696622	HIPK1	cds	GGACA	0.000394102	0.0374749
chr19	13138218	13138219	+	0.81794	0.624465	0.742228	0.169864	0.104471	0.142168	NACC1	cds	CAACG	0.00206367	0.499435
chr16	88697299	88697300	-	3.01469	2.50824	6.62157	0.681721	0.370459	0.723763	RNF166	3utr	GGACG	0.00066931	NA
chr2	181922115	181922116	+	3.71812	3.67007	5.80587	0.146083	0.274236	0.284336	SSFA2	cds	GAACT	0.000960338	NA
chr5	32126440	32126441	-	2.00979	1.24893	2.24318	0.0695634	0.111726	0.0568671	GOLPH3	cds	TGACA	0.017444	NA
chr6_GL000251v2_alt	3293563	3293564	+	3.51714	2.58787	2.11123	0.441647	0.72136	0.35384	HSPA1A	cds	GGACA	0.0525439	0.027273
chr9	136423177	136423178	+	1.22134	1.37566	1.69262	0.188494	0.201106	0.0955368	PMPCA	cds	TGACT	1.4763e-05	0.405141
chr6	108664610	108664611	+	2.51224	2.42613	2.90294	0.313035	0.215471	0.39807	FOXO3	cds	GTACT	0.0189526	NA
chr2	219570726	219570727	-	5.22547	5.54161	5.67392	0.661939	0.603319	0.644494	OBSL1	cds	GGACG	1.63252e-05	0.0960626
chr1	2185115	2185116	+	3.39153	3.96807	2.87894	0.852151	0.0773486	0.557298	PRKCZ	3utr	GGACA	0.0200797	NA
chr17	58495790	58495791	-	1.31893	2.0703	3.16684	0.469553	0.580115	0.4423	MTMR4	cds	GAACT	0.00452246	NA
chr20	46061626	46061627	-	3.94229	5.6797	2.67202	0.669548	0.96962	0.547346	NCOA5	3utr	GGACT	0.000152613	0.185358
chr1	25815684	25815685	+	3.47527	1.75606	3.56269	0.182604	0.40608	0.227468	SEPN1	cds	GGACT	9.24461e-05	NA
chr1	55068845	55068846	-	2.21077	4.21453	1.97927	0.0913019	0.251383	0.477684	USP24	3utr	GAACT	0.0347339	NA
chr22	20934226	20934227	+	0.489565	0.561623	0.461831	0.0561858	0.100553	0.0513638	CRKL	cds	AGACT	0.0333637	NA
chr6	28380457	28380458	-	2.45642	4.56112	6.33368	1.46083	0.837943	0	NA	unannotated	AAACT	0.00832029	NA
chr6	17629109	17629110	-	1.21179	0.882229	1.94882	0.313035	0.29328	0.222919	NUP153	cds	TAACT	0.0023237	NA
chr14	19098249	19098250	+	5.77816	2.97605	2.57306	0.649258	0.558629	0.723763	LINC01296	intron_ncRNA	AGAGC	0.00700334	0.0738354
chr10	102423003	102423004	+	5.31758	4.03207	3.10819	1.07251	0.902021	1.07713	FBXL15	3utr	CCAAT	7.84388e-06	3.35768e-05
chr16	30779385	30779386	-	3.68462	3.49363	1.69652	0.327428	0.201106	0.159228	ZNF629	3utr	AAACT	0.000523746	NA
chr1	27850239	27850240	+	5.74539	5.83888	5.4954	0.410058	0.247393	0.227468	PPP1R8	cds	GGACA	1.2665e-07	0.206143
chr6	34859194	34859195	+	6.53183	3.57126	9.50051	0.438249	0.319942	0.39807	UHRF1BP1	cds	AGAGG	0.0443507	NA
chr9	133098719	133098720	-	2.75416	2.01854	2.96891	0.568101	0.516732	0.415377	RALGDS	cds	GAACT	0.000616553	0.061875
chr5	10680225	10680226	-	1.15715	1.23512	1.52882	0.243472	0.201106	0.437877	DAP	3utr	GGACA	0.00119419	0.140528
chr9	136723955	136723956	+	3.40549	3.97139	1.91837	0.219125	0.224449	0.13269	FAM69B	3utr	GGACA	9.60893e-07	0.0948946
chr8	26370649	26370650	+	4.17419	4.02296	6.01699	0.313035	1.11726	0.895657	PPP2R2A	3utr	TGACT	0.00728228	NA
chr6	116278233	116278234	-	4.72302	3.04722	4.8089	0.743118	0.902816	1.1339	TSPYL1	3utr	GTACT	2.71404e-07	5.16479e-06
chr22	20110376	20110377	+	3.33203	4.44251	5.85865	0.876499	0.68559	0.149276	DGCR8	3utr	GGACA	0.000326137	0.0447631
chr19	13763042	13763043	+	3.21567	4.89108	2.87894	0.292166	0.215471	0.217129	CCDC130	cds	GGACT	0.00267816	NA
chr6	42745321	42745322	-	1.84231	1.60125	1.58342	0.20869	0.30166	0.66345	TBCC	cds	TGACT	0.0261897	0.0998965
chr3	158691486	158691487	+	4.42155	3.10545	2.05844	0.0384429	0.0837943	0.361882	GFM1	3utr	TGACT	0.000310262	NA
chr11	72292966	72292967	-	7.17784	3.97591	3.89765	0.70759	0.595871	0.39807	CLPB	3utr	AGACT	3.00585e-06	0.0353986
chr10	72274878	72274879	+	7.4809	5.65246	5.74696	0.434771	0.396548	0.493607	DDIT4	cds	GAACT	5.59701e-23	0.00308186
chr16	30525681	30525682	-	0.968133	1.22336	0.920095	0.25491	0.234624	0.174496	ZNF768	cds	GAACA	5.89705e-06	0.0250807
chr10	102480686	102480687	-	3.94422	2.47632	2.92783	0.517378	0.674164	0.325693	ACTR1A	3utr	GAACT	1.78517e-07	0.00506285
chr20	49114478	49114479	-	11.3365	8.29351	7.52124	0.628157	1.08002	0.579011	STAU1	3utr	GGACA	3.35976e-08	0.0306085
chr12	49330245	49330246	+	4.8905	5.17574	3.25998	0.422872	0.368695	0.298552	TROAP	cds	GAACT	0.00040608	NA
chr1	1599152	1599153	-	10.8529	7.5418	7.69089	1.26605	1.26226	0.969214	C1orf233	3utr	AGACT	1.87344e-06	0.000253177
chr2	202206839	202206840	-	1.70528	1.29394	1.53234	0.203837	0.210837	0.540238	SUMO1	3utr	GAACT	0.000119951	0.102087
chr19	55487382	55487383	+	1.78141	1.2978	2.5539	0.317572	0.178761	0.301242	NAT14	3utr	GGACC	2.41365e-05	0.0409944
chr11	66691518	66691519	-	3.68462	2.60636	5.46999	0.486944	1.14918	0.70768	SPTBN2	cds	GGACA	0.00571934	NA
chr9	128633843	128633844	-	1.32906	1.32704	1.97927	0.251867	0.251383	0.277723	WDR34	cds	CCAGG	8.17278e-08	0.0350159
chr1	151286493	151286494	+	2.58402	2.7604	3.69464	0.426076	0.628458	0.79614	ZNF687	cds	CCAGG	0.0072465	NA
chr16	87832482	87832483	-	1.0049	1.15907	1.18756	0.215693	0.188537	0.141778	SLC7A5	3utr	TGACA	3.73566e-05	0.0393647
chr8	144520416	144520417	+	4.22057	6.79316	4.75026	0.233733	0.548472	0.13269	LRRC14	cds	GGACC	0.00164729	NA
chr7	90412872	90412873	+	4.01959	1.71909	3.84545	0.199204	0.319942	1.09469	CLDN12	cds	TGACT	0.0424342	NA
chr9	116697970	116697971	+	2.87114	2.50161	0.659758	0.273906	0.502766	0.636912	TRIM32	cds	TGACA	0.0486259	NA
chr22	42619465	42619466	-	0.535945	0.321906	0.59861	0.101447	0.0854702	0.124397	CYB5R3	3utr	TGAGG	0.00498971	0.121987
chr18	13682055	13682056	-	2.51224	2.78196	6.33368	0.365208	0.154697	1.06152	FAM210A	cds	GGACT	0.0135768	NA
chr9	136116269	136116270	-	6.43134	2.98023	5.19559	0.790041	1.44272	0.39807	C9orf69	3utr	GCACT	0.000114527	0.0376238
chr22	46686271	46686272	-	1.89814	2.53611	1.80962	0.95867	0.226245	0.26538	CERK	3utr	GGACT	0.00529232	NA
chr19	45885636	45885637	-	0.768451	0.660733	0.904811	0.139127	0.177447	0.22115	IRF2BP1	cds	GAACT	0.00755864	0.101559
chr1	21431959	21431960	+	2.55792	3.26072	6.72953	1.03476	0.548472	0.318456	NA	unannotated	GAAGG	0.00269713	0.283454
chr15	66499435	66499436	-	0.261757	0.137778	0.268905	0.0480824	0.0315874	0.0726541	RPL4	cds	CTACT	4.7235e-05	0.979763
chr20	6778623	6778624	+	2.21077	6.46968	3.16684	0.60868	0.691303	0.489932	BMP2	cds	AGACA	0.0375933	NA
chr9	129634174	129634175	+	0.798007	0.665453	0.586452	0.0466223	0.0718237	0.13269	NTMT1	cds	GGACT	0.0164142	0.535437
chr15	75639259	75639260	-	0.775207	0.405562	0.633368	0.143394	0.101277	0.188178	IMP3	3utr	GGACT	0.0224799	0.103655
chr19	7519789	7519790	+	1.31195	0.761431	2.19919	0.25918	0.0603319	0.124397	ZNF358	cds	CGACT	0.0201906	NA
chr6_GL000255v2_alt	4166661	4166662	+	2.88071	1.45146	1.05561	0.365208	0.211691	0.367449	BRD2	5utr	TGACT	0.0365835	NA
chr6_GL000250v2_alt	3161554	3161555	+	0.717784	1.16454	1.2034	0.179957	0.25662	0.238842	HSPA1B	cds	GGACA	0.00599279	0.0402883
chr1	229594453	229594454	-	1.25054	1.96931	2.27617	0.268535	0.221217	0.35384	TAF5L	cds	GGACA	0.000272448	0.0384089
chr11	72237398	72237399	+	0.913543	1.61244	1.58342	0.384429	0.0655782	0.144753	INPPL1	cds	AGACT	0.0409685	NA
chr22	41528487	41528488	-	1.67483	2.88363	0.989637	0.219125	0.167589	0.39807	POLR3H	3utr	GCACT	0.0365386	NA
chr17	2043310	2043311	+	2.66069	1.72979	2.64863	0.230878	0.280303	0.37981	OVCA2	3utr	TGACT	1.20527e-06	0.076953
chr19	583363	583364	+	0.345771	0.362897	0.301322	0.0580463	0.0519386	0.0819556	BSG	3utr	GGACT	0.00134983	0.658805
chr5	140669649	140669650	+	2.28893	2.95017	1.75935	0.661939	0.48481	0.48653	WDR55	cds	TGACT	0.0757001	0.0333997
chr19	49108228	49108229	+	0.989437	0.923602	0.827696	0.0631223	0.116714	0.185149	SNRNP70	cds	GGACC	0.00315374	0.367407
chr17	747939	747940	-	1.90673	2.00129	1.93529	0.494798	0.415749	0.253317	GEMIN4	cds	TAACA	0.00169664	0.064142
chr17	77402217	77402218	+	1.4143	1.27871	1.53064	0.243472	0.225378	0.26538	2009-09-01	cds	GGACT	0.00273072	NA
chr1	212995117	212995118	-	3.1403	2.11343	1.05561	0.228255	0	0.284336	ANGEL2	cds	GGACT	0.0148215	NA
chr7	2235371	2235372	-	2.51224	1.43627	1.38549	0.11362	0.209486	0.214345	MRM2	cds	GGACC	0.003167	0.161006
chr5	177609654	177609655	+	5.02449	5.27926	4.44379	1.06954	1.45244	1.00565	B4GALT7	cds	GGACT	1.44879e-06	0.0333587
chr19	38932699	38932700	+	2.25567	2.91354	2.50091	0.119637	0.114967	0.116508	MRPS12	cds	TGACG	7.39441e-07	0.703172
chr1	200849913	200849914	+	2.00979	5.82271	3.95855	0.365208	1.60885	0.53076	CAMSAP2	cds	GGACT	0.0333637	NA
chr22	21923143	21923144	-	1.05514	1.59358	0.838281	0.57163	0.218594	0.0568671	PPM1F	cds	GGACT	0.0444709	NA
chr12	122474124	122474125	-	13.5661	5.64156	3.35312	0.669548	1.29283	0.477684	ZCCHC8	cds	TGACT	7.83498e-05	NA
chr14_KI270847v1_alt	1174858	1174859	-	1.32223	0.94619	1.0886	0.0166004	0.0543531	0.0284336	DDX24	cds	AGACT	0.017371	NA
chr15	75207236	75207237	+	2.87766	2.42926	4.00512	0.60868	0.572919	0.417026	C15orf39	cds	GGACA	0.0153161	0.0465407
chr20	46358727	46358728	-	2.77213	4.51029	5.03815	0.61197	0.610502	0.410911	SLC35C2	5utr	TAACC	6.00191e-05	0.0381573
chr20	36049986	36049987	-	1.86092	1.08082	0.940155	0.28504	0.117312	0.298552	NORAD	ncRNA	AGACG	0.0021216	NA
chr8	96333605	96333606	+	11.863	10.1318	7.66708	2.28168	2.45873	1.44664	PTDSS1	3utr	GAACT	1.98078e-29	8.95749e-10
chr12	70354749	70354750	+	3.57297	2.71726	2.57306	0.0811573	0	0.0568671	CNOT2	3utr	GGACA	0.00882516	NA
chr9	125273728	125273729	-	0.843439	0.677932	0.823698	0.0595368	0.045706	0.100942	NA	unannotated	GGACT	1.51231e-07	0.978396
chr9	35609798	35609799	+	7.14594	4.11015	9.23661	0.639114	0.798511	0.421486	TESK1	3utr	GAACA	0.000139431	0.200287
chr19	49909692	49909693	-	3.10605	5.35689	1.49545	0.730415	0.221217	0.238842	NUP62	cds	GCACT	0.0167817	NA
chr10	100363097	100363098	+	0.215928	0.29932	0.5443	0.0615519	0.0482655	0.0940892	SCD	3utr	GAACT	0.00809037	0.259063
chr11	65636939	65636940	+	2.51224	0.879876	1.45147	0.412029	0.614492	0.170601	PCNX3	cds	AGAGC	0.0367512	0.057484
chr16	729977	729978	-	0.768451	2.13499	2.37513	0.345986	0.502766	0.122483	NARFL	3utr	GGACC	0.0259956	NA
chr11	65918110	65918111	-	3.80425	4.77761	8.97271	0.894759	1.12155	1.10575	C11orf68	cds	GGACC	0.00209943	0.0133763
chr21	38822884	38822885	+	20.9772	15.993	12.034	1.82604	1.03905	1.3269	ETS2	cds	GGACT	3.97775e-07	NA
chr14	19303073	19303074	-	4.01959	3.95238	5.90184	1.00432	1.13122	0.868516	LOC107987205	5utr	TGACT	0.000226272	0.00520255
chr16	87832614	87832615	-	3.748	3.09022	3.49586	0.569476	0.730825	0.454937	SLC7A5	3utr	GAAGG	8.2222e-10	1.38803e-06
chr2	26389220	26389221	+	2.15335	1.59839	0.879677	0.182604	0	0.08846	EPT1	3utr	GGACA	0.0442163	NA
chr16	682481	682482	+	0.658381	0.482054	0.408624	0.13391	0.114762	0.0476323	STUB1	cds	GGACT	9.26308e-06	0.046484
chr19	19356375	19356376	+	4.19904	4.93544	3.73235	0.852151	0.709787	0.275587	MAU2	3utr	GGACC	4.47112e-05	NA
chr6_GL000255v2_alt	4395690	4395691	+	4.22057	8.73406	2.1772	1.09562	0.502766	1.06152	SLC39A7	cds	GGACT	0.00966721	NA
chr17	42553950	42553951	-	3.18218	7.50483	7.9171	1.1478	0.904979	0.227468	NA	unannotated	GGACA	0.0301883	NA
chr1	229659241	229659242	+	8.03918	4.34762	4.50665	0.337115	0.785572	0.447829	URB2	cds	TGACT	3.5858e-05	NA
chr2	27384833	27384834	-	0.644165	0.750044	0.883061	0.13217	0.107147	0.120172	PPM1G	cds	GGACT	2.00549e-05	0.0478204
chr1	35507002	35507003	-	2.31126	3.1572	3.95855	0.30434	0.861885	0.113734	KIAA0319L	cds	GGACT	0.0496171	NA
chr3	71754725	71754726	+	11.0539	4.39938	4.55233	0.664014	0.565612	0.79614	GPR27	cds	CGACT	0.0195536	NA
chr1	1319007	1319008	-	4.77326	3.5195	5.10213	0.527522	0.21996	0.612415	CPSF3L	intron	GGACA	0.000130672	NA
chr22	38683996	38683997	+	0.610382	0.517574	0.479824	0.0695634	0.0771964	0.117947	TOMM22	3utr	AGACT	0.000317657	0.243898
chr12	95467364	95467365	-	1.77716	2.00507	1.80161	0.327082	0.347747	0.351007	NA	unannotated	GGACT	3.6501e-23	0.00380537
chr22	49886757	49886758	+	18.3896	10.7212	17.6815	2.16606	2.54176	2.29476	ZBED4	cds	GAACT	1.11169e-08	0.000199349
chr12	123620044	123620045	+	1.59109	1.61742	1.47032	0.347817	0.0942686	0.212304	DDX55	cds	TAACT	0.0102306	NA
chr14	49622397	49622398	+	3.19203	2.65597	4.04652	0.857444	0.45706	0.318456	MGAT2	cds	AGACT	1.99019e-06	0.00247456
chr8	63168642	63168643	+	17.0833	8.15179	9.50051	3.44339	2.51383	1.85766	YTHDF3	5utr	CCATT	0.00185676	0.00115919
chr10	75398800	75398801	-	2.17188	1.21782	2.91007	0.282954	0.286386	0.66345	ZNF503	cds	CTACG	4.00103e-05	0.0125864
chr20	63287985	63287986	+	4.93313	7.37543	7.32331	0.811573	0.879841	0.53076	ARFGAP1	3utr	GGACA	1.95447e-05	0.102071
chr1	230279814	230279815	+	4.73737	3.79673	6.05092	0.545086	0.744094	0.819556	GALNT2	3utr	GGACA	1.53062e-08	0.00290982
chr2	27200379	27200380	-	0.870911	0.554544	0.408624	0.09647	0.0793841	0.144753	SLC5A6	3utr	CCACC	0.0323159	NA
chr19	10687625	10687626	+	1.0049	0.97436	1.36444	0.202552	0.142891	0.261233	ILF3	cds	GGACA	9.67657e-07	0.25026
chr20	328095	328096	+	2.59158	2.38202	2.29323	0.476692	0.864758	0.4423	SOX12	3utr	AGACT	7.82437e-06	0.000119596
chr6	3272995	3272996	-	4.42155	7.2978	2.63903	0.913019	0.377075	1.06152	SLC22A23	3utr	AGACC	0.0271459	NA
chr2	45006218	45006219	-	5.73383	5.71684	6.52369	1.29227	0.797868	0.947785	SIX2	cds	GGACT	0.000447472	0.000223451
chr5	640896	640897	+	9.04408	7.24604	6.33368	1.35649	1.25692	0.39807	CEP72	intron	GGACG	0.0176666	NA
chr1	32775846	32775847	-	1.02628	0.869782	0.943488	0.150999	0.0952609	0.127877	YARS	3utr	GAACT	7.25118e-09	0.0782008
chr9	87706567	87706568	+	3.89398	4.54726	3.16684	0.821717	0.603319	1.1146	DAPK1	cds	GGACA	0.000903664	NA
chr6_GL000251v2_alt	4612995	4612996	+	1.25612	2.05181	1.97927	0.601519	0.370459	0.234159	SLC39A7	cds	GGACA	0.0330594	0.194614
chr16	1699284	1699285	+	4.01959	2.17381	5.83365	0.666901	0.822708	0.506634	HN1L	3utr	GCAGG	1.69959e-05	0.0883699
chr2	74472080	74472081	-	0.674017	0.664386	0.558854	0.0238179	0.0115578	0.0391544	MRPL53	3utr	GGACT	0.0129061	NA
chr3	39396941	39396942	+	1.36257	1.62461	1.45503	0.19741	0.0744839	0.293315	SLC25A38	3utr	AGACT	0.000287813	NA
chr15	40574049	40574050	+	5.13614	5.262	6.92746	2.11009	1.39228	0.743064	RPUSD2	cds	GGACA	0.00469988	0.00395836
chr8	144520503	144520504	+	3.71812	4.58053	4.3544	0.321383	0.30166	0.170601	LRRC14	cds	GGACC	0.0152237	NA
chr6	15496289	15496290	+	7.63722	5.60705	6.72953	0.863218	0.703872	0.79614	JARID2	cds	GAACT	0.000162077	0.200287
chr3	52492123	52492124	+	2.79138	2.29533	1.35722	0.412844	0.19552	0.30961	NISCH	cds	GGACT	0.00191633	0.218797
chr14	22982512	22982513	-	2.13541	2.23204	2.37513	0.584332	0	0.159228	AJUBA	5utr	GGACT	0.0317223	NA
chr15	88459734	88459735	-	4.857	3.16517	2.70501	0.166952	0.121637	0.388361	MRPL46	cds	TAACT	0.00016283	0.238604
chr14	23098126	23098127	+	2.51224	3.05978	2.40067	0.272984	0.330175	0.229396	C14orf119	cds	TGACT	0.000576317	0.099686
chr1	12012644	12012645	+	0.680737	0.74959	0.84449	0.0649258	0.106971	0.284336	MFN2	3utr	TGACT	0.0150389	NA
chr3	127672436	127672437	+	11.1909	7.06757	7.67349	0.9647	1.06468	0.733697	PODXL2	cds	GGACC	4.07328e-06	0.0112076
chr7	74232088	74232089	-	1.71746	1.49479	1.31504	0.0695634	0.203246	0.212304	RFC2	3utr	TGACT	2.54384e-05	0.358628
chr16	23524260	23524261	-	3.70772	5.96045	4.65129	1.02258	1.00553	0.79614	EARS2	3utr	GAACT	5.94366e-07	0.00831098
chr14	69354133	69354134	+	13.9011	11.1278	15.0425	0.876499	1.40774	1.35344	GALNT16	3utr	TTAGG	2.26273e-05	0.0334198
chr1	23559435	23559436	-	1.09422	1.59977	1.05561	0.312716	0.255221	0.281562	ID3	5utr	TCACT	0.32313	0.00344668
chr1	173803249	173803250	-	4.73737	5.74507	3.80021	0.639114	2.09486	0.79614	CENPL	cds	GGACT	0.00326546	0.215204
chr17	8475140	8475141	-	1.67483	1.64406	2.43603	0.128897	0.45706	0.122483	MYH10	3utr	GAACT	0.00236476	NA
chr2	177221702	177221703	+	1.52744	2.32908	2.4631	0.0859312	0.15083	0.159228	HNRNPA3	3utr	GGACT	0.0127467	NA
chr19	49118758	49118759	-	4.18707	5.24044	6.86148	2.19125	1.40774	0.298552	C19orf73	cds	GGACT	0.0100984	NA
chr17	81665330	81665331	-	2.74063	2.62641	2.81193	0.303403	0.239412	0.310075	OXLD1	cds	GGACA	1.45411e-07	0.00346662
chr6	43640097	43640098	+	1.83246	2.631	1.80962	0.432287	0.196201	0.39807	MAD2L1BP	cds	GAACT	0.00998204	0.0559058
chr9	113374423	113374424	-	7.91357	5.15222	11.4798	0.989595	0.638649	0.606583	HDHD3	cds	TTATC	3.373e-06	0.00686412
chr5	151030508	151030509	-	2.64251	3.06848	2.71443	0.292166	0.177447	0.336828	TNIP1	3utr	GTACT	0.000890535	NA
chr3	48158825	48158826	-	2.49492	3.78476	3.65404	0.459118	0.618789	0.542822	CDC25A	3utr	GGACT	0.000501571	0.0183401
chr6	36924928	36924929	+	9.79775	5.65635	7.9171	0.730415	1.67589	0.497587	C6orf89	3utr	GGACC	0.0201538	NA
chr16	30424269	30424270	-	3.38645	2.80732	2.39749	0.348382	0.319942	0.283242	DCTPP1	cds	GGACA	2.85166e-32	1.5308e-09
chr12	120696420	120696421	+	0.368462	0.429042	0.490106	0.0235618	0.0705637	0.0582541	MLEC	cds	GAACC	0.00747729	NA
chr12	74539051	74539052	+	2.32842	2.24119	1.7546	0.243472	0.19846	0.22115	ATXN7L3B	3utr	TGACT	0.000130893	NA
chr2	96271474	96271475	+	2.66926	2.58787	2.9909	0.539116	0.536284	0.412813	CIAO1	3utr	AGACT	3.39925e-06	0.032596
chr10	11462674	11462675	-	3.26592	8.15179	3.95855	1.21736	0.502766	1.59228	USP6NL	cds	TCATG	0.0487441	NA
chr16	70381044	70381045	-	16.4133	8.66937	5.54197	0.791283	0.58656	0.39807	ST3GAL2	3utr	GAACT	6.00139e-05	NA
chr2	128318446	128318447	-	3.74553	3.53676	2.90294	0.770994	0.879841	0.13269	HS6ST1	cds	GGACT	0.0049973	0.122189
chr5	34954738	34954739	+	1.73573	3.19171	1.26674	0.313035	0	0.79614	DNAJC21	3utr	TGACT	0.0220055	NA
chr17	76563344	76563345	+	7.27992	7.55914	5.73989	0.616677	0.507163	0.492102	SNHG16	ncRNA	GGACT	5.61708e-49	8.61394e-14
chr10	110900454	110900455	-	0.803918	3.20249	1.58342	0	0.188537	0.144753	BBIP1	cds	TGACT	0.00955241	NA
chr15	78589938	78589939	+	2.51224	2.38084	2.37513	0.786601	0.583209	0.374654	CHRNA5	cds	GAACT	0.000587383	0.01162
chr1	26696698	26696699	+	1.1595	1.60818	1.97927	0.0913019	0.0502766	0	ARID1A	cds	GGACC	0.0174585	NA
chr19	1576778	1576779	-	1.02422	1.06066	1.00763	0.0402064	0.108122	0.092883	MBD3	3utr	GGACC	0.00106236	0.616741
chr1	119915434	119915435	-	4.62253	4.93218	9.8172	0.839978	1.16023	0.862485	NOTCH2	cds	TCACC	0.000118796	0.0236251
chr13	113640672	113640673	+	1.53379	0.926185	0.736474	0.09647	0.0948615	0.102728	TFDP1	3utr	GGACG	0.00135123	NA
chr16	87831199	87831200	-	22.5264	13.2687	21.1282	3.81286	3.68179	3.13077	SLC7A5	3utr	GGACA	3.31008e-25	2.37614e-18
chr7	102560511	102560512	-	10.5514	14.3627	5.93782	1.64343	1.20664	2.12304	POLR2J3	intron	GGACC	0.0232098	NA
chr1	2403261	2403262	+	2.21077	2.58787	2.28716	0.255645	0.0981007	0.170601	RER1	3utr	TAACT	0.00135406	NA
chr12	130876174	130876175	+	0.260424	0.243725	0.329671	0.0182956	0.0208185	0.067688	RAN	3utr	AGACT	0.0016341	0.956782
chr1	32195001	32195002	+	5.41234	3.73966	3.99509	1.01447	0.843929	0.749308	TXLNA	cds	CAAGA	2.4771e-10	6.84023e-06
chr11	47565728	47565729	+	1.21425	0.629482	0.959648	0.179957	0.138014	0.127382	PTPMT1	cds	GGACT	0.0171	0.198244
chr12	121003512	121003513	-	1.33986	1.87961	1.75935	0.194777	0.425417	0.217129	C12orf43	3utr	AAACT	0.00483243	NA
chr2	112659371	112659372	+	0.872674	1.30041	1.2392	0.0509592	0.179559	0.219625	SLC20A1	cds	AGACT	0.0040037	NA
chr19	1577779	1577780	-	5.16635	5.33748	7.79529	0.607894	0.6532	0.680338	MBD3	3utr	TGACA	1.79724e-17	6.17038e-05
chrX	153346935	153346936	+	16.0784	14.7509	6.13575	2.19125	2.51383	1.50382	ZNF275	cds	GGACT	0.000986673	0.0724452
chr6	1610989	1610990	+	2.1484	2.62022	2.18403	0.466223	0.387848	0.368943	FOXC1	cds	GGACA	0.000480031	0.152993
chr9	128807942	128807943	+	2.34476	4.58759	7.12539	0.0952716	0.137118	0.079614	TBC1D13	3utr	GGACA	0.00782865	NA
chr3	179333647	179333648	+	1.30637	0.867698	1.58342	0.280929	0.335177	0.0995175	ZNF639	cds	AAACG	0.0449846	NA
chr17	75273472	75273473	-	5.18315	6.88017	4.83146	0.190543	0.224922	0.271853	SLC25A19	cds	GAACA	1.78964e-08	0.15604
chr16	3966537	3966538	-	2.56807	1.81151	2.53347	0.365208	0.0773486	0.159228	ADCY9	cds	GGACT	0.0299815	NA
chr2	241495463	241495464	-	0.728038	0.88727	0.692746	0.150721	0.110609	0.193004	STK25	3utr	GGACG	0.000337019	NA
chr1	62450623	62450624	+	1.70274	2.04505	3.23881	0.257794	0.425417	0.278649	USP1	cds	GGACT	0.00550027	0.0794791
chr19	45884205	45884206	-	3.14577	2.68492	2.04312	0.279734	0.251383	0.298552	IRF2BP1	cds	GGACA	6.30328e-05	0.052134
chr18	74520720	74520721	+	5.71205	7.80447	4.3544	1.73136	1.42786	1.04493	CNDP2	3utr	GGACA	1.69627e-06	0.021543
chr3	179333839	179333840	+	4.01959	2.44852	1.97927	0.20869	0.639884	0.341203	ZNF639	cds	GAACA	0.0062312	NA
chr5	180574254	180574255	+	0.837414	1.16454	1.58342	0	0.0837943	0.341203	CNOT6	3utr	GAACA	0.0212151	NA
chr12	122061323	122061324	+	1.76862	1.75703	1.39713	0.30434	0.251383	0.106152	BCL7A	3utr	GGACT	0.0112932	0.238011
chrX	108736129	108736130	-	0.329732	0.31788	0.392223	0.0589776	0.105124	0.0682405	IRS4	cds	GGACC	0.00508698	0.683316
chr17	76391285	76391286	-	14.5911	8.63702	7.40481	1.4132	1.33165	1.09812	UBE2O	cds	AGACT	4.79295e-09	0.00308186
chr21	34097355	34097356	+	14.571	11.9042	8.70881	0.973887	2.26245	1.19421	SLC5A3	cds	GAACT	0.0466917	NA
chr12	57727928	57727929	+	15.0735	12.0821	19.001	1.49005	1.1039	1.30036	AGAP2-AS1	ncRNA	AAACT	2.67738e-07	0.000102168
chr3	9371362	9371363	+	3.09199	3.19678	2.57306	0.379816	0.536284	0.318456	THUMPD3	cds	AGACT	0.0210924	NA
chr1	119180411	119180412	+	2.81371	3.88181	7.9171	0.730415	0.167589	0.39807	LOC101929147	intron_ncRNA	TGACA	0.0475414	NA
chr17	59697537	59697538	-	2.96902	2.55743	3.53224	0.202893	0.217104	0.167608	PTRH2	cds	GGACG	8.9816e-05	NA
chr16	1938798	1938799	-	1.93802	1.60125	1.33341	0.0664014	0.153623	0.149276	MSRB1	3utr	TGACG	0.00923673	NA
chr5	181234632	181234633	+	3.01469	3.42512	3.8266	0.999516	0.484145	0.331725	TRIM41	cds	GGACT	0.000711513	0.159523
chr4	8867462	8867463	-	5.16804	3.18717	3.87058	1.30431	0.653596	0.84037	HMX1	3utr	GAACA	0.000454519	0.0146922
chr17	3609998	3609999	-	1.0049	2.71726	1.05561	0.0332007	0.223452	0.159228	SHPK	3utr	CCAGG	0.0496032	NA
chr1	54200404	54200405	+	0.389564	0.372401	0.589743	0.0544231	0.03083	0.0494776	MRPL37	cds	GGACT	0.00017416	0.243844
chr5	123545679	123545680	+	1.17238	2.03048	1.58342	0.0913019	0	0	CSNK1G3	cds	GAAAG	0.023605	NA
chr6	7883149	7883150	-	0.375162	0.38426	0.441281	0.0561858	0.0697618	0.0692295	TXNDC5	cds	GAACT	0.00437735	0.57211
chr18	36215639	36215640	+	4.01959	2.95017	2.57306	0.469553	0.351936	0	MOCOS	cds	AGACA	0.0330024	NA
chrX	153350012	153350013	+	2.29691	2.15656	2.71443	0.811573	0.359119	0.506634	ZNF275	3utr	GGAGC	0.0198102	0.0654246
chr21	43761398	43761399	+	1.36379	1.08691	1.58342	0.232405	0.19552	0.318456	PDXK	3utr	GGACG	0.0121192	NA
chr1	160240171	160240172	-	3.63996	3.21635	4.43357	0.713429	0.670355	0.559449	DCAF8	cds	GGACA	8.80019e-07	0.046557
chr10	72275294	72275295	+	1.67483	1.40484	0.84449	0.275935	0.210837	0.242303	DDIT4	3utr	AAACT	0.00595341	NA
chr10	75398933	75398934	-	7.14594	7.19899	6.63925	0.862296	1.00553	1.13136	ZNF503	cds	GGACG	1.61865e-08	0.0127177
chr14	19098188	19098189	+	4.39643	3.62302	7.12539	0.639114	0.223452	1.1146	LINC01296	intron_ncRNA	GGACG	0.0193442	NA
chr13	110879774	110879775	-	30.9972	47.4551	25.0708	10.0797	6.32049	8.16043	ANKRD10	cds	GGACA	6.54219e-06	3.89626e-05
chr5	74781687	74781688	-	6.02938	4.65817	6.33368	0.852151	0.287295	0.995175	FAM169A	cds	GAACT	0.0151224	NA
chr9	131523125	131523126	+	1.37031	1.10909	1.38549	0.171862	0.311236	0.28099	POMT1	3utr	GAACA	0.0113672	NA
chr17	29286331	29286332	-	4.18707	12.9394	18.2093	1.05504	1.36465	0.428691	NUFIP2	cds	TCAGG	0.000528773	0.0435958
chr14	23277023	23277024	-	1.79446	1.16454	2.11123	0.0730415	0.111726	0.183725	HOMEZ	cds	GAACA	0.021714	NA
chr6	44299899	44299900	-	2.9343	3.79223	6.50961	1.09562	0.810012	0.636912	AARS2	3utr	GAACT	4.65521e-06	0.00734493
chr1	42807322	42807323	-	3.83117	4.25446	2.14893	0.0730415	0.0866838	0.053076	SVBP	3utr	GAACT	2.32118e-05	NA
chr9	129637762	129637763	-	3.96934	4.23117	3.85958	0.498538	0.815296	0.329437	ASB6	3utr	GGACA	9.0162e-06	0.0688122
chr19	45703232	45703233	+	1.90931	3.55832	3.61924	0.618044	0.232046	0.13269	QPCTL	3utr	GGACA	0.00263911	NA
chr6_GL000250v2_alt	2053811	2053812	+	0.308845	0.219208	0.218403	0.0699981	0.0703351	0.0413579	TUBB	cds	GAACG	0.00411594	0.921797
chrX	136511531	136511532	+	1.61312	0.750044	0.996968	0.182604	0.21996	0.199035	HTATSF1	cds	TGACT	0.0186289	NA
chr1	1665367	1665368	-	10.7524	9.43578	11.8756	1.68909	1.64542	2.29996	SLC35E2B	3utr	TGAGG	1.21191e-08	0.000250714
chr20	34758001	34758002	-	1.37512	2.26936	1.58342	0.0859312	0.0670355	0.318456	NCOA6	cds	GAACA	0.00555668	NA
chr19	3535123	3535124	+	3.23315	2.98123	1.73665	0.121736	0.276521	0.374654	FZR1	3utr	GTACT	0.00069445	NA
chr19	1474781	1474782	-	2.44047	1.83504	1.71009	0.330426	0.437893	0.212304	C19orf25	3utr	GGACA	0.0408484	0.12916
chr15	84640038	84640039	+	2.15335	8.15179	6.33368	1.16866	0.754149	0	SCAND2P	ncRNA	GGATT	0.0170672	NA
chr18	10471834	10471835	+	6.02938	10.4809	12.6674	0.292166	0.670355	0	APCDD1	cds	GCAGG	0.0447459	NA
chr1	233379596	233379597	+	2.51224	1.7916	1.58342	0.121736	0.215471	0.26538	KIAA1804	cds	AAACT	0.0374325	NA
chr11	62790684	62790685	-	5.42645	6.5534	5.41696	0.517931	0.779287	0.779553	TMEM223	cds	AAACT	1.11312e-07	0.0259236
chr1	156266154	156266155	-	1.27606	1.23232	1.9133	0.120481	0.130929	0.11146	SMG5	cds	AGACA	8.44856e-05	0.803012
chr7	140335093	140335094	-	10.2723	6.26634	10.4506	0.89273	1.11327	1.5199	SLC37A3	3utr	TAACT	5.7381e-06	0.0263469
chr7	4878020	4878021	-	2.31126	1.90561	2.94064	0.166004	0.111726	0.113734	RADIL	cds	GGACT	0.0232225	NA
chr20	438166	438167	-	4.1452	3.43817	2.1772	0.863218	0.712252	0.35384	TBC1D20	3utr	GGACA	0.00261719	NA
chr11	103091956	103091957	-	1.1006	0.747607	0.735159	0.102514	0.108706	0.0829312	DCUN1D5	5utr	GAACT	0.0493079	NA
chr16	2208796	2208797	+	0.990744	1.01033	1.15995	0.182604	0.133085	0.205455	MLST8	cds	AGACT	0.00109706	NA
chr1	228406592	228406593	-	1.06401	2.0703	3.16684	0.121736	0.0670355	0.159228	TRIM11	5utr	GGACA	0.0116293	NA
chr12	754283	754284	+	2.42561	2.32908	1.74176	0.243472	0.30166	0.303291	WNK1	cds	GGACA	0.00223234	NA
chr17	2043244	2043245	+	2.51224	2.29674	2.14528	0.333451	0.308929	0.419587	OVCA2	3utr	AGACC	7.83675e-07	0.0698865
chr17	17187451	17187452	+	2.21077	1.65624	1.58342	0.313035	0.377075	0.159228	MPRIP	3utr	GGACA	0.0206948	NA
chr1	42926625	42926626	-	2.92731	2.42862	2.24743	0.365208	0.32177	0.254765	SLC2A1	3utr	GAACT	1.79328e-05	0.029315
chr1	230322348	230322349	-	1.05779	3.27797	3.80021	0.991278	0.712252	0.244966	PGBD5	3utr	GAACA	0.0171742	NA
chr19	49909551	49909552	-	3.65783	4.40638	2.63903	0.66247	0.529227	0.359547	NUP62	cds	GAACT	2.57413e-07	0.00456798
chr16	30525773	30525774	-	11.418	11.1431	9.17846	2.30173	1.6231	1.41876	ZNF768	cds	GAACC	3.72522e-14	1.11175e-08
chr9	36246215	36246216	-	2.44047	2.32908	1.40748	0.0913019	0.502766	0	GNE	cds	TGACT	0.0176783	NA
chr19	48453118	48453119	+	4.47636	4.24322	4.53913	0.856944	1.01709	0.857381	GRWD1	3utr	AGACT	1.10067e-09	2.3985e-07
chr12	50130527	50130528	-	2.56249	4.38416	3.0085	0.182604	0.435731	0.151646	CERS5	3utr	GGACT	0.000622265	NA
chr19	2733318	2733319	-	0.89723	1.57949	1.58342	0.0718441	0.0324365	0.0865369	SLC39A3	cds	GGACG	0.0116553	NA
chr16	87699973	87699974	-	10.3002	12.7129	11.4798	1.82604	2.51383	3.9807	NA	unannotated	GGACA	0.000254714	NA
chr1	36137173	36137174	-	2.43611	1.89432	2.99566	0.398408	0.471343	0.423479	TRAPPC3	3utr	TCAGG	3.02379e-06	0.000330479
chr2	20447691	20447692	+	2.47359	2.80461	2.00351	0.27572	0.249271	0.233534	RHOB	cds	GGACA	1.65686e-09	0.0890622
chr16	30775719	30775720	+	6.60361	5.62862	7.18629	0.845744	1.05124	1.72497	RNF40	3utr	GGACT	0.00136798	NA
chr17	48625919	48625920	-	5.56043	3.14858	8.0389	1.23258	1.29559	1.44063	HOXB9	cds	GAAGG	1.75492e-05	0.00487694
chr1	156786914	156786915	+	0.921156	1.81151	1.9193	0.182604	0.299265	0.183725	PRCC	cds	AAACT	4.33681e-05	0.130772
chr11	68262615	68262616	-	4.35456	2.86283	3.16684	0.593463	0.57459	0.39807	C11orf24	cds	TGACT	0.0277647	NA
chr12	132078520	132078521	+	8.16479	2.90114	4.11689	1.11484	0.777002	0.79614	EP400	3utr	GGACA	0.00097732	0.0214714
chr19	14163097	14163098	-	2.86582	1.67794	2.48823	0.210697	0.137118	0.454937	ADGRL1	cds	GGACG	0.000742445	NA
chr10	124682130	124682131	-	5.35945	6.21089	3.69464	0.834761	0.773486	0.70768	FAM53B	cds	GGACA	6.12711e-05	0.0044538
chr12	120696554	120696555	+	2.20222	1.90035	3.02915	0.371195	0.27856	0.242303	MLEC	cds	TGACT	3.29658e-05	0.0738354
chr17	5462398	5462399	-	1.5987	1.31384	2.11123	0.0429656	0.0942686	0.244966	DHX33	cds	GGACT	0.0066875	NA
chr12	12788863	12788864	+	3.51714	6.21089	11.0839	0.486944	1.25692	0.79614	APOLD1	3utr	GGACA	0.0498621	NA
chr7	152647751	152647752	-	1.67483	0.884189	1.15158	0.324629	0.182824	0.348311	XRCC2	3utr	AGACT	0.00374321	NA
chr17	75891043	75891044	-	3.5467	2.73279	2.4217	0.273906	0.261438	0.227468	TRIM65	cds	GGACA	0.00276595	0.194279
chr19	1206628	1206629	+	6.71128	4.06665	5.61858	1.01623	1.64542	0.79614	STK11	5utr	TGAGG	4.67197e-07	0.000242796
chr19	21118647	21118648	+	6.19687	12.163	6.33368	0.547812	0.402213	1.19421	ZNF714	3utr	ATACT	0.00411929	NA
chr18	74520407	74520408	+	3.01469	6.40498	6.50961	0.68745	0.618789	0.217129	CNDP2	3utr	GCACT	0.000675143	NA
chr12	121810749	121810750	+	3.89398	5.21271	7.38929	0.45651	0.287295	0.26538	SETD1B	cds	GGACC	0.00721251	NA
chr9	134033407	134033408	-	2.90304	3.27422	2.71443	0.273906	0.193372	0	BRD3	3utr	AGACT	0.000243538	NA
chr4	56976674	56976675	-	1.78141	2.22693	1.58342	0.230658	0.188537	0.258207	NOA1	cds	GAACT	0.000357854	0.278008
chr6	1394921	1394922	+	9.46278	12.2044	6.2677	1.86448	1.19134	1.39324	FOXF2	3utr	AAACT	1.51508e-09	0.000131667
chr11	68262531	68262532	-	2.58402	3.23484	2.71443	0.486944	0.377075	0.468317	C11orf24	cds	TGACT	0.0234023	NA
chr4	145514696	145514697	+	9.71401	4.41929	3.48352	1.32803	1.00553	0.995175	SMAD1	cds	AAATG	8.07116e-05	0.0454611
chr3	58317664	58317665	+	6.68475	5.00878	2.91349	0.848861	0.731296	0.553836	RPP14	3utr	GGACA	2.79099e-06	0.000262954
chr1	15834697	15834698	-	1.0049	2.42613	0.719736	0.243472	0.27072	0.199035	FLJ37453	ncRNA	GAACA	0.0349589	NA
chr17	73286177	73286178	-	3.41665	3.54908	2.26203	0.573898	0.45706	0.454937	CDC42EP4	cds	GGACT	0.0347283	0.0874931
chr16	84657194	84657195	+	6.23036	6.98725	4.15648	0.708933	0.633922	0.857381	KLHL36	cds	GGACG	4.82259e-05	0.00538876
chr3	128341610	128341611	+	4.91283	4.28551	4.75026	0.395642	0.502766	0.367449	EEFSEC	cds	TGACA	4.02578e-07	0.314926
chr1	20744681	20744682	-	1.25612	1.97325	0.633368	0.109562	0.18523	0.217129	HP1BP3	3utr	GAACA	0.0130134	NA
chr3	48688516	48688517	-	3.11518	2.56796	2.26203	0.243472	0.530697	0.0723763	IP6K2	cds	GGACT	0.00172997	0.169658
chr8	24955816	24955817	-	1.0049	1.66363	2.9909	0.171862	0.116023	0.151646	NEFL	cds	GAACT	0.00414742	NA
chr20	18315717	18315718	+	7.70421	5.08948	5.70031	2.33733	0.837943	0.79614	ZNF133	cds	GAACG	0.00323596	0.0454611
chr16	70215379	70215380	-	4.59382	2.54474	3.87058	1.36953	0.502766	0.79614	NA	unannotated	GGACT	0.00177465	NA
chr1	156786747	156786748	+	1.57912	2.56675	1.96461	0.121736	0.12434	0.253842	PRCC	cds	AGACT	7.22919e-08	0.089062
chr14	19301215	19301216	-	10.049	3.68772	4.75026	0.0664014	0.502766	0.39807	NA	unannotated	GAATT	0.0468267	NA
chr9	114050007	114050008	+	1.50735	3.88181	1.84732	0.182604	0.105845	0.35384	ZNF618	cds	AAACT	0.0309107	NA
chr5	36152923	36152924	+	0.370225	0.437947	0.470746	0.0635144	0.120664	0.053076	SKP2	cds	GAACT	0.0397969	NA
chr21	46245121	46245122	+	2.67973	1.59839	0.950051	0	0	1.06152	MCM3AP-AS1	intron_ncRNA	GTACT	0.0313541	NA
chrX	152767393	152767394	-	1.35957	0.683198	0.527806	0	0	0	MAGEA6	cds	GGACT	0.00956325	NA
chr1	58782998	58782999	-	0.453388	0.64833	0.494818	0.145391	0.11646	0.136916	JUN	cds	GGACC	3.05557e-05	0.036112
chr19	47000774	47000775	+	5.57261	3.69913	5.06694	0.834761	1.34071	0.696622	ARHGAP35	3utr	GGACA	0.000646001	NA
chr12	48830099	48830100	-	3.86499	4.59688	6.33368	0.745322	0.853533	0.772724	DDX23	3utr	TGACT	5.35956e-06	0.00333853
chr2	241721068	241721069	+	13.7336	5.43453	7.9171	0.730415	0.223452	4.37877	ING5	intron	GGACA	0.000481314	NA
chr19	868110	868111	-	1.50735	1.38928	1.52477	0.0876499	0.21996	0.0936635	MED16	cds	GGACC	0.01054	NA
chr14	77027101	77027102	-	5.27571	2.77272	5.27806	0.568101	0.116023	0.995175	IRF2BPL	cds	GAACG	0.00647326	NA
chr16	89739114	89739115	+	2.51224	3.57126	5.06694	0.486944	0.452489	0.199035	ZNF276	3utr	GGACT	0.0228329	NA
chr18	35709803	35709804	+	4.01959	5.52079	9.50051	0.121736	0.125692	0.0995175	GALNT1	3utr	GGATT	0.000257033	NA
chr16	30357779	30357780	-	0.717784	1.74093	1.58342	0.272543	0.231001	0.191074	TBC1D10B	3utr	GGACA	0.00132752	0.0404996
chr16	30398994	30398995	+	2.47359	1.9409	1.33982	0.350599	0.143647	0.437877	ZNF48	cds	TGACA	0.00260879	NA
chrX	155122672	155122673	+	9.92336	14.6538	11.6117	0.486944	0.57459	0.696622	BRCC3	3utr	GAACT	2.79918e-07	NA
chr1	158095010	158095011	+	4.01959	2.7949	4.22245	0.313035	1.06139	0.909874	KIRREL	cds	TGAGG	0.0403708	0.171809
chr16	28286121	28286122	-	2.74672	2.32908	2.26203	0.146083	0.502766	0	NA	unannotated	GGACG	0.00597467	NA
chr16	30443772	30443773	-	1.0049	1.11126	1.47786	0.277054	0.227921	0.172497	SEPHS2	3utr	GGACT	0.000175026	0.00644529
chr9	35661005	35661006	+	1.5369	2.56199	1.97927	0.517378	0.194619	0.702476	CCDC107	cds	TCAGG	0.0828557	0.0343923
chr5	176289765	176289766	+	4.46621	2.86656	6.01699	0.162315	0.309394	0.066345	SIMC1	cds	TGACT	0.00147806	NA
chr20	11923308	11923309	+	1.25612	1.55272	3.16684	0.182604	0.251383	0.289505	BTBD3	cds	AGAGT	0.0214242	NA
chr9	124876953	124876954	+	2.41803	2.22322	1.87801	0.285815	0.412986	0.585397	ARPC5L	3utr	AGACT	0.000113045	0.0102789
chr20	44197592	44197593	-	2.53085	2.85427	1.51744	0.188137	0.0983673	0.144753	OSER1	cds	TGACT	0.0318433	0.499822
chr19	47702400	47702401	+	6.36435	2.71726	5.80587	0.649258	1.75968	0.318456	GLTSCR1	cds	GGACG	0.0468267	NA
chr6	33405454	33405455	+	3.51714	1.90561	5.54197	0.265606	0.703872	0.4423	KIFC1	cds	GGACC	0.00554286	NA
chr15	72752663	72752664	-	7.36925	4.96548	5.1725	1.35649	1.35268	1.21152	ADPGK	cds	CAACT	4.27177e-08	7.80314e-05
chr15	75347267	75347268	-	2.21077	2.71726	5.80587	0.730415	1.00553	0.79614	NA	unannotated	ACAGG	0.0282262	NA
chr1	27306345	27306346	+	1.11068	1.78901	1.58342	0.182604	0.319942	0.0612415	WDTC1	cds	GGACA	0.00179378	NA
chr17	81868879	81868880	-	4.78287	5.67689	3.71919	0.601916	0.518157	0.447829	ARHGDIA	cds	GGACT	8.35807e-21	0.000703242
chr10	70140116	70140117	-	1.40686	1.27545	1.29552	0.243472	0.274236	0.238842	TYSND1	cds	GGACA	0.0163395	NA
chr15	41299333	41299334	+	2.1925	1.31011	1.97927	0.243472	0.0718237	0.318456	OIP5-AS1	ncRNA	GGACT	0.0116971	NA
chr1	11975066	11975067	+	4.40609	2.69139	2.70501	0.545086	0.773486	0.905952	PLOD1	3utr	TGACT	0.000149841	0.00172326
chr11	73873190	73873191	-	2.15917	1.97076	1.49446	0.16288	0.137777	0.294115	COA4	cds	GGATT	7.77163e-07	0.187438
chr19	45885470	45885471	-	10.1548	12.7801	12.2355	2.08304	1.41253	1.81343	IRF2BP1	cds	GGACC	9.33369e-05	0.0193759
chr5	180791848	180791849	-	11.4128	6.14239	4.79824	0.940305	1.14265	0.564535	MGAT1	cds	GGACC	2.56069e-09	0.000113591
chr17	61982322	61982323	-	1.50735	2.40672	1.18756	0.730415	0.167589	0.159228	MED13	cds	TGACT	0.0220985	NA
chr12	49033574	49033575	-	4.68952	2.60309	2.96891	0.67423	0.580115	0.79614	KMT2D	cds	GGACC	0.00278087	0.199343
chrX	54560597	54560598	+	0.58619	0.350615	0.703742	0.079393	0.0430942	0	GNL3L	cds	TGACT	0.0486536	NA
chr5	72221064	72221065	-	0.646005	0.74139	0.583365	0.101703	0.116922	0.124397	MRPS27	cds	AAACT	0.00165362	0.627005
chr7	99630291	99630292	+	5.52694	7.60834	10.5561	2.33733	1.82253	1.29373	ZSCAN25	3utr	GGACT	0.0144027	0.0163233
chr12	113186854	113186855	+	1.71104	1.93095	1.7118	0.20869	0.118298	0.199035	RITA1	cds	AGACT	5.3681e-05	0.158594
chr17	81822753	81822754	-	1.04431	1.27801	0.950051	0.202893	0.132806	0.126659	MCRIP1	3utr	GGACA	3.97101e-05	0.315224
chr1	203852290	203852291	+	2.38002	3.88181	2.26203	0.307543	0.351936	0.284336	ZC3H11A	cds	AAACT	0.00152885	NA
chr15	85205308	85205309	-	17.8369	5.60705	8.70881	1.36953	2.41328	0.61922	NA	unannotated	GGACT	0.000382478	0.155346
chr22	20116293	20116294	-	1.66601	1.25276	2.57306	0.193345	0.297935	0.0965018	TRMT2A	cds	TGACA	0.000349959	NA
chr16	28098210	28098211	-	4.04675	3.95505	3.44222	0.561044	0.566949	0.646863	XPO6	3utr	GGACA	3.86172e-06	0.0108098
chr9	103204479	103204480	-	0.758297	0.431312	0.688443	0.0622649	0.0609413	0.0963748	LINC01492	intron_ncRNA	GAACA	6.24089e-05	0.467735
chr17	76396705	76396706	-	7.94782	11.7824	7.04622	2.39726	2.44201	1.75151	UBE2O	cds	GGACA	1.09595e-07	0.000660752
chr1	151760104	151760105	-	0.687561	0.82313	0.433813	0.0561858	0.0785572	0.120347	MRPL9	cds	GTACT	0.00114553	NA
chr1	42926964	42926965	-	1.86624	1.24218	1.47032	0.292166	0.39503	0.106152	SLC2A1	3utr	AGACT	0.0147573	NA
chr1	224192646	224192647	+	1.69876	1.05217	1.41224	0.0913019	0.093736	0.185149	DEGS1	3utr	TGACT	2.14058e-05	0.0445554
chr10	102645144	102645145	+	1.35443	2.18793	1.18756	0.584332	0.204831	0.205455	TRIM8	cds	GGACA	0.0188786	NA
chr22	41436632	41436633	-	1.07668	2.62022	1.68898	0.395642	0.282806	0.318456	TOB2	cds	GCATT	0.00711352	NA
chr19	48713402	48713403	-	7.70421	14.3627	2.53347	0	0.125692	1.59228	MAMSTR	cds	GGACT	0.00754962	NA
chr2	74834223	74834224	-	3.51714	3.88181	1.58342	0.547812	0.418972	0.39807	NA	unannotated	ACAGG	0.0142508	NA
chr15_KI270905v1_alt	245258	245259	-	3.15825	13.1981	7.9171	0.876499	0.335177	0.597105	HERC2	cds	GGACT	0.0494249	NA
chr2	176119266	176119267	+	1.89814	2.32908	2.53347	0.365208	0.27072	0.199035	HOXD10	3utr	GGATT	0.0492935	NA
chrX	149546848	149546849	+	0.864212	0.563243	1.27695	0.0587691	0.0750397	0.110575	CXorf40A	cds	TGACT	0.0433508	NA
chr1	161160822	161160823	+	2.72758	2.45498	2.80143	0.0471236	0.0718237	0.0636912	USP21	cds	GAACG	0.00035185	NA
chr12	110374087	110374088	-	5.73849	5.43453	3.78261	1.59672	0.972743	0.868516	ANAPC7	3utr	GGACT	3.97985e-12	2.95319e-05
chr19	1086101	1086102	-	9.04408	8.0224	19.5288	1.79284	1.72377	0.26538	NA	unannotated	GGACG	0.000951055	NA
chr19	1021031	1021032	-	1.41868	1.75703	1.26674	0.224743	0.323207	0.341203	TMEM259	5utr	GGACA	0.00915127	0.126137
chr1	37537814	37537815	-	2.88908	2.25145	2.15921	0.405786	0.359119	0.331725	SNIP1	cds	GGACA	0.00364167	NA
chr9	125236875	125236876	-	0.735728	0.411223	0.633368	0.105348	0.0966858	0.139437	HSPA5	cds	ATACT	0.00624765	0.664373
chr5	154888132	154888133	-	3.39153	3.62302	1.9001	0.127029	0.177447	0.39807	GEMIN5	3utr	AGACA	0.00327733	NA
chr2	128189893	128189894	+	10.2165	7.15978	3.56269	1.25214	1.13122	0.597105	UGGT1	3utr	GTACT	0.000862079	NA
chr17	28648815	28648816	-	2.9142	3.38272	5.27806	0.827804	0.30166	0.489932	SDF2	3utr	GAACT	0.00116417	0.0673089
chr6	137198220	137198221	-	3.28876	1.493	1.58342	0.0280929	0.0558629	0.26538	IFNGR1	cds	TGACT	0.0128666	NA
chrX	154479097	154479098	-	1.10885	0.799195	1.47786	0.232405	0.132307	0.136481	LAGE3	5utr	GAAGG	0.00203138	0.233729
chr20	49114772	49114773	-	4.09496	4.90433	3.87665	1.04084	1.24825	0.869856	STAU1	3utr	AGACA	3.86298e-09	0.000156365
chr19	10350805	10350806	-	2.55089	1.88545	2.21679	0.505672	0.45706	0.227468	TYK2	3utr	GGACT	0.011656	NA
chr17	75130539	75130540	-	0.749685	0.776361	1.52584	0.222839	0.224922	0.305187	NT5C	cds	TGACA	0.000810272	0.36593
chr12	54241817	54241818	-	1.09462	1.30093	1.01791	0.104345	0.167589	0.125706	CBX5	cds	AGACT	0.00045846	NA
chr17	18184640	18184641	+	1.04258	0.940767	1.50977	0.22724	0.167589	0.191074	ALKBH5	cds	GTACT	0.00250054	0.851224
chr5	6754860	6754861	+	1.13888	1.74681	3.16684	0.243472	0	0.13269	PAPD7	cds	GGACA	0.0219756	NA
chr8	6757286	6757287	+	3.83688	2.53611	1.9001	0.104345	0.111726	0.318456	AGPAT5	cds	TGACT	0.00164126	NA
chr5	785693	785694	+	4.93313	6.90962	4.75026	0.332007	0.0628458	0.39807	LOC101928768	ncRNA	TGACT	5.97575e-05	NA
chr18	9547512	9547513	-	1.93249	2.49545	6.33368	0.511291	0.502766	0.53076	PPP4R1	3utr	TGACT	0.00910354	NA
chr17	759865	759866	-	0.642475	0.715708	0.296891	0.0639114	0.10998	0.14623	GLOD4	3utr	TGACT	0.0212712	NA
chr3	9932553	9932554	-	5.52694	6.98725	2.37513	0.973887	0.628458	0.696622	NA	unannotated	AAACT	0.0336569	NA
chr12	49795871	49795872	-	14.906	18.3739	6.18973	3.01296	1.5083	0.909874	NCKAP5L	cds	GGACA	5.34227e-07	0.0586883
chr20	3784758	3784759	-	4.60942	5.07092	6.71588	0.672314	0.996712	1.07173	CENPB	cds	GAACA	8.91655e-21	0.00186122
chr17	48623026	48623027	-	1.59313	1.86327	2.49125	0.261412	0.205076	0.295709	HOXB9	cds	GTACC	1.15286e-06	0.444123
chr21	38822928	38822929	+	8.70911	6.03837	5.10213	0.95867	0.790061	0.39807	ETS2	3utr	GGACT	0.000146166	NA
chr16	19860341	19860342	-	3.51714	4.65817	1.58342	0.182604	0.193372	0.0995175	GPRC5B	3utr	GAACA	0.0437008	NA
chr2	112659446	112659447	+	1.58774	0.752835	1.41962	0.123799	0.171676	0.270687	SLC20A1	cds	GGATT	0.000370213	NA
chr16	29816781	29816782	+	0.987112	0.904686	0.864566	0.174111	0.263547	0.191074	PAGR1	cds	GGACT	3.80785e-06	0.0304054
chr9	38397994	38397995	+	4.71262	4.63599	5.90184	1.01069	1.00553	0.79614	ALDH1B1	cds	GTACT	6.37514e-07	0.00038701
chr16	84662072	84662073	+	2.17728	5.65635	3.39304	1.07128	0.96962	0.583836	KLHL36	cds	CCACG	0.00928749	0.11195
chr2	100392187	100392188	-	3.34966	2.84666	1.58342	0.365208	0.343998	0.306208	CHST10	3utr	GGACC	0.0386378	0.292733
chr15	90961344	90961345	+	6.17294	4.57191	5.70031	0.584332	0.837943	1.19421	RCCD1	intron	TGACA	0.00726943	NA
chr8	79765134	79765135	-	0.594735	0.465817	0.323147	0.0521725	0.030166	0.0995175	HEY1	3utr	GGACT	0.0453626	NA
chr10	122429833	122429834	+	5.10179	4.39938	4.52405	0.568101	0.893806	0.79614	PLEKHA1	cds	TGACT	0.00126282	NA
chr14	23325404	23325405	+	2.44047	1.09366	2.36171	0.307543	0.27571	0.66345	BCL2L2-PABPN1	3utr	TTAAA	2.27934e-10	0.110258
chr5	111730807	111730808	-	2.51224	0.939806	2.1772	0.192215	0.0837943	0	NREP	3utr	GGACT	0.0217446	NA
chr1	161160955	161160956	+	2.63187	6.14031	3.89765	0.158786	0.335177	0.227468	USP21	cds	GGACC	0.000102214	NA
chr7	5370988	5370989	-	2.29691	4.65817	9.10466	1.21736	1.14918	0.79614	TNRC18	cds	GGAGG	0.00259973	0.00190074
chr4	2250694	2250695	-	12.0588	5.47335	7.49485	1.02922	0.555689	0.79614	MXD4	cds	GGACA	9.89804e-06	0.353694
chr1	172442648	172442649	-	7.99731	6.53646	9.41718	0.830018	0.568919	0.705152	PIGC	cds	AAACT	5.64835e-08	0.00519905
chr1	11023446	11023447	+	1.46301	1.68212	2.1772	0.15732	0.0705637	0.186331	TARDBP	3utr	GGATT	3.83786e-06	NA
chr16	29807692	29807693	+	3.17377	2.10764	3.28732	0.22459	0.240566	0.182721	MAZ	cds	GGACG	8.15263e-45	1.2204e-07
chr19	3631344	3631345	-	14.0686	3.36423	5.54197	0.365208	0.502766	0.79614	PIP5K1C	3utr	GGACC	0.0224327	NA
chr19	972295	972296	+	4.89887	10.4032	3.16684	0.913019	0.553043	0.477684	ARID3A	3utr	GAACA	0.0005043	NA
chr16	31456992	31456993	-	4.68952	2.87254	2.63903	0.973887	0.377075	0.53076	NA	unannotated	GAACT	0.0284426	NA
chrX	101412167	101412168	+	8.11362	7.17113	9.87752	0.395642	0.643541	0.693412	HNRNPH2	cds	GAACT	5.72225e-12	0.0694589
chr5	140567296	140567297	+	0.753673	0.80871	1.02708	0.129441	0.159209	0.0482509	SLC35A4	cds	GGACG	0.0446235	0.319542
chr5	14508505	14508506	+	8.20666	2.76579	4.75026	0.243472	0.251383	0.477684	TRIO	3utr	TAACT	0.0131285	NA
chr2	159230513	159230514	+	6.8668	5.52079	6.72953	1.82604	1.30719	1.29373	TANC1	cds	GGACC	0.003144	NA
chr6	26598620	26598621	+	2.41803	3.15397	1.88989	0.108785	0.157583	0.179131	ABT1	cds	GGACC	0.000272372	0.165155
chr21	46431786	46431787	+	11.0539	9.09452	6.04578	0.886933	1.13122	0.79614	PCNT	cds	GGACA	0.000178897	NA
chr7	6463043	6463044	-	0.303806	0.357854	0.257766	0.0181095	0.0256513	0.0549062	KDELR2	cds	AAACT	0.0260884	NA
chr19	45884539	45884540	-	1.61501	1.5786	0.760041	0.156518	0.121357	0.227468	IRF2BP1	cds	GTACT	0.00666996	NA
chr19	19051845	19051846	+	3.24115	2.94619	3.64403	0.18633	0.227056	0.125706	ARMC6	cds	GGACA	3.76229e-08	0.0561198
chr20	64073810	64073811	-	3.01469	1.31981	3.16684	0.298806	0.365648	0.298552	RGS19	3utr	CGACT	0.0264861	NA
chr19	13153580	13153581	+	1.03361	1.44564	1.58342	0.381086	0.125692	0.222919	IER2	cds	GGACG	0.0210939	NA
chrX	119469811	119469812	+	0.22982	0.171761	0.189065	0.0394424	0.0265947	0.0593523	SLC25A5	cds	TAACT	0.0436783	0.69297
chr19	48453112	48453113	+	11.4128	9.61394	10.7893	2.63079	3.14229	2.06996	GRWD1	3utr	TGACT	2.37273e-14	6.35507e-15
chr12	106971217	106971218	+	1.72268	1.97076	1.33982	0.115329	0.125692	0.428691	TMEM263	cds	GGATT	0.00561206	NA
chr15	84200693	84200694	-	4.40609	4.52877	9.89637	0.821717	0.726218	0.79614	GOLGA2P7	ncRNA	GGACG	0.00261537	NA
chr17	3663290	3663291	-	1.0049	1.2508	1.21085	0.0384429	0.14664	0	TAX1BP3	3utr	GGACT	0.0240195	NA
chr7	785725	785726	+	5.2146	9.53815	6.39458	1.2042	1.14089	1.02361	DNAAF5	3utr	AAACA	4.18893e-07	0.105823
chr1	155738361	155738362	+	4.24928	4.17682	3.43074	0.186184	0.125692	0.310992	DAP3	3utr	GGACA	3.38078e-10	0.238732
chr19	17581525	17581526	+	0.476004	0.359777	0.494818	0.0492415	0.0778933	0.0568671	COLGALT1	3utr	GGACC	0.0406307	NA
chr1	154988707	154988708	+	2.52393	2.28749	2.31179	0.2691	0.157845	0.0482509	FLAD1	cds	TGACT	1.15752e-08	0.19363
chr14	73219506	73219507	+	3.46131	3.10545	3.16684	0.925193	0.295745	0.434258	PSEN1	3utr	GGACT	0.0237072	0.0481221
chr16	58518882	58518883	+	1.72268	1.31011	2.71443	0.438249	0.251383	0.298552	SETD6	cds	AGACC	0.0023061	NA
chr19	11146226	11146227	-	2.46439	1.21431	1.96858	0.206951	0.241328	0.103844	SPC24	3utr	AGACA	3.43981e-05	0.25021
chr15	90271512	90271513	+	1.87707	2.65082	2.04525	0.377143	0.520345	0.327248	NGRN	cds	GGACA	2.11639e-08	0.00178301
chr5	180848844	180848845	-	2.44047	3.88181	3.16684	0.182604	0.502766	0	ZFP62	cds	GAACC	0.00923673	NA
chr3	155854060	155854061	-	5.3116	2.32908	3.03489	0.182604	0.628458	0.568671	SLC33A1	5utr	GGACT	0.029342	NA
chr2	20447540	20447541	+	1.64166	1.10573	2.51651	0.416115	0.237795	0.601959	RHOB	cds	TCAGT	2.87332e-05	0.00200823
chr17	50695567	50695568	-	2.18713	3.34071	2.74459	0.434301	0.37302	0.477684	ANKRD40	3utr	GAACT	9.62561e-05	0.0732208
chr10	87342709	87342710	+	6.28061	9.89861	10.0283	0.913019	1.25692	1.85766	LINC00863	ncRNA	GGACG	0.000456308	0.0832986
chr16	86538178	86538179	-	9.37904	14.7509	5.14611	0.973887	1.84348	2.38842	NA	unannotated	GGACA	0.0290541	NA
chr8	42535162	42535163	-	18.7581	13.0687	31.6684	1.58257	2.51383	1.59228	SLC20A2	intron	GGACT	0.00269199	NA
chr3	50607606	50607607	-	8.03918	16.3036	10.2922	1.1478	1.72377	1.59228	CISH	cds	TGACT	0.0143607	0.243135
chr2	219565417	219565418	-	0.570347	0.799887	0.692746	0.160335	0.178401	0.113734	OBSL1	cds	GGACT	0.0133081	NA
chr17	81707395	81707396	+	5.48944	4.43368	5.08202	0.601519	0.55807	0.661851	MRPL12	3utr	AGACC	3.6352e-16	7.40537e-06
chr2	110383446	110383447	-	7.8717	5.67714	4.52405	1.06753	1.00553	0.79614	NA	unannotated	TAACT	1.10166e-05	0.256794
chr20	38012084	38012085	-	1.18761	1.63036	1.78135	0.224743	0.201106	0.497587	TTI1	cds	AAACT	0.033996	NA
chr3	48639898	48639899	-	6.8668	5.00322	7.12539	0.365208	1.17312	0.79614	CELSR3	cds	GGACT	0.00303337	NA
chr17	3726300	3726301	+	2.10115	1.27041	2.71443	0.313035	0.175968	0.234159	GSG2	cds	TGACT	0.0158455	NA
chr1	42851981	42851982	+	1.86624	1.60818	1.00763	0.273906	0.43992	0.199035	ZNF691	cds	GGACT	0.0471971	NA
chr2	86026984	86026985	-	2.88908	2.10727	2.48823	0.128897	0.29328	0.318456	POLR1A	3utr	GGACA	0.0174585	NA
chr12	57727798	57727799	+	1.05779	2.17381	3.16684	0.337115	0.298517	0.191074	AGAP2-AS1	ncRNA	TGACT	0.0206589	0.225653
chr5	138391861	138391862	+	4.63799	3.68772	9.50051	1.89908	1.63399	0.597105	KDM3B	cds	CTAGC	0.000155593	0.0107346
chr18	76442792	76442793	-	9.04408	4.10362	15.0425	1.27823	1.00553	0.61922	ZNF516	cds	GGACT	0.00422309	NA
chr13	75526541	75526542	-	0.352783	0.382863	0.471657	0.0551257	0.0493788	0.13269	COMMD6	3utr	GGACT	0.01446	0.276676
chr8	6757253	6757254	+	1.78648	2.3888	1.97927	0.313035	0	0.53076	AGPAT5	cds	AGACT	0.0454635	NA
chr19	45408279	45408280	+	2.12802	2.71726	4.04652	0.547812	0.58656	1.06152	CD3EAP	cds	GGACT	0.0041791	0.0537163
chr17	747774	747775	-	0.463799	0.816175	0.436805	0.140957	0.112689	0.0331725	GEMIN4	cds	AGACA	0.0118768	NA
chr1	227732569	227732570	-	4.059	4.92989	5.81907	0.528922	0.854702	0.48653	JMJD4	cds	GGACG	7.99497e-09	0.00851296
chr6	3224789	3224790	-	5.68287	5.55397	2.72023	0.468909	0.477202	0.871138	TUBB2B	cds	CAAGG	0.000279904	0.00187666
chr11	295212	295213	+	5.42645	7.76361	6.33368	2.43472	1.08933	1.19421	ATHL1	3utr	GGACT	0.036905	NA
chr22	20067755	20067756	+	22.1077	8.79876	6.33368	0.486944	1.19407	1.39324	NA	unannotated	GGACA	0.0477291	NA
chr1	52032810	52032811	-	3.01469	2.48436	2.53347	0.618044	0.37161	0.955368	KTI12	cds	GAACT	0.0234253	0.130357
chr5	173317744	173317745	-	4.58233	3.0389	3.37597	0.382599	0.323207	0.720317	STC2	3utr	GCAGG	5.48569e-07	NA
chr17	21534251	21534252	-	2.00979	1.05363	0.904811	0.405786	0.291075	0.26538	C17orf51	3utr	CAAGC	0.0409639	NA
chr19	1597363	1597364	-	1.40686	0.720907	1.51145	0.20869	0.201106	0.39807	UQCR11	3utr	AAACT	0.0151733	NA
chr5	179773997	179773998	+	1.7779	1.37628	2.14893	0.292166	0.172826	0.244966	MAML1	cds	GGACA	0.00106203	NA
chr2	240466313	240466314	+	19.0931	5.97798	8.70881	2.04516	1.58012	1.59228	GPC1	3utr	AGAGG	0.00565789	0.00884196
chr7	50447033	50447034	-	1.17238	1.16454	2.77098	0.0913019	0.167589	0	FIGNL1	cds	AAACA	0.0475414	NA
chr12	6975790	6975791	+	0.83333	0.823894	0.894976	0.0826885	0.0396921	0.0909874	EMG1	cds	GAAGT	0.0330288	NA
chr7	149455567	149455568	-	3.01469	2.08647	3.88657	0.578246	0.6768	0.437877	ZNF777	cds	GGACC	0.00178298	0.11966
chr13	113456398	113456399	-	3.61763	3.75241	4.75026	0.876499	0.58656	0.341203	DCUN1D2	3utr	GAACA	0.048156	NA
chr1	211942028	211942029	-	4.09137	2.58026	2.63903	0.391294	0.678734	0.325693	INTS7	cds	GAACT	0.000267738	0.0274216
chr6	31632658	31632659	+	8.67866	6.89021	4.66229	0.558553	1.31493	1.19421	PRRC2A	cds	TGACT	0.000257117	NA
chr17	76391222	76391223	-	13.1039	14.8521	14.5901	2.7498	2.33101	1.54252	UBE2O	cds	AGACT	7.56679e-09	3.59493e-05
chr7	873425	873426	+	1.5369	1.62123	1.77343	0.300759	0.207021	0.374654	SUN1	3utr	GGACA	0.00274674	NA
chr8	42048830	42048831	-	3.51714	3.28461	2.11123	0.365208	0.670355	0.66345	KAT6A	cds	GAACA	0.0212923	NA
chr18	79973839	79973840	-	1.42919	1.40484	1.53288	0.305248	0.235672	0.430565	TXNL4A	cds	TGATT	1.59473e-06	0.0368988
chr16	69118426	69118427	-	1.25171	1.28146	0.85261	0.206015	0.124447	0.180458	CHTF8	3utr	GGACC	6.18614e-05	0.121721
chr12	124913290	124913291	-	0.358892	0.37621	0.546391	0.0689071	0.0684883	0.0676127	UBC	cds	TGACT	6.74804e-13	0.00517281
chr10	74843183	74843184	+	3.01469	3.88181	1.58342	0.438249	1.17312	0.08846	KAT6B	cds	AAACT	0.0392025	NA
chr9	135821208	135821209	-	1.4236	1.81151	1.9001	0.243472	0.502766	0.39807	CAMSAP1	cds	GGACA	0.0336157	NA
chr16	1772231	1772232	-	0.471369	0.758717	0.651511	0.162315	0.13018	0.147035	MRPS34	cds	GCACC	0.000116717	0.00465428
chr10	103077016	103077017	+	6.19687	8.92816	4.22245	0.973887	0.879841	0.199035	CNNM2	cds	GGACA	0.0442801	NA
chr3	40532436	40532437	+	3.34966	2.03795	2.11123	0.313035	0.167589	0.636912	ZNF621	cds	TGACT	0.0331973	NA
chr19	58314826	58314827	+	1.18434	1.58969	1.88298	0.131475	0.137118	0.285794	LOC105372481	ncRNA	AAACA	0.00087845	NA
chr7	156950386	156950387	+	2.51224	1.66918	0.863683	0.280929	0.39503	0.238842	NOM1	cds	TGACT	0.0373782	0.232544
chr17	39922296	39922297	-	2.34476	1.78563	3.16684	0.393301	0.120664	0.367449	ORMDL3	3utr	AGACT	0.0250747	NA
chr10	103601750	103601751	-	3.31616	4.05433	2.85015	0.730415	0.311236	0.4423	SH3PXD2A	3utr	AGACG	0.000708769	0.161834
chr1	33299241	33299242	+	3.34966	1.72917	1.97927	0.26295	0.58656	0.568671	ZNF362	3utr	GGACT	0.00154088	0.180879
chr1	244751770	244751771	+	6.69932	3.38776	6.33368	0	0	0	NA	unannotated	AGACA	0.00275168	NA
chr5	72220751	72220752	-	1.40267	1.02796	1.64676	0.220284	0.373483	0.237148	MRPS27	3utr	CCATC	0.000138578	0.114042
chr20	63287745	63287746	+	1.67483	1.85132	2.27617	0.446365	0.153016	0.4423	ARFGAP1	cds	GGAGG	0.00381982	0.134693
chr7	135166379	135166380	-	1.30941	1.14171	1.85642	0.157541	0.242715	0.212304	C7orf49	3utr	TGACT	0.00241002	NA
chr17	40019495	40019496	-	0.796988	1.32628	0.651996	0.0384429	0.0295745	0	MED24	3utr	GGACT	0.00572835	NA
chr19	36548097	36548098	-	1.80882	2.11735	0.950051	0.182604	0.251383	0.597105	ZNF529	cds	AAACT	0.0215809	NA
chr9	128907492	128907493	+	1.8552	2.77272	2.90294	0.342382	0.327891	0.298552	LRRC8A	cds	GGACG	0.0441664	0.111305
chr8	65719412	65719413	-	21.3541	8.88502	12.2715	1.02258	2.8909	2.18938	PDE7A	cds	GGACA	0.000160636	0.0613678
chr11	112082769	112082770	+	4.35456	4.26999	3.39304	0.821717	0.314229	0.79614	C11orf57	cds	TAACA	0.00115137	NA
chr9	88462677	88462678	+	1.74182	1.89238	0.527806	0.260863	0.175968	0.106152	SPIN1	cds	TGACT	0.042153	NA
chr6	31632527	31632528	+	8.94359	8.97129	7.12539	1.21736	0.812161	0.682405	PRRC2A	cds	GGACC	0.000208514	NA
chr17	76225975	76225976	-	0.580565	0.696186	0.59729	0.116962	0.104471	0.133252	RNF157	intron	AAACT	2.81705e-14	0.095641
chr14	102209774	102209775	+	3.26592	8.53997	15.8342	1.89908	1.221	0.79614	WDR20	cds	AGACT	0.0011262	0.117424
chr10	102630206	102630207	+	14.4035	8.73406	4.29785	0.41738	0.603319	2.38842	SUFU	3utr	TGACT	0.00208793	NA
chr5	173318078	173318079	-	2.26746	2.04677	2.94064	0.486944	0.309394	0.451146	STC2	cds	CCAGC	1.39481e-06	0.0903041
chr15	75505815	75505816	-	3.01469	1.46646	1.29552	0.0332007	0	0.079614	PTPN9	cds	GGACT	0.0451577	NA
chr1	228395173	228395174	-	0.502449	0.941044	0.821032	0.19665	0.137118	0.106152	TRIM11	cds	GGACC	0.0346672	NA
chr16	2208981	2208982	+	2.32213	2.22126	3.72683	0.277373	0.282375	0.341203	MLST8	3utr	GGACC	8.12296e-09	0.124676
chr16	30397524	30397525	+	4.63369	2.92628	4.03772	0.568101	0.608612	0.606583	ZNF48	cds	GGACA	0.000122281	0.059826
chr12	56121371	56121372	+	1.59109	1.05037	1.9001	0.104345	0.430942	0.199035	ZC3H10	cds	GAACA	0.015554	NA
chr16	87406723	87406724	-	3.76837	5.65635	7.38929	1.5217	1.1989	0.79614	ZCCHC14	3utr	ATACT	0.000273103	0.0308983
chr11	88294153	88294154	-	5.8619	3.88181	6.01699	0.292166	0.251383	0.39807	CTSC	cds	TGACT	0.000792444	NA
chr13	21177288	21177289	+	3.71674	5.01024	4.00173	0.586546	0.445307	0.425659	MRPL57	cds	GAACT	2.07312e-15	7.71496e-06
chr7	4877831	4877832	-	4.3067	2.49545	3.74263	0.132803	0.167589	0.477684	RADIL	cds	GGACC	0.00413338	NA
chr19	45712395	45712396	-	4.57787	4.91696	6.46563	0.635144	0.434207	0.557298	FBXO46	cds	GGACG	0.000315044	0.100888
chr16	30948132	30948133	+	8.68518	5.232	5.14611	0.714537	0.78061	0.655644	FBXL19	3utr	GGACT	0.000253382	0.0276581
chrX	150766857	150766858	-	2.22135	3.92494	2.71443	0.821717	0.297089	0.579011	CD99L2	3utr	TGACT	0.00672126	NA
chr17	41968146	41968147	+	0.474535	0.776361	1.19826	0.202893	0.143647	0.110575	CNP	cds	GGACA	0.0358018	NA
chr12	6849740	6849741	-	1.28404	0.938103	1.73186	0.41738	0.148545	0.119421	CDCA3	cds	GGACT	0.0163522	0.12348
chr8	66634679	66634680	-	7.53673	6.21089	4.75026	1.21736	0.502766	1.99035	VCPIP1	cds	TAACT	0.0219756	NA
chr20	38574953	38574954	+	2.13541	1.99636	2.37513	0	0.335177	1.19421	RALGAPB	cds	GAACT	0.0243487	NA
chrX	152869177	152869178	+	0.789562	0.698725	0.669908	0	0.0852146	0	NSDHL	3utr	GGATT	0.0475414	NA
chr17	75890971	75890972	-	3.15825	3.91556	2.67202	0.452162	0.335177	0.189557	TRIM65	cds	GGATT	0.00153422	0.0890622
chr9	132896282	132896283	-	4.2023	4.42526	5.54197	1.04345	1.08933	0.955368	TSC1	cds	GGACA	0.00577473	NA
chr16	3289671	3289672	+	6.24094	9.81869	9.95292	1.21736	2.13676	1.14998	ZNF263	cds	TAACA	1.1596e-07	0.00155471
chr20	41405047	41405048	-	4.91283	5.04635	4.43357	0.292166	0.670355	0.477684	CHD6	cds	TGACT	0.0378395	NA
chr14	60648934	60648935	-	1.3914	0.776361	2.21679	0.182604	0.154697	0	SIX1	cds	CAACT	0.029928	NA
chr16	11837680	11837681	-	0.653183	0.612917	0.989637	0.121736	0.102839	0	RSL1D1	3utr	GGACT	0.00586218	NA
chr16	1827796	1827797	+	3.8856	3.77829	1.40748	0.313035	0.388501	0.447829	FAHD1	cds	TGACT	0.000949125	0.168993
chr5	173164142	173164143	+	3.64275	2.91805	2.15921	0.429656	0.618789	0.66345	BNIP1	3utr	GGACA	0.00126981	0.182617
chr14	49894109	49894110	+	10.2541	9.65276	9.71164	1.27823	1.24333	1.12885	ARF6	cds	GGACC	1.90395e-07	0.00155967
chr7	149475101	149475102	-	24.62	12.0336	24.068	1.29852	1.221	1.3269	ZNF746	cds	GGACA	3.61032e-06	0.0344578
chr12	120440551	120440552	+	0.239471	0.196926	0.270074	0.061745	0.0421717	0.0623537	COX6A1	3utr	CCACT	0.000600424	0.443431
chr17	45107551	45107552	+	4.01959	7.14252	4.27523	0.834761	1.07736	0.651387	NMT1	3utr	AGACA	0.000139123	0.0850622
chr1	20501137	20501138	-	13.2464	7.43672	7.60041	0.381086	0.335177	0.234159	MUL1	cds	GGACA	3.29688e-05	NA
chr9	137108705	137108706	+	6.9625	4.0759	5.4954	1.78826	1.67589	0.39807	MAN1B1	3utr	GAACT	8.86056e-06	0.00168499
chr1	19328692	19328693	+	1.04859	1.22	1.74176	0.2223	0.279314	0.137265	PQLC2	3utr	CCAGG	0.0174265	NA
chr4	7055567	7055568	+	4.27081	2.99454	5.80587	0.62607	1.00553	0.298552	TADA2B	3utr	AGACT	0.0305734	NA
chr11	65777913	65777914	-	3.56282	6.65453	6.55988	0.405786	0.525619	0.79614	AP5B1	cds	TGACT	0.00519119	0.28005
chr8	41598425	41598426	+	3.34966	3.2829	3.60668	0.547812	0.617983	0.468317	GPAT4	5utr	AGACA	1.53923e-05	0.0988871
chr3	9470599	9470600	+	8.35321	9.20543	5.80587	0.46481	0.57459	0.682405	SETD5	cds	AGACT	5.58565e-06	0.193837
chr19	33300257	33300258	-	1.08864	0.862624	1.72737	0.121736	0.0520103	0.318456	CEBPA	3utr	AGACT	0.0137033	NA
chr16	89100802	89100803	+	2.00979	2.45848	2.9909	0.0521725	0.100553	0.0568671	ACSF3	cds	GGACA	0.021957	NA
chr12	53253645	53253646	+	2.44047	3.33835	1.58342	0.396965	0.455632	0.106152	MFSD5	cds	GGACA	0.0115291	0.139269
chr21	43803931	43803932	+	10.5514	7.09312	9.2696	1.73319	1.1699	1.38377	RRP1	3utr	TTAGG	1.10251e-11	2.0557e-06
chr10	128098985	128098986	-	2.44047	5.82271	2.63903	0.521725	0.223452	0.341203	MKI67	3utr	GAACA	0.032157	NA
chr19	629967	629968	-	0.393221	0.458759	1.02457	0.030434	0.0931048	0.0331725	POLRMT	cds	GGACC	0.00536994	NA
chr10	102146881	102146882	+	1.33986	0.856675	1.58342	0.26295	0.153016	0.147433	PPRC1	cds	TGACT	0.0260976	NA
chr1	231337182	231337183	-	11.6568	5.75801	6.72953	3.2347	1.93924	0.655644	EXOC8	cds	GGACC	0.0155276	NA
chr17	6121135	6121136	+	3.5467	6.98725	5.88127	1.46083	1.11726	0.557298	WSCD1	3utr	CGACT	7.41808e-05	0.0924697
chr3	10279739	10279740	+	4.38501	3.55624	4.13448	0.252325	0.229836	0.234159	TATDN2	3utr	TGACT	6.04271e-05	0.188118
chr12	113186897	113186898	+	1.79134	4.33849	2.62395	0.4583	0.444305	0.434258	RITA1	cds	GGACT	1.29355e-06	0.0256371
chr7	76329563	76329564	-	0.439643	0.776361	1.58342	0.1311	0.0866838	0.106152	YWHAG	3utr	GAACT	0.0278657	NA
chr3	114086237	114086238	+	15.4084	7.93614	4.15648	1.1478	1.67589	0.909874	QTRT2	3utr	GGACC	0.0021277	NA
chr16	88861288	88861289	+	1.33986	1.69388	2.37513	0.505672	0.348069	0	TRAPPC2L	3utr	GGACC	0.0445214	NA
chr3	177025443	177025444	-	5.8619	8.76179	3.16684	0.730415	1.00553	1.43305	TBL1XR1	3utr	TGACT	0.010724	NA
chr13	52461619	52461620	+	1.19099	1.73905	1.9001	0.444601	0.502766	0.231137	CKAP2	cds	GGACA	0.000568963	0.151333
chr6	157944082	157944083	+	1.26934	2.48436	3.69464	0.405786	0.790061	0	SNX9	3utr	ACAGG	0.000722741	NA
chr12	48939025	48939026	-	1.49787	0.755379	1.12446	0.229794	0.205677	0.295709	ARF3	cds	TCAGG	0.000130171	0.163288
chr22	37805731	37805732	+	1.06178	1.15796	0.807867	0.171862	0.267707	0.173805	H1F0	cds	GAACG	0.00155267	0.187483
chr1	244751780	244751781	+	2.76347	1.42333	2.53347	0	0	0	NA	unannotated	TGACA	0.0487441	NA
chr9	114049976	114049977	+	3.51714	11.6454	6.96704	0.67423	0.653596	1.1146	ZNF618	cds	GTACT	0.000711513	NA
chr7	143305553	143305554	+	1.13051	0.776361	1.18756	0.0317572	0.0430942	0.066345	CASP2	3utr	AGACA	0.0494249	NA
chr1	150964393	150964394	+	0.669932	0.826449	0.923661	0.104345	0.14664	0.159228	SETDB1	3utr	GAACT	0.0238488	NA
chr17	45105784	45105785	+	0.881849	0.883446	0.730809	0.0635144	0.0529227	0.053076	NMT1	3utr	GAACT	0.00283198	NA
chr19	17232256	17232257	-	1.62698	2.0703	2.04913	0.460724	0.513463	0.412813	NR2F6	3utr	GGACT	0.00182496	0.0355947
chr12	54396151	54396152	-	15.4084	11.6454	19.5288	4.5651	2.91604	1.94612	ITGA5	3utr	GAAGG	2.56736e-05	0.00138067
chr2	241720083	241720084	+	3.61763	9.31634	16.6259	2.00864	2.26245	0.636912	ING5	intron	GGACA	0.0206865	NA
chr15	40955951	40955952	+	3.01469	2.52317	2.92933	0.786601	0.384468	0.689988	CHAC1	3utr	TGACT	0.0368611	0.182657
chr11	73395573	73395574	+	4.32106	3.74065	2.96891	0.347817	0.282806	0.434258	RELT	3utr	GGACT	0.00482635	NA
chr3	53091902	53091903	-	1.59109	1.91382	1.9712	0.163714	0.18048	0.156106	RFT1	cds	TGACT	0.000105562	0.274027
chr1	10304659	10304660	+	3.34966	6.98725	3.16684	0.547812	0.201106	0.26538	KIF1B	3utr	GGACA	0.0068864	NA
chr1	70250730	70250731	+	2.17	2.10016	1.9133	0.158786	0.268142	0.234926	SRSF11	cds	GAACT	1.45422e-10	0.211725
chr7	4996866	4996867	+	5.35945	5.82271	2.60133	0.664014	0.825973	0.39807	RNF216P1	ncRNA	AGACT	0.00143105	0.134204
chr19	1986249	1986250	-	6.26583	5.66744	5.32205	0.178877	0.368695	0.206407	BTBD2	3utr	AGACA	2.21169e-13	0.2769
chr11	61795988	61795989	+	3.20794	1.67623	3.21208	0.491626	0.571043	0.418409	FEN1	cds	TGAGC	3.03995e-05	3.36305e-07
chr1	10461658	10461659	-	4.26215	3.69696	2.18512	0.229946	0.1554	0.183725	DFFA	cds	GAACT	1.64592e-09	0.515338
chr1	6524617	6524618	-	3.24659	7.41072	5.454	0.654855	1.5083	0.79614	NOL9	3utr	GGACT	0.000267794	NA
chr1	37799919	37799920	+	8.2904	4.76168	5.77948	0.616795	0.879841	0.325693	MANEAL	cds	AGACA	5.73623e-06	0.062213
chr19	10718053	10718054	+	7.70421	20.9618	9.50051	2.43472	2.34624	2.78649	DNM2	5utr	GGAGG	0.00880977	0.0974426
chr22	26452621	26452622	-	1.40686	1.43014	0.923661	0.0521725	0.211691	0.0612415	HPS4	3utr	GGACC	0.0132571	NA
chr12	124011668	124011669	+	4.05004	4.04106	6.50035	0.852151	0.909767	0.464415	ZNF664	5utr	TGACT	1.46729e-05	0.181734
chr17	82615807	82615808	-	2.62819	2.96429	2.11123	0.791283	0.477628	0.39807	WDR45B	3utr	GGACC	0.000870064	NA
chr17	67854605	67854606	+	2.61273	9.31634	3.80021	0.669548	0.319942	0.79614	BPTF	cds	GGACG	0.00552733	NA
chr11	66347440	66347441	-	1.0049	1.02339	1.16673	0.114127	0.190236	0.167608	B4GAT1	cds	GGACT	0.00377244	0.209035
chr6	136261359	136261360	-	3.15172	3.45049	1.58342	0.486944	0.39104	0.563932	BCLAF1	cds	GGACT	0.00017452	NA
chr13	27622907	27622908	+	0.465572	0.421554	0.373863	0.0668063	0.0879841	0.0825015	POLR1D	cds	GAAGG	0.00374481	0.565083
chr19	38211831	38211832	-	14.571	11.6454	14.7786	5.29551	2.17865	1.19421	DPF1	3utr	GGACA	0.0231018	NA
chr3	153162898	153162899	+	6.40622	3.05978	4.75026	0.424112	0.267094	0.682405	RAP2B	cds	GGACC	0.000923911	0.18919
chr12	1646974	1646975	+	7.53673	8.53997	2.53347	2.19125	1.00553	0.26538	WNT5B	3utr	AAACT	0.0160774	NA
chr2	27131347	27131348	-	0.259887	0.507011	0.325998	0.0260863	0.0591489	0.0312212	PREB	3utr	GGACT	0.0446951	NA
chr20	36050452	36050453	-	2.49215	2.27733	2.29596	0.620853	0.622472	0.39807	NORAD	ncRNA	TGACC	0.000355235	0.049185
chr8	11758419	11758420	+	11.7717	9.1046	11.5363	1.41518	2.70237	1.59228	GATA4	cds	GGACT	0.000129379	0.281967
chr17	75128937	75128938	+	10.049	4.32544	7.52124	0.486944	0.621064	2.38842	ARMC7	cds	GGACT	0.000711283	NA
chr2	70088608	70088609	+	1.16312	0.915181	1.37644	0.144417	0.119334	0.283973	PCBP1	cds	TAACT	2.63399e-09	0.128256
chr22	39521814	39521815	+	0.463799	0.360977	0.393047	0.0629927	0.0484316	0.110133	ATF4	cds	GGATT	5.80883e-06	0.947213
chr12	103777302	103777303	-	6.02938	9.16106	2.11123	0.913019	0.502766	1.59228	NT5DC3	3utr	GTACT	0.00667213	NA
chr10	43387652	43387653	-	0.87761	0.602822	0.912962	0.109401	0.0700825	0.128316	HNRNPF	cds	GCATG	0.000819104	0.422481
chr4	7030539	7030540	+	2.23311	3.36423	3.16684	0.173908	0.460869	0.17692	TBC1D14	3utr	AAACA	0.00887806	NA
chr22	50523863	50523864	-	8.55784	11.8266	9.68322	1.21942	0.872802	0.566484	SCO2	cds	GGACT	1.64898e-10	1.41337e-05
chr10	48446514	48446515	-	2.45642	1.31011	1.43947	0.410859	0.251383	0.454937	ARHGAP22	cds	GAACT	0.00830791	NA
chr19	3538504	3538505	-	5.10179	5.90035	3.56269	0.821717	1.05124	0.636912	NA	unannotated	GGACA	0.000609629	NA
chr18	12030383	12030384	+	1.22821	1.22924	1.35722	0.292166	0.167589	0.227468	IMPA2	cds	CCAGC	0.0492935	NA
chr17	76039333	76039334	-	1.78997	2.14024	2.63903	0.0221338	0.0718237	0.117947	SRP68	3utr	GGATT	0.000319245	NA
chr5	134607045	134607046	-	7.28551	6.30794	4.75026	0.273906	0.167589	1.06152	SAR1B	cds	GAACT	0.029395	NA
chr1	42766822	42766823	-	0.653183	1.26159	0.821032	0.146083	0.107736	0.106152	P3H1	cds	GGACT	0.0388595	NA
chr15	57708757	57708758	+	6.60361	4.06097	6.06977	0.913019	0.603319	0.4423	GCOM1	cds	TGACT	0.00969623	NA
chr19	4794191	4794192	+	7.4171	5.7601	7.49485	1.44161	2.6281	1.04946	FEM1A	3utr	GGACT	7.7461e-08	0.000360802
chr10	102657183	102657184	+	2.76347	5.24044	1.29552	0.547812	0.251383	0.39807	TRIM8	cds	GGACA	0.0112949	0.0420778
chr6	21595831	21595832	+	4.27081	2.5381	2.63903	0.352614	0.377075	0.159228	SOX4	cds	GGATT	0.000120313	NA
chr16	28843045	28843046	-	0.422826	0.309848	0.291427	0.0405786	0.0256513	0.039807	TUFM	cds	GGACT	8.61893e-05	0.582176
chr7	135186041	135186042	-	10.8864	4.0759	8.31295	1.46083	0.657463	0.454937	WDR91	3utr	TGACT	9.95992e-05	NA
chr16	1986262	1986263	+	2.00979	2.17381	2.1772	0.30434	0.464092	0.459311	GFER	3utr	GAACT	0.0011962	0.284558
chr5	14710964	14710965	-	5.02449	4.37585	2.87894	0	0.274236	0.477684	ANKH	3utr	CAACT	0.00148061	NA
chr6_GL000252v2_alt	2911883	2911884	-	5.02449	6.98725	3.36477	0.365208	0.790061	1.59228	GPANK1	cds	AGACT	0.014919	NA
chr17	43523940	43523941	+	7.81587	4.41114	7.65319	0.452162	0.473192	0.4423	DHX8	3utr	TGACT	1.85534e-07	0.0876464
chr19	17301389	17301390	+	7.3214	4.75521	2.63903	0.486944	0.377075	0.341203	NA	unannotated	GGACC	0.00127991	NA
chr2	8730691	8730692	-	17.0833	5.62862	14.2508	0	0.251383	1.06152	KIDINS220	3utr	TTACT	0.0331193	NA
chr21	33551695	33551696	+	6.55576	5.80583	7.65319	1.20896	1.55857	1.53541	SON	cds	GGACT	0.000209423	0.038333
chr3	56623359	56623360	-	5.02449	3.57126	7.12539	0.243472	0.377075	0.464415	FAM208A	cds	AGACT	0.00154473	NA
chr16	67927827	67927828	+	1.8552	2.26439	1.13101	0.260863	0.167589	0.151646	PSKH1	3utr	TGACA	0.0437008	NA
chr4	3512956	3512957	-	1.17882	1.01204	1.42703	0.311501	0.2981	0.268966	LRPAP1	3utr	CCAGC	6.21881e-05	0.00343041
chr9	130886115	130886116	+	3.87603	3.63478	3.51871	0.896419	0.70659	0.756333	ABL1	3utr	GAACT	1.00825e-05	0.00213205
chr11	61795896	61795897	+	10.4509	9.35421	10.2089	1.85585	2.10533	1.12684	FEN1	cds	GGACA	3.03101e-11	3.90742e-13
chr16	69329067	69329068	-	11.1376	8.93473	7.27699	1.84065	2.09979	2.54251	PDF	cds	GGACA	3.42582e-07	6.17657e-06
chr12	58877749	58877750	-	6.02938	4.87999	4.04652	0.146083	0.703872	0.35384	LRIG3	cds	GAACT	0.011637	NA
chr9	128822328	128822329	+	1.89814	6.59907	2.9909	0.791283	0.418972	0.183725	ENDOG	cds	GGACA	0.0492371	0.601143
chr2	20448147	20448148	+	7.4809	8.42183	7.42228	0.999889	1.03818	0.93739	RHOB	3utr	CCACA	1.77955e-22	2.37947e-09
chr19	48969366	48969367	-	0.913543	0.97889	1.03531	0.045651	0.0837943	0.08846	GYS1	cds	GGACA	0.033356	NA
chr2	3388205	3388206	+	0.937904	1.60818	1.84732	0.202893	0.118298	0.39807	TRAPPC12	cds	GGACA	0.0420322	NA
chr17	18184430	18184431	+	4.48252	5.08164	5.5809	1.13904	1.3669	0.79614	ALKBH5	cds	GGACT	4.12769e-15	1.04131e-06
chr11	126294080	126294081	+	6.28061	5.74507	2.90294	1.00432	1.221	0.909874	TIRAP	3utr	GAACT	0.0085531	0.0767495
chr6_GL000253v2_alt	3490894	3490895	-	7.03428	2.39966	5.80587	0.547812	0.628458	0.955368	PBX2	3utr	AAATG	0.00106961	NA
chr22	41437151	41437152	-	7.78795	7.98543	5.54197	0.876499	1.09694	0.875754	TOB2	cds	GGACC	0.000450631	0.0369444
chr9	129635483	129635484	+	2.81765	4.19605	3.55199	0.607099	0.695	0.459992	NTMT1	3utr	AAACT	3.47567e-08	0.0244754
chr3	49162995	49162996	-	2.09354	1.31644	1.00005	0.121736	0.045706	0.140495	CCDC71	cds	GAACA	0.00452246	NA
chr7	2731077	2731078	-	1.95691	3.45834	3.16684	0.584332	0.663651	0.597105	GNA12	3utr	GGATC	0.00241431	0.0393679
chr14	103334209	103334210	+	5.69442	22.5145	15.8342	4.7477	3.0166	1.99035	EIF5	5utr	GTAGC	0.00668976	0.0341752
chr1	154550170	154550171	-	0.854163	0.599916	1.58342	0.155408	0.194251	0.102728	UBE2Q1	3utr	AAACT	0.019232	0.431829
chr19	5711795	5711796	-	1.13173	1.09396	1.14358	0.216038	0.345183	0.160922	LONP1	cds	GGACT	1.06612e-08	0.0695015
chr17	64784124	64784125	-	10.049	7.76361	3.80021	0.243472	2.01106	0.159228	NA	unannotated	CCAGG	0.0385289	NA
chr6	43511997	43511998	-	0.729218	0.836929	1.18756	0.120195	0.0938497	0.0459311	YIPF3	3utr	CAAGG	1.63159e-06	0.440161
chr16	628043	628044	+	11.0539	3.32726	5.38363	0.620853	0.384468	0.39807	RAB40C	3utr	GGACT	0.00303245	0.309753
chr17	43769638	43769639	-	3.18218	1.77746	5.14611	0.171862	0.114918	0.199035	DUSP3	cds	AGACT	0.00213014	NA
chr6_GL000255v2_alt	4167181	4167182	+	0.781587	2.0703	0.989637	0.116866	0.100553	0.0468317	BRD2	5utr	GGACT	0.0330594	NA
chr19	7912618	7912619	+	3.31616	3.68772	6.72953	0.273906	0.314229	0.682405	MAP2K7	3utr	CCACC	0.0301254	NA
chr22	18088173	18088174	+	4.63799	4.5126	4.07165	0.378734	0.534189	0.17692	PEX26	3utr	GGACC	0.0035146	NA
chr7	56063571	56063572	+	0.486241	0.805115	1.02457	0.0730415	0.159971	0.274531	CCT6A	3utr	GGACT	0.0374325	NA
chr6	5999077	5999078	-	1.46747	1.12052	0.916716	0.0635144	0.0761767	0.164283	NRN1	cds	GAACT	4.57264e-06	0.244211
chr2	96271304	96271305	+	5.71834	5.16449	4.49349	0.867368	0.835103	0.669481	CIAO1	cds	TGATG	3.39779e-12	7.73141e-06
chr9	137062930	137062931	-	1.50735	1.31981	2.11123	0.115329	0.125692	0.636912	SAPCD2	3utr	TGACT	0.0488306	NA
chr13	78601496	78601497	-	7.53673	10.0927	7.46469	1.54199	0.718237	0.955368	POU4F1	cds	GGACC	2.73813e-05	0.0505824
chr21	32393656	32393657	+	2.76347	1.9409	1.18756	0.0486944	0.0628458	0.159228	URB1-AS1	ncRNA	AGACT	0.0391459	NA
chr2	241690038	241690039	+	6.3948	5.43453	7.12539	2.92166	0.100553	0.53076	NA	unannotated	GGACT	0.000751086	NA
chr19	1912205	1912206	+	2.67973	1.74681	1.43947	0.0842787	0.132307	0.159228	ADAT3	cds	TCAGG	0.0451219	NA
chr6	110874861	110874862	+	0.776512	0.566097	0.712539	0	0.0520103	0.0408277	AMD1	5utr	AGACT	0.0161356	NA
chr19	12943939	12943940	+	1.21778	1.44952	0.905625	0.216678	0.21887	0.154743	CALR	3utr	TGAGG	0.0118929	0.0258933
chr22	36490007	36490008	-	0.724117	0.656921	0.958385	0.216203	0.176899	0.144753	FOXRED2	cds	TGACT	0.00630068	0.0431803
chr19	4013189	4013190	+	9.68356	9.20543	13.6174	0.438249	0.39104	0.30961	PIAS4	cds	GGACT	2.19256e-05	NA
chr3	49276803	49276804	-	11.5563	7.45307	7.12539	0.730415	1.00553	1.06152	C3orf62	cds	GAACT	0.00766635	NA
chr5	180791937	180791938	-	5.07473	5.70626	4.2811	0.841365	0.468872	0.437877	MGAT1	cds	GGACC	2.48215e-06	0.000521797
chr2	119681064	119681065	+	1.50735	1.29394	1.79454	0.234776	0.158768	0.189557	TMEM177	cds	GGACA	0.0237847	0.345878
chr16	69120288	69120289	-	1.04677	1.19983	1.84732	0.343725	0.365648	0.206407	CHTF8	3utr	GAACT	0.00975887	0.0205786
chr6	167970368	167970369	+	1.11655	2.84666	1.58342	0.0913019	0.0558629	0.995175	MLLT4	3utr	GAACT	0.0115082	NA
chr12	49791838	49791839	-	2.41175	1.19042	1.18756	0.597613	0.193372	0.298552	NCKAP5L	cds	TGAGG	0.0235498	NA
chr7	44384895	44384896	-	5.78495	5.89238	4.98484	0.744737	0.804426	1.35344	NUDCD3	3utr	CCATG	2.42601e-09	0.000389249
chr7	6654665	6654666	+	2.34476	8.15179	6.33368	0.547812	0.125692	1.59228	ZNF316	3utr	GGACG	0.0303321	NA
chr11	119093388	119093389	+	0.925563	1.0675	0.838281	0.0561858	0.018621	0.079614	HMBS	3utr	AGACT	0.00413748	NA
chr21	6121460	6121461	+	4.52204	7.37543	8.70881	1.46083	1.00553	0	LOC102724428	cds	GGACT	0.0345126	NA
chr17	81665558	81665559	-	1.17238	1.55272	2.57306	0.354141	0.167589	0.129104	OXLD1	cds	GGACT	0.00452187	0.0481221
chr22	50523755	50523756	-	0.775207	0.658219	0.81433	0.0689837	0.0612343	0.0404817	SCO2	cds	GGACT	0.0222614	0.254245
chr15	75049266	75049267	+	2.36869	3.81123	2.09011	0.547812	0.251383	0.298552	PPCDC	3utr	GTACT	0.000849518	NA
chr1	154584827	154584828	-	1.36379	1.85005	1.71009	0.351339	0.437893	0.255902	ADAR	cds	GAACT	0.0104886	0.0439839
chr6_GL000250v2_alt	2053172	2053173	+	0.914986	0.942277	1.07232	0.13228	0.0742178	0.112049	TUBB	cds	TGACA	7.09276e-07	0.685719
chr6_GL000251v2_alt	3307175	3307176	+	1.4236	2.48436	2.81497	0.102514	0.0784664	0.374654	HSPA1B	3utr	GGACT	0.00391586	0.186006
chr16	2208875	2208876	+	1.51903	0.901581	1.48704	0.335395	0.193372	0.313971	MLST8	cds	CTAGC	2.34292e-05	0.0774126
chr17	747212	747213	-	5.25367	4.87195	4.78624	1.01815	0.942686	0.675512	GEMIN4	cds	GAACT	6.53147e-09	7.4867e-05
chr1	26780367	26780368	+	8.47609	14.945	14.4091	1.27823	1.87876	1.09469	ARID1A	cds	TGACC	9.03613e-06	0.0226955
chr13	114325029	114325030	+	1.72268	2.52317	1.29552	0.0384429	0.188537	0.199035	CHAMP1	cds	GAACT	0.0330594	NA
chr6	11135591	11135592	+	5.32596	4.0759	1.97927	0.486944	0.837943	1.19421	SMIM13	3utr	GTACT	0.00374668	NA
chr16	30369389	30369390	-	4.42582	5.5898	5.39802	0.706068	0.481372	0.410911	TBC1D10B	cds	GGACA	5.38174e-09	0.00329754
chr15	41521058	41521059	-	1.17238	2.38084	3.16684	0.243472	0.0837943	0.159228	RPAP1	cds	GGACT	0.0478031	NA
chrX	154484792	154484793	-	2.93932	3.12309	2.28307	0.243472	0.274236	0.322759	UBL4A	3utr	TGACA	3.66075e-06	0.261925
chr11	770763	770764	-	0.917515	1.29394	1.75935	0.226681	0.0167589	0.113734	PDDC1	3utr	GGATT	0.0441657	NA
chr8	37698347	37698348	+	6.06288	3.89986	5.58364	0.498649	0.538172	0.891676	ZNF703	cds	GGACC	2.40313e-08	0.000268938
chr1	150266178	150266179	-	0.917859	0.846147	0.767224	0.126084	0.141127	0.172806	APH1A	cds	GGACA	2.06496e-07	0.151738
chr20	35653564	35653565	-	1.50735	0.776361	1.68238	0.17043	0.370459	0.0995175	RBM12	cds	GGACA	0.0341143	NA
chr14	92941745	92941746	-	6.02938	3.10545	8.09303	0.639114	0	0.568671	ITPK1	cds	GGACA	0.000708861	NA
chr19	18668949	18668950	+	16.832	8.92816	11.0839	1.02258	2.51383	1.59228	KLHL26	cds	GGACC	0.000811543	0.0460395
chr17	42797938	42797939	-	9.25941	10.0234	6.65967	0.473783	0.38173	0.628531	COA3	3utr	GGACC	6.931e-11	0.0459159
chr19	994439	994440	+	0.88431	0.724604	0.84826	0.1311	0.174034	0.167608	WDR18	3utr	GGACT	0.0126674	0.172612
chr17	41802252	41802253	-	0.537503	0.606973	0.868327	0.107902	0.110195	0.111739	P3H4	3utr	GGACC	0.0437954	0.247663
chr2	20448697	20448698	+	2.98043	3.44897	2.99566	0.195965	0.216032	0.289505	RHOB	3utr	CAACT	2.50765e-15	0.00636165
chr10	101553268	101553269	+	3.39153	4.65817	1.58342	0.182604	0.251383	0.53076	BTRC	3utr	AGACT	0.0449578	NA
chrX	108734486	108734487	-	0.847266	0.624347	0.80081	0.133251	0.134071	0.216095	IRS4	cds	TAACT	0.00118127	0.235058
chr22	20406750	20406751	+	1.8237	1.01897	3.02289	0.538201	0.530697	0.35384	ZNF74	cds	TGAGC	0.0021282	0.0199617
chr19	42199430	42199431	-	7.24962	6.25656	7.05341	0.811573	1.7094	1.28607	DEDD2	3utr	GGACT	0.000134997	0.0480624
chr16	88577188	88577189	+	5.8619	8.20355	3.98585	0.547812	0.328732	0.53076	ZC3H18	cds	GGACT	1.1241e-07	NA
chr1	36393828	36393829	-	2.26102	1.79366	3.07087	0.375296	0.298942	0.451863	LSM10	cds	TTATC	0.00127759	0.00445522
chrX	70134665	70134666	+	3.49853	2.0056	2.92324	0.104345	0.167589	0.173703	IGBP1	cds	AAACT	6.15091e-05	NA
chr4	119292614	119292615	+	4.52204	2.10727	3.69464	0.146083	0.251383	0	USP53	cds	AAACT	0.0492935	NA
chr19	42248956	42248957	-	3.42847	3.75922	4.04652	0.19665	0.325319	0.79614	ERF	cds	GGACG	4.18984e-05	NA
chr3	51703950	51703951	+	1.90116	2.21818	3.53941	0.287504	0.211038	0.131536	TEX264	cds	GGACT	3.94122e-08	0.0424874
chr1	6580971	6580972	+	13.8859	9.31634	8.4043	1.24171	1.14918	1.14998	ZBTB48	cds	GGACA	5.42744e-07	0.152566
chr16	1420250	1420251	-	6.58766	7.1507	5.73989	1.45322	1.17478	1.37515	C16orf91	cds	GAACT	2.97734e-06	2.75318e-08
chrX	119469708	119469709	+	0.33393	0.17067	0.331117	0.0681875	0.036059	0.0856517	SLC25A5	cds	GCATT	7.3497e-05	0.298708
chr8	144496637	144496638	+	6.53183	3.68772	6.86148	0.730415	0.502766	0.28099	NA	unannotated	TGATG	0.00476756	NA
chr9	35853962	35853963	+	9.6183	29.5017	13.723	4.19989	3.0166	4.77684	TMEM8B	3utr	GGACA	0.00172438	NA
chr9	137555341	137555342	-	4.19285	4.99089	4.22245	0.390687	0.399635	0.494156	DPH7	cds	TGACT	6.48181e-07	0.0385846
chr6	26598453	26598454	+	5.10965	4.26096	3.9474	0.304688	0.462001	0.497587	ABT1	cds	GGACA	5.97286e-16	6.01913e-06
chr16	5025535	5025536	-	2.84721	1.97619	2.37513	0.671982	0.78208	0.122483	NAGPA	cds	GGAGC	0.0359677	0.0740813
chr1	220813628	220813629	+	1.0049	1.52037	0.678608	0.223183	0.260051	0.227468	2001-03-01	3utr	GGACT	0.00555725	0.119358
chr10	102815155	102815156	+	10.5514	4.87999	7.12539	0.393301	0.276521	0.79614	WBP1L	3utr	TTACT	0.0208584	NA
chr1	203847502	203847503	+	1.7167	1.95778	1.50802	0.30434	0.276521	0.26538	ZC3H11A	cds	GGACA	0.00130223	NA
chr14	22771654	22771655	+	1.71289	1.9096	0.937126	0.163714	0.186419	0.0959204	OXA1L	3utr	GAACT	1.05597e-05	0.15963
chr12	110373989	110373990	-	0.502449	1.12572	0.431842	0.17043	0.135883	0.154092	ANAPC7	3utr	TGACT	0.0476934	NA
chr4	185175992	185175993	-	2.79138	3.32726	3.56269	0.62607	0.603319	0.497587	CFAP97	cds	GTAGC	0.00416535	NA
chr11	62151911	62151912	+	0.822189	1.43014	0.84449	0.121736	0.0744839	0.377119	INCENP	cds	GAACT	0.00887806	NA
chr17	81229227	81229228	-	8.44114	8.73406	14.7786	3.06775	2.63952	2.18938	ENTHD2	cds	CCAGC	0.00172752	0.0177385
chr16	30369717	30369718	-	5.67049	4.30326	9.61362	1.02258	0.884175	0.489932	TBC1D10B	cds	GGACC	1.53879e-06	0.0722881
chr7	129212423	129212424	+	15.987	11.5084	10.8339	0.428175	0.78061	0.628531	SMO	cds	GAACT	2.18621e-09	0.0617307
chr9	35089020	35089021	-	1.03839	2.92628	1.43947	0.0561858	0	0.39807	PIGO	3utr	GTACT	0.019239	NA
chrX	103676991	103676992	-	0.497571	0.498108	0.243	0.0302052	0.0264614	0.0396418	MORF4L2	cds	GGACA	0.00668976	0.985393
chr15	72199569	72199570	-	1.02862	0.874268	0.849858	0.123699	0.144618	0.130047	PKM	3utr	GAACT	2.37063e-23	0.0308624
chrX	49067900	49067901	+	4.84178	4.02296	7.38929	0.324629	0.502766	0.199035	CCDC120	cds	GGACT	0.00138263	NA
chr1	230279522	230279523	+	1.09228	0.491696	1.58342	0.0755602	0.137118	0.199035	GALNT2	3utr	TTATT	0.042312	NA
chr15	72199596	72199597	-	0.713321	0.531002	0.718853	0.144946	0.143647	0.131232	PKM	3utr	CCATC	0.0128412	0.771014
chr14	105250123	105250124	+	1.75857	1.78353	1.52252	0.299351	0.198059	0.117947	BTBD6	cds	TGACT	0.000277483	0.636952
chr2	208121748	208121749	-	1.0049	1.67216	0.79171	0	0	0	CRYGD	cds	GGACT	0.0260976	NA
chr7	155458068	155458069	+	2.05765	2.21263	4.75026	0.469553	0.480907	0.644494	NA	unannotated	GGACC	0.010913	0.373457
chr19	3535149	3535150	+	4.211	3.98307	4.52405	0.243472	0.502766	0.434258	FZR1	3utr	GGACC	0.000144844	NA
chr11	836385	836386	+	0.303064	0.202067	0.351871	0.0394819	0.0506991	0.0783088	CD151	cds	TGACT	0.0472879	0.89491
chr11	65618793	65618794	+	22.6102	24.5848	23.2235	3.33069	7.70908	3.38359	PCNX3	cds	GAACT	0.000277048	5.58569e-05
chr22	39529154	39529155	-	0.488093	0.503355	0.932699	0.0319557	0.0383466	0	RPS19BP1	3utr	GGACG	0.00347718	NA
chr16	8847809	8847810	+	1.39569	2.41535	1.13101	0.313035	0.14664	0.0723763	PMM2	cds	GAACT	0.00837719	NA
chrX	112779530	112779531	-	0.353284	0.27401	0.395855	0.0284577	0.0331494	0.0388361	AMOT	cds	AAACT	0.0220792	NA
chr19	621607	621608	-	1.35354	0.984936	1.73071	0.163714	0.0644572	0.113734	POLRMT	cds	GGACG	0.000481314	NA
chr10	15213076	15213077	-	4.67277	3.70928	3.95855	0.805976	1.11726	0.561981	FAM171A1	cds	AGACG	2.2598e-06	0.0132267
chr6	42887823	42887824	+	2.62819	1.72525	2.14893	0.376989	0.459672	0.431242	RPL7L1	3utr	GGACA	4.46979e-05	0.0928551
chr1	151874704	151874705	-	2.67973	1.63899	2.63903	0.243472	0.139657	0.477684	THEM4	3utr	AAATA	0.021217	NA
chrX	52062514	52062515	-	0.957045	1.33707	2.37513	0	0.182824	0.244966	MAGED4B	cds	GGACG	0.0494603	NA
chrX	130412504	130412505	+	2.00979	2.0346	1.29552	0.162315	0.159971	0.240937	RBMX2	cds	GAACT	9.65881e-06	0.157211
chr5	140566973	140566974	+	8.23059	9.48886	3.75602	0.758241	0.853379	0.710839	SLC35A4	5utr	AGACT	4.3203e-09	0.00131689
chr4	8867244	8867245	-	2.0726	2.78196	2.90294	0.194777	0.116023	0.0723763	HMX1	3utr	AGACA	0.00275961	NA
chr5	177135500	177135501	+	5.02449	6.59907	11.0839	2.19125	0.502766	0	NSD1	cds	TAATA	0.0421989	NA
chr19	45884026	45884027	-	0.539667	0.806221	0.723849	0.0811573	0.107147	0.070768	IRF2BP1	cds	GGACC	0.00366117	NA
chr8	37697349	37697350	+	0.708717	0.654362	0.700358	0.112583	0.0775543	0.109812	ZNF703	cds	GGACA	0.00209943	0.235654
chr16	90006371	90006372	-	3.31025	2.2459	2.79427	0.286949	0.306031	0.278649	DBNDD1	cds	GGACA	0.000545439	0.232728
chr1	153645356	153645357	+	1.64983	1.21008	1.73422	0.140181	0.109894	0.280458	CHTOP	3utr	TGATG	1.74439e-09	0.0518158
chr6_GL000252v2_alt	1980215	1980216	+	0.407391	0.317295	0.311886	0.0811573	0.0391766	0.0995175	TUBB	cds	GGATT	0.0237564	0.71286
chr3	45547613	45547614	+	1.50735	1.2508	1.16117	0.26295	0.343998	0.217129	LARS2	3utr	CCAGG	0.0372246	NA
chr14	24103989	24103990	+	0.620043	0.49555	0.623771	0.162315	0.091412	0.130515	PCK2	3utr	GGACA	0.0424383	NA
chr3	10279884	10279885	+	2.00979	4.60641	1.92272	0.568101	0.911263	0.318456	TATDN2	3utr	GGACT	0.00253029	0.0503497
chr16_KI270855v1_alt	210408	210409	+	1.31893	1.44181	1.2392	0.289847	0.338598	0.289505	HMOX2	cds	GGACA	0.00486933	0.0716666
chr10	103603325	103603326	-	8.70911	5.91976	8.70881	1.84752	1.91051	1.75151	SH3PXD2A	cds	GGACA	0.00173395	0.00301096
chr16	70381624	70381625	-	17.5857	22.7733	5.20266	3.53034	1.58012	1.19421	ST3GAL2	3utr	CCAGG	9.51309e-05	0.0430625
chr17	42841566	42841567	+	1.41962	1.07581	1.16581	0.0637664	0.124279	0.292459	PSME3	cds	AGACT	4.17995e-05	0.207381
chr7	76329679	76329680	-	3.21567	3.4732	4.8434	0.225341	0.37302	0.447829	YWHAG	cds	GGACT	1.86438e-08	0.0239688
chr9	87706966	87706967	+	7.03428	5.36395	18.4732	0.939106	1.36465	1.85766	DAPK1	cds	GGACA	0.000892462	NA
chr22	50253281	50253282	-	6.76022	8.41058	4.66692	0.818951	1.5083	0.39807	MAPK12	3utr	AGACG	7.00626e-05	0.0170496
chr1	228097921	228097922	+	0.637287	0.714943	0.610893	0.0770548	0.0911682	0.0817881	ARF1	cds	GAACT	4.92932e-13	0.557437
chr15	90881787	90881788	+	6.02938	7.41072	4.8942	1.16866	1.06647	0.561981	FURIN	cds	GAAGC	2.92392e-05	0.000476974
chr16	30532853	30532854	-	4.01959	2.90114	4.75026	0.765197	1.00553	0.497587	ZNF747	cds	AGACT	2.52623e-05	0.0599625
chr9	135822926	135822927	-	3.64275	7.76361	3.16684	0.730415	2.01106	0.636912	CAMSAP1	cds	GGACA	0.0116496	NA
chr2	28946866	28946867	+	1.13597	1.63899	2.85015	0.202893	0.137118	0.331725	WDR43	3utr	GGACC	0.0177765	NA
chr1	28537956	28537957	+	0.674428	0.601054	0.842244	0.13391	0.132114	0.110767	RCC1	cds	CCAGC	5.65852e-05	0.132464
chr20	34750273	34750274	-	1.4236	1.67216	1.15158	0.171862	0.167589	0.144753	NCOA6	cds	GAACC	0.0490562	NA
chrX	101616627	101616628	-	2.67973	2.01854	2.90294	0.214828	0.22853	0.454937	ARMCX6	cds	AGACT	0.0107122	NA
chr17	44011500	44011501	-	1.88418	1.43671	2.03582	0.377801	0.367406	0.506634	TMEM101	3utr	AGACT	9.53215e-07	0.0385819
chrX	70134725	70134726	+	1.46167	1.375	1.51744	0.0796817	0.0799855	0.138862	IGBP1	cds	GAACA	3.61298e-06	0.865386
chr17	78803593	78803594	-	6.11677	7.45307	6.03679	2.19125	1.25692	0.835947	USP36	cds	AGACA	2.92961e-07	0.0070967
chr8	11844853	11844854	-	0.89723	0.549134	0.436805	0.0859312	0.0931048	0.0318456	CTSB	3utr	TGACT	0.0483717	NA
chr13	76884346	76884347	-	3.51714	3.43817	2.37513	0.547812	0.54144	0.454937	KCTD12	3utr	GGACG	0.0053443	NA
chr1	183142713	183142714	+	1.70396	2.41227	1.35722	0.17043	0.325319	0.489932	LAMC1	cds	GGACA	0.00836614	NA
chr12	125025284	125025285	+	1.50735	0.921929	0.633368	0.0730415	0.388501	0.278649	BRI3BP	cds	CTACT	0.0323159	0.43747
chr14	105011234	105011235	-	0.742078	0.856675	0.568407	0.130431	0.0639884	0.0568671	CDCA4	cds	GGACC	0.0241341	0.620541
chr4	6675864	6675865	+	2.09354	1.09266	1.84732	0.401729	0.418972	0.39807	LOC93622	ncRNA	CTAGC	0.00776479	NA
chr22	19038578	19038579	-	1.08529	0.962688	2.37513	0.146083	0.190704	0.484607	DGCR2	3utr	ACATG	0.00206855	0.175857
chr13	98022376	98022377	+	0.614104	0.659907	0.826132	0.0664014	0.0402213	0.142897	IPO5	3utr	TGACT	0.0268588	NA
chr7	149224929	149224930	+	0.373248	0.564626	1.05561	0.141371	0.18523	0.138459	ZNF282	3utr	GGACC	0.0282895	NA
chr10	97356908	97356909	-	1.80044	2.5509	1.9001	0.193784	0.157731	0.159228	RRP12	3utr	AGACA	0.000257284	0.301909
chr1	42851690	42851691	+	2.71322	1.81151	1.74176	0.0521725	0.314229	0.199035	ZNF691	cds	GGACC	0.0282448	NA
chr10	5456896	5456897	+	1.56317	1.76938	1.48446	0.141371	0.160885	0.0936635	NET1	cds	GGACA	0.00520058	NA
chr9	136429657	136429658	-	3.8856	2.39659	3.61924	0.486944	0.396921	0.170601	INPP5E	3utr	GGACT	0.0005416	0.694467
chr10	124942932	124942933	+	4.52204	5.06678	2.37513	0.973887	0.850835	0.434258	ZRANB1	cds	GAACA	0.000175251	0.0580024
chr19	46775369	46775370	-	0.847882	1.09604	0.776386	0.17567	0.223452	0.141778	SLC1A5	3utr	GGACA	2.30361e-05	0.569442
chr5	141319246	141319247	-	2.04634	2.02324	1.3723	0.182604	0.188537	0.308707	TAF7	cds	GAACA	1.69042e-05	NA
chr3	15670406	15670407	-	9.54653	6.43271	1.18756	0	0.091412	0.113734	ANKRD28	cds	AAACA	0.0124984	NA
chr5	176509710	176509711	+	10.7494	17.0489	8.83381	1.20975	2.05478	2.72962	FAF2	3utr	AAACT	1.39281e-12	0.00234737
chr7	6654099	6654100	+	3.21567	6.52144	5.93782	0.678243	0.538678	0.199035	ZNF316	cds	CGACT	0.0292046	NA
chr4	145514660	145514661	+	8.03918	8.20725	2.77098	1.03476	2.01106	0.716526	SMAD1	cds	AGACT	0.000101798	0.0202092
chr16	2038006	2038007	+	2.00979	1.82673	4.14125	0.507233	0.554776	0.26538	SLC9A3R2	3utr	GGACC	0.00674592	NA
chr1	24358479	24358480	-	7.43624	3.68772	2.37513	0.365208	0.502766	0	STPG1	3utr	GGACA	0.00682954	NA
chr22	22318965	22318966	+	1.80882	1.31981	1.58342	0.0521725	0.147872	0.17692	BMS1P20	ncRNA	AGACT	0.0424342	NA
chr19	46787942	46787943	-	3.12236	2.52317	4.16286	0.365208	0.222536	0.454937	SLC1A5	cds	AGACT	1.38632e-10	0.0407344
chr9	33462626	33462627	-	2.04844	1.86327	1.34591	0.295644	0.242073	0.08846	NOL6	3utr	GGACA	0.00209532	0.233685
chr17	4272458	4272459	-	0.548126	1.24218	1.47032	0.0347817	0.0670355	0.0419021	UBE2G1	3utr	GGACT	0.0121158	NA
chr19	35732413	35732414	+	5.52694	4.36703	10.6881	2.6295	1.06838	0.955368	KMT2B	cds	TCAGG	0.000210866	0.0779422
chr17	76563289	76563290	+	6.6106	6.80479	6.08265	0.722754	0.760595	0.451268	SNHG16	ncRNA	GAACA	2.58709e-34	1.40968e-08
chr6_GL000254v2_alt	2067959	2067960	+	1.08103	0.710488	0.801731	0.251588	0.142024	0.155496	TUBB	cds	CCAGC	0.000774504	0.048443
chr11	120480218	120480219	+	1.84231	4.39938	6.33368	0.639114	0.314229	0.26538	ARHGEF12	cds	GGACT	0.0445214	NA
chr4	6302577	6302578	+	10.5901	13.1334	15.4383	1.82604	1.70167	1.19421	WFS1	3utr	AGACT	2.1709e-06	0.0113167
chr15	40471566	40471567	+	14.7385	9.31634	6.86148	0.421394	0.53234	0.424608	CHST14	cds	GGACA	0.000367373	0.101304
chr1	156200307	156200308	+	5.22547	4.58053	6.04578	0.324629	0.251383	0.434258	SLC25A44	cds	GAACC	0.00102783	NA
chr14	101986388	101986389	+	6.76631	7.50483	6.65036	1.39443	1.221	1.49276	DYNC1H1	cds	AAAGT	1.26039e-06	0.0174971
chr19	3976162	3976163	-	0.332773	0.40974	0.333566	0.071441	0.0721502	0.0641136	EEF2	3utr	GAACA	4.09825e-15	0.595697
chr19	42080914	42080915	+	4.4383	3.99272	9.27431	1.36123	2.05296	0.716526	ZNF574	cds	AGACT	6.51854e-05	0.0102274
chr7	99419744	99419745	-	7.53673	3.99272	3.69464	0.660852	0.502766	0.66345	PTCD1	3utr	GGACT	0.00177047	0.0197703
chr11	61404670	61404671	-	3.61763	4.0759	2.05844	0.773381	0.665426	0.66345	CPSF7	3utr	GGACT	0.000195144	0.0470628
chr3	51703925	51703926	+	1.49446	1.16111	2.05844	0.235356	0.269599	0.14965	TEX264	cds	TTAGG	3.97916e-06	0.0674322
chr12	132105191	132105192	+	3.01469	2.77272	2.03582	0.313035	0.861885	0.199035	EP400NL	intron_ncRNA	GGATT	0.0447261	NA
chr6	144095240	144095241	-	3.00974	3.82635	2.90907	0.37388	0.360751	0.256318	SF3B5	cds	GAACT	1.02411e-35	4.96946e-09
chr1	215620178	215620179	+	3.28266	4.81344	1.21085	0.332007	0.335177	0.0838042	KCTD3	cds	GGACT	0.00137865	NA
chr16	1780197	1780198	+	3.79628	6.21089	4.97646	0.876499	0.558629	0.79614	NA	unannotated	GGACA	0.00815675	NA
chr6	43012415	43012416	-	0.628061	1.09454	0.604199	0.188901	0.171398	0.0561981	MEA1	3utr	GGACT	0.00621332	0.363559
chr20	40687436	40687437	-	11.8075	11.2018	6.65036	0.821717	1.07257	0.583836	MAFB	3utr	GGACT	0.000216772	0.0953679
chr1	1541740	1541741	-	1.03134	0.939147	1.13593	0.227348	0.177447	0.22171	SSU72	3utr	GGACT	0.000372856	0.00147824
chr15	25169250	25169251	-	9.60235	12.1112	7.49485	0.691973	0.444755	0.875754	NA	unannotated	AGACA	0.000201419	NA
chr1	150266257	150266258	-	0.495372	0.58646	0.804688	0.12086	0.123126	0.0995175	APH1A	3utr	GGACT	0.000368837	0.196311
chr14	100530084	100530085	+	4.27081	0.970452	1.79454	0.112372	0.215471	0.318456	WDR25	3utr	GGACT	0.0287114	NA
chr11	123059868	123059869	-	0.493047	0.229864	0.618417	0.0840181	0.0479777	0.176497	HSPA8	cds	TTATT	0.02772	0.838634
chr5	111730815	111730816	-	3.01469	1.68212	1.58342	0	0.0251383	0.079614	NREP	3utr	AAACT	0.0260976	NA
chr1	154988117	154988118	+	1.20588	1.31644	1.47032	0.109562	0.137118	0.0995175	FLAD1	cds	GGACA	0.0467869	NA
chr16	71851496	71851497	+	17.9207	11.9366	8.90673	2.5808	3.10801	1.75151	ATXN1L	cds	GAACA	4.86672e-07	0.0012296
chr8	37698276	37698277	+	0.773682	0.590565	1.16673	0.151775	0.158012	0.169592	ZNF703	cds	CAACT	7.41647e-07	0.0063552
chr6	43785276	43785277	+	9.39579	6.44615	4.44575	1.67996	1.38261	1.19421	VEGFA	3utr	GGACA	8.63538e-06	0.0425554
chr3	14945708	14945709	-	7.98335	5.7192	5.01416	0.730415	1.04925	0.410911	FGD5-AS1	ncRNA	GGATT	4.65661e-07	0.00177258
chr11	88326416	88326417	-	7.03428	6.59907	4.3544	0.273906	0.201106	0.318456	CTSC	3utr	GGACT	0.0405211	NA
chrX	49881526	49881527	+	19.0931	14.3627	6.33368	3.46947	1.7094	3.18456	USP27X	cds	GGACG	0.0111928	NA
chr2	112659539	112659540	+	2.74063	2.83321	2.39065	0.577538	0.667736	0.660627	SLC20A1	cds	GGACA	6.25951e-05	0.00238826
chr4	6300912	6300913	+	3.21567	1.55272	1.45147	0.521725	0.175968	0.244966	WFS1	cds	GAACT	0.00515486	0.350222
chr19	18668958	18668959	+	15.0735	5.43453	10.5561	0.438249	0.804426	0.79614	KLHL26	cds	GGACC	0.00517967	NA
chr19	14515908	14515909	-	4.35456	4.38268	3.44627	0.343074	0.51324	0.588451	DNAJB1	3utr	GGACC	0.000471056	0.126097
chr16	67843685	67843686	+	6.2195	7.46064	9.96623	0.60868	0.655391	0.53076	THAP11	3utr	AGACT	4.8219e-09	0.0377315
chr15	82473397	82473398	-	5.8619	4.11471	2.05844	0.324629	0.314229	1.3269	GOLGA2P10	ncRNA	GGACA	0.0375865	NA
chr5	140115154	140115155	+	4.01959	1.75525	2.01526	0.393301	0.359119	0.424608	PURA	3utr	AAACT	0.00395093	NA
chr17	43400102	43400103	+	14.0686	5.74507	7.12539	0.521725	0.158768	0.199035	ARL4D	cds	GGACA	0.000589646	NA
chr19	47067487	47067488	-	6.8668	5.43453	5.54197	0.939106	1.00553	1.06152	ZC3H4	cds	GGAAG	0.00662803	0.0431683
chr1	150579060	150579061	-	5.65916	6.53778	4.3544	0.943453	0.775098	0.576515	MCL1	cds	GGACG	0.000594787	0.216185
chr14	60720086	60720087	-	8.03918	11.1278	11.0839	1.09562	3.51936	0.199035	SIX4	cds	TGACT	0.0194633	NA
chr3	9739210	9739211	+	1.31893	1.69829	1.26674	0.351682	0.104743	0.149276	BRPF1	cds	GGACG	0.006316	NA
chr12	98516045	98516046	+	1.29201	0.882229	1.18756	0.132803	0.26617	0.26538	TMPO	cds	CAAGG	0.00916351	NA
chr1	228394629	228394630	-	2.45935	5.39756	3.64186	0.451139	0.39104	0.252435	TRIM11	3utr	GGACC	0.000505615	0.285222
chr11	45902875	45902876	+	2.22513	5.32362	4.94818	0.41738	0.30166	0.159228	MAPK8IP1	cds	GGACA	0.00105838	0.230087
chr16	75234910	75234911	-	1.24416	2.18793	2.60798	0.379254	0.316961	0.506634	BCAR1	cds	GGACT	0.00515143	0.0237964
chr21	43053922	43053923	-	2.16846	2.92277	1.88866	0.190543	0.177447	0.343433	CBS	cds	TGACT	7.83925e-08	0.490426
chr1	6619986	6619987	+	2.00979	1.40715	1.26674	0.324629	0.167589	0.39807	PHF13	cds	GGACA	0.0243371	NA
chr20	11923647	11923648	+	1.60784	2.81431	1.58342	0.0664014	0.232046	0.244966	BTBD3	cds	GAACT	0.0497196	NA
chr1	81990806	81990807	+	5.3116	4.48564	3.39304	0.405786	1.25692	0.39807	ADGRL2	cds	GAACT	0.011318	NA
chr7	2432718	2432719	+	1.95691	1.55272	3.53224	0.118905	0.0874376	0.147433	CHST12	cds	GGACA	0.013347	NA
chr17	82390512	82390513	-	6.8333	8.09634	7.52124	2.00864	1.25692	0.361882	OGFOD3	3utr	GGACA	0.00044018	NA
chr5	138164953	138164954	-	8.61341	8.19195	4.99386	1.13214	2.17865	0.955368	BRD8	cds	GAACT	5.02106e-07	0.0139366
chr16	21655385	21655386	+	0.659933	0.727839	0.5793	0.043391	0.0119706	0.123114	METTL9	cds	TGACT	0.00730485	NA
chr19	3959225	3959226	-	6.3811	4.61731	7.52124	0.730415	0.726218	2.23914	DAPK3	cds	TCAGC	0.000119728	0.00472102
chr19	16553703	16553704	-	2.78778	2.20319	2.58039	0.236311	0.471343	0.509529	SLC35E1	cds	GTACA	0.000289335	0.3378
chr8	37698256	37698257	+	2.9075	2.38805	3.28802	0.416806	0.398658	0.32401	ZNF703	cds	GAACC	6.9069e-14	0.000600137
chr12_KI270834v1_alt	110614	110615	-	9.44604	5.92858	6.33368	2.28255	1.94822	1.19421	CCDC92	cds	GGACA	0.00486154	0.0122777
chr12	74539161	74539162	+	1.40686	2.26254	2.02326	0.287739	0.305251	0.26538	ATXN7L3B	3utr	GGATT	0.000182633	0.263959
chr22	38700011	38700012	-	2.83993	3.21253	2.4168	0.373701	0.321212	0.35384	JOSD1	5utr	CCATC	0.00151364	0.50699
chr20	44756205	44756206	-	2.58402	1.68212	2.11123	0.782588	0.569801	0	RIMS4	cds	ACAGG	0.0445214	0.111776
chr6	149863879	149863880	-	2.63786	1.42333	2.63903	0.365208	0.287295	0.26538	LRP11	cds	GAACT	0.00435954	NA
chr9	137618037	137618038	-	2.67973	3.32726	3.58908	0.486944	0.911263	0.454937	ARRDC1-AS1	ncRNA	GGACT	0.00469145	0.0274097
chr11	95831079	95831080	+	2.17058	3.5195	2.26203	0.0768858	0.107736	0.255902	CEP57	cds	AGACT	0.000784122	NA
chr1	31630540	31630541	-	3.37127	2.60257	3.70911	0.631376	0.475694	0.458383	PEF1	3utr	GGACA	1.72349e-10	0.00166629
chr5	140567017	140567018	+	1.36666	1.42333	1.2392	0.188251	0.232462	0.22115	SLC35A4	5utr	TGACT	0.00542679	0.0193788
chr6	33403919	33403920	+	3.01469	6.46968	2.21679	0.913019	1.13122	0.0995175	KIFC1	cds	GGACA	0.0222111	NA
chr14	23557123	23557124	+	12.5612	13.3275	7.38929	1.66952	1.17312	2.05669	THTPA	cds	TGACT	1.21401e-05	0.0229345
chr2	100392038	100392039	-	5.19197	3.6489	2.57306	0.505672	0.411354	0.298552	CHST10	3utr	GGACC	0.0364748	NA
chr1	28538479	28538480	+	0.97499	0.750966	0.857685	0.161801	0.167589	0.104041	RCC1	3utr	CCACG	0.00338177	0.621974
chr19	16518658	16518659	-	10.049	7.99365	10.2506	0.899976	1.2717	1.01327	CHERP	3utr	TGACT	7.48792e-08	0.00329913
chr7	73570538	73570539	-	7.66895	7.84679	7.12539	1.55213	1.8351	1.39324	TBL2	cds	AGACC	5.0237e-07	0.0139925
chr16	30980071	30980072	+	1.97738	3.12393	2.57306	0.143219	0.19405	0.116508	SETD1A	cds	TGACA	0.000154276	NA
chr3	51703942	51703943	+	1.60039	1.69996	2.27916	0.236311	0.31569	0.20951	TEX264	cds	GGACC	2.17779e-11	0.00181626
chr14	20457038	20457039	+	0.451696	0.254967	0.33547	0.0243472	0.0279314	0.0539756	APEX1	cds	TGACT	0.0372469	0.497821
chr20	33676762	33676763	-	0.934378	1.77245	1.58342	0.227506	0.237671	0.369636	E2F1	cds	TGACT	0.000142731	0.0261102
chr9	86352884	86352885	-	7.03428	7.76361	15.8342	0.913019	0.703872	0.53076	ZCCHC6	cds	GAACA	0.00754962	NA
chr10	124985038	124985039	+	1.75857	2.18121	1.58342	0.0521725	0.377075	0.199035	ZRANB1	3utr	TGACC	0.0449846	NA
chr4	140868299	140868300	-	6.8668	9.70452	11.0839	0.730415	1.67589	0.79614	RNF150	cds	GAACT	0.00125476	NA
chr20	62134293	62134294	+	0.904408	0.683937	0.989637	0.0317572	0.111726	0.0497587	LSM14B	3utr	GGACT	0.0231531	NA
chr21	44327074	44327075	+	0.725759	1.23512	1.06988	0.102514	0.245537	0.242303	PFKL	3utr	GGACA	0.00324147	0.210063
chr2	127719702	127719703	-	4.70715	6.43271	7.9171	0.939106	0.691303	0.955368	WDR33	cds	GGACC	4.69941e-06	0.0950674
chr1	3815189	3815190	-	6.63232	7.9577	4.97646	0.332007	0.215471	0.361882	CEP104	3utr	GGACC	0.00689727	NA
chr22	20406802	20406803	+	12.1117	16.6432	9.21262	1.29483	1.78569	1.65352	ZNF74	cds	AAACA	1.44873e-07	0.00549565
chr16	1770676	1770677	-	0.467626	0.411015	0.28965	0.0927512	0.0641829	0.0403839	NME3	cds	GGACA	0.0147027	0.640367
chr5	172234167	172234168	-	5.11584	4.39938	5.03815	1.10669	0.991566	0.678193	UBTD2	cds	GAACT	3.22287e-05	0.0124373
chr18	59902778	59902779	+	3.01469	2.75054	2.00011	0.146083	0.306031	0.22115	PMAIP1	3utr	GGACT	0.000195279	NA
chr7	2730052	2730053	-	2.13541	1.16454	1.23155	0.365208	0.335177	0.248794	GNA12	3utr	GGACA	0.0289463	0.129578
chr14	24103707	24103708	+	2.9812	2.4427	3.574	0.531211	0.319942	0.241685	PCK2	cds	AGACT	1.38634e-05	NA
chr4	2928943	2928944	+	0.690867	0.960236	0.980212	0.116202	0.158768	0.0468317	ADD1	3utr	AGACT	0.0116553	0.78384
chr16	75447524	75447525	-	0.886674	1.23304	2.11123	0.365208	0.251383	0	TMEM170A	3utr	AAACT	0.045601	NA
chr12	6557200	6557201	-	1.47943	1.39392	1.95599	0.321651	0.326119	0.218548	NOP2	cds	GGACC	0.00246575	0.0300325
chr1	244751752	244751753	+	3.85211	3.72653	3.56269	0	0	0	NA	unannotated	GGACA	0.00554959	NA
chr17	42779149	42779150	+	4.22894	4.13655	2.70214	0.256998	0.187305	0.312212	VPS25	3utr	AGACT	4.47738e-12	0.0663274
chr16	627605	627606	+	5.88583	5.82271	4.03052	0.547812	0.58656	0.66345	RAB40C	cds	TAACT	0.017386	NA
chr16	19706683	19706684	-	2.81371	3.71303	7.65319	0.552747	0.452489	0.551174	KNOP1	3utr	GAACA	5.44737e-05	0.0234296
chr7	27172001	27172002	-	4.39643	3.88181	3.01839	0.813892	0.644169	0.291918	HOXA10	cds	GGACA	1.96067e-06	0.00191409
chr2	104858124	104858125	+	5.02449	3.33835	3.16684	0.89273	0.777002	0.909874	POU3F3	3utr	AGACT	0.024585	NA
chr1	172442603	172442604	-	2.13541	1.7916	1.31952	0.224743	0.240453	0.153104	PIGC	cds	TGACT	0.0214038	0.190894
chr7	150330747	150330748	+	7.46495	4.58759	4.92619	1.50648	0.687996	1.22075	ZBED6CL	cds	ATACT	0.00090525	0.0499186
chr18	23532202	23532203	-	4.01959	3.38776	2.11123	0.426076	0.287295	1.19421	NPC1	cds	CTAGC	0.00247143	NA
chr6	7882850	7882851	-	1.29444	0.793424	1.68898	0.278612	0.18469	0.33953	TXNDC5	3utr	AGACT	0.000416596	0.149729
chr2	74530132	74530133	+	1.3279	1.5786	2.07824	0.376275	0.174034	0.253317	HTRA2	cds	GAACT	0.00928802	0.381731
chr20	18142737	18142738	+	4.65426	5.18837	4.2413	0.53707	0.502766	0.48653	KAT14	cds	GGACT	4.7923e-06	NA
chr12	93083554	93083555	-	0.531086	0.399124	0.547211	0.0929403	0.0693798	0.155032	LOC643339	intron_ncRNA	ACATG	0.00216582	0.918868
chr10	73783193	73783194	+	1.02723	0.914103	0.557129	0.0347817	0.0380883	0.0597105	CHCHD1	3utr	GGACA	0.0320828	NA
chr17	81673300	81673301	+	3.87603	6.12463	2.67963	0.521725	0.904979	0.497587	CCDC137	3utr	GCACT	0.0011226	NA
chr8	30070013	30070014	-	3.0541	4.08434	5.47599	0.217571	0.136166	0.310992	SARAF	cds	AAACT	1.06928e-08	0.410568
chr20	17968167	17968168	-	10.847	10.2339	15.6583	1.26605	0.91412	1.04111	SNX5	intron	TTAGG	3.33003e-13	0.0375165
chr15	98707966	98707967	+	1.93802	1.84848	1.58342	0.41738	0.232046	0.0995175	IGF1R	cds	TAACT	0.0350088	NA
chr2	74679734	74679735	+	4.01959	6.52144	3.34277	1.06753	1.38261	0.434258	SEMA4F	cds	GGACT	0.00284756	NA
chr17	6121114	6121115	+	5.0836	11.9042	16.362	2.55645	2.63952	1.3269	WSCD1	3utr	AGACT	8.00766e-05	0.102688
chr19	47221719	47221720	-	4.01959	3.5633	3.80021	0.333904	0.284172	0.563932	BBC3	cds	GGACT	2.25826e-06	0.143375
chr19	49653678	49653679	+	3.68462	2.83372	1.40748	0.334774	0.346735	0.551174	SCAF1	cds	GGACT	0.000185293	0.167967
chr11	2402730	2402731	+	6.02938	5.71402	7.81813	0.547812	0.458664	0.636912	TSSC4	cds	TGACT	1.5598e-06	0.0450032
chr16	583136	583137	+	2.00979	1.97619	4.75026	0.398408	0.251383	0.212304	PIGQ	cds	GGACG	0.00326946	NA
chr1	32207878	32207879	+	3.30181	3.88181	3.80021	0.730415	1.25692	0.298552	IQCC	cds	GGACT	0.00085069	NA
chr1	160425192	160425193	+	2.13541	2.52317	4.43357	0.649258	0.365648	0.298552	VANGL2	cds	GGACA	0.00190117	NA
chr16	30369613	30369614	-	8.70279	7.98543	8.70881	0.931652	1.11883	0.821019	TBC1D10B	cds	GGACA	1.35645e-10	0.000668366
chr17	76391180	76391181	-	4.50471	9.11203	3.38276	0.516635	0.479382	0.606583	UBE2O	cds	GGACC	7.42968e-06	0.00939662
chr1	37800433	37800434	+	2.36151	5.20162	3.69464	0.401729	0.199012	0.206407	MANEAL	3utr	TGACT	1.68679e-06	0.320251
chr22	38487985	38487986	-	0.959632	0.972908	0.706449	0.0777038	0.0877845	0.129982	DDX17	cds	GAACC	1.11749e-05	0.767904
chr22	24414554	24414555	+	2.00979	2.10265	1.26674	0.28405	0.251383	0.0612415	SPECC1L	cds	GGACT	0.0212874	NA
chr17	747956	747957	-	1.98335	2.03533	2.4068	0.512845	0.445634	0.421486	GEMIN4	cds	TAAGG	1.98152e-06	0.0941296
chr2	197706741	197706742	+	4.01959	3.49363	3.16684	0.811573	0.614492	0.79614	MARS2	cds	GGATT	0.0289463	NA
chr6	42939159	42939160	+	1.77053	1.7916	2.37513	0.365208	0.351936	0.244966	CNPY3	3utr	GGACT	0.000647373	NA
chr2	96328263	96328264	+	8.37414	6.98725	6.33368	0.446365	0.540008	0.361882	ITPRIPL1	cds	AAACT	0.000219416	0.209472
chr11	73873177	73873178	-	0.485123	0.589736	0.469806	0.0953727	0.0712421	0.151646	COA4	cds	GAACA	0.0128589	0.684362
chr16	89518239	89518240	+	8.13967	7.73126	6.01699	1.41787	1.663	1.75151	SPG7	intron	GAACG	1.30499e-06	0.00413037
chr10	75398449	75398450	-	1.37336	1.19651	0.989637	0.245139	0.225119	0.255902	ZNF503	3utr	GGACT	5.39612e-05	0.0354888
chr5	140669584	140669585	+	7.16827	13.4099	7.21335	1.92564	2.6096	1.79131	WDR55	cds	GGACT	4.2531e-06	0.00290735
chr4	6717061	6717062	+	1.61657	2.4641	2.02326	0.19294	0.294302	0.318456	BLOC1S4	3utr	AGACA	0.000135273	0.0430915
chr22	38488060	38488061	-	0.669932	0.507809	0.64062	0.0518874	0.0463543	0.118473	DDX17	cds	GGATT	1.56838e-05	0.954489
chr14_KI270847v1_alt	298803	298804	-	2.44047	2.50161	0.79171	0	0	0.597105	MOAP1	cds	CCATG	0.0458079	NA
chr16	89718235	89718236	+	0.879285	0.853997	1.42508	0.313035	0.264614	0.199035	NA	unannotated	GGACG	0.0482619	NA
chr19	1969715	1969716	+	5.49344	4.96871	4.65978	0.730415	0.475342	0.79614	CSNK1G2	5utr	AGACT	6.63255e-09	0.00404637
chr1	1698784	1698785	-	1.47385	1.28501	1.42508	0.0996021	0.0773486	0.183725	NA	unannotated	GAACT	0.0277902	NA
chr17	3726282	3726283	+	2.53869	2.30231	3.43074	0.212056	0.327891	0.227468	GSG2	cds	GAACT	0.00118312	0.0862484
chr16	71928129	71928130	+	1.94889	1.55272	2.4471	0.365208	0.354894	0.20951	IST1	3utr	GAAGC	0.000231678	0.0810592
chr16	71928132	71928133	+	3.47407	3.28812	5.09448	0.560855	0.69347	0.417973	IST1	3utr	GCACT	1.90593e-07	0.110189
chr2	178539148	178539149	+	6.23036	3.36423	3.16684	1.82604	0.502766	0.636912	TTN-AS1	ncRNA	TGACT	0.00885224	NA
chr12	45727074	45727075	-	4.01959	6.72846	2.37513	0.584332	0.754149	0.199035	LINC00938	ncRNA	GAACC	0.0397969	NA
chr10	119036022	119036023	-	1.06073	0.79288	1.00763	0.0561858	0.0478825	0.0770458	EIF3A	3utr	GGATT	0.0164335	NA
chr22	41178813	41178814	+	2.64927	4.87999	6.33368	0.41738	0.30166	0.39807	EP300	cds	GGACC	0.0135847	NA
chrX	108732877	108732878	-	6.51226	6.83984	6.91175	1.12372	0.716204	1.06152	IRS4	cds	TGACT	8.13824e-22	1.79775e-07
chr14	24006217	24006218	+	1.11068	2.28822	4.11689	0.146083	0.107736	0	DHRS4L2	3utr	GAACA	0.0148766	NA
chr15	22258513	22258514	+	2.36869	5.08948	5.27806	1.32803	0.58656	0.895657	NA	unannotated	GGACT	0.00721104	NA
chr12	122142844	122142845	+	1.88418	2.11735	0.904811	0.153772	0.157114	0.17692	MLXIP	3utr	AAACA	0.0123311	NA
chr9	34611015	34611016	-	2.47719	3.00255	2.83483	0.159457	0.177165	0.192172	RPP25L	cds	GGACA	1.34843e-08	0.216222
chr15	80978824	80978825	-	1.93802	2.92277	2.32235	0.365208	0.0655782	0.159228	MESDC2	3utr	AAACT	0.00181844	NA
chr8	127736465	127736466	+	1.15695	1.2382	1.10711	0.129441	0.143193	0.08846	MYC	5utr	GAACT	4.45503e-11	0.0729206
chr7	6599973	6599974	+	2.55792	2.75255	2.14893	0.332007	0.204831	0.0838042	C7orf26	cds	GGATT	0.0128761	NA
chr20	49636315	49636316	-	2.13038	2.12873	1.79454	0.40055	0.377075	0.424608	B4GALT5	cds	GTACT	0.00125242	0.146896
chr16	28537547	28537548	-	2.28386	2.89371	1.45147	0.521725	0	0.284336	NUPR1	3utr	TGACT	0.00974153	NA
chr20	2116954	2116955	+	2.76347	1.35863	2.57306	0.666901	0.565612	0.335217	STK35	cds	CGAGG	0.0292655	0.124081
chrX	73850638	73850639	-	1.18742	1.14104	0.935657	0.168557	0.232663	0.222617	XIST	ncRNA	CCAGG	3.43932e-17	0.000346532
chr22	50290363	50290364	-	3.45433	2.92277	2.82753	0.277054	0.325319	0.53076	PLXNB2	cds	GGACA	3.88764e-05	NA
chr19	1911900	1911901	+	3.79628	3.78476	4.11689	0.939106	0.691303	0.53076	ADAT3	5utr	GGACA	0.042312	NA
chr15	90067153	90067154	+	10.7189	3.9465	4.75026	0.319557	0.502766	0.53076	ZNF710	cds	GGACT	0.00536739	NA
chr9	135487111	135487112	+	5.77816	9.70452	11.0839	1.46083	0.754149	1.85766	PPP1R26	cds	GGACA	0.0116456	NA
chr14_GL000194v1_random	56447	56448	-	13.0637	4.91696	9.50051	1.09562	1.00553	0.79614	MAFIP	ncRNA	AGATG	0.0445214	NA
chr19	7963582	7963583	-	1.3914	1.14513	0.707485	0.0574484	0.0609413	0.066345	ELAVL1	cds	AAACT	5.134e-05	NA
chr9	137199326	137199327	-	2.31899	1.65624	4.07165	0.365208	0.294725	0.318456	TPRN	cds	AGACT	0.00123358	NA
chr9	136497163	136497164	-	3.01469	3.49363	1.05561	0.60868	0.430942	0.597105	NOTCH1	cds	GGACA	0.0303644	NA
chr13	45337326	45337327	-	0.307469	0.226104	0.425276	0.0463153	0.0408707	0.05119	TPT1	3utr	TCATC	3.02003e-05	0.707156
chr11	63909025	63909026	+	4.42899	8.31816	4.17447	0.202893	0.295745	0.193656	MARK2	cds	GGACG	0.00201953	NA
chr9	129813365	129813366	-	1.07668	3.01918	1.33982	0.327428	0.243274	0.298552	TOR1A	3utr	GGACA	0.0279591	NA
chr12	121775750	121775751	+	2.74063	2.92628	5.38363	0.584332	0.251383	0.113734	TMEM120B	3utr	GGACT	0.000743347	NA
chr17	39663052	39663053	+	8.80763	6.9585	12.0076	0.657374	0.897796	0.557298	STARD3	3utr	TGACT	1.90404e-09	0.0571068
chr2	96832767	96832768	+	0.618398	0.905755	1.47786	0.0987048	0.161603	0.125706	CNNM3	3utr	GAACT	0.0296539	NA
chr9	33038802	33038803	+	0.267973	0.379358	0.351871	0.0481593	0.0405456	0.105371	DNAJA1	cds	GGACT	0.0118841	0.467177
chr20	2658655	2658656	-	0.514704	0.438268	0.683749	0.060868	0.133387	0.066345	IDH3B	3utr	GGACC	0.0129889	NA
chr11	119094033	119094034	-	0.700383	0.85498	1.06789	0.170948	0.213438	0.210743	H2AFX	3utr	CAAGC	0.000402598	0.0889028
chr2	233841862	233841863	-	1.74182	1.69829	0.890673	0.0913019	0.19552	0.39807	HJURP	cds	GAACA	0.039671	NA
chr3	49108322	49108323	-	2.46657	1.69829	0.633368	0.224743	0.0335177	0.199035	USP19	3utr	GGACA	0.0124144	NA
chr16	70251200	70251201	-	1.48725	0.797344	2.60798	0.15217	0.268142	0.61922	EXOSC6	cds	TGACA	0.0235411	NA
chr9	137552481	137552482	+	0.913543	0.870466	0.865932	0.0467466	0.0655782	0.150215	MRPL41	cds	GAACT	0.000689496	0.243564
chr11	66363181	66363182	-	1.9428	1.60448	1.9001	0.649258	0.335177	0.183725	SLC29A2	3utr	TGACT	0.0117113	NA
chr15	96332069	96332070	+	10.049	8.15179	13.4591	3.16513	2.26245	2.12304	NR2F2	5utr	CCAGG	0.0142038	0.0983673
chr1	201876131	201876132	+	2.45195	3.67007	1.80962	0.168557	0.218594	0.70768	IPO9	3utr	GCACT	0.000515399	NA
chr19	1556611	1556612	-	1.4687	1.97972	2.08345	0.182604	0.335177	0.212304	MEX3D	cds	GGACG	0.000534134	NA
chr2	200892058	200892059	+	7.8717	4.75943	4.46236	0.839978	0.621064	0.421486	NIF3L1	cds	TGACT	1.84933e-06	0.0654668
chr17	3861287	3861288	-	4.8905	3.63919	3.16684	0.973887	0.628458	0.97306	CAMKK1	3utr	TAACT	0.00184065	NA
chr2	223959725	223959726	+	6.36435	5.98445	5.06694	0.261847	0.256732	0.248794	MRPL44	cds	GAACT	8.89755e-08	0.318217
chr19	2717468	2717469	-	10.1529	10.3422	9.0348	0.943453	0.558629	0.66773	DIRAS1	cds	GGACA	4.82731e-08	0.0285755
chr17	45108265	45108266	+	1.12312	1.20767	1.09621	0.273906	0.274236	0.212304	NMT1	3utr	GGACT	0.0183414	0.176293
chr19	1577036	1577037	-	4.28942	4.04025	4.84622	1.26762	1.23616	0.692745	MBD3	3utr	CCAGG	1.11614e-15	1.28973e-06
chr8	118110174	118110175	-	1.80882	2.28342	3.16684	0.639114	0.21996	0.227468	EXT1	cds	GGACG	0.0116456	NA
chr9	136115858	136115859	-	1.67483	0.646968	0.904811	0.0973887	0.0437188	0.122483	C9orf69	3utr	GGATT	0.0403313	NA
chr16	84178429	84178430	-	2.13541	3.62302	5.27806	0.547812	0.418972	0.597105	TAF1C	3utr	AGATG	0.0203044	0.0489336
chr12	120212246	120212247	-	3.01469	3.40405	1.88031	0.47477	0.342795	0.0568671	PXN	3utr	AGACT	0.00142686	0.217938
chr1	28537997	28537998	+	0.753673	0.755133	0.641647	0.102825	0.123378	0.0690295	RCC1	cds	GAACA	5.99624e-09	0.426121
chr12	109092845	109092846	-	1.89385	1.83308	2.47409	0.333904	0.316556	0.477684	ALKBH2	5utr	GAACT	0.00147364	0.0525856
chr16	57204642	57204643	+	2.56807	1.09604	4.75026	0.146083	0.251383	0	RSPRY1	5utr	AAACT	0.0154059	NA
chr22	37568239	37568240	+	0.888049	1.15459	1.25806	0.0645483	0.0649834	0.142897	CDC42EP1	cds	GGACC	8.14715e-05	0.472709
chr7	134294848	134294849	-	7.21699	3.60453	1.64676	0.509077	0.633113	0.628531	SLC35B4	cds	GGACA	0.000508025	0.225914
chr16	88577196	88577197	+	2.07463	1.90334	1.74722	0.236311	0.15083	0.0468317	ZC3H18	cds	GGACG	0.000175172	NA
chr1	999075	999076	-	1.17908	0.963081	1.13528	0.17043	0.10998	0.0995175	HES4	cds	GGAGG	0.00438237	0.212757
chr4	84649892	84649893	+	3.76837	7.18134	6.33368	0.730415	0.603319	0.66345	CDS1	3utr	GGACT	0.0244018	NA
chr10	15212806	15212807	-	5.30363	6.09444	4.75026	0.669548	0.687996	0.682405	FAM171A1	3utr	GGACG	1.8523e-06	0.0632448
chr6_GL000252v2_alt	3370720	3370721	-	6.63232	16.6918	31.6684	1.05504	0.754149	0.568671	FKBPL	cds	GGACA	0.00136941	NA
chr12	2858836	2858837	-	1.58914	1.7717	2.75632	0.119395	0.127136	0.249769	FOXM1	cds	AGACG	0.000593297	0.651318
chr18	9570310	9570311	-	2.00979	1.34569	0.494818	0.030434	0.0718237	0.119421	PPP4R1	cds	GAACA	0.0495819	NA
chr12	55820390	55820391	+	2.76347	2.81096	3.59868	0.420542	0.39104	0.359547	ORMDL2	cds	ATACT	0.00144244	0.348794
chr3	47577088	47577089	-	4.2429	2.20964	3.81883	0.77911	1.00553	0.159228	CSPG5	cds	GGACA	0.00982315	0.11911
chr20	6778813	6778814	+	5.35945	4.03708	3.95855	1.06242	0.460869	0.79614	BMP2	cds	TCAGT	0.0212753	NA
chr11	72293417	72293418	-	2.94986	2.20832	2.03582	0.045651	0.0571325	0.0970902	CLPB	cds	AGACT	2.13047e-05	NA
chr3	52257493	52257494	-	3.80425	2.59375	3.06128	0.217151	0.198768	0.335217	WDR82	cds	TGACT	0.000878835	0.502743
chr19	10553442	10553443	-	1.26934	1.67216	1.26674	0.156518	0.215471	0	KRI1	3utr	GAACG	0.0496032	NA
chr12	57601978	57601979	+	2.00979	2.28056	2.31423	0.060868	0.350413	0.374654	PIP4K2C	3utr	GGACC	0.0494249	NA
chr6	109368871	109368872	-	1.83394	2.24736	1.14661	0.157928	0.223452	0.247078	CD164	cds	GAACG	0.000153634	NA
chr4	1727859	1727860	+	2.31126	0.776361	1.09621	0.327428	0.147872	0.08846	TACC3	cds	GGACT	0.0455814	NA
chr14	105210385	105210386	-	3.87603	3.21635	4.75026	0.112372	0.215471	0	BRF1	3utr	GGATT	0.00340131	NA
chr17	1575441	1575442	-	7.43624	17.4681	5.80587	0.521725	1.67589	0.79614	SLC43A2	3utr	GGACG	0.0418546	NA
chr15	59031380	59031381	+	4.52204	4.52877	7.9171	1.46083	0.879841	0.79614	RNF111	cds	GGACT	0.00617403	NA
chr19	42273995	42273996	+	17.0833	16.3036	4.75026	4.38249	2.01106	2.38842	CIC	cds	AGACT	0.0364748	0.136924
chr17	50863915	50863916	-	3.01469	3.79554	3.95855	1.00432	1.00553	0.306208	TOB1	cds	AGACT	0.00224589	NA
chr9	122322684	122322685	+	1.50735	1.51743	0.678608	0.104345	0.100553	0.159228	MRRF	3utr	GGACT	0.0141554	NA
chr2	38861592	38861593	-	9.88149	6.63436	3.76062	0.730415	1.13122	0.26538	DHX57	cds	GGACC	0.00705755	NA
chr17	745312	745313	-	1.14193	0.920132	0.980212	0.0782588	0.134071	0.212304	GEMIN4	cds	CAACT	0.00369769	0.363394
chr9	132893049	132893050	-	2.67973	3.43817	1.26674	0.438249	0.251383	0.199035	TSC1	3utr	GAACT	0.0205508	NA
chr3	56682779	56682780	-	8.24016	5.43453	5.93782	2.73906	1.67589	0.331725	FAM208A	cds	GGACT	0.000349728	0.0801648
chr1	209837020	209837021	+	1.67483	1.55272	0.950051	0.168557	0.0773486	0.238842	DIEXF	cds	GGACC	0.0432067	NA
chr16	4688950	4688951	+	8.54163	2.89842	6.49202	0.649258	2.06693	0.53076	MGRN1	3utr	AGACT	0.000212333	0.0345585
chr17	82615101	82615102	-	0.923419	0.892816	0.686148	0.288322	0.125692	0.0702476	WDR45B	3utr	GAACT	0.00358436	0.710155
chr9	92719376	92719377	-	4.25149	4.12069	4.55233	1.21736	0.553043	0.568671	BICD2	cds	GGACT	0.000208276	NA
chr13	99965327	99965328	-	1.0049	1.05867	0.79171	0	0.167589	0.0723763	ZIC5	3utr	GGACC	0.0402864	NA
chr22	20145780	20145781	+	4.77326	3.93726	5.06694	1.01447	0.628458	0.955368	ZDHHC8	3utr	GGACA	0.000130609	0.0825017
chr9	85633006	85633007	-	7.28551	4.05433	1.23155	0.547812	0.251383	0.318456	AGTPBP1	cds	GGACT	0.0133754	NA
chr2	74426055	74426056	-	3.68462	7.2978	10.2922	0.591289	0.91412	0.612415	RTKN	3utr	GGACT	0.014213	0.0670613
chr19	1986295	1986296	-	3.33935	1.59795	4.70078	0.313035	0.122626	0.452707	BTBD2	3utr	TCAGG	2.35869e-09	0.103228
chr11	66362969	66362970	-	5.02449	1.90561	2.63903	0.639114	0.377075	0.39807	SLC29A2	3utr	GGACC	0.048156	NA
chr22	40411549	40411550	-	16.9919	13.871	8.63683	1.71489	1.8523	1.65862	MKL1	cds	GGACC	2.23194e-05	0.0184676
chr17	81707255	81707256	+	1.72507	1.51076	2.29667	0.335132	0.340106	0.288127	MRPL12	3utr	GGACT	1.67124e-08	0.000593635
chr12	57796445	57796446	+	3.89778	5.29589	3.85156	0.967029	1.28156	0.945416	TSFM	cds	AGACT	9.39935e-08	2.38996e-06
chr5	157787707	157787708	-	1.83246	1.71741	0.79171	0.0365208	0.109297	0.0612415	CLINT1	cds	TGACT	0.0283235	NA
chr3	129390159	129390160	-	8.03918	4.78756	7.9171	0.730415	0.251383	0.79614	NA	unannotated	GGACA	0.00377244	NA
chr9	131579423	131579424	-	1.6509	4.02296	2.9909	0.426076	0.21996	1.19421	RAPGEF1	3utr	GGACC	0.0041572	NA
chr9	134026873	134026874	+	1.55302	1.89432	1.97927	0.280929	0.354894	0.597105	LINC00094	ncRNA	GGACG	0.0133473	NA
chr3	48659281	48659282	-	6.11313	6.62495	3.80021	1.36344	1.38261	1.25108	CELSR3	cds	GGACA	0.000913145	0.0580024
chr10	96522266	96522267	-	1.87872	1.09761	0.79171	0	0.0264614	0.103844	TM9SF3	cds	TGACT	0.0212266	NA
chr19	2934646	2934647	-	3.58892	3.88181	10.2922	0.365208	0.502766	0.995175	ZNF77	cds	GGACA	0.0260976	NA
chr4	82894734	82894735	-	3.8856	4.22146	4.97646	0.639114	0.223452	0.227468	SEC31A	intron	TGACA	0.000372884	NA
chr1	227781000	227781001	+	4.1452	5.85257	3.74743	0.567477	0.706267	0.563123	SNAP47	3utr	GGACA	2.03675e-09	1.39719e-05
chr1	23509797	23509798	-	6.81097	7.68967	8.79677	2.36311	1.86023	1.59228	E2F2	3utr	GGACA	6.8357e-06	0.0119628
chr20	63966291	63966292	-	0.512703	0.64932	0.757287	0.0996021	0.18523	0.0918623	ZNF512B	cds	TGACA	0.000842503	NA
chr11	61404644	61404645	-	1.53875	1.63235	0.950051	0.204516	0.251383	0.13269	CPSF7	3utr	GGACT	0.000337913	NA
chr5	172338076	172338077	-	2.34476	1.55272	4.3544	0.365208	0.502766	0.53076	SH3PXD2B	3utr	CCACC	0.0392203	NA
chr16	67843499	67843500	+	12.4004	11.6195	13.0525	2.51417	2.47986	3.24955	THAP11	3utr	GAACT	5.05916e-14	1.4899e-09
chr1	42851636	42851637	+	4.68952	3.68772	3.31079	0.876499	0.402213	0.454937	ZNF691	cds	GCACT	0.00832029	NA
chr17	7859550	7859551	+	3.1974	2.89371	3.48352	0.508115	0.703872	0.696622	CYB5D1	cds	GGACG	0.0258051	0.0752894
chr9	136477300	136477301	-	5.92889	6.29715	3.65404	0.896419	0.524625	2.18938	SEC16A	cds	GGACC	0.00272394	NA
chr20	17970136	17970137	+	3.90793	2.65754	2.63903	0.26295	0.698286	0.206407	MGME1	cds	GGACA	0.00188092	0.334902
chr9	86945651	86945652	-	4.11094	4.78756	2.77098	0.601519	0.502766	0.53076	GAS1	3utr	GGACA	0.00117008	0.0922648
chr14	21431512	21431513	-	5.45516	2.16564	4.07165	0.182604	0.45706	0.318456	CHD8	cds	GGACT	0.00376044	NA
chr12	122978561	122978562	+	4.28756	2.98899	3.50614	0.799979	0.476305	0.204722	OGFOD2	cds	CAACT	0.00537175	NA
chr1	154944962	154944963	-	2.81371	2.16272	2.03582	0.0561858	0.116023	0.17692	PBXIP1	3utr	TAACT	0.00429191	NA
chr19	7520773	7520774	+	0.542645	0.585676	0.633368	0.0664014	0.119076	0.124397	ZNF358	cds	AGACC	0.027415	NA
chr22	41230388	41230389	+	2.63352	1.72058	2.01526	0.132803	0.0793841	0.127382	L3MBTL2	3utr	GGACG	0.000608056	NA
chr16	74306534	74306535	-	13.5661	17.274	4.22245	0.486944	0.670355	0.79614	NA	unannotated	TGACG	0.000316447	NA
chr22	19443602	19443603	-	0.297747	1.14171	1.24412	0.162315	0.045706	0.26538	C22orf39	3utr	GGACT	0.0447959	NA
chr11	95068366	95068367	+	2.81371	1.81151	1.93529	0.132803	0.279314	0.39807	SRSF8	3utr	TGACT	0.0279591	NA
chr9	133020907	133020908	+	0.647222	0.38013	0.688723	0.0848929	0.0668572	0.141999	NA	unannotated	TAATC	0.00234006	0.907502
chr19	47066495	47066496	-	6.36435	7.14252	4.75026	0.811573	0.460869	0.199035	ZC3H4	cds	GGACG	0.0021508	NA
chr19	1577883	1577884	-	7.16651	5.64282	6.79712	1.01703	0.851274	1.33638	MBD3	3utr	CGACC	1.43154e-06	0.000718458
chr2	108768272	108768273	+	4.59382	7.50483	5.14611	0.973887	2.09486	0.70768	RANBP2	cds	GAACT	0.00393548	NA
chr3	51993781	51993782	-	0.340249	0.262375	0.349504	0.0771586	0.0693211	0.0886769	RPL29	cds	AAACG	7.77078e-08	0.244636
chr8	38060208	38060209	+	1.23197	1.22296	0.875047	0.0873323	0.0841282	0.0550522	EIF4EBP1	3utr	GGACA	3.30347e-14	0.792333
chr16	730399	730400	-	1.07668	2.71726	2.26203	0.313035	0.348069	0.39807	NARFL	3utr	GGACT	0.0202524	NA
chr16	3141790	3141791	+	6.63232	8.15179	5.80587	0.913019	0.703872	0.79614	ZNF213	3utr	GGACT	0.00143382	NA
chr1	20650842	20650843	+	4.45026	4.42188	2.50708	0.521725	0.875185	0.597105	PINK1	3utr	GAACT	7.59227e-05	0.0219784
chr20	18142294	18142295	+	4.80118	1.73757	2.25012	0.139127	0.130347	0.28099	PET117	cds	TGACT	0.000138714	NA
chr22	31434092	31434093	+	0.523679	0.667015	0.539802	0.0826885	0.0176409	0.0173074	DRG1	3utr	GGAGG	0.00908901	NA
chr1	1234836	1234837	+	2.28386	1.90561	1.0886	0.280929	0.111726	0.26538	B3GALT6	3utr	GAACC	0.00751519	NA
chr18	35340439	35340440	-	0.452204	0.824884	1.10839	0.0973887	0.154697	0.159228	ZNF24	cds	TGAGC	0.0367512	NA
chr2	241099668	241099669	-	3.26592	2.75255	3.16684	0.913019	0.335177	0.0612415	MTERF4	cds	GGACT	0.013347	NA
chr6	43671804	43671805	-	0.493313	0.789747	0.82825	0.152878	0.114918	0.0723763	MRPS18A	cds	GGACA	0.00276268	0.810959
chr21	44771307	44771308	-	2.30535	2.65257	2.13762	0.329201	0.276167	0.256819	UBE2G2	3utr	TGACA	0.000238311	0.384423
chr17	42113562	42113563	-	1.51804	2.11242	2.18884	0.155408	0.12332	0.079614	KAT2A	3utr	GGACC	0.000362769	NA
chr3	88156703	88156704	+	9.79775	3.82209	5.10213	1.56518	1.57114	0.454937	C3orf38	3utr	GTACT	0.00492765	NA
chr6	1390326	1390327	+	1.7006	0.882229	1.41674	0.202893	0.263354	0.341203	FOXF2	cds	CTACC	0.00416535	0.122456
chr15	96334264	96334265	+	6.08521	7.12589	8.89151	0.525387	1.15789	0.585397	NR2F2	cds	GAACA	9.49537e-07	0.0536739
chr20	6768169	6768170	+	6.02938	3.36423	4.75026	1.753	0.57459	0.995175	BMP2	5utr	GGACT	NA	0.0498221
chr3	169992667	169992668	+	14.2695	8.0224	11.7173	0.547812	0.670355	1.13734	SEC62	cds	TGACT	8.62114e-05	0.152026
chr22	24322772	24322773	+	2.28386	0.931634	3.43074	0.0664014	0.0418972	0.227468	SPECC1L	cds	TAACT	0.0205033	NA
chr16	46581943	46581944	-	5.19197	1.7916	1.58342	0.438249	0.0837943	0.341203	SHCBP1	cds	GAACT	0.00839019	NA
chr2	24819620	24819621	+	13.141	6.4438	6.62157	1.99647	1.00553	0.868516	CENPO	3utr	CCAGC	0.000735482	0.0104668
chr17	78997173	78997174	-	3.36254	7.70816	3.67065	1.47605	1.22898	0.857381	CANT1	cds	AGACC	6.14847e-06	0.000229537
chr6	17706505	17706506	-	2.00979	1.35863	3.16684	0.292166	0.0628458	0.238842	NUP153	5utr	GGACA	0.0154231	NA
chr7	73570319	73570320	-	0.502449	0.676186	0.79171	0.138187	0.110363	0.0274531	TBL2	3utr	TGACT	0.0292655	NA
chr16	67147221	67147222	+	5.1501	8.31816	12.1395	0.635144	1.4245	0.79614	C16orf70	3utr	GGACA	0.00423921	0.0447888
chr17	79785109	79785110	+	16.4552	8.98361	7.33373	0.376989	0.39104	0.79614	CBX2	3utr	TGACT	4.14802e-07	0.134835
chr17	18317483	18317484	+	9.16969	10.8691	4.04652	1.7043	2.05677	1.72497	SMCR8	cds	GAACT	0.000237056	0.00915352
chr5	160093000	160093001	-	2.51224	1.77454	1.58342	0.182604	1.00553	0	PWWP2A	cds	GGATG	0.0449846	NA
chr14	76782530	76782531	-	4.1452	18.6327	12.6674	0.94954	0.553043	0.39807	LOC100506603	ncRNA	GGACA	0.00258504	NA
chr14	100277729	100277730	+	1.13456	1.46646	0.833379	0.187286	0.291929	0.272364	YY1	3utr	GGACA	0.00277049	0.163241
chr6	43640126	43640127	+	3.94781	4.54726	2.4168	0.508115	0.385097	0.199035	MAD2L1BP	cds	GGACT	9.71088e-05	0.015533
chr16	87831351	87831352	-	3.51714	2.95253	3.6472	0.865678	0.633567	0.675968	SLC7A5	3utr	GGACT	3.67811e-07	6.80307e-05
chr9	136723985	136723986	+	1.13888	0.496871	0.586452	0.168557	0.16266	0.0853007	FAM69B	3utr	CAAGG	0.0210752	NA
chr7	6737387	6737388	+	9.37904	8.0224	5.80587	1.04345	1.17312	2.6538	PMS2CL	ncRNA	GGACA	0.0213665	NA
chr6	33201490	33201491	+	7.20176	4.39938	3.51871	0.913019	0.578181	1.25108	SLC39A7	cds	GGACA	0.000821974	0.072698
chr17	43768688	43768689	-	0.854163	1.24218	1.18756	0.0442676	0.0897796	0.122483	DUSP3	3utr	TAACT	0.0283339	NA
chr14	102342071	102342072	+	6.53183	2.99454	7.9171	1.46083	1.30719	1.3269	ZNF839	cds	AGACT	0.0187523	NA
chr10	119042533	119042534	-	2.51765	2.65099	2.34581	0.703363	0.670355	0.480429	EIF3A	cds	ACAGG	5.23142e-09	0.00822398
chr2	86027309	86027310	-	4.35456	6.84168	2.66681	0.730415	1.88537	0.682405	POLR1A	3utr	TGACA	0.000308214	0.0592648
chr9	137301564	137301565	-	2.67973	1.73757	0.935657	0.0730415	0.132307	0.079614	NRARP	3utr	GGACC	0.0480109	NA
chr1	234607506	234607507	-	15.2011	13.8578	15.2157	2.21099	2.15471	2.68516	IRF2BP2	cds	GAACC	2.3228e-36	7.11271e-14
chr1	156727082	156727083	-	2.08709	3.4054	2.92693	0.937367	0.598531	0.520553	ISG20L2	cds	GGACC	1.75527e-06	0.024874
chr5	180792186	180792187	-	5.92889	6.7716	9.20362	1.5217	1.57018	0.925744	MGAT1	cds	CGACT	5.43508e-05	2.17183e-05
chr1	156009237	156009238	-	0.719636	0.573832	0.72708	0.0890751	0.11504	0.126121	SSR2	3utr	GAATT	4.04053e-06	0.504638
chr12	6872386	6872387	-	16.5808	8.34588	8.31295	0.796817	1.44545	0.955368	SPSB2	cds	GGACA	0.015761	NA
chr1	22784620	22784621	+	2.44047	5.5898	2.63903	0.168557	0.0628458	0.113734	EPHB2	cds	TGACT	0.0168375	NA
chr6_GL000252v2_alt	1980104	1980105	+	0.794782	0.476525	0.672206	0.0889609	0.0644572	0.0686327	TUBB	cds	GTACA	0.00263544	0.99081
chr12	49041350	49041351	-	3.89398	2.32908	1.9001	0.146083	0.134071	0.0995175	KMT2D	cds	GGACG	0.0211672	NA
chr16	71927763	71927764	+	3.32872	2.4543	1.99649	0.412844	0.386743	0.895657	IST1	cds	TGACT	0.00114319	0.0232769
chr9	128309731	128309732	-	2.38002	2.04021	2.09803	0.0859312	0.0628458	0.0942797	TRUB2	cds	GGACC	0.000297521	0.968184
chr19	18155748	18155749	+	1.63957	1.78563	3.02289	0.280929	0.484145	0.379114	PIK3R2	5utr	TGACT	5.8348e-05	0.0989127
chr17	741956	741957	+	3.76837	3.26072	0.904811	0.365208	0.262313	1.1146	FAM57A	3utr	GGACA	0.0109647	0.100888
chr7	70791087	70791088	+	1.60784	3.04573	3.95855	1.21736	0.446903	0.35384	AUTS2	3utr	AGACT	0.0117038	NA
chr22	24542928	24542929	-	7.34348	4.32821	6.46563	1.63269	0.916809	0.61922	GUCD1	3utr	CCAGG	1.04773e-07	0.000893976
chr19	55592392	55592393	-	7.23526	9.57512	19.001	2.19125	2.09486	1.39324	FIZ1	3utr	CCAGG	0.000187477	0.0200166
chr17	41973817	41973818	+	0.953364	0.935162	1.3723	0.10689	0.211691	0.257575	CNP	cds	GAACA	0.00129698	NA
chr5	149368598	149368599	+	11.3888	6.21089	5.93782	0.973887	1.5083	3.18456	PCYOX1L	cds	GGACC	0.0252985	NA
chr16	30605056	30605057	-	3.76837	4.60965	5.14611	0.934932	0.546485	0.477684	ZNF689	cds	TGACT	0.000209594	0.0485188
chr9	136116117	136116118	-	3.56282	3.17938	3.61344	0.702323	0.797068	0.274531	C9orf69	3utr	GGACA	9.35307e-05	0.0357971
chr20	34280920	34280921	-	0.435621	0.390914	0.499276	0.0352858	0.04494	0.0879173	AHCY	3utr	CGACT	0.000272532	0.805896
chr7	155458627	155458628	+	8.61341	2.46294	4.27523	0.711194	1.06586	1.1769	EN2	cds	GGACG	0.00306723	0.0105128
chr12	56417613	56417614	-	0.533852	0.490803	0.678608	0.0876499	0.0584612	0.0838042	TIMELESS	3utr	GGACA	0.00111431	NA
chr11	68386467	68386468	+	1.41868	1.38928	1.46162	0.0952716	0.13536	0.144753	LRP5	cds	GGACA	0.0161356	NA
chr11	57309204	57309205	-	4.3067	5.32362	4.75026	1.04799	1.54182	0.945416	TNKS1BP1	cds	GAACT	0.00135537	0.0107175
chr19	3611623	3611624	-	2.00979	5.43453	2.63903	0.20869	0.335177	0.227468	CACTIN	3utr	TGACC	0.0269588	NA
chr6	43011331	43011332	+	1.88418	2.60081	3.80021	0.296731	0.460869	0.298552	PPP2R5D	3utr	GGACA	0.000105845	0.456826
chr14	22771557	22771558	+	0.407784	0.366208	0.746469	0.0403297	0.0353507	0.0487432	OXA1L	cds	TGACT	0.0141274	NA
chr15	96334351	96334352	+	2.1925	1.14901	2.11123	0.101447	0.243274	0.185766	NR2F2	cds	GGACC	0.034924	NA
chr2	112528863	112528864	+	1.23328	1.81151	1.78135	0.243472	0.174875	0.318456	TTL	3utr	GGATT	0.0176856	NA
chr2	169749499	169749500	+	1.4809	0.895802	1.01791	0.0384429	0.0193372	0.199035	KLHL23	cds	TGACC	0.0426915	NA
chr1	32775889	32775890	-	2.49914	2.54446	2.21679	0.221212	0.190924	0.263752	YARS	3utr	TCAGG	2.28353e-21	0.00286579
chr5	150024387	150024388	+	2.81371	1.68658	1.86285	0.116202	0.145964	0.144753	HMGXB3	cds	TGACT	0.00438942	NA
chr12	53383326	53383327	+	8.66724	9.4955	4.25023	0.946835	1.74489	1.99035	SP1	cds	GGACA	1.74763e-06	0.0125344
chr1	63370974	63370975	+	2.67973	2.52317	1.58342	0	0.167589	0.159228	ALG6	5utr	GAACT	0.0177179	NA
chr10	103602989	103602990	-	3.18218	1.82673	2.08345	0.604482	0.464092	0.489932	SH3PXD2A	cds	GAACG	0.00038067	0.0179955
chr9	134158098	134158099	+	1.19332	2.04959	0.738929	0.121736	0.265349	0.170601	WDR5	3utr	GGACA	0.0134874	0.532241
chr19	16553232	16553233	-	1.50735	2.00219	1.43947	0.20869	0.276521	0.673657	SLC35E1	3utr	GAACG	0.0222762	NA
chr1	112913997	112913998	-	0.562743	0.616522	0.678608	0.112372	0.0659365	0.0497587	SLC16A1	cds	AGACC	0.00478513	NA
chr11	72294046	72294047	-	3.40119	1.39745	0.967645	0.328158	0.342309	0.155344	CLPB	cds	CTATG	0.0033515	0.0437105
chrX	73826691	73826692	-	0.421409	0.449391	0.339304	0.0886427	0.13299	0.0692295	XIST	ncRNA	GAACC	3.02053e-05	0.317247
chr20	46350201	46350202	-	1.13051	0.705783	0.989637	0.292166	0.173368	0.151646	SLC35C2	3utr	CCAGG	0.0191404	0.182302
chr15	75639760	75639761	-	1.14845	0.619241	0.879677	0.225985	0.218736	0.164719	IMP3	cds	GTACG	0.011442	0.0101837
chr1	183553014	183553015	+	2.27777	1.59358	1.26674	0.486944	0.18523	0.217129	SMG7	cds	AGACA	0.0155146	NA
chr17	28724517	28724518	-	10.6519	7.24604	9.0057	0.629669	0.653596	0.824573	TLCD1	cds	TGACT	6.1499e-08	0.0201532
chr2	241675955	241675956	-	1.39569	0.926625	0.767224	0.0768858	0.153623	0.110575	DTYMK	3utr	GGACC	0.000376435	NA
chr12	49330261	49330262	+	3.31616	3.53244	4.47083	0.324629	0.879841	0.377119	TROAP	cds	TGACT	0.000294731	NA
chr17	47824211	47824212	-	2.1227	1.47626	1.74499	0.143688	0.0837943	0.125706	MRPL10	cds	GGACT	8.5798e-10	0.131448
chr15	92897910	92897911	+	1.06519	1.19042	1.73422	0.259703	0.27072	0.32884	LINC01578	ncRNA	AAATG	0.000164712	0.0365159
chr19	38647626	38647627	+	11.0539	10.8691	12.6674	3.28687	3.51936	1.59228	ACTN4	5utr	GCAGG	0.0178452	0.0539351
chr17	75063199	75063200	+	6.28061	5.02786	6.96704	0.68745	0.425417	0.298552	KCTD2	3utr	GAACT	5.62796e-05	NA
chr14	49622098	49622099	+	2.64927	1.95939	2.51484	0.578246	0.361992	0.274531	MGAT2	cds	AAACT	0.00318158	0.27054
chr17	44804854	44804855	-	1.70833	2.10727	3.16684	0.332007	0.43992	0.568671	GJC1	cds	GAACA	0.047166	NA
chr19	33379589	33379590	+	6.91833	4.26096	5.27806	0.786601	0.662737	0.604476	CEBPG	cds	GTACT	1.07655e-06	0.0250832
chr12	121417642	121417643	+	3.13292	4.0759	2.56363	0.299658	0.282806	0.232207	RNF34	cds	GGACC	0.00466154	NA
chr7	5357160	5357161	-	6.43134	4.41929	3.00016	1.23415	1.3273	0.895657	TNRC18	cds	GGACA	0.00027167	0.00197167
chr20	25300526	25300527	-	3.34966	4.2515	3.0737	0.669548	0.267094	0.895657	ABHD12	3utr	GGACA	3.73748e-05	0.0324458
chr6	78940757	78940758	-	3.01469	5.04635	6.33368	1.82604	0.100553	1.59228	PHIP	cds	GAACT	0.005906	NA
chr16	19704802	19704803	-	4.01959	2.14992	3.16684	0.511291	0.418972	0.199035	NA	unannotated	GGACG	0.0128555	NA
chr11	47472126	47472127	-	1.29201	3.01918	1.18756	0.146083	0.100553	0.454937	NA	unannotated	GGACC	0.0471182	NA
chr22	38075103	38075104	+	6.69932	4.91696	2.1772	0.332007	0.558629	1.59228	PICK1	cds	GGACA	0.00211389	NA
chr10	13209336	13209337	+	2.29691	1.75703	1.58342	0	0	0.113734	MCM10	3utr	AGACT	0.0296474	NA
chr5	133959737	133959738	-	11.0715	12.0689	7.12539	1.36472	2.09333	1.31129	C5orf15	cds	AGACA	1.00661e-18	1.15183e-07
chr13	99982446	99982447	+	1.70833	5.43453	2.05844	0.472622	0.502766	0.318456	ZIC2	cds	GGACT	0.043837	0.0997166
chr19	10692301	10692302	+	1.15268	1.22924	1.12159	0.162315	0.380883	0.227468	ILF3	3utr	AGACT	0.000629202	0.0686882
chr22	37024717	37024718	+	0.882807	0.722447	1.14358	0.0741001	0.0569169	0.070377	MPST	cds	GGACA	7.14831e-05	0.780442
chr3	50320122	50320123	-	4.62253	5.43453	5.26254	0.602175	0.591751	0.358263	HYAL2	cds	GGACA	3.02318e-06	6.87562e-05
chr9	116698144	116698145	+	1.75857	3.26072	1.15158	0.162315	0.167589	0.26538	TRIM32	cds	GTACA	0.0235182	NA
chr19	1576928	1576929	-	3.93484	3.33329	3.44052	0.455897	0.414316	0.699638	MBD3	3utr	GGACC	8.75005e-08	0.0371645
chr17	44207044	44207045	-	1.78141	1.19227	2.34581	0.139127	0.167589	0.13269	UBTF	3utr	AGACA	0.00193322	NA
chr5	10680244	10680245	-	1.67483	1.44921	1.58342	0.134158	0.182824	0.079614	DAP	3utr	AGACT	0.000550364	NA
chr10	72274824	72274825	+	3.40947	2.12945	3.58034	0.454481	0.230434	0.168074	DDIT4	cds	CGACG	1.98159e-08	0.0816778
chr2	159230520	159230521	+	3.76837	1.81151	1.58342	0.730415	0.201106	0.318456	TANC1	cds	ATACT	0.0487751	NA
chr20	25616270	25616271	-	8.54163	4.56112	9.50051	0.62607	1.20664	0.597105	NANP	cds	GGACA	0.031068	NA
chr12	123257193	123257194	+	2.23311	2.39966	3.16684	0.146083	0.143647	0.39807	C12orf65	3utr	GAACA	0.0370922	NA
chr21	34518082	34518083	-	2.48269	3.57126	1.72737	0.121736	0.201106	0.140495	RCAN1	3utr	GAACT	0.00327159	NA
chr5	173034586	173034587	+	2.47548	2.9677	2.45592	0.547084	0.454111	0.62007	ATP6V0E1	3utr	GAACT	6.05991e-09	9.70894e-10
chr6_GL000256v2_alt	2024230	2024231	+	1.06369	1.19867	1.18525	0.0883293	0.037563	0.126284	TUBB	cds	TGACT	1.47048e-10	0.659691
chr22	38291775	38291776	-	0.742078	0.67093	0.728373	0.0451803	0.0377075	0.064991	LOC400927-CSNK1E	3utr	GGATT	0.000551285	NA
chr2	96186707	96186708	-	0.796675	1.02913	1.14464	0.20869	0.190704	0.147113	STARD7	3utr	GGACA	0.000855662	NA
chr18	79973709	79973710	-	1.05779	0.882921	0.889561	0.0852151	0.0837943	0.136481	TXNL4A	cds	GGACT	3.46505e-05	0.179569
chr6_GL000256v2_alt	2024974	2024975	+	1.40189	0.901293	1.68238	0.299425	0.249718	0.30461	TUBB	cds	GGAGC	1.51441e-12	0.000793189
chr17	78171907	78171908	+	2.97528	2.37614	3.41927	0.642123	0.317221	0.280123	SYNGR2	cds	CGAGG	2.96593e-07	0.0123643
chr1	46188876	46188877	-	0.937904	0.742606	1.03266	0.238179	0.113122	0.255902	POMGNT1	cds	TGAGG	0.0199412	0.0428457
chr19	10690811	10690812	+	3.97772	7.02254	2.61873	0.730415	1.27786	0.625538	ILF3	3utr	GGACC	3.28277e-05	0.0426833
chr10	6233465	6233466	+	1.60784	1.85464	1.21801	0.343725	0.37161	0.4423	PFKFB3	3utr	GGACA	0.0221742	NA
chr2	65072363	65072364	+	19.0931	23.9119	26.5223	3.37115	4.24558	2.17129	CEP68	cds	GGACC	0.000224832	0.00925069
chr2	20448206	20448207	+	5.04419	3.54215	4.10833	0.9079	0.756741	0.747396	RHOB	3utr	GGACT	1.36164e-12	0.000485769
chr3	52050944	52050945	-	0.893242	1.55272	2.63903	0.525899	0.272332	0.22115	DUSP7	cds	GCAGC	0.0467835	0.055796
chr14	21393957	21393958	-	2.1925	3.33835	2.63903	0.730415	0.435731	0.227468	CHD8	cds	AGACT	0.0354122	NA
chr2	70663560	70663561	-	1.6509	2.04306	1.47786	0.365208	0.502766	0.227468	ADD2	cds	GGACA	0.00299483	NA
chr22	40323386	40323387	+	3.61763	2.71726	0.633368	0.365208	0.125692	0.26538	TNRC6B	3utr	TGACA	0.0450188	NA
chr16	75229904	75229905	-	2.63786	3.75241	0.838281	0.106519	0.0670355	0.108564	BCAR1	cds	GGACC	0.0271718	NA
chr13	75362353	75362354	-	1.71424	4.87999	3.45473	0.939106	1.17312	0.212304	TBC1D4	cds	GGACC	0.0417847	NA
chr9	34241998	34241999	+	3.58892	5.43453	7.52124	0.533319	0.275098	0.79614	UBAP1	cds	GAACT	6.55269e-07	0.018903
chr16	30670438	30670439	+	0.538338	0.567341	0.79171	0.13455	0.100553	0.113734	FBRS	3utr	AGACT	0.0361737	NA
chr1	53767955	53767956	-	4.42783	4.94705	3.7502	0.230658	0.446903	0.79614	NDC1	3utr	AAACT	4.46099e-08	0.152026
chr19	16191111	16191112	+	0.42632	0.550966	0.79171	0.077911	0.153908	0.0936635	FAM32A	3utr	GAACT	0.029098	0.349841
chr6_GL000251v2_alt	2203693	2203694	+	0.687172	0.61756	0.812728	0.105718	0.0862957	0.113734	TUBB	cds	GAACA	0.000537827	0.3159
chr12	122060319	122060320	+	1.12549	1.23147	1.0796	0.192215	0.197515	0.199035	BCL7A	3utr	GAACA	0.00352207	NA
chr3	49076792	49076793	-	1.37512	1.22	1.17479	0.093643	0.129283	0.244966	QRICH1	cds	GAACT	0.000313028	NA
chr7	149455788	149455789	-	3.28266	4.05433	3.90577	0.918237	0.879841	0.79614	ZNF777	cds	GGACC	0.000262057	0.132832
chr1	26780499	26780500	+	9.84799	4.99572	3.46373	1.82604	1.43974	0.758228	ARID1A	cds	GGACA	8.30472e-05	0.0330903
chr9	133471702	133471703	-	33.1616	33.3835	9.27431	1.9665	2.57668	1.59228	SLC2A6	3utr	GGACA	0.0340563	0.129476
chr17	8467601	8467602	+	2.90304	4.0112	4.52405	0.649258	0.837943	0.673657	NDEL1	3utr	GGACT	0.00646412	NA
chr4	8867296	8867297	-	3.18946	2.58787	3.38276	0.481763	0.432937	0.312769	HMX1	3utr	TGACT	0.000376021	0.0113476
chr20	38952326	38952327	+	6.02938	5.11693	4.75026	0.841835	1.20978	1.19421	FAM83D	cds	TGACT	0.000392736	0.000948426
chr11	6411209	6411210	-	2.67973	2.49545	4.45337	0.093643	0.188537	0.08846	APBB1	cds	GGACC	0.000142475	0.571668
chr1	1233633	1233634	+	0.850298	1.91104	1.86285	0.0664014	0.0433419	0	B3GALT6	3utr	GGATT	0.0127329	NA
chr11	65891117	65891118	+	2.09354	1.56924	1.96858	0.319992	0.227568	0.261589	CCDC85B	cds	GGACC	0.000229911	0.0325708
chr9	21334271	21334272	-	3.90793	5.34827	2.63903	0.300759	0.594178	0.428691	KLHL9	cds	GAACG	0.0004163	NA
chr12	109596742	109596743	+	1.46167	1.03515	1.71537	0.0521725	0	0.26538	MVK	3utr	GGACC	0.0193498	NA
chr9	136116359	136116360	-	6.25269	4.56683	6.00607	0.775135	1.31759	0.568671	C9orf69	3utr	CCACG	7.70514e-06	0.0122962
chr1	179865441	179865442	-	4.11094	2.82817	2.21679	0.260863	0.0335177	0.35384	TOR1AIP2	cds	GTACT	0.0018647	NA
chr6	35833900	35833901	-	5.41771	5.8361	3.36477	1.46083	1.13122	0.341203	SRPK1	3utr	GGACC	6.23365e-06	0.0895128
chr17	81665306	81665307	-	4.18707	3.12067	4.67661	0.631079	0.65988	0.533676	OXLD1	cds	GGACG	3.01516e-07	0.000266185
chr1	230693468	230693469	+	0.762336	0.586232	1.10151	0.160335	0.0942686	0.137265	COG2	3utr	TGACT	0.0393844	NA
chr17	42113601	42113602	-	1.2368	0.836081	1.58342	0.0745322	0.0335177	0.0723763	KAT2A	3utr	GGATT	0.00116246	NA
chr19	55615220	55615221	+	20.0979	10.3515	8.31295	1.60691	1.34071	6.36912	ZNF865	cds	GGACC	0.00146023	NA
chr7	967757	967758	-	4.857	6.43271	6.65036	1.05504	1.36465	0.8846	COX19	3utr	GAACT	0.00301577	0.048526
chr17	50368109	50368110	-	9.07598	8.69981	10.3066	0.549107	0.518984	0.946137	MRPL27	cds	AAACT	5.47724e-18	1.29937e-05
chr19	47000675	47000676	+	4.01959	6.79316	4.75026	0.332007	0.58656	1.25108	ARHGAP35	cds	GAACA	0.000208276	NA
chr9	130703820	130703821	+	1.32391	1.75206	1.54572	0.154199	0.184112	0.208513	EXOSC2	3utr	AGACT	3.81778e-05	0.190416
chr16	74452670	74452671	-	1.06401	1.55272	0.452405	0.243472	0.125692	0.0995175	GLG1	3utr	TGACT	0.0496553	NA
chr12	131961845	131961846	+	0.850298	1.89777	0.678608	0.224743	0.154697	0.144753	EP400	cds	AAACA	0.0449846	NA
chr1	52032444	52032445	-	1.58668	1.99636	1.23155	0.386691	0.469248	0.244966	KTI12	3utr	GGACA	0.00669349	NA
chr2	202206882	202206883	-	3.27402	3.9465	1.58342	0.189367	0.272332	0.138459	SUMO1	3utr	GGACT	4.9362e-06	0.399339
chr7	99629489	99629490	+	2.12145	1.6233	2.90294	0.365208	0.377075	0.293315	ZSCAN25	cds	GAACC	0.0317585	NA
chr11	47571648	47571649	+	0.86864	1.27639	1.09621	0.0436069	0.10152	0.0607225	PTPMT1	3utr	GAACT	0.000959998	0.532764
chr1	109274488	109274489	+	4.35456	7.91889	14.2508	1.1362	1.25692	1.19421	CELSR2	3utr	GGACT	0.00839019	NA
chr2	85558906	85558907	-	1.546	1.12572	0.838281	0.114127	0.125692	0.106152	GGCX	cds	GAACT	0.0244909	NA
chr14	95179795	95179796	+	9.26739	8.15179	13.8549	1.23258	1.34071	2.18938	DICER1-AS1	ncRNA	GGACC	0.000195384	NA
chr11	119336151	119336152	+	3.28266	2.7949	1.50008	0.556507	0.612746	0.589733	RNF26	cds	GGACC	0.00169887	0.122002
chr2	135135790	135135791	+	1.0049	1.14171	1.05561	0.0859312	0.0558629	0.125706	RAB3GAP1	cds	GAACT	0.0260976	NA
chrX	103676643	103676644	-	0.941296	0.684534	1.13958	0.12993	0.0873225	0.342525	MORF4L2	cds	GAATT	1.03425e-05	0.255158
chr2	27326538	27326539	-	6.57751	3.59427	5.54197	0.333904	0.42883	0.470446	GTF3C2	3utr	GGACT	2.49307e-05	0.112982
chr19	18541686	18541687	-	0.905403	1.08015	0.851461	0.292166	0.251383	0.0770458	FKBP8	cds	GGACA	5.21078e-06	0.272879
chr19	14162918	14162919	-	1.25612	0.97764	1.3723	0.282206	0.132307	0.26538	ADGRL1	cds	ACACT	0.0149089	NA
chr2	202036519	202036520	+	12.5612	3.10545	6.33368	0.730415	0.804426	1.59228	FZD7	3utr	AGATT	0.0116456	NA
chr16	86531979	86531980	-	6.02938	3.10545	3.16684	0.973887	0.167589	0.568671	MTHFSD	3utr	AGACT	0.039816	NA
chr17	7563241	7563242	+	0.70837	0.616522	0.38891	0.113163	0.114666	0.066345	SENP3	cds	GGACC	0.0104933	NA
chrX	153074680	153074681	+	0.837414	2.04677	2.01526	0.422872	0.323207	0.125706	PNMA6A	cds	GGACC	0.043939	NA
chr4	141233984	141233985	+	0.589078	1.09176	0.738929	0.0768858	0.125692	0.0692295	ZNF330	cds	GAACT	0.0215758	NA
chrX	40072959	40072960	-	0.979131	0.73323	0.71702	0.118905	0.184112	0.185766	BCOR	cds	AGACT	0.00794017	0.126151
chr16	30775013	30775014	+	0.827563	1.04065	0.715584	0.176713	0.175968	0.064991	RNF40	3utr	TGACT	7.89207e-05	0.0338532
chr15	72752739	72752740	-	0.904408	1.06103	0.764409	0.115329	0.129283	0.179131	ADPGK	cds	GAACA	0.0228155	NA
chr3	13317012	13317013	-	2.06562	2.65407	2.04525	0.188901	0.331826	0.170601	NUP210	3utr	AGACT	0.0071242	NA
chr17	1001481	1001482	+	1.10539	1.9409	2.03582	0.146083	0.143647	0.53076	TIMM22	3utr	GAACT	0.0298331	NA
chr6_GL000253v2_alt	2933095	2933096	+	3.38688	3.1572	2.56623	0.447193	0.525619	0.294867	PRRC2A	cds	GAACT	6.04703e-05	0.134385
chr20	63287856	63287857	+	8.11096	4.19235	3.51106	0.755602	1.23178	0.417026	ARFGAP1	cds	GGACA	0.00011655	NA
chr15	73713125	73713126	+	1.55759	1.5292	1.58342	0.324629	0.32073	0.242303	CD276	3utr	GGACA	0.000929159	0.0269945
chr19	14515881	14515882	-	5.16804	4.11471	5.27806	0.631711	0.603319	0.437877	DNAJB1	3utr	GGACC	0.000121347	0.0347235
chr14	49620969	49620970	+	2.21077	2.0703	0.894976	0.527522	0.19552	0.511804	MGAT2	5utr	GGACC	0.0224327	NA
chr3	124738048	124738049	+	1.69246	1.76174	1.67656	0.389555	0.238814	0.312769	UMPS	cds	AGAGA	0.00377244	0.0470664
chr12	98601530	98601531	+	0.610668	0.491467	0.495767	0.093596	0.0591489	0.119592	SLC25A3	3utr	TTAGA	3.85999e-06	0.574371
chr15	74632810	74632811	-	2.54813	2.58088	1.96728	0.305755	0.350413	0.227468	EDC3	cds	AGACC	0.000303019	NA
chr22	37877694	37877695	+	3.17978	1.82481	2.70427	0.670963	0.612961	0.407624	EIF3L	cds	AGATG	2.53818e-19	0.000330344
chr21	42849367	42849368	-	2.46657	3.94153	3.95855	0.109562	0.0718237	0.39807	WDR4	3utr	GGACG	0.00246504	NA
chr16	84661612	84661613	+	2.88908	4.76908	6.86148	0.146083	0.19552	0.568671	KLHL36	cds	AGACT	0.0103296	NA
chr1	58782020	58782021	-	14.7911	19.3969	13.7161	2.29417	3.01327	1.94553	JUN	3utr	AGACA	7.8577e-71	4.86119e-17
chr7	2235241	2235242	-	0.964701	0.919375	1.05561	0.116866	0.158768	0.0555446	MRM2	cds	AGACT	0.0026461	NA
chr1	229594894	229594895	-	3.28876	3.03151	2.04913	0.454481	0.354222	0.35689	TAF5L	cds	GGACA	0.000378653	0.088932
chr10	103077119	103077120	+	2.92334	3.57126	1.58342	0	0.837943	0.341203	CNNM2	cds	GAACA	0.021123	NA
chr2	54558607	54558608	+	2.45642	4.22686	5.70031	0.852151	1.221	0.159228	SPTBN1	5utr	GGACT	0.0254267	NA
chr9	35661040	35661041	+	2.23818	2.7949	1.29552	0.354141	0.502766	0.39807	CCDC107	cds	AGACA	0.000339947	0.0962426
chr1	16459169	16459170	+	1.25612	1.16454	1.11771	0.354773	0.201106	0.125706	NECAP2	3utr	AGACT	0.0122503	NA
chr15	96331898	96331899	+	2.31899	1.4285	1.75935	0.511291	0.502766	0.318456	NR2F2	5utr	AAACT	0.00174202	0.0528655
chr1	86552768	86552769	-	24.1175	45.029	28.5015	5.84332	0.335177	0.79614	NA	unannotated	GGACA	0.0160745	NA
chr9	37441292	37441293	-	3.71039	5.43453	4.52405	1.3391	1.5083	0.26538	ZBTB5	cds	TAACT	0.00579935	NA
chr16	89935661	89935662	+	1.27606	1.81639	1.02457	0.0708612	0.0909767	0.191841	TUBB3	cds	GGACG	0.000143703	0.119374
chr16	75235249	75235250	-	2.06891	2.37222	1.41377	0.220823	0.137118	0.379114	BCAR1	cds	GGACG	0.00263866	NA
chr6	116253933	116253934	-	2.00979	3.10545	2.21679	0	1.5083	0.13269	TSPYL4	cds	TCAGG	0.0397969	NA
chr1	1082739	1082740	-	3.51714	4.26999	4.29785	0.365208	0.377075	0.568671	C1orf159	3utr	GGACG	0.0212753	NA
chr17	80119544	80119545	+	1.4687	1.35863	0.989637	0.182604	0.193372	0.477684	GAA	3utr	GCACT	0.00163289	NA
chr22	39516915	39516916	+	0.334966	0.214738	0.857685	0.0224743	0.057459	0.053076	MIEF1	3utr	GAACT	0.0442688	NA
chr8	106697025	106697026	-	0.29477	0.25395	0.88826	0.03563	0.030166	0.0351238	NA	unannotated	GGACT	0.00968568	0.870067
chr3	49163979	49163980	-	1.8552	1.32438	2.92324	0.116866	0.154697	0.140495	CCDC71	cds	GCACA	0.0122303	NA
chr3	49163304	49163305	-	1.56317	1.28713	3.24224	0.287739	0.335177	0.164719	CCDC71	cds	GAACA	0.000590971	0.171605
chr9	110941886	110941887	-	7.53673	7.50483	5.80587	0.973887	0.502766	0.79614	LPAR1	cds	ACAGG	0.0219756	NA
chr7	130018462	130018463	-	1.95397	1.58507	1.68898	0.365208	0.276521	0.53076	ZC3HC1	3utr	GGACA	0.0215176	NA
chr12	116717498	116717499	-	1.89814	3.01918	1.31952	0.649258	0.251383	0.39807	C12orf49	3utr	GGACC	0.04895	NA
chr7	149455931	149455932	-	1.2368	1.64977	0.904811	0.228255	0.381409	0.217129	ZNF777	cds	AAACT	0.0253826	NA
chr7	151235448	151235449	+	2.72758	2.99454	1.58342	0.365208	0.639884	0.4423	CHPF2	cds	GTACT	0.0160774	0.180816
chr22	50290462	50290463	-	2.22513	1.97325	2.57306	0.646137	0.425417	0.327822	PLXNB2	cds	TGAGG	3.78634e-05	0.0412756
chr3	10279786	10279787	+	10.1548	5.50731	9.8172	1.246	1.53476	0.979864	TATDN2	3utr	GGACT	6.7436e-07	0.00778205
chrX	115649649	115649650	+	0.795958	0.737264	0.661727	0.0579695	0.0864129	0.115569	PLS3	3utr	GAACT	0.000572235	NA
chr9	95508743	95508744	-	10.049	12.4218	17.4176	1.46083	0	1.59228	PTCH1	intron	GTAGG	0.0457092	NA
chr22	41117328	41117329	+	2.51224	5.27926	1.13101	0.41738	0.21996	0.13269	EP300	cds	AAACA	0.0360025	NA
chr1	26280924	26280925	+	1.84231	0.917518	0.923661	0.179957	0.180996	0.207689	SH3BGRL3	cds	GTACT	0.0180406	0.626855
chr12	53411061	53411062	+	1.72268	1.29394	3.16684	0.531211	0.335177	0.26538	SP1	cds	GGACA	0.0202609	NA
chr16	69328983	69328984	-	1.53247	1.12439	1.08339	0.212653	0.153282	0.386696	PDF	3utr	AGACG	0.00429776	0.345131
chr6_GL000256v2_alt	2963483	2963484	-	8.70911	6.67671	10.5561	0.584332	0.754149	0.597105	GPANK1	cds	GGACA	0.0115596	NA
chr17	79785463	79785464	+	3.01469	1.55272	2.06533	0.405786	0.175968	0.454937	CBX2	3utr	GGACT	0.00233742	NA
chr2	96186743	96186744	-	2.59061	2.0091	3.07259	0.166004	0.091876	0.210743	STARD7	cds	GGATT	2.61958e-11	0.115707
chr9	136378261	136378262	-	2.87114	5.69332	3.16684	0.340861	0.502766	0.39807	SNAPC4	cds	GGACG	0.0425635	NA
chr1	54758757	54758758	-	6.41588	15.0836	8.23378	1.09562	1.20664	0.79614	PARS2	cds	GGACT	0.000337399	0.0614493
chr15	96332463	96332464	+	0.765636	0.639356	0.487206	0.114127	0.188537	0.079614	NR2F2	cds	GAACT	0.0458405	NA
chr17	48059709	48059710	+	4.32106	3.5599	2.81497	0.889201	0.7332	0.568671	NFE2L1	3utr	GGACC	8.39797e-05	0.101382
chr20	326828	326829	+	2.77352	1.76689	1.40246	0.223994	0.251383	0.222919	SOX12	cds	GGACT	8.20533e-06	0.121727
chr19	18568551	18568552	+	0.602938	0.496871	0.437524	0.0656553	0.054144	0.0277723	KXD1	cds	GGACC	0.00732902	NA
chr15	77046715	77046716	-	0.544824	0.452877	0.689554	0.0477396	0.0578723	0.0448529	TSPAN3	3utr	GGACA	0.00191278	0.846514
chr22	20241859	20241860	-	23.1126	5.62862	12.984	1.30431	0.796046	0.696622	RTN4R	cds	GCACC	0.019859	0.0337846
chr20	31945602	31945603	-	3.95807	4.2429	5.75309	1.26418	0.785572	0.410911	PDRG1	3utr	GGACA	4.09352e-08	0.0256283
chr22	46331146	46331147	+	1.70833	3.36423	2.37513	0.664014	0.0837943	0.26538	NA	unannotated	GGACG	0.0403207	NA
chr20	63195580	63195581	-	0.695698	0.853997	1.23155	0.0158786	0.0245252	0.0723763	YTHDF1	3utr	AGACC	0.0497196	NA
chr14	21385831	21385832	-	2.51224	1.9409	5.80587	0.511291	1.00553	0.636912	CHD8	cds	CCAGG	0.0306096	NA
chr19	49599749	49599750	+	0.521058	0.806221	1.29552	0.0842787	0.0251383	0.26538	PRR12	cds	AGACT	0.0298207	NA
chr16	23466519	23466520	-	2.04221	2.30482	1.45147	0.396965	0.392786	0.419021	GGA2	3utr	GAACT	0.000280603	0.112325
chr17	1465651	1465652	-	2.53617	1.84848	1.07673	0.206015	0.180996	0.39807	MYO1C	3utr	AGACT	0.0143168	NA
chr11	74842235	74842236	+	5.8284	9.16106	14.2508	1.77387	2.51383	0.636912	RNF169	3utr	GGACT	0.0299431	NA
chr1	212446077	212446078	+	0.373379	0.408117	0.330864	0.0771246	0.0443051	0.098695	NENF	3utr	AAACT	8.5085e-05	0.283434
chr9	136208788	136208789	-	2.63786	1.60818	3.16684	0.639114	0.147872	0.477684	QSOX2	cds	GTACT	0.0114659	NA
chr16	346633	346634	-	2.54574	4.78756	2.32856	0.335596	0.43992	0.248794	AXIN1	cds	TGACT	0.00164909	0.0420778
chr5	140698778	140698779	+	1.83246	3.10545	2.43603	0.292166	0.594178	0.26538	HARS2	3utr	AGACA	0.00178261	NA
chr19	1394675	1394676	+	7.53673	4.39938	3.95855	1.46083	0.603319	1.3269	NDUFS7	intron	GGACT	0.0356149	NA
chr17	40019587	40019588	-	4.10333	2.61745	4.82223	0.570637	0.502766	0.568671	MED24	cds	TCACG	3.55508e-06	0.0330346
chr6_GL000252v2_alt	3076708	3076709	+	0.791737	0.917518	1.14358	0.227764	0.140774	0.0995175	HSPA1B	cds	GGACA	0.0132855	0.00584085
chr1	183553201	183553202	+	1.94699	1.84026	1.24412	0	0.45706	0.159228	SMG7	3utr	AAACT	0.00053182	NA
chr22	21697357	21697358	+	9.42091	7.12426	8.09303	2.28864	1.88537	1.84369	PPIL2	3utr	TGACT	3.25791e-05	2.00876e-05
chr22	41436628	41436629	-	2.72758	5.9521	2.96891	0.379816	0.53234	1.19421	TOB2	cds	TCACT	0.00191843	NA
chr17	63818305	63818306	+	4.34375	4.7013	3.35312	0.461315	0.435731	0.576515	DDX42	cds	AGATG	4.1144e-09	0.0204337
chr21	44330456	44330457	+	28.1371	16.6918	34.8352	4.62596	5.15335	2.38842	NA	unannotated	TGACT	0.0778702	0.0107138
chr5	135028326	135028327	-	3.20311	2.83372	4.9086	0.315081	0.188537	0.311533	PITX1	3utr	GGACT	0.000731358	0.22519
chr20	62813014	62813015	+	6.56139	10.5162	9.50051	2.19125	1.90522	1.78184	OGFR	cds	GGACA	3.26172e-06	5.85765e-05
chr16	72112593	72112594	+	1.55302	1.3802	2.47409	0.349329	0.0874376	0.183725	DHX38	3utr	GGACT	0.00105576	NA
chr16	11837496	11837497	-	0.899119	1.53331	0.762387	0.189367	0.0628458	0.179131	RSL1D1	3utr	GGACA	0.00208399	NA
chr12	12477515	12477516	-	2.12802	2.09905	3.43074	0.219125	0.430942	0.4423	DUSP16	cds	GGACC	0.00692132	NA
chr6_GL000251v2_alt	4612971	4612972	+	2.00979	2.7604	7.28373	0.405786	0.188537	0.0468317	SLC39A7	cds	GGACA	0.000763349	NA
chr17	82244799	82244800	-	1.26543	0.705783	1.38549	0.283222	0.213676	0.113734	CSNK1D	cds	TCAGT	0.0115029	0.315437
chr17	50695527	50695528	-	2.58837	3.12485	4.55233	0.459891	0.409661	0.583836	ANKRD40	3utr	GGACA	3.19288e-05	0.101402
chr6	28365872	28365873	+	13.0637	15.786	4.43357	1.16866	0.790061	2.12304	ZKSCAN3	cds	TGACT	0.00962317	NA
chr17	50752355	50752356	+	0.753673	1.23205	0.890673	0.0442676	0.0478825	0.210743	LUC7L3	3utr	GGACT	0.0130158	NA
chr9	38396720	38396721	+	2.08709	2.12205	1.78135	0.695634	0.502766	0.253317	ALDH1B1	cds	GGACC	0.000290602	0.0139544
chr19	1360579	1360580	+	1.78648	0.917518	2.55783	0.337115	0.287295	0.289505	MUM1	cds	AAACT	0.0252204	NA
chr1	9263616	9263617	+	3.46131	2.80684	5.06694	0.973887	0.703872	0.26538	H6PD	cds	GAACC	0.0268794	NA
chr4	2965485	2965486	+	11.3051	8.3847	20.5844	2.09994	1.55857	3.18456	NA	unannotated	GGACT	0.0106008	0.0172818
chr16	30604175	30604176	-	2.91899	3.91167	2.92933	0.398408	0.624123	0.379114	ZNF689	3utr	TCAGA	7.41806e-07	0.00800704
chr20	59944403	59944404	+	12.8124	19.9266	8.70881	0.730415	0.816995	0.79614	FAM217B	cds	GGACC	0.0357136	NA
chr17	68307626	68307627	+	5.02449	7.37543	4.22245	2.37385	0.703872	0.79614	ARSG	cds	TGACA	0.00429191	NA
chr17	21534420	21534421	-	3.22625	2.89371	3.66687	0.852151	0.452489	0.26538	C17orf51	3utr	AGACC	3.92259e-05	NA
chr17	42615057	42615058	+	0.693033	1.28032	1.02783	0.123104	0.185637	0.116508	TUBG1	3utr	GGACC	0.04655	NA
chr17_GL000205v2_random	137989	137990	-	1.05275	1.04914	0.593782	0.116866	0.19552	0.147433	LOC105379280	ncRNA	GAACT	0.02107	NA
chr7	156681936	156681937	-	3.74553	7.86066	3.16684	0.324629	1.17312	0.53076	LMBR1	3utr	AGACT	0.00092634	NA
chr19	5917381	5917382	-	1.546	2.17064	1.58342	0.405786	0.511907	0.367449	RANBP3	3utr	GAACA	0.000384389	0.0275119
chr22	24542997	24542998	-	1.65389	1.42333	2.70714	0.398408	0.594178	0.254765	GUCD1	3utr	GGAGC	0.000126468	0.0105532
chr19	18866877	18866878	+	2.27032	3.52597	3.56269	0.339121	0.694296	0.454937	UPF1	3utr	GGACT	6.78472e-05	0.143122
chr19	16553694	16553695	-	3.38011	3.41599	3.2658	0.263761	0.474835	0.53932	SLC35E1	cds	GAACC	8.532e-06	0.243597
chr3	48640036	48640037	-	7.10606	12.0336	26.1264	3.21383	0.933708	1.06152	CELSR3	cds	GGACC	0.000288574	NA
chr12	124912150	124912151	-	0.579354	0.424859	0.663324	0.0804479	0.0933548	0.127904	UBC	cds	TGACT	8.02579e-05	0.23554
chr9	135933290	135933291	-	1.69876	2.13048	1.80962	0.421394	0.326119	0.39807	UBAC1	3utr	GGACT	8.46905e-05	0.101749
chr17	67993276	67993277	-	5.62743	3.21635	1.58342	0.146083	0.251383	0.13269	C17orf58	intron	GAACT	0.0438282	NA
chr22	15819528	15819529	+	3.21567	2.44852	1.94882	0.321383	0.54144	0.464415	LOC101929839	5utr	GGACA	0.00766543	NA
chr19	17319648	17319649	+	1.32646	1.38804	0.923661	0.0706854	0.110609	0.183725	DDA1	cds	GGACA	0.0147064	NA
chr2	215944892	215944893	-	4.857	3.03487	4.75026	0.834761	0.837943	0.199035	MREG	cds	GAACT	0.0252159	NA
chrX	149771383	149771384	+	7.78795	6.0815	11.0839	0.486944	5.02766	0.39807	NA	unannotated	GGACA	0.0243685	NA
chr11	72013676	72013677	-	3.23003	3.70265	2.55783	0.382599	0.670355	0.561981	NUMA1	cds	AGACA	0.00203192	NA
chr6	30591121	30591122	+	4.42155	5.62862	3.16684	0.332007	0.402213	1.3269	ABCF1	3utr	TGACT	0.0192572	NA
chr17	81510688	81510689	-	0.425333	0.258491	0.483203	0.0463906	0.0489485	0.0703883	ACTG1	3utr	AAACG	1.05456e-19	0.56847
chr1	16251717	16251718	-	3.68462	2.50824	1.58342	0.214828	0.167589	0.244966	FBXO42	cds	GAACT	0.0119689	NA
chr21	41741277	41741278	-	1.06073	2.11735	2.9909	0.243472	0.314229	0.227468	RIPK4	cds	AGACA	0.0140852	NA
chr3	141925764	141925765	+	0.491758	0.467807	0.372569	0.0405786	0	0.0361882	ATP1B3	3utr	GGACC	0.0170799	NA
chr17	4733338	4733339	+	1.63761	1.92538	2.04913	0.346947	0.312062	0.257575	MED11	3utr	AAACT	0.000547631	0.256894
chr19	32711813	32711814	+	2.30535	3.26889	1.25007	0.100747	0.201106	0.0568671	NUDT19	cds	AGACT	0.00466391	NA
chr20	408761	408762	+	1.21645	0.526817	0.554197	0.260863	0.0744839	0.167608	RBCK1	cds	GGACG	0.0492587	NA
chr3	184711111	184711112	-	3.238	1.0464	1.8588	0.234776	0.430942	0.26538	MAGEF1	cds	ATATG	0.00249473	0.391808
chr14	102434753	102434754	+	3.68462	2.99454	2.85015	0.876499	0.904979	0.477684	TECPR2	cds	GAACT	0.0153744	0.249574
chr5	93594204	93594205	+	5.94564	4.78756	6.09007	1.01134	0.460869	0.579011	NR2F1	3utr	GGACG	0.000430551	NA
chr13	106493178	106493179	-	8.79285	4.0759	5.80587	0.876499	1.13122	0.318456	EFNB2	cds	TGACA	0.000313976	NA
chr12	14787442	14787443	-	1.0049	1.72525	0.615774	0.0768858	0.196735	0.122483	WBP11	cds	GGACC	0.0329493	NA
chr1	29149136	29149137	-	1.47146	1.22468	0.897271	0.313035	0.217104	0.24289	SRSF4	cds	GGAAA	0.0048272	NA
chr17	42562895	42562896	+	0.32813	0.368443	0.879677	0.11974	0.0274236	0.08846	COASY	cds	GAACC	0.00931274	NA
chr1	180196528	180196529	+	4.47636	5.90035	3.89765	0.644484	0.454884	0.298552	QSOX1	cds	GGACC	0.00335071	NA
chr3	184145012	184145013	+	1.13456	0.909452	0.950051	0.0996021	0.100553	0.234159	EIF2B5	3utr	GAACT	0.0156161	NA
chr2	74556569	74556570	+	3.73248	5.60705	4.75026	0.398408	0.365648	0.13269	DOK1	cds	AGACT	0.00451332	NA
chr14	104714471	104714472	+	3.76837	3.4451	2.32235	0.973887	0.594178	0.597105	INF2	cds	TGACT	0.00254526	0.145969
chr17	82442364	82442365	+	3.24659	4.74443	4.07165	0.730415	0.879841	1.3269	HEXDC	cds	GGACG	0.000755002	NA
chr6	108679998	108679999	+	5.40132	3.79554	2.11123	0.568101	0.425417	0.579011	FOXO3	3utr	GAACA	0.000562911	NA
chr15	84620761	84620762	+	10.049	21.3499	5.80587	1.46083	2.01106	0.477684	ZSCAN2	cds	GGACA	0.0139291	NA
chr13	77007672	77007673	-	2.06562	2.14992	1.13101	0.365208	0.174875	0.22115	FBXL3	cds	GAACA	0.00768525	NA
chr3	51420638	51420639	-	5.52694	3.45834	3.48352	0.307543	0.15083	0.113734	VPRBP	cds	AAACT	0.00100973	NA
chr16	8855208	8855209	-	1.26478	0.598445	1.05561	0.154511	0.134888	0.202654	CARHSP1	cds	CCAGG	0.000540566	0.185442
chr1	26780700	26780701	+	2.53869	2.04072	2.9909	0.620853	0.354894	0.428691	ARID1A	cds	GAACT	0.000791901	0.0155309
chr19	29702880	29702881	-	1.38173	4.14059	1.80962	0.228255	0.193372	0.26538	C19orf12	cds	ACAGA	0.0435557	NA
chr3	52257298	52257299	-	15.142	25.1735	12.0619	4.76123	4.77153	3.03713	WDR82	3utr	GGACT	1.14857e-11	1.09626e-06
chr17	6120850	6120851	+	2.9618	3.75922	2.86995	0.615087	0.768936	0.26538	WSCD1	3utr	GGACA	0.000917743	NA
chr19	2353283	2353284	+	1.56317	2.58787	1.47032	0.243472	0	0.0995175	SPPL2B	3utr	AGACA	0.0411344	NA
chr7	6154054	6154055	+	10.049	9.18694	14.2508	0.863218	2.84901	1.02361	USP42	cds	GGACG	0.00557936	NA
chr14	49894214	49894215	+	8.78193	12.7668	8.65932	1.68111	1.42009	1.22882	ARF6	cds	GGACG	1.15312e-13	9.1012e-08
chr19	4961263	4961264	+	3.9526	2.57611	1.66259	0.337115	0.319942	0.424608	UHRF1	3utr	TGACA	0.000515765	0.0895597
chr11	66362726	66362727	-	0.933119	2.32908	3.16684	0.0913019	0.279314	0.170601	SLC29A2	3utr	AAACT	0.037637	NA
chr17	44804673	44804674	-	8.54163	5.00322	2.71443	0.146083	0.502766	0.159228	GJC1	cds	GCACT	0.0465204	NA
chr9	131198097	131198098	+	3.71812	2.21818	3.69464	0.558553	0.449843	1.25108	NUP214	cds	TGACT	0.0101578	0.0332418
chr19	49909569	49909570	-	6.02938	5.84314	4.22245	0.783537	0.822708	0.28099	NUP62	cds	CGACT	1.39537e-08	0.0208713
chr1	155947876	155947877	-	6.46005	2.17978	2.77098	0.224743	0.351936	0.26538	ARHGEF2	3utr	GGACT	0.00310738	NA
chr5	163443731	163443732	+	0.646716	0.388181	0.735159	0.0202893	0	0.0252743	CCNG1	3utr	GGATT	0.0160898	NA
chrX	47639174	47639175	-	1.03134	1.31981	1.43497	0.139127	0.0486548	0.244966	ELK1	cds	GGACA	0.00239254	NA
chr19	1577505	1577506	-	0.888948	0.904421	1.00763	0.0691518	0.096962	0.189988	MBD3	3utr	AAACT	9.78554e-06	0.642804
chr3	127672648	127672649	+	1.10885	1.17357	1.11426	0.179023	0.0750397	0.119421	PODXL2	3utr	GGACC	0.000761816	0.473558
chr20	33676844	33676845	-	1.75857	1.59709	1.24412	0.494105	0.402213	0.142168	E2F1	cds	TCAGC	4.07674e-05	0.0338988
chr11	66624363	66624364	+	2.09354	3.70928	3.36477	0.127823	0.108706	0.08846	RBM14	cds	GGACA	0.000125092	NA
chr1	20650940	20650941	+	1.77335	0.84694	2.23542	0.292166	0.316556	0.147433	PINK1	3utr	GTAGG	0.000234873	0.0924697
chr8	42049148	42049149	-	5.02449	6.05562	3.16684	0.20869	0.402213	0.199035	KAT6A	5utr	GTACA	0.00924099	NA
chr20	50891425	50891426	-	8.82077	5.65992	8.04905	1.64343	2.363	0.857381	ADNP	cds	AAACT	2.0142e-06	0.0243064
chr9	128323305	128323306	+	1.18223	1.59154	2.00566	0.178546	0.251383	0.199035	COQ4	intron	GCACT	0.0101104	NA
chr10	122429900	122429901	+	1.33986	1.35019	0.633368	0.182604	0.125692	0	PLEKHA1	cds	AGACT	0.0409465	NA
chr15	77615412	77615413	-	1.25612	1.10325	1.10839	0.20869	0.213676	0.293315	LINGO1	cds	GGACC	0.0261897	0.257523
chrX	10446393	10446394	-	4.35456	3.88181	5.80587	0.146083	1.5083	1.59228	MID1	3utr	GTACT	0.0096316	NA
chr20	33853590	33853591	+	1.62956	2.51176	1.48446	0.168557	0.243527	0.471786	CHMP4B	3utr	AGACT	0.000216698	0.0792306
chr20	34089718	34089719	-	1.18761	0.776361	0.619599	0.0584332	0.0251383	0.187327	EIF2S2	3utr	TCACT	0.0498128	NA
chr1	112914055	112914056	-	5.06171	4.45114	5.57967	0.421789	0.477202	0.438689	SLC16A1	cds	CGACT	6.74495e-09	0.125583
chr16	1938899	1938900	-	5.41099	7.61805	5.23217	0.480536	0.4888	0.303291	MSRB1	3utr	GGACA	0.002263	0.0378968
chr3	13316621	13316622	-	0.610116	0.399272	0.79171	0.110669	0.131156	0.159228	NUP210	3utr	CCAGG	0.0182627	NA
chr12	45727298	45727299	-	4.52204	10.8691	12.6674	1.46083	0.502766	0.79614	LINC00938	ncRNA	TAACT	0.0128462	NA
chr11	60890942	60890943	-	0.711332	0.653129	0.904811	0.140465	0.115217	0.100661	PRPF19	3utr	GAACT	9.58478e-05	0.345929
chr19	45553398	45553399	-	3.30181	1.69829	4.75026	0.243472	0.43992	0.318456	OPA3	3utr	CAACT	0.0485485	NA
chr12	48694187	48694188	-	2.34476	2.28342	1.97927	0.313035	0.251383	0.39807	CCNT1	cds	AAACT	0.00805005	NA
chr4	25929599	25929600	+	2.51224	4.11471	5.14611	0.876499	0.57459	0.39807	SMIM20	3utr	AAACT	0.00395947	NA
chr12	124912564	124912565	-	0.519013	0.209301	0.430023	0.0950541	0.0429715	0.127586	UBC	cds	CCATT	9.62059e-05	0.248507
chr3	141743547	141743548	+	0.572233	0.373057	0.492619	0.0760849	0.0677887	0.125706	RNF7	cds	GGACT	0.0332422	NA
chr1	225985364	225985365	-	1.72268	1.48803	1.15158	0.182604	0.323207	0.0419021	SDE2	cds	GGACT	0.0230442	NA
chr10	58395213	58395214	+	0.703428	1.55272	1.70522	0.189367	0.201106	0.0612415	TFAM	3utr	GGACT	0.0381477	NA
chr1	155326995	155326996	+	1.29579	0.665453	1.40748	0.305755	0.227056	0.304406	RUSC1	cds	GGACT	0.0128412	0.0497428
chr1	229635852	229635853	+	1.55302	1.75975	0.85261	0.25918	0.415328	0.26538	URB2	cds	AGACT	0.0101263	0.0901976
chr22	39513889	39513890	+	1.62956	0.707351	1.44371	0.0842787	0.0418972	0.04423	MIEF1	cds	TGACA	0.0104224	NA
chr6_GL000255v2_alt	4599342	4599343	+	1.60784	3.88181	2.4471	0.405786	0.502766	0.636912	KIFC1	cds	TGACT	0.0111466	NA
chr12	62404355	62404356	+	1.63296	2.45848	2.77098	0.243472	0	0	USP15	cds	AAACT	0.030034	NA
chr14	95544061	95544062	+	1.04796	1.0011	0.984288	0.134779	0.120381	0.155766	GLRX5	cds	GAACT	9.3197e-05	0.436646
chr22	19134126	19134127	-	5.70867	6.27178	6.38646	0.526579	0.710807	0.449992	DGCR14	3utr	GGACT	3.83876e-08	0.0403562
chr3	47846759	47846760	+	3.16175	2.24916	3.41685	0.775052	0.708596	0.375538	DHX30	cds	TGAGC	4.87798e-08	0.00221686
chr1	153828189	153828190	-	1.60784	2.93292	2.37513	0	0.502766	0.199035	GATAD2B	cds	GGATT	0.0256479	NA
chr11	74842173	74842174	+	5.35945	7.50483	10.2922	0.60868	1.67589	1.39324	RNF169	3utr	GGACT	0.0485393	NA
chr19	16355718	16355719	-	1.67483	0.612917	0.974412	0.224743	0.502766	0	EPS15L1	cds	ACATG	0.0402995	NA
chr9	137204273	137204274	-	2.51224	1.96799	2.16401	0.267819	0.167589	0.39807	TMEM203	3utr	AGACA	3.08905e-06	0.152662
chr3	62124014	62124015	-	2.21077	3.49363	1.84732	0.365208	0.30166	0.597105	NA	unannotated	GGACT	0.0470494	NA
chr16	30965880	30965881	+	3.03402	4.44643	3.66687	0.808119	0.851909	0.519222	SETD1A	cds	GGACC	1.20861e-08	0.00311697
chr17	42113389	42113390	-	1.96412	3.00193	2.00566	0.228255	0.251383	0.0379114	KAT2A	3utr	GAACC	0.00106559	NA
chr7	75042692	75042693	-	0.94907	1.3057	0.980212	0.146083	0.0977601	0.189557	RCC1L	3utr	GAACA	0.00387581	NA
chr6_GL000254v2_alt	1935156	1935157	+	9.04408	5.24044	1.9001	0.0730415	0.30166	0.318456	ABCF1	3utr	GGATT	0.0248913	NA
chr1	54758724	54758725	-	5.02449	3.49363	4.75026	1.23609	0.430942	0.454937	PARS2	cds	AGACA	0.000990601	0.184437
chr20	63289168	63289169	+	2.61273	2.0056	2.67963	0.298806	0.335177	0.367449	ARFGAP1	3utr	GGATT	0.00129733	0.395696
chr11	95128623	95128624	+	14.0686	8.92816	4.75026	2.77558	2.80113	1.09469	ENDOD1	cds	GGACC	NA	0.0356178
chr19	46609725	46609726	+	1.8452	1.33437	1.35488	0.23024	0.188983	0.340231	CALM3	3utr	TGACT	3.89915e-08	0.0763966
chr7	6463096	6463097	-	0.507423	0.828119	0.439839	0.0437001	0.0483429	0.0199035	KDELR2	cds	GGACA	0.00160807	0.859995
chr22	22321639	22321640	+	19.0931	15.139	4.22245	0.365208	2.01106	0	BMS1P20	ncRNA	GAACA	0.00638863	NA
chr8	28190015	28190016	+	12.0588	10.7279	4.8942	0.405786	0.558629	0.53076	ELP3	3utr	TGACT	3.91511e-05	NA
chr1	20501288	20501289	-	4.78804	2.75255	2.1772	0.683292	0.632512	0.689988	MUL1	cds	AGACT	4.07114e-06	0.0388835
chr12	753934	753935	+	2.41175	2.00941	2.28716	0.292166	0.628458	0.318456	WNK1	cds	AGACC	0.0380925	NA
chr16	89723448	89723449	+	2.13541	3.68772	5.54197	1.26163	0.425417	0.995175	ZNF276	cds	CAAGG	0.00119995	0.0815059
chr22	50275676	50275677	-	1.25612	0.88727	0.904811	0.0996021	0.0295745	0.144753	PLXNB2	3utr	GGACA	0.0404575	NA
chr19	47066062	47066063	-	3.76837	3.39658	5.27806	1.00867	0.7332	0.551174	ZC3H4	3utr	AGACT	0.00039374	0.00292466
chr13	41130577	41130578	-	1.67483	5.27926	2.21679	0.515587	0.639884	0.636912	KBTBD6	cds	GGACT	0.0101263	NA
chr4	6675534	6675535	+	0.893242	0.948886	0.666703	0.0503735	0.295745	0.106152	LOC93622	ncRNA	GGACC	0.0217997	NA
chr5	177064653	177064654	+	2.31563	2.37475	4.59192	0.307543	0.26617	0.04423	ZNF346	cds	TGACT	0.000413004	NA
chr8	11758808	11758809	+	6.47601	8.53997	7.9171	1.94777	1.46962	0.70768	GATA4	3utr	CTAGC	8.90719e-06	0.00679263
chr19	11377981	11377982	-	3.73248	7.50483	3.48352	0.60868	0.670355	0.144753	EPOR	3utr	GGACA	0.0172117	NA
chr21	46568045	46568046	+	5.02449	2.04677	3.69464	0	0.125692	0.39807	DIP2A	3utr	AAACT	0.0329557	NA
chr16	2177927	2177928	+	1.54084	2.48436	1.10839	0.127029	0.174875	0.113734	TRAF7	3utr	GAAGG	0.0105316	NA
chr17	6120761	6120762	+	10.6631	17.6446	12.984	2.06951	1.1989	1.6918	WSCD1	3utr	GAACG	5.87938e-05	NA
chr1	43704547	43704548	+	2.42358	2.68492	1.58342	0.45651	0.476305	0.348311	KDM4A	3utr	GGACG	0.000655434	NA
chr11	120480125	120480126	+	9.04408	12.5771	5.14611	0.94954	0.58656	0.298552	ARHGEF12	cds	GGACA	0.00128109	NA
chr17	6120572	6120573	+	8.03918	10.0927	20.5844	1.82604	2.38814	1.1146	WSCD1	cds	AGACT	5.26072e-05	0.0300857
chr3	49012697	49012698	+	3.25913	2.47632	1.73665	0.782588	0.551816	0.517491	WDR6	cds	AAACA	6.2822e-07	0.0113842
chr9	137108738	137108739	+	4.66982	3.24046	5.54197	1.25794	0.694296	0.39807	MAN1B1	3utr	TAATC	0.000216466	0.0813758
chr3	48681153	48681154	-	3.01469	1.90561	4.75026	0.104345	0.125692	0	NCKIPSD	intron	GGACG	0.0330495	NA
chr17_KI270861v1_alt	156650	156651	+	5.77816	3.23484	1.84732	0.597613	1.11726	0.66345	WDR81	cds	AAACT	0.048617	0.168198
chr1	94174409	94174410	-	15.5759	6.79316	4.22245	0.486944	1.34071	0.477684	ARHGAP29	cds	GGACA	0.0150421	NA
chr1	6249359	6249360	-	6.8333	8.34588	15.0425	0.803457	5.53043	1.06152	GPR153	cds	GGACT	0.010942	NA
chr9	127935333	127935334	-	0.934788	0.657933	0.977003	0.132803	0.0348069	0.13269	DPM2	3utr	TGACT	0.00725377	0.222769
chr17	45169150	45169151	+	2.92334	2.16272	3.43074	0.337115	0.351936	0.170601	HEXIM2	cds	GAACA	0.000780093	NA
chr1	10629982	10629983	+	1.07933	0.776361	1.05561	0.2691	0.0793841	0.13269	PEX14	cds	GGACT	0.00332171	NA
chr15	84783027	84783028	+	2.00979	4.26999	2.77098	0.332007	0.27072	0.26538	ZNF592	cds	AGACA	0.0376447	NA
chr19	4409331	4409332	+	4.70148	4.74135	5.85865	0.730415	0.459047	1.15802	CHAF1A	cds	AGACA	1.91729e-06	0.0983674
chr15	84802358	84802359	+	1.95955	3.10545	3.16684	0.405786	0.139657	0	ZNF592	cds	GGACC	0.043568	NA
chr19	46788412	46788413	+	15.4084	6.46968	6.72953	1.46083	3.0166	1.3269	NA	unannotated	GGACA	0.00229793	NA
chr4	165079607	165079608	-	7.8382	6.35466	2.43603	0.280929	0.215471	0.217129	TMEM192	3utr	AGACT	1.14736e-07	NA
chr17	7626567	7626568	-	1.88151	2.48057	2.02022	0.190108	0.239957	0.215173	SAT2	cds	GGACT	1.29608e-05	0.200403
chr22	21628432	21628433	-	0.613283	0.480605	0.711925	0.131038	0.120227	0.133864	YDJC	cds	GAACC	0.00195968	0.332712
chr3	51993747	51993748	-	0.551908	0.388	0.455697	0.0576234	0.0386898	0.0913568	RPL29	3utr	AGATA	1.48334e-30	0.405769
chr5	172334567	172334568	-	15.9348	25.3094	14.6466	3.10427	3.12433	6.36912	SH3PXD2B	3utr	GGACT	0.00057087	0.00359602
chr6	7583124	7583125	+	7.60851	4.72286	4.11689	0.561858	1.10609	0.506634	DSP	cds	AGACT	0.00952883	NA
chr17	42113545	42113546	-	0.788155	1.1194	1.19956	0.160335	0.0418972	0	KAT2A	3utr	AGACA	0.00563238	NA
chr16	785961	785962	-	3.55064	3.84095	3.87058	0.839636	0.885151	0.632549	RPUSD1	cds	GAACC	2.58559e-07	0.000470224
chr3	58123483	58123484	+	1.53526	1.59839	1.12506	0.265606	0.221217	0.0419021	FLNB	cds	GGACT	0.000884341	NA
chr17	67854652	67854653	+	10.2165	7.27839	11.0839	0.521725	0.359119	0.227468	BPTF	cds	TGACT	6.91044e-05	NA
chr1	43970112	43970113	+	2.00979	1.92403	1.51744	0.279734	0.339707	0.371532	DPH2	5utr	GGACT	0.00377277	0.109806
chrX	153588256	153588257	-	2.50056	3.98889	3.95855	0.935288	0.702276	0.66345	FAM58A	3utr	GGACT	1.29514e-08	8.70508e-06
chr19	541517	541518	+	2.76347	2.28535	2.37513	0.117227	0.0490503	0.0327181	CDC34	cds	GGACG	0.000359228	NA
chr10	28595813	28595814	+	2.93095	1.6233	1.38549	0.121736	0.0418972	0	WAC	cds	AGACT	0.00805689	NA
chr19	45350683	45350684	-	5.52694	3.7709	2.727	0.535638	0.812161	0.682405	NA	unannotated	TGATA	3.42869e-05	0.0310742
chr19	39370054	39370055	+	1.20588	1.91664	2.43603	0.351682	0.670355	0.159228	SAMD4B	cds	GGACA	0.00114611	NA
chr9	136378522	136378523	-	9.04408	10.0927	7.65319	2.92166	2.76521	0.434258	SNAPC4	cds	GGACC	0.0233261	0.0228674
chr19	2216440	2216441	+	0.753673	0.873406	1.80962	0.153772	0.196735	0.08846	DOT1L	cds	GGACT	0.019197	NA
chr8	37698559	37698560	+	2.43231	1.60176	2.51571	0.308103	0.256732	0.506634	ZNF703	cds	TTATC	5.00724e-07	0.0108967
chr3	51393539	51393540	+	0.94907	0.477761	1.16117	0.0655501	0.0638433	0.0388361	RBM15B	cds	GTACG	0.0383578	NA
chr3	49967664	49967665	+	6.155	5.12398	7.12539	0.365208	0.754149	0.26538	RBM6	cds	GGACC	0.0264969	NA
chr7	2730984	2730985	-	2.00979	1.19227	1.68898	0.206422	0.138261	0.165862	GNA12	3utr	CTACT	0.00680514	0.582802
chr22	41396001	41396002	+	8.03918	6.72846	7.12539	2.92166	0.0837943	0.199035	TEF	3utr	AGACC	0.0289463	NA
chr19	1279087	1279088	+	8.27563	5.29076	4.24356	0.269315	0.203824	0.203458	C19orf24	3utr	TGACT	4.17172e-15	0.0214948
chr16	89563156	89563157	+	0.542914	0.5918	0.654021	0.0358047	0.0248894	0.0692295	RPL13	3utr	CCAGG	3.4089e-07	NA
chr20	2835690	2835691	-	2.48269	2.57425	1.78135	0.561858	0.471343	0.421486	PCED1A	cds	GAACT	0.00134208	0.108264
chr3	51381371	51381372	+	11.0539	5.90035	7.9171	0.730415	0.167589	0.955368	DOCK3	cds	GGACC	0.0219523	NA
chr4	8441118	8441119	+	6.69932	3.26072	3.43074	0.219125	0.335177	0	TRMT44	cds	GAACT	0.00854769	NA
chr14	102943952	102943953	-	1.79446	1.44921	2.11123	0.365208	0.469248	0.35384	CDC42BPB	cds	GGACC	0.00167207	NA
chr22	41117485	41117486	+	7.13477	3.68772	5.03815	0.730415	0.578181	0.318456	EP300	cds	TGACT	0.00032144	0.20136
chr22	19849668	19849669	-	2.67973	2.62022	1.58342	0.20869	0.154697	0.217129	C22orf29	3utr	AAACT	0.0174585	NA
chr3	127621784	127621785	+	1.25839	0.739827	1.82093	0.255645	0.269339	0.311533	MCM2	3utr	CCATC	0.000256404	0.16772
chr1	42746650	42746651	-	2.8202	2.05181	2.71443	0.398408	0.226245	0.222919	P3H1	3utr	GAACT	8.28908e-05	0.1636
chr9	136497461	136497462	-	2.51224	3.10545	0.989637	0.0561858	0	0.079614	NOTCH1	cds	ATATG	0.0336939	NA
chr19	3959101	3959102	-	4.59382	3.28812	5.54197	0.547812	0.53234	0.834051	DAPK3	cds	CTAGG	0.000485413	0.0352285
chr2	104856379	104856380	+	30.1469	12.81	34.8352	1.94777	2.01106	8.75754	POU3F3	cds	GGACC	0.0125816	NA
chr3	128081221	128081222	-	1.15658	0.574507	1.03362	0.0802654	0.120381	0.053076	RUVBL1	3utr	AGACT	0.000130609	0.535649
chr1	171540442	171540443	+	1.12549	0.776361	1.0886	0.182604	0.0837943	0.0723763	PRRC2C	cds	AAACT	0.00237975	NA
chr8	79765681	79765682	-	0.687022	0.304075	0.673408	0.0640055	0.0459672	0.115383	HEY1	cds	TCATT	0.00259934	0.715614
chr2	96817358	96817359	+	0.879285	1.29394	2.03582	0.157541	0.0951179	0.348311	CNNM3	cds	GGACA	0.0182391	NA
chrX	101625228	101625229	+	0.921156	0.862624	0.989637	0.365208	0.125692	0.187327	ARMCX3	cds	GGACT	0.0446907	NA
chr21	25735197	25735198	-	3.01469	2.19969	3.8266	0.252836	0.368695	0.53076	ATP5J	5utr	GAACT	0.00867779	0.0727076
chr7	101310873	101310874	+	3.12635	4.85226	2.48823	0.511291	0.959826	0.723763	LOC101927746	ncRNA	AGACT	0.00564532	NA
chr14	19301834	19301835	-	4.01959	2.58787	7.52124	0.243472	0.502766	0.66345	LOC107987205	3utr	GGACG	0.0213461	NA
chr12	113191883	113191884	+	1.45152	0.621089	0.989637	0.182604	0.239412	0.180941	RITA1	3utr	GGACA	0.0317223	0.528594
chr5	177595445	177595446	+	1.47779	1.15446	1.63878	0.185176	0.192488	0.148349	TMED9	3utr	CCAGG	7.78684e-09	0.0283899
chr16	786235	786236	-	0.701091	1.07012	0.909624	0.109562	0.102506	0.135513	RPUSD1	cds	GGACA	0.00431025	0.177188
chr14	58408969	58408970	-	1.27487	1.80073	1.64676	0.132803	0.0739362	0.185402	TIMM9	3utr	GGACT	2.60761e-05	NA
chr9	37861345	37861346	+	1.38173	1.37628	2.37513	0.313035	0.137118	0	DCAF10	cds	GAACT	0.0110438	NA
chr1	30874413	30874414	-	10.25	9.73438	6.59758	1.03944	1.05124	0.995175	SDC3	cds	GGACA	2.94134e-05	0.0283007
chr4	6707993	6707994	-	0.579748	0.7521	0.85261	0.108785	0.114265	0.0904704	MRFAP1L1	3utr	GGACT	0.0450188	NA
chr1	42926638	42926639	-	5.75884	5.32362	6.04045	0.521725	0.519525	0.464415	SLC2A1	3utr	GGACA	2.3427e-06	0.049865
chr8	144464000	144464001	-	3.0775	5.34827	3.50614	0.768858	0.850835	0.79614	CYHR1	3utr	TGACT	0.000552123	0.0298014
chr22	43133064	43133065	-	2.13541	1.14102	1.88502	0.0876499	0.0919694	0.188178	MCAT	cds	GGACC	0.000380421	NA
chr16	1780048	1780049	+	6.02938	10.2868	5.454	0.973887	0.78208	2.38842	NA	unannotated	GGACA	0.00372749	NA
chr2	96208578	96208579	-	0.713153	1.09522	1.41023	0.107217	0.052615	0.217129	STARD7	5utr	AGACA	0.000634777	0.517341
chr3	47846185	47846186	+	2.52172	1.58202	3.59166	0.377801	0.417391	0.417973	DHX30	cds	GGATC	9.02823e-05	0.0936536
chr12	109088410	109088411	-	0.857839	0.898945	0.41914	0.134846	0.100553	0.111739	ALKBH2	cds	AGACT	0.00983321	0.366798
chr7	99629520	99629521	+	6.89072	3.62302	2.82753	0.393301	0.804426	0.28099	ZSCAN25	cds	GGAGT	0.0129483	NA
chr19	5917441	5917442	-	3.64821	3.32894	3.44959	0.419313	0.219154	0.538565	RANBP3	3utr	GAACT	2.32016e-08	0.169459
chr16	74453143	74453144	-	0.541099	0.731998	0.633368	0.0859312	0.0628458	0.0497587	GLG1	3utr	GAACT	0.0346672	NA
chr12	132772948	132772949	-	2.93095	3.29954	1.9001	0.525899	0.591489	0.39807	GOLGA3	3utr	GGACT	0.00699981	0.065202
chr5	5464678	5464679	+	2.76347	2.52317	3.16684	0.664014	0.837943	0.53076	ICE1	cds	TGACT	0.0421989	NA
chrX	1386396	1386397	-	0.999873	0.731957	0.664415	0.121736	0.113471	0.144944	SLC25A6	3utr	TCACG	1.5865e-06	0.193191
chr9	128114504	128114505	-	5.35945	8.15179	9.50051	0.730415	0.804426	0.341203	SLC25A25-AS1	ncRNA	GGACA	0.0447261	NA
chr3	49727145	49727146	-	1.48451	2.16659	2.65788	0.135262	0.15083	0.17692	IP6K1	cds	GAACA	0.000531332	NA
chr8	125438176	125438177	+	0.927598	1.67216	0.575789	0.214828	0.100553	0.39807	TRIB1	3utr	GGACT	0.0296408	NA
chr1	155750269	155750270	+	3.08169	7.15978	4.52405	0.292166	0.251383	0.298552	MSTO2P	ncRNA	AAACA	0.000169093	NA
chr16_KI270855v1_alt	164171	164172	-	1.17238	1.11278	1.68898	0.233733	0.0837943	0.335217	NMRAL1	cds	AGACT	0.00615151	NA
chr12	122060084	122060085	+	3.238	1.89777	3.32518	0.558553	0.770908	0.509529	BCL7A	3utr	GCACT	0.00922333	0.366191
chr5	173317906	173317907	-	4.9716	4.06813	4.05751	0.30434	0.754149	0.506634	STC2	cds	GGACC	3.17505e-07	0.0746666
chr14	105210282	105210283	-	2.44047	3.88181	2.85015	0.0973887	0.182824	1.19421	BRF1	3utr	CGACT	0.0280298	NA
chr7	898889	898890	-	5.74227	4.75521	6.10747	0.280929	0.137118	1.19421	ADAP1	3utr	GGACT	0.00168544	NA
chr2	233841811	233841812	-	5.02449	6.90553	5.61394	1.29227	1.23758	1.37515	HJURP	cds	GAACT	5.81286e-05	0.0168419
chr1	151315915	151315916	-	0.930461	0.97764	1.58342	0.298806	0.335177	0.125706	PI4KB	cds	GGACG	0.0143237	0.171085
chr3	128480820	128480821	-	4.52204	1.6233	4.75026	0.996021	0.739362	0.636912	GATA2	3utr	TGACC	0.0409639	0.118569
chr22	50290507	50290508	-	11.1312	7.71794	10.2922	2.29559	1.40774	0.862485	PLXNB2	cds	GGACT	1.68136e-05	0.0239678
chr19	1434910	1434911	+	0.397542	0.321052	0.496011	0.0572875	0.0591489	0	DAZAP1	cds	CTAGC	0.00634976	0.904542
chr11	72016181	72016182	-	2.16439	0.675097	1.31952	0.334774	0.15083	0.253317	NUMA1	cds	AGACT	0.0489395	NA
chr1	207049084	207049085	-	9.90542	7.69303	9.89637	0.827804	0.614492	0.651387	YOD1	cds	TAACT	0.000818005	NA
chr1	116961383	116961384	+	1.73573	1.35863	2.19243	0.188494	0.174875	0.238842	PTGFRN	cds	GAACC	0.047125	NA
chrX	73827085	73827086	-	2.06161	1.27141	1.944	0.386498	0.368695	0.551356	XIST	ncRNA	GTATA	2.1719e-17	0.0301437
chr8	144423707	144423708	-	0.390793	0.471362	0.923661	0.114127	0.0152353	0.0256819	VPS28	3utr	TCACT	0.0345603	NA
chr7	105142221	105142222	-	3.68462	4.7358	9.50051	0.0811573	1.5083	1.43305	SRPK2	cds	GAACA	0.000749048	NA
chr19	39314664	39314665	-	5.35945	3.78476	10.5561	1.28452	1.7911	0.551174	LRFN1	cds	AAACT	0.00172752	0.00233364
chr3	195068994	195068995	-	3.75162	2.62022	4.87206	0.927825	0.731296	0.743064	XXYLT1	3utr	CCAGG	0.000239031	0.00135889
chr7	141010516	141010517	-	1.36563	1.25876	0.934477	0.116621	0.116023	0.139981	MRPS33	cds	GAACT	1.49085e-05	0.225491
chr10	69208951	69208952	+	2.14202	2.25686	4.25544	0.153772	0.125692	0.243265	SUPV3L1	cds	AAACT	7.61192e-05	NA
chr13	113229748	113229749	+	5.52694	2.6874	5.54197	0.243472	0.359119	0.551174	CUL4A	intron	TGACT	0.00136308	NA
chr11	65891036	65891037	+	6.76212	3.28461	6.15097	0.404809	0.337679	0.523587	CCDC85B	cds	GGACT	1.88729e-09	7.21619e-05
chr19	57211583	57211584	+	9.54653	8.53997	9.50051	1.46083	2.01106	0.79614	ZNF264	cds	GGACA	0.0496032	NA
chr1	220884416	220884417	+	2.00979	5.04635	4.75026	1.21736	0.43992	0.0723763	HLX	cds	GGACT	0.0293264	NA
chr10	49735182	49735183	-	1.92605	2.39966	1.21801	0.730415	0.30166	0	OGDHL	3utr	GGACC	0.00856647	NA
chr3	47413045	47413046	+	2.48269	2.11735	1.11771	0.230658	0.134071	0.0568671	PTPN23	cds	GGACA	0.00102017	NA
chr12	122208301	122208302	-	1.96513	3.08388	3.16684	0.195965	0.112866	0.159228	DIABLO	3utr	TGACT	0.000296922	NA
chr7	150371782	150371783	+	3.6085	5.52079	6.01699	0.566072	0.339707	0.380762	REPIN1	cds	CAACT	7.7539e-05	0.0731919
chr11	126203312	126203313	-	9.85756	8.2888	8.62084	1.74778	1.91965	0.774025	RPUSD4	3utr	GGACT	3.54136e-06	0.0017046
chr1	15727140	15727141	+	8.03918	7.18134	6.88178	1.76252	1.61828	1.24198	PLEKHM2	cds	GCAGC	4.11194e-08	0.000433729
chr17	16472176	16472177	+	2.51224	3.55832	2.63903	0.973887	0.251383	0.497587	NA	unannotated	GGACC	0.0496553	NA
chr16	46581896	46581897	-	3.64275	2.3888	1.38549	0.365208	0.279314	0.506634	SHCBP1	cds	GAACT	0.00666908	NA
chr17	64500089	64500090	-	0.449811	0.297702	0.66928	0.0569828	0.0804426	0.108564	DDX5	cds	GGACT	0.000524151	0.525868
chr1	9613332	9613333	+	1.29201	0.831816	2.85015	0	0.0628458	0	TMEM201	3utr	TGACA	0.00607302	NA
chr7	72946492	72946493	+	0.709339	0.743089	0.61792	0.201129	0.100553	0.0582541	POM121	3utr	GAACT	0.00218031	0.506229
chr20	63890116	63890117	+	0.312635	0.549134	0.3862	0.0676311	0.0576945	0.0256819	TPD52L2	3utr	GAACA	0.0354359	NA
chr6	44113919	44113920	-	2.06822	1.75703	2.23863	0.126062	0.135097	0.144753	MRPL14	cds	AGACA	2.97901e-06	0.0739715
chr1	6593406	6593407	-	6.89072	3.7709	6.33368	1.05784	0.744839	0.655644	KLHL21	cds	CCAGG	0.00274057	0.00138704
chrX	119469684	119469685	+	0.876885	0.483069	1.08245	0.109679	0.0773486	0.187163	SLC25A5	cds	TCACT	0.000492117	0.861698
chr6_GL000252v2_alt	2879104	2879105	+	2.18456	1.23304	1.79454	0.25918	0.158768	0.13269	PRRC2A	cds	AGACT	0.000288088	NA
chr21	45296340	45296341	+	2.34476	1.48214	2.85015	0.292166	0.377075	0.79614	LOC642852	ncRNA	GGACA	0.0282262	NA
chr1	230279552	230279553	+	2.10115	1.67862	3.39304	0.0768858	0.210837	0.251413	GALNT2	3utr	AAACT	4.55689e-05	NA
chr20	41404649	41404650	-	3.76837	4.81344	1.18756	0	0.502766	0.39807	CHD6	cds	GAACA	0.0487441	NA
chr19	39490142	39490143	+	0.830133	0.593688	0.890673	0.0957922	0.0985816	0.13269	TIMM50	3utr	AGACT	0.0499201	NA
chr5	43174774	43174775	+	4.45026	4.54726	1.42508	0.547812	1.20664	0.39807	ZNF131	cds	GGACA	0.0459116	NA
chr19	55644773	55644774	+	0.786441	0.789747	0.879677	0.0413443	0.058656	0.0813573	ZNF581	cds	GGACG	4.17899e-05	0.55656
chr2	54631057	54631058	+	1.6509	1.87032	3.39304	0.730415	0.544663	0.341203	SPTBN1	cds	GGACT	0.0027183	NA
chr20	38090096	38090097	+	2.00979	2.92628	1.35722	0.45651	0.411354	0.477684	RPRD1B	3utr	AGACT	0.0186794	NA
chr3	101677095	101677096	+	3.30181	5.27926	8.31295	2.06951	1.25692	0.895657	ZBTB11-AS1	ncRNA	GAACT	0.00696603	0.0424436
chr14	74909805	74909806	-	2.41175	2.52317	1.58342	0.486944	0.287295	0.199035	RPS6KL1	cds	GAACT	0.0336399	NA
chr17	76039273	76039274	-	0.980388	1.40715	1.10839	0.162315	0.116023	0.0692295	SRP68	3utr	TGACT	0.025331	NA
chr14	21074314	21074315	+	12.0588	7.24604	9.50051	2.43472	0.804426	2.12304	ARHGEF40	cds	GGACA	0.0142038	NA
chr16	30980080	30980081	+	3.32503	5.08164	3.89069	0.495639	0.300159	0.113734	SETD1A	cds	GAACT	2.02587e-09	0.209942
chr6_GL000252v2_alt	1979519	1979520	+	1.05922	0.864067	1.00128	0.110192	0.108288	0.107281	TUBB	cds	TGACA	1.3398e-06	0.779109
chr15	75206114	75206115	+	6.6621	6.40498	8.80777	0.572159	0.770908	0.568671	C15orf39	cds	AGACA	1.4749e-10	0.0075089
chr6	1612160	1612161	+	0.682815	1.37871	0.912479	0.153772	0.230239	0.177961	FOXC1	3utr	GAACC	0.001577	0.326341
chr13	29514276	29514277	-	1.4809	1.4285	2.27617	0.17707	0.100553	0.125706	SLC7A1	3utr	AGACA	0.00282922	NA
chr2	27130975	27130976	-	1.19001	1.02252	1.31308	0.128897	0.15083	0.291918	PREB	3utr	GGACT	0.00203529	0.33884
chrX	112778479	112778480	-	2.17728	2.04306	2.735	0.041738	0.184348	0.454937	AMOT	3utr	GGACA	0.00016578	NA
chr1	46635820	46635821	-	1.41716	0.903824	0.998243	0.0798892	0.132307	0.0853007	ATPAF1	cds	GGACT	0.000137477	0.273967
chr3	52257489	52257490	-	3.04934	2.37972	4.1914	0.20869	0.164168	0.417026	WDR82	cds	TGACC	3.02589e-06	0.204652
chr9	128163637	128163638	+	0.861341	0.970452	0.88826	0.117227	0.0412103	0.0652573	C9orf16	3utr	GGACC	0.00542284	0.927013
chr6	41098174	41098175	+	2.79138	2.92628	3.80021	1.09562	0.816995	0.361882	NFYA	3utr	AGACA	0.00615019	NA
chr20	44197476	44197477	-	1.04212	1.31011	1.34591	0.0596258	0.0761767	0.298552	OSER1	cds	GAACT	0.0023175	NA
chr7	151212803	151212804	-	3.93585	3.10545	4.13448	0.870282	0.825973	0.918623	ABCF2	3utr	AGACT	0.000174569	0.000943398
chr1	209783137	209783138	-	1.86624	4.46408	3.43074	0.265606	0.335177	0.26538	C1orf74	cds	AGACT	0.0216155	NA
chr1	1751470	1751471	-	3.01469	3.67478	2.37513	0.280929	0.558629	0.636912	NADK	3utr	GGACC	0.0198498	NA
chr6	3225321	3225322	-	0.643134	0.996086	0.612936	0.0991922	0.0824207	0.126659	TUBB2B	cds	GAACA	0.00121159	0.425456
chr11	67441453	67441454	-	0.578577	0.705783	0.923661	0.119523	0.100553	0.159228	CORO1B	cds	GGACA	0.0142698	0.0739715
chr7	149253939	149253940	+	5.81405	6.4932	7.28373	1.29852	0.879841	0.597105	ZNF212	cds	CCACT	0.000127721	NA
chr16	66935299	66935300	+	4.93313	3.79554	6.33368	0.730415	0.837943	0.79614	CES2	5utr	GGACA	0.000143204	NA
chr12	122142431	122142432	+	2.31126	1.85464	2.19243	0.243472	0.480907	0.17692	MLXIP	3utr	AAACG	0.00108282	NA
chr1	26170768	26170769	+	2.75342	2.63373	1.82437	0.462939	0.499893	0.428691	ZNF593	3utr	GGACT	1.91195e-06	0.000252892
chr1	29149052	29149053	-	3.26205	2.95615	2.48823	0.368498	0.340106	0.570369	SRSF4	cds	TGACA	1.64854e-07	0.269411
chr19	4445233	4445234	-	1.1006	0.848581	1.40748	0.11115	0.114918	0.123844	UBXN6	3utr	TAACT	0.00252213	NA
chr3	194641993	194641994	-	5.44319	8.18708	6.59758	2.2724	0.434207	1.19421	LSG1	3utr	GAACC	9.80621e-05	0.00451115
chr1	6249006	6249007	-	12.3937	13.9745	3.84545	1.25214	2.76521	0.39807	GPR153	3utr	GGACG	0.0134741	NA
chr16	89563301	89563302	+	0.147385	0.191164	0.370587	0.0267225	0.0239412	0.0612415	RPL13	3utr	GGACT	0.0128326	NA
chr5	115616049	115616050	-	1.38173	2.56199	2.77098	0.104345	0.201106	0.0723763	TMED7	3utr	GGACA	0.0485393	NA
chr17	18264675	18264676	+	2.41175	1.77454	3.80021	0.876499	0.251383	0.298552	MIEF2	cds	GAACC	0.0228329	NA
chr12	107751893	107751894	-	5.02449	7.59109	6.78608	0.902278	0.642423	0.61922	PRDM4	cds	GGACG	0.000681484	NA
chr3	134371248	134371249	-	4.68952	4.65817	1.58342	0.730415	0	0	AMOTL2	cds	GGACA	0.0187993	NA
chr17	9023088	9023089	+	4.93313	9.23007	11.8756	1.01447	1.36465	0.341203	NTN1	cds	GCAGG	5.35223e-05	0.0345277
chr19	49107976	49107977	+	0.774861	0.818327	0.683044	0.0669548	0.0666316	0.0448529	SNRNP70	cds	GGACA	0.00337756	NA
chr10	124623413	124623414	-	7.14594	6.28853	5.96827	2.6209	0.908846	0.8846	FAM53B	cds	CCACC	4.51521e-05	0.00960783
chr19	4409097	4409098	+	3.83117	2.08814	3.61924	0.337115	0.502766	0.298552	CHAF1A	cds	TAACT	0.0011724	0.227065
chr16	67842977	67842978	+	1.10539	0.665453	0.730809	0.139867	0.188537	0.129982	THAP11	cds	AGACT	0.00946892	NA
chr15	93025100	93025101	+	2.56807	3.49363	1.84732	0.365208	0.314229	0.696622	CHD2	3utr	GAACT	0.0417774	NA
chr16	84054175	84054176	-	2.00979	2.28712	1.92764	0.236892	0.179559	0.53076	MBTPS1	3utr	GAACT	8.17515e-05	0.056689
chr5	177458574	177458575	-	2.00979	1.11602	2.6533	0.394192	0.174429	0.205455	DBN1	cds	GGACT	0.000130522	0.116446
chr19	1986394	1986395	-	1.18223	0.974257	2.90294	0.403651	0.354894	0.35384	BTBD2	3utr	CCAGG	0.00592968	0.0281785
chr15	84603920	84603921	+	1.4855	5.27926	3.56269	0.194777	0.251383	0.26538	ZSCAN2	5utr	GGACT	0.00215259	NA
chr7	156682062	156682063	-	3.58892	6.56921	2.85015	0.597613	0.430942	0.53076	LMBR1	3utr	GGACG	0.00216285	NA
chr19	29702715	29702716	-	2.00979	5.30514	2.31423	0.429656	0.603319	0.4423	C19orf12	cds	TGACT	0.0222186	NA
chr11	64854101	64854102	-	7.03428	2.71726	7.9171	0.190543	0.068559	0.361882	EHD1	3utr	TAACG	0.0365723	NA
chr19	14090271	14090272	-	1.35275	0.993742	2.31423	0.25918	0.201106	0.144753	SAMD1	cds	GGACC	0.0127463	NA
chr16	30724578	30724579	+	1.45608	2.37662	1.46613	0.179023	0.205677	0.28099	SRCAP	cds	TAACT	0.000785191	0.0968119
chr9	136378144	136378145	-	3.01469	6.79316	7.9171	1.09562	0.942686	1.06152	SNAPC4	cds	GGACA	0.00624605	NA
chr5	6599805	6599806	-	6.30345	8.94503	2.70113	0.584332	0.520722	0.497587	NSUN2	3utr	TGACT	4.51676e-06	0.0837095
chr1	225988170	225988171	-	4.94301	5.232	6.42682	0.706854	0.529943	0.344277	SDE2	cds	TGACT	5.02754e-10	0.00139048
chr3	52694967	52694968	-	2.07679	4.29985	2.31423	0.384429	0.430942	0.918623	GLT8D1	cds	GGACA	0.00167957	NA
chr1	179865510	179865511	-	3.4334	7.20907	3.43074	0.0486944	0.177447	0.477684	TOR1AIP2	cds	TAACT	0.00802704	NA
chr5	135028347	135028348	-	10.7524	14.7509	14.5477	1.41611	1.35118	1.15802	PITX1	3utr	GGACT	2.13657e-09	0.000411096
chr17	79795334	79795335	-	7.14594	7.44013	5.41002	2.43472	1.25692	1.03498	CBX8	cds	GGACC	0.000369494	0.0293419
chr22	31344860	31344861	-	10.3839	7.90918	5.05186	1.15649	0.712252	1.04493	PATZ1	cds	TGACT	4.60032e-06	0.0116532
chr3	49532870	49532871	+	4.86989	2.25395	2.87894	0.297577	0.53744	0.144753	DAG1	cds	GGACC	0.000266672	0.253272
chr14	74199201	74199202	+	4.22057	5.56392	0.633368	0.132803	0.201106	0.0995175	LIN52	3utr	AGACT	0.0220055	NA
chr1	156727626	156727627	-	1.38912	2.17882	3.16684	0.339121	0.351936	0.242303	ISG20L2	cds	GGATT	0.00034263	0.00300223
chr22	42512120	42512121	-	3.51714	2.42613	4.11689	0.384429	0.39104	0.227468	RRP7A	3utr	GAACC	0.0110555	NA
chr17	76000228	76000229	+	2.03935	2.01854	1.53234	0.243472	0.323207	0.17692	TEN1	cds	AGACT	9.75765e-05	0.233743
chr22	20465539	20465540	-	1.86624	1.71909	1.46162	0.280929	0.361363	0.417026	KLHL22	cds	TCATG	0.0152451	0.0280865
chr3	50297332	50297333	-	0.623729	0.533748	1.05561	0.0649258	0.103511	0.144753	NAT6	cds	GGATC	0.0191404	NA
chr3	48674495	48674496	-	2.34476	1.78563	4.17447	0.438249	0.578181	0.26538	NCKIPSD	3utr	GGACT	0.000897484	0.105664
chr5	178148205	178148206	+	3.01469	2.26157	1.94329	0.292166	0.251383	0.289505	RMND5B	3utr	GGACC	0.0130379	NA
chr13	29514097	29514098	-	3.09843	2.17381	5.1725	0.192215	0.259001	0.318456	SLC7A1	3utr	GGATT	0.000645531	0.610829
chr12	55828588	55828589	-	12.633	11.3349	7.44207	1.64343	1.28485	0.628531	DNAJC14	cds	GGACT	2.38177e-05	0.0375314
chr17_KI270862v1_alt	365400	365401	-	4.32106	4.46408	5.01416	0.876499	1.00553	1.3269	CRK	3utr	AGACT	0.00121343	NA
chr1	26774690	26774691	+	1.7779	1.95429	2.19919	0.405786	0.418972	0.4423	ARID1A	cds	TCAGC	5.74486e-05	0.115776
chr12	12521076	12521077	-	2.84721	3.04573	3.95855	0.618044	0.57459	0.367449	DUSP16	cds	GAACT	0.00826837	0.0457594
chr19	48873352	48873353	+	3.75514	5.61369	3.16684	0.365208	0.57459	0.419021	PPP1R15A	cds	GGACC	0.00129733	NA
chr14	101986409	101986410	+	1.95955	2.22782	1.58342	0.584332	0.359119	0.454937	DYNC1H1	cds	GAACT	0.0005812	0.120614
chr11	119335275	119335276	+	3.06758	2.6874	4.13448	0.842787	0.734038	0.549715	RNF26	cds	TGACT	0.018854	0.0176179
chr4	1693615	1693616	-	0.649318	0.705783	0.651996	0.0635144	0.0681717	0.155344	SLBP	cds	AGACT	0.00552601	NA
chr22	45196706	45196707	-	4.46174	4.63229	4.25544	0.691973	0.696816	0.53076	KIAA0930	3utr	GAACT	2.56782e-05	0.0316234
chr7	45100261	45100262	-	0.946923	1.19689	1.04506	0.243472	0.283248	0.20951	TBRG4	3utr	GAAGG	0.000679168	0.0975278
chr21	46321578	46321579	-	3.71812	4.26999	4.75026	0.313035	2.01106	0.318456	C21orf58	intron	GGACA	0.00747729	NA
chr6	31829913	31829914	+	3.96048	4.30234	2.69181	0.80235	0.736878	0.868516	HSPA1B	3utr	GGACT	9.12825e-05	9.87636e-08
chrX	74592558	74592559	-	6.46005	2.7949	1.97927	0.273906	0.0887234	0.79614	RLIM	cds	GAACA	0.0155999	NA
chr7	5371093	5371094	-	2.67973	1.86327	5.54197	0.939106	0.754149	0.39807	TNRC18	cds	CGAGG	0.0170655	0.0464526
chr16	89563008	89563009	+	0.257395	0.210908	0.208586	0.0489989	0.0440297	0.0625299	RPL13	cds	GAAGC	0.000775985	0.789981
chr1	150960987	150960988	+	3.13528	4.05433	5.06694	0.328687	0.418972	0.597105	SETDB1	cds	AGACA	0.000153011	NA
chr17	48058766	48058767	+	1.90931	0.921929	1.13101	0.182604	0.251383	0.26538	NFE2L1	cds	AGACT	0.04453	NA
chr21	43761879	43761880	+	3.1974	3.27181	3.41044	0.228255	0.295745	0.53076	PDXK	3utr	GGACG	0.00286387	NA
chr6	26545172	26545173	+	2.35631	3.30623	2.62254	0.252489	0.261438	0.23669	HMGN4	5utr	GGACT	1.07364e-05	0.578709
chr8	124452059	124452060	+	1.82709	4.76908	9.50051	0.365208	0.460869	0.53076	TRMT12	cds	GGATT	0.00728228	NA
chr11	62790679	62790680	-	5.22547	6.42263	6.49202	1.46083	1.45802	0.995175	TMEM223	cds	GGACA	7.26177e-08	0.000153801
chr10	5749219	5749220	+	6.81097	2.96844	2.87894	0.763616	0.754149	0.53076	FAM208B	cds	GAACT	6.16531e-05	0.0900923
chr3	136152578	136152579	-	2.76347	6.03837	5.06694	0.876499	0.790061	1.43305	MSL2	cds	GAACT	0.000940213	NA
chr3	126461699	126461700	-	7.74608	7.68967	5.58854	0.433684	1.03695	0.756333	ZXDC	cds	GAACT	7.21595e-07	0.073879
chr3	23962045	23962046	+	1.39389	2.47024	1.46162	0.337115	0.502766	0.0995175	NR1D2	cds	GAAGA	0.000404719	NA
chr18	346863	346864	-	1.63296	1.47509	2.53347	0.486944	0.251383	0.199035	COLEC12	cds	GAAGG	0.0336399	NA
chr6	3114447	3114448	+	5.27571	2.01854	7.9171	0.913019	0.921738	0.39807	RIPK1	3utr	GAACT	0.0309883	NA
chr10	75398569	75398570	-	0.940065	1.12141	1.09331	0.14252	0.180996	0.235893	ZNF503	3utr	GGACA	0.0116599	0.449597
chrX	119469859	119469860	+	0.310442	0.27163	0.375555	0.0306003	0.0219461	0.0249835	SLC25A5	cds	GGACA	3.83689e-07	0.969026
chr14	73543260	73543261	+	0.552694	1.28398	0.904811	0.03563	0.0571325	0.0227468	ACOT1	cds	AGACA	0.0106368	NA
chr5	1798632	1798633	-	1.43198	1.31801	1.49783	0.221519	0.213943	0.167608	MRPL36	cds	AGACA	0.000419749	0.161344
chr2	128318535	128318536	-	4.01959	2.03048	4.39839	0.486944	0.268142	0.39807	HS6ST1	cds	GGACC	0.0206895	NA
chr2	219220234	219220235	-	0.954653	1.9409	1.22355	0.292166	0.251383	0.199035	ATG9A	3utr	GGACT	0.0251713	NA
chr1	23802217	23802218	-	1.91844	4.48564	1.94882	0.426076	0.565612	0.26538	HMGCL	3utr	GGACC	0.0273725	NA
chr19	58516957	58516958	-	4.857	3.29954	4.75026	0.730415	0.402213	0.289505	ZBTB45	cds	AGACT	0.00711352	NA
chr6_GL000253v2_alt	2933144	2933145	+	0.543188	0.88727	0.395855	0.060868	0.0923448	0.0955368	PRRC2A	cds	AGACA	0.019523	NA
chr9	129810004	129810005	+	12.952	11.2572	5.48919	2.00864	1.61603	2.29996	TOR1B	3utr	GTACT	1.22944e-05	0.0104319
chr3	71755289	71755290	+	20.8288	37.8476	15.5175	1.80056	2.01106	2.18938	NA	unannotated	TGACT	2.37116e-06	0.00135017
chrX	154488698	154488699	-	5.60627	6.72846	14.477	1.50953	2.48241	2.69463	SLC10A3	cds	GGACA	7.90388e-07	7.16836e-05
chr7	100430727	100430728	+	1.83654	1.0179	1.24106	0.146083	0.0853754	0.13269	MEPCE	cds	TGACC	0.0005315	0.287237
chr3	49163363	49163364	-	1.31893	1.24893	1.97927	0.527522	0.143647	0.163311	CCDC71	cds	CCAGG	0.000584333	0.0842392
chr6	2779343	2779344	+	0.684185	0.635205	0.875047	0.11362	0.0718237	0.0776722	WRNIP1	cds	GGACT	0.000319395	NA
chr15	96334274	96334275	+	3.54107	2.82996	5.64093	0.459891	0.529943	0.36395	NR2F2	cds	GAACT	5.45011e-05	0.0136806
chr15	40955841	40955842	+	5.02449	2.71726	3.23281	0.41738	0.502766	0.568671	CHAC1	3utr	AGACA	0.00707022	NA
chr19	3611715	3611716	-	6.3165	16.0818	16.0604	2.92166	2.76521	2.03458	CACTIN	3utr	AGACA	5.56254e-07	0.0264394
chr16_KI270855v1_alt	212054	212055	+	1.46167	1.07212	1.84732	0.314834	0.341501	0.20951	HMOX2	cds	GGACT	0.0236737	0.00685294
chr4	145137638	145137639	-	4.35456	5.24044	3.69464	0.182604	0.143647	1.19421	OTUD4	cds	AAACT	0.0192572	NA
chr3	49012199	49012200	+	0.973494	1.14716	1.15458	0.225569	0.316024	0.217129	WDR6	cds	GGATT	0.000513974	0.255881
chr7	72942817	72942818	+	1.0049	0.810116	2.90294	0.0541049	0.116023	0.08846	POM121	cds	TAACA	0.0456255	NA
chr7	135166565	135166566	-	1.29201	1.40124	1.53394	0.192215	0.385454	0.106152	C7orf49	3utr	GGACA	0.00390556	NA
chr22	41246552	41246553	-	2.89724	2.70356	2.61096	0.199865	0.226812	0.237654	RANGAP1	3utr	GGACT	5.9871e-06	0.51926
chr1	36289207	36289208	+	3.98609	3.63664	2.4068	0.517378	0.770908	0.676719	THRAP3	cds	AAACT	2.51992e-07	0.0309328
chr12	2872167	2872168	-	0.861341	0.905755	0.766969	0.181378	0.1663	0.183725	FOXM1	cds	GGACT	0.0020082	0.480717
chr20	35953701	35953702	-	1.21425	1.53054	1.46162	0.263429	0.153016	0.0702476	SCAND1	3utr	GGACT	0.000124633	0.0740724
chr6	52264417	52264418	-	0.917168	0.673925	1.11673	0.147488	0.137118	0.233787	MCM3	3utr	GAATG	0.000811487	0.107841
chr17	48927022	48927023	+	1.08864	0.750483	1.25007	0.190543	0.0502766	0.17692	UBE2Z	cds	GGACT	0.0115651	NA
[truncated: 13,074 more rows]
