# Supplementary material for: Atlas of quantitative single-base-resolution N6-methyl-adenine methylomes
Source: Nat Commun. 2019 Dec 10;10:5636. doi: 10.1038/s41467-019-13561-z (PMC6904561; doi:10.1038/s41467-019-13561-z)
Supplement: Supplementary file 8 — Supplementary Data 5 [file 41467_2019_13561_MOESM8_ESM.xlsx]

## Sheet: Sheet1
Chr	Start	End	Strand	WT_100%_Mettl3-KO_0%_rep1_RML	WT_100%_Mettl3-KO_0%_rep2_RML	WT_100%_Mettl3-KO_0%_rep3_RML	WT_75%_Mettl3-KO_25%_rep1_RML	WT_75%_Mettl3-KO_25%_rep2_RML	WT_75%_Mettl3-KO_25%_rep3_RML	WT_50%_Mettl3-KO_50%_rep1_RML	WT_50%_Mettl3-KO_50%_rep2_RML	WT_50%_Mettl3-KO_50%_rep3_RML	WT_25%_Mettl3-KO_75%_rep1_RML	WT_25%_Mettl3-KO_75%_rep2_RML	WT_25%_Mettl3-KO_75%_rep3_RML	WT_0%_Mettl3-KO_100%_rep1_RML	WT_0%_Mettl3-KO_100%_rep2_RML	WT_0%_Mettl3-KO_100%_rep3_RML
chr17	75273482	75273482	-	1.18	2.12	1.3	1.13	1.49	1.09	1.07	0.88	0.79	0.49	0.49	0.37	0.14	0.05	0.14
chr1	229638160	229638160	+	2.49	1.86	1.78	2.46	1.16	2.91	1.3	1.2	0.23	0	0.79	0.63	0.17	0.31	0.18
chr8	22420543	22420543	+	0.91	0.59	1.82	0.72	0.58	0.6	0.58	1.09	0.39	0.33	0.33	0.09	0.39	0.23	0
chrY	57211952	57211952	+	1.99	3.32	1.82	3.08	2.66	4.15	1.17	2.4	3.38	0.59	2.96	1.82	0.34	0.54	0.29
chr16	30604637	30604637	-	1.77	1.27	1.03	0.99	1.01	1.03	1.51	0.95	0.65	0.77	0.3	0.41	0.28	0.14	0.1
chr12	122960102	122960102	-	7.47	6.2	10	0.82	2.52	1.09	1.3	2.4	2.03	3.54	1.19	0.76	0.17	0.19	0.48
chr1	19328974	19328974	+	0.43	0.97	1.03	0.67	0.86	0.71	0.35	0.35	0.4	0.29	0.55	0.27	0.09	0.13	0.11
chr8	143589225	143589225	-	1.15	2.39	2.33	0.67	0.89	1.93	1.83	0.34	0.68	0.29	0.54	0.57	0.31	0.55	0.39
chr20	41174803	41174803	+	1.23	1.66	2.21	1.12	1.21	1.35	1.36	0.94	1.69	0.42	0.49	0.84	0.06	0.17	0
chr6	109368846	109368846	-	0.52	0.68	1.24	0.52	0.81	0.63	0.53	0.45	0.59	0.45	0.27	0.28	0.1	0.07	0.08
chr1	26774713	26774713	+	1.45	1.33	1.29	1.25	0.61	0.94	0.74	0.67	1.05	0.32	0.31	0.27	0.1	0.16	0.36
chr2	65313755	65313755	-	4.58	4.51	4	4.93	3.05	5.73	1.63	2.8	1.62	1.77	2.22	1.01	0.4	0.26	0.96
chr19	1360699	1360699	+	2.49	2.95	3.43	0.82	1.42	1.64	1.3	0.72	10.83	0.51	0.79	1.82	0.67	0.55	0.82
chr17	50150203	50150203	-	1.57	1.86	0.81	0.92	0.55	0.56	1.02	0.62	0.74	0.52	0.72	0.52	0.17	0.03	0.38
chr19	4013249	4013249	+	2.12	3.36	1.48	2.24	1.11	1.37	1.63	1.88	0.77	0.85	0.7	0.51	0.22	0.2	0.3
chr15	84473230	84473230	+	1.23	1.04	1.87	1.64	1.31	1.29	0.98	0.67	0.95	1.33	0.54	0.47	0.17	0.52	0.12
chr13	113640700	113640700	+	1.03	0.97	0.7	0.7	0.46	0.42	0.44	0.74	0.68	0.4	0.25	0.15	0.11	0.11	0.18
chrX	153795747	153795747	+	0.4	0.73	0.84	1.81	0.51	0.4	0.31	0.6	0.38	0.2	0.29	0.12	0.07	0.21	0.17
chr17	29286141	29286141	-	7.3	3.72	3.78	4.01	2.49	19.66	3.03	2.16	2.13	2.04	1.13	1.08	0.8	0.7	0.96
chr16	30919784	30919784	-	2.24	2.66	1.5	3.28	1.5	0.68	1.09	4.2	1.35	0.29	0.4	0.43	0.22	0	0
chr9	87707208	87707208	+	6.64	5.31	4.66	3.7	1.29	4.37	2.45	9.01	8.12	1.99	1.98	1.45	0.67	1.81	0.89
chr1	204411429	204411429	-	1.07	1.15	1.62	0.57	0.7	1.14	0.58	0.76	1	0.69	0.52	0.2	0.34	0.29	0.31
chr12	57823563	57823563	-	5.97	4.71	6.1	2.26	2.17	3.19	2.16	2.4	2.41	1.45	1.33	0.96	0.47	0.54	0.44
chr6	33201367	33201367	+	1.18	0.74	1.38	1.19	0.42	0.36	0.74	0.8	0.68	0.8	0.26	0.1	0.17	0.23	0.29
chr11	47571606	47571606	+	1.19	1.1	1.88	1.02	1.11	1.26	0.63	0.67	0.95	0.68	0.44	0.44	0.12	0.21	0.29
chr19	45712999	45712999	-	4.81	4.12	5.25	5.87	2.43	3.51	2.76	4.16	3.38	1.25	1.62	1.67	0.71	1.14	0.78
chr19	3976646	3976646	-	0.56	0.66	0.74	0.39	0.39	0.5	0.36	0.39	0.44	0.25	0.24	0.23	0.12	0.12	0.15
chr1	58782199	58782199	-	2.78	3.08	3.18	2.62	2.08	2.59	1.79	2.26	2.66	2	1.5	1.21	0.57	0.61	0.55
chr12	49021685	49021685	-	3.89	6.64	8.42	4.73	4.65	6.12	4.53	4.08	3.9	5.46	1.78	5.64	1.26	1.44	1.19
chr3	51971756	51971756	-	1.42	0.76	1.14	0.77	0.18	0.44	0.93	0.65	0.49	0.59	0.99	0.63	0.05	0.07	0.16
chr16	4860835	4860835	+	2.54	2.36	1.5	1.79	1.45	1.29	1.09	1.73	1.86	0.51	0.58	0.28	0	0	0.17
chr10	75399920	75399920	-	3.66	5.44	6.42	3.06	2.81	3.93	2.78	2.29	5.55	1.91	1.64	1.83	1.07	0.6	1.12
chr4	140622310	140622310	-	2.81	3.98	3	1.64	4.65	3.82	3.26	0.92	3.22	0.98	1.13	1.52	0.67	0.78	0.92
chr17	3726213	3726213	+	2.29	2.49	2.34	1.16	0.95	1.38	0.84	1.78	1.21	0.76	0.84	0.75	0.6	0.56	0.45
chr16	30775720	30775720	+	2.38	3.22	3.67	5.66	4.02	1.93	1.63	2.1	2.71	1.77	1.38	1.72	0.58	0.88	0.57
chr2	233841863	233841863	-	1.07	1.52	2	0.86	0.55	0.79	0.27	0.9	1.35	1.13	0.61	0.48	0.03	0.16	0.38
chr1	202881036	202881036	-	0.59	0.96	0.48	0.26	0.53	0.8	0.57	0.31	0.9	0.15	0.24	0.51	0.11	0.16	0.16
chr11	65262309	65262309	+	0.37	0.64	0.62	0.34	0.39	0.42	0.19	0.34	0.51	0.23	0.22	0.44	0.09	0.08	0.05
chr5_KI270791v1_alt	46162	46162	+	2.21	1.06	1.87	1.28	0.89	0.26	0.5	1.2	1.11	0.44	0.36	0.34	0.25	0.07	0.1
chrX	153970871	153970871	-	0.37	1.1	1.18	0.67	0.48	0.82	0.91	0.57	0.32	0.27	0.56	0.28	0.17	0.11	0.22
chr3	196238611	196238611	-	1.99	2.47	1.73	0.9	0.87	0.49	0.47	1.73	1.02	0.59	0.89	0.9	0.43	0.21	0.26
chr12	6872553	6872553	-	3.15	9.51	5.25	3.1	4.94	4.1	2.85	3.74	2.44	0.59	2.31	1.52	0.72	1.68	1.34
chr6	159748298	159748298	+	1.78	2.79	2.35	1.22	1.24	1.06	0.83	1.1	1.55	0.6	0.42	0.45	0.11	0.12	0.21
chr3	49721001	49721001	-	0.57	1.4	0.89	0.82	0.63	0.98	0.91	0.38	0.1	0.51	0.88	0.46	0.1	0.09	0.13
chrX	1593686	1593686	+	3.48	2.66	3	1.23	1.16	2.62	0.49	2.16	2.32	0.8	1.27	0.61	0.21	0.43	0.79
chr7	149475081	149475081	-	7.28	8.05	14.61	5.58	10.73	9.83	4.89	6.91	15.12	2.95	3.95	7.08	0.74	3.62	1.44
chr19	58480986	58480986	+	2.84	2.12	1.71	1.03	0.45	3	0.47	0.8	0.68	0.98	0.33	0.51	0.3	0.09	0
chr17	74835973	74835973	+	1.1	2.92	2	0.68	1.86	2.62	0.41	1	0.6	1.52	0.88	0.87	0	0.39	0.11
chr10	87552293	87552293	+	3.54	5.09	3.11	4.31	3.78	3.14	3.87	2.4	4.74	2.18	1.98	1.01	0.63	0.54	0.72
chr1	119183007	119183007	+	1.54	1.33	2.33	1.37	0.81	1.49	1.63	0.93	2.03	0.79	0.99	0.13	0.1	0.13	0
chr19	10499564	10499564	-	0.46	0.54	0.56	0.43	0.26	0.36	0.43	0.39	0.33	0.38	0.29	0.14	0.04	0.09	0.05
chr1	166850126	166850126	+	2.94	2.37	4.26	1.26	2	1.69	1.81	1.65	2.48	1.31	1.59	1.35	0.81	0.89	0.65
chr8	37697590	37697590	+	7.67	10.1	10.36	4.9	5.2	5.6	3.32	3.73	6.32	2.67	1.95	1.71	0.68	0.72	0.62
chr10	75398642	75398642	-	0.68	1.04	1.12	0.57	0.78	0.61	0.62	0.43	0.46	0.3	0.18	0.24	0.09	0.11	0.12
chr10	15103482	15103482	+	4.73	2.54	1.64	1.33	0.93	1.26	1.22	1.44	0.96	0.54	0.3	0.83	0.29	0.61	0.26
chr10	110812418	110812418	+	11.95	7.97	4	1.09	1.63	2.18	0.82	0.34	8.12	1.77	0.37	1.21	0.27	0.78	0.54
chr3	49012105	49012105	+	2.69	3.11	2.77	2.38	2.2	2.61	1.63	1.52	2.05	1.31	1.01	0.87	0.47	0.33	0.23
chr9	33038723	33038723	+	0.87	1.07	0.94	0.62	0.54	0.59	0.43	0.36	0.6	0.37	0.3	0.22	0.1	0.17	0.26
chr20	31945603	31945603	-	3.81	3.72	4	3.55	2.68	3.39	2.74	2.31	4.2	1.71	1.39	1.04	0.6	0.33	0.45
chr21	43982500	43982500	+	6.27	11.47	8.42	7.8	5.7	4.17	3.99	4.24	3.77	4.42	8.65	2.38	0.53	0.78	0.77
chr17	41810892	41810892	-	1.86	1.04	0.8	1.19	0.74	0.77	0.82	0.76	0.6	0.51	0.4	0.31	0.06	0.03	0.38
chr20	50191134	50191134	+	0.52	0.9	1.8	0.44	0.31	0.62	0.67	0.35	0.75	0.15	0.1	0.29	0.12	0.32	0.26
chr1	156594790	156594790	-	1.03	1.99	3.43	0.79	0.69	0.73	1.06	0.57	1.07	0.83	1.22	0.89	0.26	0.64	0.46
chr7	101314902	101314902	-	1.45	2.12	2.44	1.92	1.45	2	0.93	0.65	1.35	1.77	0.86	0.34	0.25	0.08	0.21
chrX	119469716	119469716	+	0.53	0.54	0.5	0.3	0.38	0.38	0.22	0.38	0.32	0.22	0.24	0.2	0.1	0.15	0.13
chr7	100707000	100707000	+	0.78	0.69	1.05	0.52	0.46	0.43	0.4	0.41	0.46	0.29	0.21	0.35	0.08	0.14	0.13
chr22	29265459	29265459	-	1.52	1.02	1.89	0.72	0.92	0.99	0.82	0.47	0.8	1.12	0.99	0.45	0.16	0.12	0.26
chr8	22620907	22620907	-	1.58	3.98	2.57	2.87	0.8	0.97	1.99	15.61	1.72	2.53	1.98	0.76	0.59	0.58	0.72
chr2	128268108	128268108	-	6.68	11.95	8	7.66	3.97	3.88	5.26	6.01	4.4	6.63	2.39	2.42	2.11	2.05	1.67
chr16	1772252	1772252	-	0.49	0.44	0.45	0.35	0.39	0.33	0.24	0.4	0.35	0.27	0.2	0.16	0.08	0.09	0.12
chr1	19258836	19258836	+	1.68	1.78	1.77	1.37	1.15	1.15	1.21	1.22	1.71	1.18	0.55	0.53	0.36	0.23	0.27
chr11	66701073	66701073	-	1.21	3.02	1.78	5.2	1.81	1.64	2.45	1	2.57	0.98	0.8	1.16	0.34	0.43	0.65
chr1	109214941	109214941	+	1.71	3.37	4.66	6.24	3.49	5.46	2.45	3.77	4.4	1.38	1.48	1.26	0.13	0.39	0
chr16	66884868	66884868	+	4.98	1.66	3.5	4.93	2.71	1.25	4.35	2.64	2.37	1.33	0.69	0.65	0.96	0.65	0.38
chr1	150961078	150961078	+	1.58	2.06	2.57	2.05	1.62	2.12	2.33	1	3.46	0.56	0.56	1.32	0.37	0.59	0.24
chr20	56399314	56399314	+	0.66	0.84	0.82	0.33	0.26	0.36	0.33	0.21	0.26	0.41	0.39	0.07	0.02	0.13	0.11
chr22	41246572	41246572	-	0.81	1.06	0.94	0.69	0.71	0.46	0.46	0.55	0.82	0.39	0.31	0.33	0.09	0.08	0.15
chr4	1978788	1978788	+	1.6	2.66	1.88	1.01	0.9	1.94	1.86	1.32	1.85	0.85	1.27	1.11	0.28	0.44	0.27
chr9	136673550	136673550	-	1	1.45	2.08	0.84	1.16	1.3	0.98	1.1	1.77	0.8	0.24	0.59	0.13	0.15	0.26
chr7	55471367	55471367	-	1.89	2.88	3.43	1.28	2.62	1.09	1.4	0.75	1.52	1.95	1.98	0.89	0.39	0.66	0.52
chr19	8302314	8302314	-	0.71	0.78	0.62	0.48	0.54	0.49	0.42	0.41	0.59	0.29	0.33	0.31	0.12	0.12	0.12
chr16	19714533	19714533	-	5.28	4.83	5.33	1.09	1.42	2.18	0.91	1.44	1.46	1.67	0.64	0.53	0.38	0.43	0.72
chr1	153645368	153645368	+	2.3	2.43	0.87	2.44	1.77	1.82	1.89	1.22	1.52	1.05	0.75	0.62	0.23	0.19	0.11
chr2	20447824	20447824	+	1.04	1.08	0.94	1.03	0.9	1.03	1.17	0.83	0.85	0.82	0.53	0.38	0.16	0.23	0.3
chr11	65079729	65079729	-	0.4	0.6	0.97	0.31	0.29	0.33	0.46	0.17	0.15	0.24	0.21	0.19	0.09	0.08	0.07
chr1	32181338	32181338	+	1.66	1.44	1.93	1.28	1	1.41	1.08	0.92	1.08	0.69	0.75	0.62	0.15	0.31	0.35
chr22	24542417	24542417	-	0.74	1.14	1.3	0.99	0.75	0.74	0.63	0.49	0.75	0.57	0.2	0.51	0.12	0.24	0.23
chr16	56343903	56343903	+	3.65	3.54	4.5	2.74	0.66	0.27	0.7	1.2	3.61	1.77	0.49	1.01	0	0	0.72
chr13	113229749	113229749	+	2.99	2.77	1.06	1.46	1.27	2.38	2.04	2.27	1.81	2.12	0.72	0.29	0	0.33	0.13
chr22	49963197	49963197	+	1.55	1.62	1.9	0.78	0.92	0.79	1.19	1.15	0.47	0.77	0.36	0.28	0.16	0.12	0.25
chr7	44624528	44624528	+	0.78	0.85	1.07	0.79	0.55	0.22	0.24	0.3	0.75	0.38	0.2	0.32	0.1	0.08	0.25
chr3	126461572	126461572	-	1.8	1.62	1.54	1.49	1.02	1.27	0.88	0.9	0.96	0.69	0.36	0.76	0.17	0.34	0.37
chr21	31671709	31671709	-	2.62	1.64	2.89	1.55	1.43	2.37	1.01	0.93	1.35	0.41	0.83	0.65	0.21	0.36	0.31
chr2	197707155	197707155	+	5.26	7.59	8.4	20.53	5.23	4.53	3.47	3.95	3.61	2.95	1.98	2.75	0.93	0.78	0.62
chr1	6525555	6525555	-	1.12	3.45	3	2.19	1.16	0.98	0.18	1.03	1.02	0.22	0.59	0.34	0.56	0.47	0
chr1	36093699	36093699	+	0.88	0.84	0.94	0.41	1.09	0.79	0.45	0.76	0.1	0.32	0.23	0.38	0.04	0.22	0.24
chr11	66669200	66669200	-	1.99	2.95	2.73	1.26	1.81	1.53	1.5	1.57	1.35	0.46	1.26	0.76	0.31	0.28	1.01
chr13	110719487	110719487	+	2.21	4.43	1.5	2.05	0.47	1.59	2.56	1	1.23	0.71	0.41	0.34	0.19	0.42	0.58
chr15	90961067	90961067	+	1.16	0.95	0.75	0.21	0.68	0.55	0.19	0.38	0.34	0.21	0.4	0.21	0.04	0.03	0.21
chr17	56892133	56892133	-	1.94	0.82	2.57	1.47	1.07	1	1.28	0.78	1	0.56	0.73	0.42	0.34	0.63	0.14
chr7	150369991	150369991	+	1.63	1.52	1	1.09	0.58	1.42	0.65	0.72	0.9	0.51	1.65	0.22	0.13	0.16	0
chr7	5313281	5313281	-	2.19	2.12	2.6	2.78	1.74	1.16	1.99	1.68	0.83	2.09	0.91	1.6	0.71	0.39	0.56
chr7	70694863	70694863	+	5.97	3.48	4.85	5.75	1.29	2.18	2.08	3.6	2.2	2.36	1.15	0.89	0.51	0.58	0.21
chr7	23470102	23470102	-	1.61	2.17	1	1.09	0.87	1.18	1.47	0.6	0.87	0.54	0.25	0.36	0.13	0.29	0.16
chr14	19098242	19098242	+	5.28	6.9	3.47	2.87	2.46	2.44	2.9	2.66	4.51	1.46	1.74	2.48	0.78	1	1.12
chr1	154988107	154988107	+	7.8	3.98	7.5	5.75	5.23	6.12	2.33	2.16	3.25	7.67	4.45	2.43	0.43	0.47	0.48
chrX	73826752	73826752	-	1.31	2.05	1.14	1.09	1.19	1.16	0.82	0.85	1.1	0.58	0.51	0.54	0.24	0.2	0.21
chr12	48693320	48693320	-	3.98	3.05	8.28	2.53	4.36	3.28	4.35	2.29	7.78	3.74	1.98	1.1	0.88	1.55	1.27
chr19	519206	519206	+	1.41	0.74	1.2	0.44	0.7	1.03	0.06	0.18	1.23	0.39	0.27	0.35	0.34	0.13	0.34
chr2	24820718	24820718	+	0.72	1.25	0.55	0.49	0.54	0.67	0.63	0.46	0.36	0.31	0.35	0.24	0.12	0	0.22
chr12	6935698	6935698	+	1.93	1.79	2.25	1.54	2.27	2.07	2.89	1.32	2.44	1.08	1.32	0.81	0.28	0.26	0.78
chr22	30379568	30379568	-	1	1.17	1.28	0.74	0.82	0.63	0.33	0.72	0.72	0.49	0.23	0.21	0.25	0.13	0.24
chr2	96252806	96252806	-	1.99	2.76	3.23	2.03	2.17	1.76	1.25	2.28	1.71	0.72	0.86	0.84	0.31	0.21	0.31
chr15	40573879	40573879	+	0.71	0.97	1.23	0.72	0.58	0.82	0.3	0.3	0.93	0.63	0.46	0.3	0.31	0.27	0.13
chr16	31077418	31077418	+	1.99	2.12	3.25	3.28	0.72	1.09	1.48	1.8	1.15	1.08	1.22	1.01	0.48	0.36	0.44
chr16	3727896	3727896	-	1.89	5.09	4.44	2.46	1.45	1.89	1.63	1.89	4.06	2.16	0.85	3.04	0.67	0.64	0.58
chr5	150521090	150521090	+	2.28	2.28	1.82	2.39	0.44	1.64	0.38	2.06	0.1	0.31	0.81	0.2	0.11	0.1	0
chr13	45337294	45337294	-	0.55	0.65	0.64	0.37	0.51	0.33	0.26	0.32	0.33	0.15	0.18	0.16	0.05	0.07	0.05
chr22	43133071	43133071	-	3.63	4.63	2.87	2.74	2.9	2.48	2.57	1.89	2.15	1.37	1.27	0.92	0.39	0.27	0.28
chr11	65044525	65044525	+	2.97	3.66	4.28	2.51	2.01	2.55	1.49	1.57	1.96	1.05	0.65	0.75	0.51	0.33	0.69
chr2	131521086	131521086	+	1.11	2.32	2.53	1.21	0.63	1.09	1.02	0.89	1.26	0.53	0.85	1.18	0.38	0.28	0.76
chr7	6621342	6621342	+	1.99	3.1	2.44	4.11	0.9	1.72	1.09	2.88	0.45	1.14	0.42	0.78	0.19	0.29	0.51
chr6	21596192	21596192	+	0.65	1.72	1.68	1.19	0.94	0.82	0.57	0.65	1.02	0.49	0.4	0.94	0.23	0.11	0.34
chr9	25677901	25677901	-	0.92	2.82	3.09	1.14	1.2	1.15	1.19	1.27	0.77	0.66	0.54	0.56	0.4	0.17	0.35
chr9	128730202	128730202	-	2.17	1.71	3.6	1.23	1.97	3.14	0.75	4.56	4.74	0.73	0.69	0.38	0.67	0.13	0.21
chr16	54933662	54933662	+	9.96	17.26	4.66	4.52	5.82	8.01	4.89	4.8	4.29	6.72	2.54	2.7	1.41	2.45	1.96
chr22	20918002	20918002	+	0.5	0.61	0.76	0.32	0.15	0.36	0.28	0.71	0.27	0.31	0.36	0.24	0.1	0.15	0.06
chr13	37000850	37000850	-	1.45	1.44	3.5	0.99	0.52	1.21	1.63	0.8	2.71	0	0.79	1.01	0.51	0.78	0.29
chr19	5789559	5789559	-	0.39	0.39	0.52	0.18	0.18	0.36	0.19	0.49	0.22	0.06	0.26	0.11	0.08	0.03	0.09
chr19	17195113	17195113	+	1.69	1.57	2	0.73	0.68	3.43	1.47	2.04	1.05	1.18	0.7	0.81	0.27	0.37	0.48
chr8	125430594	125430594	+	3.98	3.98	5.33	4.38	4.94	1.89	0.82	1.4	2.93	7.08	0.85	2.78	0.27	1.03	0
chr12	106240162	106240162	-	1.98	1.62	2.08	1.62	1.12	1.37	1.27	0.89	1.74	0.64	0.55	0.57	0.24	0.28	0.22
chr2	233294346	233294346	+	1.41	1.33	0.94	1.01	1.25	1.58	0.95	1.47	0.56	1.01	0.35	0.67	0.09	0.16	0.26
chr2	240524149	240524149	-	3.58	6.64	10	8.62	5.23	4.37	1.63	8.01	7.67	7.08	3.62	1.82	0.4	1.29	0.36
chr3	196886417	196886417	+	1.71	3.54	4.4	0.91	1.16	1.97	0.54	1.6	1.69	1.77	0.56	0.29	0.18	0.19	0
chr10	99397442	99397442	-	0.62	1.13	1.24	0.55	0.8	0.81	0.22	1.26	0.43	0.38	0.41	0.48	0.05	0.27	0.04
chr5	141320543	141320543	-	1.18	0.71	0.8	0.82	0.52	1.53	0.57	0.87	0.19	0	0.42	0.28	0.11	0.09	0.27
chr16	30418490	30418490	+	0.8	0.66	1	0.74	0.36	0.69	0.17	0.53	0.31	0.37	0.24	0.22	0.03	0	0
chr7	140674006	140674006	+	2.49	3.91	3.44	2.69	2.65	2.52	1.25	1.69	2.11	1.26	0.92	0.52	0.36	0.32	0.2
chr19	10929413	10929413	+	4.98	2.15	4	1.49	1.45	1.49	2.3	0.78	1.16	1.09	1.45	1.08	0.72	0.24	0.72
chr6_GL000254v2_alt	4271914	4271914	+	1	1.18	0.62	0.38	0.63	0.5	0.54	0.86	0.85	0.48	0.61	0.25	0.1	0	0
chr8	23103039	23103039	+	15.93	15.49	14.66	9.31	13.96	24.03	5.3	7.21	5.75	2.06	1.73	1.88	0.9	0.97	0.72
chr9	128822219	128822219	-	0.4	1.06	0.64	1.17	0.22	0.75	0.31	0.51	0.71	0.5	0.26	0.06	0.06	0.03	0.08
chr2	218644825	218644825	-	0.5	1.24	2	1.49	0.81	0.97	0.16	1.37	0.74	2.65	0.28	2.02	0.4	0	0.24
chr20	326793	326793	+	1.71	2.95	2.48	1.09	1.36	1.31	0.47	1.18	0.71	0.7	0.6	0.66	0.32	0.19	0.44
chr16_KI270853v1_alt	681098	681098	+	1	2.66	4	0.94	2.62	1.64	1.19	0.4	0.68	0.54	0.49	0.36	0.27	0.85	0.23
chr7	151213976	151213976	-	0.72	0.65	0.71	0.43	0.5	0.53	0.32	0.38	0.38	0.52	0.29	0.15	0.09	0.09	0.17
chr20	35669394	35669394	-	1	2.66	4	1.41	0.78	0.3	0.7	1.5	0.14	1.06	0.2	0.67	0.13	0.78	0.21
chr1	161160993	161160993	+	1.24	1.12	1.9	1.13	0.63	1.09	0.47	0.89	0.9	0.64	0.36	0.26	0.17	0.17	0.14
chr1	205187597	205187597	-	9.29	4.87	18.99	1.82	3.26	11.47	2.65	2.4	6.43	0.76	2.72	2.83	1.35	0	0.64
chr16	3022852	3022852	-	0.43	0.68	1.29	0.48	0.54	1.28	0.45	0.5	0.65	0.07	0.18	0.29	0.12	0.14	0.12
chr1	209783571	209783571	-	1.74	4.87	6	0.75	1.99	2.37	1.17	2.4	6.09	14.15	0.4	1.69	0.17	0.52	0.96
chr19	2226765	2226765	+	0.87	1.14	0.5	0.53	0.61	0.45	0.23	0.54	0.62	0.08	0.16	0.47	0.04	0.23	0.08
chr17	63550745	63550745	+	0.17	0.62	0.57	0.44	0.52	0.29	0.22	0.18	0.25	0.21	0.15	0.29	0.08	0.08	0.03
chr20	23370394	23370394	+	4.78	2.66	1.67	3.56	3.1	1.46	2.61	2.16	5.42	1.18	0.85	0.84	0.07	0.19	0.96
chr1	229635673	229635673	+	2.24	2.53	3	2.63	1.41	1.87	1.24	1.66	0.6	0.92	1.48	1.45	0.41	0.39	0.79
chr6_GL000255v2_alt	2920024	2920024	-	5.77	2.66	8	1.64	1.55	4.81	2.72	1.87	9.93	1.47	2.31	0.63	0.34	0.34	0.54
chr19	55578633	55578633	-	4.65	3.6	1.16	1.64	0.91	1.64	1.33	1.95	1.67	1.77	0.4	0.89	0.67	0.42	0.25
chr1	50969803	50969803	+	2.18	0.69	1.37	0.63	0.84	0.64	0.62	0.67	1.48	0.59	0.14	0.45	0.06	0.18	0.15
chr4	83283455	83283455	-	10.95	2.92	5	5.75	9.31	1.09	1.63	1.8	6.77	1.77	2.96	2.02	0	0	0
chr19	10930121	10930121	+	1.19	0.72	1.85	0.39	0.48	0.55	0.48	0.8	0.48	0.49	0.31	0.4	0.06	0.17	0.32
chr7	155462677	155462677	+	1.31	1.79	1.7	0.94	0.79	0.92	0.91	0.56	0.36	0.76	0.48	0.63	0.38	0.45	0.3
chr1	229594329	229594329	-	2.08	3.14	4.33	2.3	1.08	1.84	1.13	2	0.57	1.03	1.09	0.86	0.52	0.67	0.67
chr19	40576865	40576865	+	7.47	2.21	10	0.66	8.14	2.18	2.17	8.41	6.09	3.54	6.92	2.53	1.57	1.55	1.44
chr17	48997873	48997873	+	0.97	1.37	1.06	0.7	0.64	0.59	0.52	0.29	1.04	0.63	0.41	0.54	0.03	0.11	0.07
chr10	13209233	13209233	+	8.96	3.98	11.99	1.17	5.23	2.34	5.98	3.2	6.09	5.31	0.82	3.04	0.51	0	1.44
chr1	36286664	36286664	+	1.47	1.33	1.92	1.84	1.22	1.09	0.96	1.26	1.42	1.04	0.32	0.7	0.18	0.32	0.26
chr12	109085994	109085994	+	1.99	3.48	1.75	2.46	2.22	2.59	1.43	1.33	1.46	0.52	1.48	1.14	0.34	0.33	0.38
chr8	143916967	143916967	-	1.99	2.49	2.33	1.06	3.16	2.46	1.47	0.76	0.87	1.77	0.66	0.31	0.67	0.26	0.54
chr20	32437649	32437649	+	1.56	2.28	1.38	1.05	4.19	0.68	0.74	2.4	1.65	1.77	0.46	0.56	0.18	0.16	0
chr1	113912873	113912873	+	0.8	1.06	1.27	0.31	0.58	0.76	0.15	0.9	0.62	0.13	0.09	0.08	0.07	0.05	0.08
chr14	104714695	104714695	+	1.19	2.1	1.07	1	0.78	0.89	1.81	0.73	0.81	1.33	0.41	0.32	0.19	0.13	0.08
chr16	19706781	19706781	-	1.61	2.19	4.25	0.75	1.1	0.63	0.5	0.6	3.25	0.74	0.66	0.42	0.49	0.36	0.72
chr19	17726823	17726823	+	5.54	5.06	6.82	3.97	4.26	3.75	4.27	3.3	4.47	3.98	1.88	3.6	1.32	1.28	1.49
chr14	105142205	105142205	-	4.31	3.15	3.37	1.93	3.3	3.44	2.45	2.25	4.23	1.06	1.76	2.36	0.19	0.66	0.22
chr17	41822460	41822460	+	5.71	5.85	5.78	3.14	3.81	3.37	2.67	2.8	3.8	1.5	1.44	1.03	0.35	0.31	0.43
chr6_GL000252v2_alt	2880469	2880469	+	6.92	7.22	6.06	5.81	4.07	4.98	5.5	3.36	4.79	5.24	3.65	2.87	1.51	1.46	1.79
chr1	151406092	151406092	-	5.12	1.93	2.82	4.38	2.04	1.84	2.77	2.22	1.25	1.36	1.81	0.78	0.17	0.7	0.58
chr17	75128938	75128938	+	3.83	5.97	7.75	2.93	3.66	4.01	4.28	1.87	3.05	5.31	1.65	1.85	0.52	0.9	0.96
chr16	69366910	69366910	-	1.34	1.84	1.6	0.46	0.91	0.79	0.45	0.71	1.47	0.34	0.41	0.28	0.14	0.42	0.22
chr1	9265276	9265276	+	14.14	14.93	19.32	8.21	10.03	22.57	6.12	9.61	10.44	4.72	9.14	3.92	2.12	1.45	1.85
chr17	15975002	15975002	+	2.49	2.49	1	3.05	0.85	0.66	11.42	0.93	1.25	0.71	0.66	0.76	0.9	0.47	0
chr5	150051779	150051779	+	0.36	0.94	0.72	0.32	0.32	0.25	0.25	0.19	0.38	0.18	0.18	0.05	0.16	0.17	0.07
chr15	101305008	101305008	-	2.87	2.96	3.38	1.9	1.29	1.16	1.34	1.43	1.13	0.75	0.86	0.8	0.3	0.37	0.48
chr7	127583123	127583123	-	1.55	2.12	1.43	0.88	1.74	0.76	0.87	1.09	1.11	0.71	0.59	0.64	0.4	0.27	0.31
chr15	70796606	70796606	-	7.68	10.43	5.71	3.79	5.53	4.23	4.43	2.4	5.42	3.79	3.29	1.69	0.45	0.36	0.32
chr12	120739523	120739523	+	1.24	1.19	3	0.63	1.33	0.49	1.63	0.87	1.08	0.88	1.13	0.81	0.67	0	0.11
chr12	53506266	53506266	+	1.82	2.14	1.59	1.77	1.74	1.46	1.33	1.09	1.27	1.03	0.49	0.67	0.24	0.19	0.05
chr5	173232515	173232515	-	1.08	1.45	1.56	1.48	1.43	1.15	1.63	1.53	0.97	0.57	0.6	0.34	0.11	0.14	0.12
chrX	117909910	117909910	-	6.97	9.29	8	6.16	1.55	3.28	1.63	6.61	4.06	1.77	1.48	3.71	3.37	0.62	1.44
chr15	75598291	75598291	-	1.27	1.19	0.56	1.14	0.51	0.42	0.35	0.56	0.49	0.51	0.55	0	0	0.12	0.58
chr17	17158587	17158587	+	1.61	1.8	2.64	1.43	1.4	1.19	1.09	1.98	1.35	1.24	1.3	0.57	0.28	0.33	0.84
chr15	70832674	70832674	-	1.65	1.29	1.33	1	0.82	0.86	0.36	0.62	0.48	0.43	0.53	0.34	0.28	0.25	0.18
chr22	20997866	20997866	+	1.78	1.94	1.67	1.26	0.55	1	0.52	0.71	0.32	0.27	0.37	0.62	0.43	0.31	0.26
chr19	16518683	16518683	-	4.01	3.61	3.73	3.24	2.16	3.55	2.59	3.48	3.18	1.25	1.31	0.76	0.2	0.2	0.4
chr13	44434167	44434167	-	1.03	1.01	2.31	1.86	1.47	1.68	0.65	1.2	0.98	1.09	0.66	0.54	0.39	0.26	0.27
chr15	60005576	60005576	+	4.65	4.43	3.55	2.11	2.52	3.06	3.81	3.6	3.25	2.27	4.45	1.01	0.13	0	1.08
chr7	27141937	27141937	-	0.88	1.28	1.03	0.55	0.69	0.36	0.27	0.88	0.77	0.36	0.27	0.24	0.12	0.1	0.12
chr1	172442681	172442681	-	1.05	1.05	1.75	0.57	0.48	0.28	0.26	0.4	0.28	0.27	0.4	0.22	0.1	0.24	0.13
chr19	55602881	55602881	+	3.19	5.04	2.8	2.3	1.33	1.09	0.93	1.31	0.68	0.71	0.71	0.22	0.39	0.58	0.38
chr1	32207699	32207699	+	1.09	2.18	1.71	0.58	1.6	2.18	1	1.08	0.9	0.42	1.32	0.56	0.22	0.22	0.33
chr4	766149	766149	+	5.75	3.98	2.87	2.96	2.68	2.18	3.44	5.4	2.19	3.03	3.95	1.01	1.35	0.68	0.29
chr7	150398104	150398104	+	2.65	3.98	4.57	3.01	2.91	2.18	1.17	4.5	1.13	2.12	1.24	4.55	0	1.03	0.62
chr4	6642235	6642235	+	1.05	1.1	0.95	0.76	0.86	0.95	0.72	0.59	0.62	0.37	0.27	0.2	0.09	0.08	0.09
chr17	43769211	43769211	-	2.12	2.36	2.86	0.5	1.02	0.98	1.02	0.44	2.03	0.39	0.36	0.4	0.14	0.08	0.12
chr21	45556239	45556239	+	4.38	1.99	1.71	3.7	3.1	0.78	2.17	1.8	4.74	0.2	1.15	0.2	0.48	0.48	0.26
chr15	40955842	40955842	+	4.09	4.6	3.73	3.41	1.7	3.28	2.85	4.8	2.61	1.42	0.64	0.77	0.22	0.41	0.12
chr10	72275102	72275102	+	1.14	1.4	1.98	1.39	1.07	1.16	0.93	1.26	1.19	0.68	0.75	0.8	0.3	0.34	0.37
chr1	226895798	226895798	+	1.36	1.33	1.87	1.41	1.3	1.29	0.52	1.2	0.71	0.71	0.72	0.56	0.15	0.17	0.22
chr1	151286524	151286524	+	3.53	3.87	3.89	3.28	2.55	2.89	2.36	1.8	2.45	1.47	1.63	1.42	0.57	0.89	0.67
chr17	81558817	81558817	-	1.12	1.27	1.44	0.63	1.38	1	0.65	0.9	0.6	0.77	0.6	0.42	0.22	0.24	0.27
chr12	125025580	125025580	+	1.29	1.83	0.63	0.51	0.81	1.82	0.88	0	0.99	1.77	0.4	0.14	0.28	0.3	0.16
chr1	42807323	42807323	-	1.77	1.12	2	0.96	1.03	0.76	0.2	0.53	1.13	0.47	0.38	0.22	0.14	0.17	0
chr10	75399111	75399111	-	0.84	0.98	1.25	0.44	0.55	0.62	0.39	0.81	0.52	0.37	0.33	0.25	0.16	0.24	0.24
chr17	56833092	56833092	-	5.64	6.97	3	3.56	4.65	19.66	4.57	7.21	2.11	12.38	3.29	1.52	1.18	0.78	1.15
chr2	172088341	172088341	+	3.36	1.92	3.71	2.33	3.78	2.03	1.81	1.5	1.76	3.29	0.99	2.53	0.26	0.39	0.64
chr14	103705714	103705714	-	2.77	4.43	5.5	2.96	2.2	3.46	2.85	2.06	4.06	7.08	0.22	1.77	0	0	0.72
chr20	31722253	31722253	-	3.76	3.89	4.92	4.81	1.81	3.04	3.71	3.75	1.77	1.63	0.72	2.1	0.45	0.63	0.96
chr5	181223764	181223764	+	1.23	1.8	2.92	0.69	0.45	0.41	0.88	0.83	1.16	0.12	0.88	0.34	0.3	0.52	0.31
chr3	196886349	196886349	+	5.97	7.97	21.99	5.47	2.33	2.18	0.72	3.6	5.87	1.33	5.44	0.51	0.34	2.33	0.29
chr9	127886581	127886581	-	0.63	0.81	0.84	0.93	0.62	0.57	0.77	0.67	0.27	0.42	0.33	0.43	0.28	0.28	0
chr3	47846678	47846678	+	1.24	1.58	1.63	1.22	0.98	0.89	1.05	1.21	0.95	0.73	0.62	0.58	0.23	0.32	0.43
chr4	1248691	1248691	-	1.99	7.3	5	1.41	0.58	0.61	1.63	2.4	1.62	2.65	1.73	0.81	1.01	1.55	0.72
chr19	35937109	35937109	+	5.31	2.66	2	0.82	2.79	0.73	1.63	2.4	6.77	1.18	0.49	1.82	0.43	0.58	0.54
chr14	53950339	53950339	-	4.58	12.39	14.66	3.28	6.4	3.12	13.05	2.85	4.74	2.88	1.09	3.04	0.81	1.16	0.36
chr5	100535684	100535684	+	1.14	4.65	2.75	1.92	1.63	1.46	1.86	0.84	0.27	1.42	0.82	0.84	0.21	0.1	0.41
chr1	205810831	205810831	-	1.99	2.66	3.5	1.48	1.16	0.76	0.98	0.84	1.16	1.13	0.99	0.18	0.42	0.35	0.58
chr16	2276322	2276322	-	1.47	3.05	0.9	0.35	1.74	2.09	1.3	1.04	1.58	0.98	0.58	0.42	0.28	0.24	0.27
chr1	109214845	109214845	+	1	0.89	2.33	0.62	0.78	0.96	0.41	2.1	0.27	0	2.96	0.56	0	0	0
chr22	46536248	46536248	-	4.98	13.72	6.8	3.08	2.2	1.82	4.08	2.23	8.57	2.43	5.93	1.01	1.01	0.93	1.92
chr14	69054097	69054097	-	8.06	5.04	8.44	4.71	4.75	3.59	5.26	6.33	4.27	3.35	2.96	3.04	1.35	1.27	2.76
chr22	24166896	24166896	+	1.53	1.48	2.67	1.64	0.72	0.64	1.37	0.69	1.35	0.79	0.49	0.97	0.51	0.14	0.22
chr16	46956934	46956934	-	1.63	1.99	1.64	0.88	0.58	3.28	0.36	0.55	0.41	0.56	0.99	0.37	0.15	0.05	0.1
chr17	59946907	59946907	+	1.66	1.18	3	1.03	2.09	0.96	0.13	1.37	3.16	1.93	0.79	1.16	0.46	0.08	0.11
chr7	100707311	100707311	+	1.76	2.5	2	1.74	1.34	1.53	0.87	1.07	1.32	0.87	0.72	0.54	0.13	0.23	0.23
chr8	33548238	33548238	-	1.85	1.71	2	2.19	1.16	1.25	0.33	0.96	4.06	0.88	0.28	0.76	0.1	0	0.36
chr19	10316322	10316322	-	0.9	1	2.12	0.4	0.85	1.09	0.29	0.48	0.62	0.25	0.29	0.54	0.12	0.36	0.17
chr2	237085889	237085889	+	14.93	26.55	15.99	4.11	10.47	21.85	8.16	18.02	5.42	7.08	6.92	5.06	2.92	3.1	7.2
chr12	103934079	103934079	+	0.53	0.62	0.34	0.21	0.29	0.39	0.24	0.55	0.28	0.26	0.24	0.13	0.11	0.1	0.07
chr1	182599132	182599132	-	3.62	2.9	3.23	1.74	1.4	2.18	1.22	1.5	2.13	2.25	0.84	0.29	0.17	0.19	0
chr1	229594921	229594921	-	3.76	7.19	4.47	2.63	5.12	4.81	4.89	2.1	2.5	2.33	2.15	1.09	1.06	1.12	1.23
chr10	132205178	132205178	+	1.21	2.17	2.12	1.26	1.25	0.71	1	0.84	1.11	0.74	0.62	0.19	0.49	0	0.15
chr17	3812575	3812575	-	1.49	2.8	1.38	0.77	1.16	1.24	0.54	0.6	1.35	0.35	0.36	0.23	0.32	0.11	0.19
chr18	75288621	75288621	+	3.13	5.31	2	1.23	2.71	3.5	1.09	0.8	1.13	1.11	0.25	0.76	0.84	0.78	0.54
chr1	19328941	19328941	+	3.67	3.86	3.81	3.2	3.2	2.13	3.03	2.16	2.26	2.88	3.32	1.06	0.76	0.84	0.52
chr14	24194763	24194763	-	0.59	0.4	0.8	0.22	0.46	0.36	0.16	0.18	0.29	0.27	0.17	0.12	0.04	0.11	0.22
chr9	91409476	91409476	-	3.15	5.31	4.4	2.87	1.4	4.37	2.72	0.84	2.93	4.42	0.37	1.69	0.67	0.19	1.44
chr19	1986296	1986296	-	1.88	2.29	3.65	1.49	1.64	1.72	1.66	1.45	1.97	0.8	0.79	0.89	0.27	0.3	0.39
chr17	40123304	40123304	+	0.77	1.13	0.64	0.61	0.24	1.13	0.65	0.45	0.63	0.23	0.42	0.44	0.21	0.18	0.13
chr2	232857053	232857053	+	3.24	2.32	3	1.64	1.55	1.75	3.26	0.96	1.08	0.88	0.99	0.61	0	0	0.21
chr1	29148329	29148329	-	0.36	0.8	0.44	0.59	0.2	0.4	0.14	0.25	0.17	0.1	0.02	0.11	0	0.08	0.06
chr5	138187409	138187409	+	1.92	1.93	1.78	2.46	1.98	0.99	1.2	2.2	1.58	1.33	0.89	0.1	0.4	0.47	0.52
chr20	50192019	50192019	+	0.83	1.26	1.05	0.62	0.48	0.66	0.47	0.55	0.96	0.21	0.3	0.3	0.19	0.17	0.19
chr17	81665379	81665379	-	5.35	6.94	6.55	2.94	4.65	4.61	2.45	3.19	3.42	1.41	1.35	1.58	0.75	1.05	1.03
chr9	131579424	131579424	-	2.05	2.66	1.67	3.58	1.88	3.06	1.76	3.2	2.98	2.25	1.28	0.7	0.28	0.33	0.32
chr19	46756514	46756514	+	8.74	7.84	4.33	3.64	3.66	4.37	3.4	4	4.16	2.06	4.15	2.02	1.07	0.62	1.7
chr14	19301782	19301782	-	4.98	4.13	3.23	1.64	2.91	1.38	6.93	3.9	3.01	0.93	1.21	1.92	0.61	0.45	0.56
chr6	98836091	98836091	+	4.65	3.98	10	4.52	2.33	2.03	0.36	1.5	0.75	0.79	1.98	0.2	1.69	1.16	0.36
chr11	129869892	129869892	-	1.61	2.32	1.5	1	1.09	1.6	0.86	1.31	1.86	0.63	0.56	0.67	0.22	0.18	0.3
chr19	1912748	1912748	+	1.18	1.09	0.89	1.39	0.16	0.84	1.27	0.26	0.75	0.95	0.54	0.22	0.22	0.28	0.07
chr15	89625312	89625312	+	3.82	4.34	4.71	3.97	4.65	3.36	4.66	3.95	2.08	1.3	3.46	1.24	0.86	1.94	0.32
chr17	76725729	76725729	-	1.57	2.09	1.43	1.23	0.87	2.28	0.82	0.69	1.62	0.39	0.59	0.67	0.54	0.22	0.24
chr6	52404330	52404330	+	6.47	2.66	7	1.64	0.58	1.31	0.82	9.61	4.06	1.77	1.98	0.67	0.11	0.39	0.29
chr10	95875452	95875452	-	6.37	6.2	5.6	4.27	2.2	1.4	0.87	2.57	3.79	2.27	1.98	0.81	0.94	1.55	0.58
chr12	67306217	67306217	+	1.86	1.86	1.37	1.26	1.52	1.57	2.12	0.8	1.15	0.79	0.82	0.35	0.25	0.1	0.11
chr7	76482858	76482858	+	5.23	7.52	7.33	5.26	2.62	4.01	2.94	1.2	2.71	1.77	0.77	1.35	1.01	2.71	0.86
chr1	26469018	26469018	+	3.61	2.84	0.87	1.64	1.94	1.01	1.43	1.8	1.16	0.83	0.45	3.71	0.08	0	0.25
chr18	12325181	12325181	+	0.62	0.53	0.64	0.26	0.26	0.29	0.3	0.33	0.36	0.17	0.26	0.16	0.15	0.14	0.08
chr7	45715171	45715171	+	2.86	5.04	4.4	1.31	1.94	2.55	0.72	2.4	2.71	0.66	1.73	1.11	0.59	0.11	0
chr19	5223015	5223015	-	2.71	3.65	4.8	3.38	3.68	2.68	2.07	2.08	1.57	1.97	1.21	0.97	0.28	0.39	0.45
chr15	40393648	40393648	+	1	2.66	4.33	0.41	0.66	2.18	0	0.98	0.45	0.59	0.49	0.56	0.22	0.23	0.11
chr2	112575242	112575242	+	2.22	5.12	7.75	4.93	2.84	2.25	2.52	1.8	4.43	2.14	3.81	2.12	1.35	0.82	0.96
chr3	48661586	48661586	-	1.19	1.33	2	0.82	1.16	0.7	0.91	0.84	0.74	0.39	0.42	0.4	0.07	0.05	0.25
chr15	90953779	90953779	+	0.41	0.77	0.24	0.33	0.21	0.31	0.26	0.1	0.23	0.28	0.05	0.28	0.04	0.08	0
chr6	143061310	143061310	+	4.18	3.32	4.2	2.26	1.22	1.93	3.5	1.2	3.05	1.53	1.24	1.17	0.57	0.66	0.48
chr3	127621845	127621845	+	7.77	8.47	7.18	6.59	8.01	7.27	5.19	6.34	7.37	4.79	5.15	3.66	1.79	1.39	1.46
chr1	206732796	206732796	+	5.77	6.42	5.59	3.8	3.25	4.73	3.85	2.84	2.37	2.17	2.82	2.53	1.16	0.76	0.81
chr1	1387075	1387075	-	4.46	5.84	6.7	2.67	3.67	4.98	3.02	3.47	3.54	2.43	2.38	1.65	1.05	0.96	0.72
chr22	50289797	50289797	-	1.81	2.71	1.65	2.42	0.72	1.61	2.13	1.7	2.37	0.93	0.95	1.1	0.31	0.24	0.36
chr9	128309382	128309382	-	1.1	1.37	1.33	0.98	0.75	0.76	0.72	0.88	0.66	0.71	0.45	0.31	0.18	0.1	0.18
chr22	41245933	41245933	-	0.93	0.94	0.88	0.99	0.54	0.43	0.48	0.55	0.54	0.46	0.34	0.4	0.07	0.17	0.09
chr3	45547641	45547641	+	5.44	6.54	4.63	1.85	2.33	3.08	2.37	1.85	2.82	1.44	2.16	1.69	1.18	1.34	0.96
chr2	241690039	241690039	+	6.77	4.2	7.33	3.28	2.13	3.5	1.09	4.8	3.61	2.95	2.96	1.35	0.34	0.78	0.96
chr7	100431355	100431355	+	0.65	0.75	0.47	0.58	0.18	0.55	0.27	0.49	0.51	0.14	0.1	0.1	0.07	0.09	0.14
chr19	1010254	1010254	-	1.51	1.33	2.26	1.03	1.09	0.74	0.94	1	1	0.88	0.85	0.83	0.49	0.36	0.38
chr2	96208484	96208484	-	1.03	1.09	1.23	0.58	0.89	0.53	1.38	0.95	0.55	0.56	0.22	0.27	0.19	0.19	0.31
chr15	48878707	48878707	+	0.82	0.48	1.26	0.29	0.5	0.45	0.14	0.29	0.34	0.12	0.1	0.17	0.12	0.07	0.03
chr16	30397480	30397480	+	3.91	3.07	5.36	2.37	1.36	2.4	1.31	1.4	2.05	1.26	0.86	0.9	0.25	0.22	0.31
chr9	137616015	137616015	-	1.35	1.02	1.71	0.68	1.06	1.3	0.75	0.51	0.25	0.97	0.3	0.67	0.09	0.26	0.1
chr17	42192425	42192425	-	0.85	0.41	1.37	0.16	0.47	0.68	0.89	0.09	0.34	0	0.19	0.25	0.19	0.11	0.3
chr17	47975163	47975163	+	3.68	1.66	2.15	1.64	1.57	1.52	1.33	1.73	1.84	1.08	0.94	0.61	0.14	0.6	0.66
chr20	46350387	46350387	-	0.71	0.71	0.97	1.03	0.48	0.86	0.59	0.38	0.44	0.76	0.28	0.31	0.1	0.18	0.18
chr2	20447587	20447587	+	2.94	3.58	3.49	2.53	2.12	2.52	2.75	2.16	2.91	2.35	1.63	1.36	0.37	0.39	0.52
chr15	98958230	98958230	+	4.38	1.18	3.6	1.64	2.09	3.06	1.09	1.6	9.48	0.66	0.74	1.62	0.54	0.22	0.36
chr1	20704677	20704677	-	3.19	3.32	2	2.65	1.86	2.03	2.8	1.35	2.19	1.99	1.06	0.37	0.22	0.26	0.12
chr12	2888327	2888327	+	1.38	2.29	2.2	1.29	1	1.81	1.25	0.75	1.15	0.66	0.58	0.58	0.16	0.3	0.19
chr3	14113059	14113059	-	3.14	2.09	1.54	1.77	1.41	1.59	1.29	1.63	1.86	0.82	0.96	0.63	0.27	0.48	0.47
chr6_GL000252v2_alt	2880292	2880292	+	4.53	4.88	7.29	5.06	3.07	4.97	3.62	4.48	6.19	2.86	2.47	1.77	0.63	0.68	0.79
chr17	80964808	80964808	+	2.12	2.47	4	0.82	4.19	3.55	0.82	0.8	1.35	0.76	1.13	1.01	0.67	0.31	0.48
chr2	177221688	177221688	+	1.62	1.12	1.2	1.26	0.39	0.71	1.15	1.47	0.39	0.22	0.49	0.34	0.03	0	0.05
chr19	16878587	16878587	+	1.63	3.2	2.5	1.28	1.54	1.87	1.06	1.8	1.08	0.92	0.87	0.97	0.5	0.57	0.64
chr16	85661280	85661280	+	1.29	2.3	0.76	0.36	0.9	1.53	0.77	0.68	0.62	0.94	0.05	0.61	0.34	0.16	0.22
chr19	49118759	49118759	-	2.49	3.48	4.66	3.28	2.2	6.55	1.9	1.72	3.16	2.02	0.99	0.81	0.45	0.55	0
chr15	101235271	101235271	-	1.79	3.45	2.36	1.97	2.91	1.34	0.82	2.1	1.16	0.66	1.19	0.79	0.74	0.78	0.29
chr16	1938934	1938934	-	2.99	5.31	5.27	2.85	2.58	4.07	1.63	3.05	2	2.02	1.57	1.06	0.47	0.66	0.83
chr5	133959738	133959738	-	6.81	7.58	7.54	4.8	3.62	4.84	3.04	2.94	3.36	1.95	1.57	1.51	0.82	0.73	0.52
chr11	119335667	119335667	+	1.38	2.14	0.73	1.13	0.53	0.59	0.86	0.89	0.51	0.72	0.29	0.22	0.42	0.28	0.27
chr5	176596458	176596458	-	1.2	1.69	1.52	1.89	2.08	1.19	0.51	0.95	0.9	0.56	0.82	0.34	0.26	0.52	0.25
chr17	41802187	41802187	-	1.35	1.86	0.78	0.76	0.98	0.69	0.37	0.83	0.54	0.43	0.33	0.31	0.32	0.09	0.09
chr16	346649	346649	-	1.74	0.71	0.91	0.85	0.51	0.73	1.25	0.5	0.45	0.69	0.49	0.59	0.13	0.19	0.14
chr15	90271463	90271463	+	4.93	5.27	4.72	2.85	2.35	2.12	1.85	2.36	2.71	1.11	1.28	0.9	0.37	0.42	0.42
chr17	82601837	82601837	+	13.84	17.16	11.39	7.83	9.61	10.13	9.24	13.06	11.01	6.36	6.84	5.61	3.41	2.76	2.71
chr11	405866	405866	-	0.55	0.82	0.54	0.29	0.25	0.48	0.36	0.33	0.18	0.16	0.11	0.1	0.07	0.12	0.14
chr1	109620116	109620116	+	1.55	2.66	1.6	0.88	1.28	0.41	0.93	1.2	1.16	1.77	1.32	0.14	0.34	0.39	0.72
chr3	133588082	133588082	+	1.03	0.96	0.77	0.93	0.91	0.62	0.23	0.6	0.48	0.53	0.22	0.51	0.15	0.32	0.13
chr7	42937409	42937409	+	0.46	0.7	0.82	0.18	0.4	0.44	0.26	0.26	0.29	0.1	0.09	0.18	0.1	0.08	0.18
chr7	73435742	73435742	+	20.41	9.74	6.33	2.24	3.62	2.37	0.86	1.92	2.56	1.94	0.82	0.93	0.59	0.72	0.3
chr12	6750811	6750811	-	18.04	17.74	13.55	34.49	15.27	10.65	16.31	15.61	16.25	8.85	3.18	7.33	3.82	2.55	4.32
chr7	5370710	5370710	-	5.38	4.57	5.81	3.09	3.17	3.57	2.72	3.33	4.26	4.02	1.64	1.58	1.06	1	0.92
chr1	1217110	1217110	-	2.95	3.81	2.82	2.55	2.62	2.91	1.36	2.03	1.51	0.86	0.96	1.22	0.23	0.23	0.09
chr20	63735801	63735801	+	4.98	6.86	2.8	3.28	2.33	2.73	2.28	1.64	3.25	1.77	0.99	2.31	0.81	1.27	1.33
chr1	155738367	155738367	+	1.47	1.9	1.51	1.37	0.77	0.66	0.73	0.51	0.34	0.36	0.39	0.63	0.09	0.12	0.17
chr1	22030520	22030520	+	1.13	0.97	1.86	1.4	0.58	0.49	0.93	1.64	1.49	0.34	0.74	0.4	0.07	0.39	0.27
chr15	74544199	74544199	+	4.54	4.78	10.16	4.18	3.49	8.5	3.36	5.2	4.78	2.51	2.68	1.59	1.21	1.16	1.18
chr8	142736749	142736749	+	0.78	0.66	0.16	0.23	0.42	0.44	0.21	0.23	0.44	0.27	0.18	0.15	0.07	0.13	0.18
chr1	227748108	227748108	+	3.27	3.39	3.65	1.84	1.87	1.81	1.86	1.44	2.06	1.01	0.7	0.48	0.18	0.23	0.21
chrX	153076301	153076301	-	4.6	2.43	1.38	4.31	0.83	0.92	1.63	2.4	1.35	5.31	1.48	0.55	0.88	0.78	0.18
chr15	73302786	73302786	+	7.82	3.47	7	2.91	2.26	1.82	1.9	1.65	1.35	1.21	1.05	0.61	0.21	0.12	0.45
chr20	35303941	35303941	-	1.04	0.56	0.92	0.39	0.44	0.46	0.44	0.63	0.51	0.17	0.26	0.24	0.15	0.14	0
chr17	48623031	48623031	-	1.31	1.62	1.45	0.59	0.88	1.24	0.89	0.74	1.09	0.81	0.56	0.53	0.19	0.31	0.55
chr11	102229786	102229786	+	1.99	2.66	2.75	0.35	1.07	0.89	0.74	0.8	1.02	0.88	0.35	1.39	0.17	0.16	0.18
chr19	50798575	50798575	-	0.61	0.75	0.7	0.41	0.49	0.46	0.39	0.45	0.4	0.29	0.3	0.28	0.11	0.19	0.18
chr15	84783996	84783996	+	1.44	1.42	2.27	1.23	0.61	1.01	0.5	1.2	0.97	1.3	0.31	0.34	0.17	0.42	0.38
chr14	104714680	104714680	+	1.04	1.94	1.65	0.74	0.83	0.39	1.43	0.46	0.8	1.18	0.76	0.3	0.04	0.06	0.07
chr19	49651327	49651327	+	5.23	4.84	5.8	4.43	3.08	4.64	4.23	3.56	4.8	3.45	2.41	3.54	0.82	1.36	1.08
chr21	32314752	32314752	-	5.55	5.11	16.56	4.76	3.34	4.54	4.3	3.86	2.71	3.03	4.74	2.02	0.6	1.02	1.44
chr1	27850295	27850295	+	1.77	2.89	1.91	1.17	1.12	1.23	0.96	1.22	1.03	0.92	0.76	0.74	0.22	0.36	0.13
chr9	93678492	93678492	+	1.36	1.33	0.67	0.41	0.58	0.82	0.15	0.53	0.39	0.15	0.44	0.2	0.04	0.12	0.08
chr16	30656075	30656075	+	1.06	0.96	0.9	0.28	0.69	0.5	0.47	0.45	0.4	0.41	0.56	0.38	0.14	0.06	0.12
chr9	136840749	136840749	+	2.56	3.09	4.05	2.08	2.81	3.05	2.35	2.35	1.37	1.62	1.94	1.41	0.45	0.61	0.6
chr9	37440691	37440691	-	2.12	9.29	3.6	3.01	6.98	2.18	1.38	1.44	1.81	1.55	1.48	0.58	0.31	0.31	0.32
chr20	63981133	63981133	+	1.99	2.32	2.8	1.23	0.73	3	1.22	1.37	0.9	0.39	0.85	0.51	0.54	0.62	0.29
chr12	132720940	132720940	+	5.38	5.39	6.1	4.67	4.57	4.37	3.89	4.23	4.32	2.78	1.76	2.39	0.77	0.89	0.8
chr1	234609307	234609307	-	0.25	0.19	0.47	0.17	0.11	0.19	0.14	0.22	0.26	0.33	0.21	0.28	0.12	0.06	0.05
chr14	73219616	73219616	+	1.58	2.53	2.33	1.37	1.74	0.74	0.62	0.71	2.22	1.26	0.59	1.64	0.11	0.21	0.34
chr10	49524232	49524232	-	4.98	2.99	1.33	2.74	4.07	0.82	1.09	1.2	1.02	0.2	1.73	2.02	1.01	0.39	0
chr7	2250991	2250991	+	0.34	0.41	0.44	0.42	0.34	0.46	0.34	0.23	0.2	0.38	0.18	0.19	0.05	0.01	0.09
chr6	35426655	35426655	+	14.6	13.77	13.49	8.39	6.63	12.56	5.38	8.56	11.6	4.78	5.49	7.69	3.6	3.2	3.02
chr19	1597364	1597364	-	1.99	1.45	1.18	0.99	2.33	0.52	0.98	1.42	1.05	0.15	0.71	0.9	0	0.16	0.21
chr3	15073723	15073723	-	4.65	3.98	2.91	6.98	1.16	4.37	3.67	1.2	2.44	0.54	0.66	1.26	0.51	0.19	0.82
chr16	11345710	11345710	+	1.29	3.1	1.73	0.7	1.12	1.47	1.09	1.2	1.05	0.74	0.41	1.01	0.21	0.43	0.23
chr17	2698355	2698355	-	0.64	0.75	0.62	0.51	0.56	0.71	0.39	0.66	0.65	0.59	0.21	0.23	0.11	0.09	0.16
chr3	14141768	14141768	+	2.56	1.84	2.1	0.78	1.24	1.25	0.52	1.13	1	0.88	0.79	0.48	0.51	0.33	0.37
chr1	52857128	52857128	+	1.99	2.1	1.82	1.44	1.25	1.7	0.93	0.96	2.37	1.13	0.66	0.55	0.29	0.17	0.14
chr14	23098023	23098023	+	0.55	0.85	1.33	0.47	0.52	0.2	0.2	0.75	0.16	0.18	0.25	0.31	0.18	0.21	0.27
chr8	79765575	79765575	-	0.77	1.28	1.38	1.15	0.61	0.64	0.37	0.74	0.56	0.33	0.15	0.18	0.11	0.12	0.09
chr16	88631316	88631316	+	3.06	2.84	5	2.05	1.89	2.87	1.33	1.2	1.35	4.72	0.56	0.64	0.45	0.24	0.48
chr3	14158427	14158427	-	1.16	1.02	1.38	0.96	0.87	1.09	0.22	0.66	0.85	0.41	0.69	0.3	0.18	0.05	0.36
chr19	1206873	1206873	+	5.42	8.29	10.23	5.43	5.12	5.25	4.89	5.44	6.56	3.61	3.61	2.51	1.88	1.69	2.25
chr2	112528971	112528971	+	1.54	2.16	1.64	1.15	0.83	1.56	1.17	1.6	1.11	0.68	0.54	0.54	0.34	0.42	0.41
chr3	101677096	101677096	+	2.72	2.8	2	2.37	1.9	1.94	0.98	1.2	1.35	0.88	2.17	0.59	0.31	0.39	0.58
chr10	102139520	102139520	+	2.87	2.72	3.94	3.28	2.05	3	2.39	3.22	2.08	2.55	0.89	1.37	0.59	0.75	0.65
chr3	52488293	52488293	+	1.72	1.25	2.6	0.78	0.64	0.87	0.6	0.96	0.95	0.59	0.35	0.32	0.27	0.13	0.11
chr7	149455945	149455945	-	1.18	1.41	1.68	0.82	0.99	1.09	1.18	1.04	0.8	0.51	0.54	0.64	0.35	0.32	0.33
chr1	81990900	81990900	+	4.18	4.87	7	1.01	3.1	1.2	1.19	1.92	1.35	3.54	1.78	0.51	0.45	1.09	0.62
chr17	82615889	82615889	-	0.69	1.19	0.84	0.84	0.4	0.75	0.61	1.01	0.44	0.34	0.15	0.35	0.21	0	0.28
chr16	28098152	28098152	-	0.82	1.15	1	0.8	0.9	0.84	0.63	0.31	1.14	0.52	0.28	0.32	0.1	0.17	0.29
chr19	32969100	32969100	-	1.33	2.16	4	2.05	1.16	0.77	0.98	1.95	1.48	1.33	1.55	0.47	0.09	0.36	0.89
chr16	28286221	28286221	-	0.91	0.85	1.53	0.51	0.74	1	0.93	0.8	0.68	0.59	0.56	0.51	0.25	0	0
chr10	101003744	101003744	+	1.56	2.35	4.28	2.46	0.68	1.01	0.68	0.77	1.44	0.82	0.8	0.78	0.67	0.62	0.51
chr11	65598370	65598370	-	2.44	4.98	7.11	2.52	2.59	4.53	2.61	2.7	2.07	1.53	1.86	3.15	0.79	1.31	1.06
chrX	150768682	150768682	-	9.35	11.9	11.58	7.27	8.19	7.74	4.89	8.67	7.53	3.72	3.92	5.41	1.81	2.1	1.97
chr1	19328769	19328769	+	0.76	1.07	1.54	0.63	0.53	0.49	0.54	0.46	0.36	1.06	0.39	0.21	0.11	0.27	0.2
chr16	584031	584031	+	2.94	4.68	2.57	2.64	2.27	1.94	3.26	3.26	2.64	1.27	1.07	0.89	0.39	0.38	0.84
chr1	1255096	1255096	-	0.87	1.74	0.95	3.12	0.98	0.95	0.74	1.29	0.87	0.35	0.42	0.48	0.05	0.19	0.14
chr9	34635625	34635625	-	1.32	1.61	1.69	1.26	1.19	1.27	1.11	1.18	1.46	0.67	0.74	0.61	0.16	0.19	0.18
chr6	89635550	89635550	-	1.49	4.87	2.89	1.01	1.55	1.29	1.17	1.5	2.51	1.57	0.86	0.43	0.24	0.33	0.77
chr19	19505702	19505702	+	0.92	1.19	1.5	3.28	0.7	1.34	1.22	0.69	0.49	0.71	0.25	0.14	0.22	0.09	0.32
chr17	82442840	82442840	-	2.8	2.88	2.95	1.37	2.33	1.95	1.11	1.44	2.37	0.97	0.44	0.66	0.38	0.24	0.72
chr17	4539723	4539723	-	0.52	0.62	0.62	0.43	0.43	0.6	0.34	0.46	0.5	0.23	0.2	0.34	0.11	0.09	0.19
chr19	42248712	42248712	-	1.09	2.1	0.62	0.74	0.23	0.47	0.17	0.52	0.27	0.26	0.42	0.52	0.25	0.11	0.25
chr2	39736958	39736958	-	1.12	3.19	1	0.82	1.16	0.73	0.27	0.4	1.13	0.54	0.79	0.72	0.16	0.22	0.14
chr16	27778957	27778957	+	3.15	2.66	2	0.41	1.16	3.55	2.17	2.1	1.35	0.51	1.73	0.89	0.25	0.65	0
chr8	122953973	122953973	+	0.72	2.66	0.91	0.18	0.7	0.76	0.18	0.84	0.68	0.39	0.56	0.25	0.13	0.08	0.13
chr22	20110983	20110983	+	2.42	2.49	4.66	0.96	2.33	1.75	1.22	0.35	0.6	0.35	0.36	0.81	0.16	0.18	0
chr9	37588790	37588790	-	0.54	0.83	0.72	0.68	0.64	0.6	0.25	0.53	0.64	0.39	0.28	0.32	0.14	0.18	0.16
chr10	133422407	133422407	+	2.49	3.32	0.91	0.82	0.58	0.55	1.9	0.56	0.9	1.29	0.69	0.87	0.53	0.48	0.33
chr1	1400799	1400799	+	1.53	4.76	3	1.03	1.27	1.73	1.63	1.92	1.51	0.82	0.89	0.54	0.25	0.29	0.42
chr10	103445570	103445570	+	2.16	1.54	1.52	1.07	0.87	0.83	1.5	0.8	1.18	0.92	0.45	0.9	0.24	0.33	0
chr5	31538469	31538469	+	3.24	3.6	5.6	2.46	3.88	3.82	1.86	0.93	4.4	1.52	0.74	0.84	0.22	0	0
chr22	19134141	19134141	-	1.87	2.33	3.51	1.68	2.31	2.24	1	1.94	1.86	0.92	0.84	0.51	0.2	0.46	0.59
chr16	29986673	29986673	+	11.8	6.43	3.4	5.16	5.91	4.44	2.68	2.96	4.06	7.52	2.56	1.63	1.39	1.74	1.6
chr3	44926361	44926361	-	1.71	2.41	3.94	1.56	1.47	1.73	1.59	2.44	1.99	0.8	1.38	0.64	0.37	0.69	0.93
chr9	136724473	136724473	+	0.84	1.33	0.8	0.77	0.39	1.09	0.93	2	1.35	0.15	0.99	1.69	0.07	0.26	0
chr19	45712687	45712687	-	1.35	1.71	2.18	0.63	1.16	1.18	0.58	0.37	0.86	0.24	0.29	0.42	0.43	0.28	0.39
chrX	56565002	56565002	+	2.36	2.35	4.5	1.31	3.2	1.64	0.97	2.4	1.59	0.64	0.71	0.4	0.32	0.66	0.6
chr22	49823342	49823342	-	2.1	1.99	1.52	1.17	1	0.71	1.94	1	2.07	1.04	0.66	1.07	0.43	0.24	0.31
chr1	1352534	1352534	+	2.19	4.65	4.66	11.5	5.82	0.78	0.82	1.2	9.48	3.54	0.33	1.26	0.67	0.52	0
chr1	150960806	150960806	+	4.33	5.31	4.73	2.53	2.59	3.28	2.11	3.22	10.49	1.63	1.91	1.38	0.65	0.83	0.86
chr19	1598053	1598053	-	0.15	0.16	0.19	0.14	0.2	0.1	0.28	0.13	0.06	0.03	0.11	0.05	0.08	0.01	0.02
chr1	46285869	46285869	-	1.7	1.43	2.07	0.65	0.86	1.5	1.05	0.7	1.1	0.61	0.43	0.41	0.23	0.26	0.23
chr22	37018669	37018669	-	4.79	5.23	3.26	3.15	2.46	2.68	2.99	1.56	1.84	1.58	1.46	1.38	0.8	0.59	0.94
chr16	69311358	69311358	+	1.99	2.66	2	1.64	0.58	0.55	0	0.6	0.68	0.59	0.66	0.67	1.12	0	0
chr19	2732694	2732694	-	2.19	2.66	2.82	1.72	1.85	1.44	1.96	2.28	1.58	1.77	0.81	0.82	0.59	0.82	0.19
chr13	45985602	45985602	-	4.78	4.25	8.5	1.64	1.74	1.56	1.96	4.2	1.15	1.18	1.98	1.73	0.48	0.62	0.21
chr19	676973	676973	-	3.98	2.12	5.33	3.28	0.39	0.78	0.82	4.8	4.74	1.33	0.33	1.01	0.67	0	0.29
chr10	35569410	35569410	+	0.69	0.9	0.55	0.7	0.95	0.55	0.93	0.52	0.51	0.74	0.62	0.41	0.05	0.18	0.29
chr19	32383055	32383055	+	6.3	2.66	8.66	1.31	0.78	3.28	0.98	0.8	2.26	0.88	0.45	0.2	0.81	0.52	0.86
chr16	1220267	1220267	+	2.49	6.11	4.33	1.09	1.55	2	13.05	2.8	1.52	1.33	1.32	2.02	0.27	0.65	0.32
chr7	1567664	1567664	-	1.42	2.25	1.71	1.16	1.15	1.29	0.82	1.03	1	0.75	0.37	0.62	0.12	0.13	0.18
chr3	194138303	194138303	+	0.52	1.02	1.14	0.9	0.47	0.32	2.28	0.6	0.52	0.66	0.06	0.46	0.18	0.39	0
chr19	2716530	2716530	-	7.47	7.97	3.08	1.64	2.91	2.87	1.63	3.77	2.14	0.76	1.25	1.91	1.5	1.49	0.88
chr5	132934740	132934740	-	3.62	7.08	3.6	3.66	4.3	2.84	3.86	2.4	2.03	1.26	2.34	2.09	1.1	1.03	1.44
chr17	32369868	32369868	+	0.44	1.58	0.77	0.76	0.69	0.66	0.57	0.51	0.52	0.34	0.6	0.22	0.15	0.23	0.06
chr9	132264289	132264289	-	2.79	3.32	2.8	1.64	1.16	2.18	1.09	1.2	0.86	0.59	0.33	0.34	1.35	0.22	0.32
chr5	154891483	154891483	-	1.16	1.63	0.92	1.41	0.63	1.46	0.75	0.44	1.58	0.8	0.55	1.01	0.17	0.12	0.41
chr2	20201830	20201830	-	2.36	4.74	3.55	2.82	1.6	1.59	1.27	2	3.05	0.59	2.47	0.62	0.67	0.52	0
chr9	127731913	127731913	-	0.68	0.75	0.42	0.45	0.63	0.42	0.87	0.39	0.27	0.72	0.22	0.34	0.09	0.12	0.04
chr22	41359435	41359435	+	0.6	0.77	0.74	0.64	0.33	0.31	0.57	0.7	0.08	0.42	0.49	0.2	0.24	0.07	0.09
chr12	122142416	122142416	+	7.84	11.95	4.91	7.16	5.43	5.77	5.48	3.17	5.13	3.77	2.9	1.8	1.41	0.87	0.85
chr16	30369390	30369390	-	3.51	2.53	3.58	2.19	1.42	2.65	2.14	1.71	2.06	1.22	0.88	1.15	0.18	0.23	0.41
chr22	21445309	21445309	+	1.91	3.98	7.2	2.02	1.27	4.1	1.86	2.8	3.09	1.64	2.17	0.79	0.62	0.97	1.15
chr2	86027336	86027336	-	9.73	5.72	5.14	2.92	4.26	4.19	3.01	3.15	3.77	3.79	2.27	2.43	0.11	0.65	0.36
chr1	23751924	23751924	+	3.69	4.95	3.78	3	3.28	3.78	3.15	2.64	2.89	1.97	1.52	1.2	0.65	0.62	0.64
chr4	139511661	139511661	-	2.24	1.45	2	1.52	1.25	1.18	1.79	0.63	0.99	0.74	0.58	0.36	0.32	0.08	0.19
chr17	80210304	80210304	-	1.18	4.31	6.8	1.15	1.16	0.99	0.59	1.2	2.44	1.01	0.76	0.76	0.1	0.28	0.36
chrX	73851158	73851158	-	3	2.7	3.31	2.37	1.96	3.04	1.81	1.9	2.05	1.69	1.41	1.45	0.74	0.7	0.8
chr1	1232631	1232631	+	1.23	1.66	1.21	0.79	0.9	1.28	0.89	0.96	1.26	0.58	0.45	0.41	0.1	0.16	0.12
chr16	74452930	74452930	-	1.77	0.97	1.64	0.66	1.55	0.55	1.22	1.2	0.9	0.44	0.37	0.34	0.1	0.22	0.29
chr5	177211812	177211812	+	2.51	6.31	3.86	1.93	3.49	2.8	1.56	2.03	1.96	1.66	1.18	0.88	0.7	0.56	1.01
chr2	61537987	61537987	-	1.35	1.62	1.04	0.78	0.89	0.78	0.68	1.08	0.61	0.83	0.28	0.24	0.25	0.33	0.08
chr22	26453232	26453232	-	1.27	1.45	1.29	1.03	1.27	0.68	1.06	0.57	1.35	0.94	0.35	0.34	0.21	0.31	0.23
chr17	79784846	79784846	+	5.89	4.22	4.81	1.68	2.36	3.4	2.31	2.2	2.64	1.16	1.23	1.07	0.87	0.75	0.75
chr5	61160055	61160055	-	1.83	3.32	2.91	2.01	0.83	2.46	1.96	2.25	3.84	1.13	0.99	1.26	0.49	0.56	0.42
chr5	180603181	180603181	-	3.92	6.31	2.45	3.28	4.42	3.73	1.04	1.8	1.47	1.93	1.07	1.1	1.12	0.6	0.32
chr17	9023092	9023092	+	2.72	3.98	6.28	4.43	2.62	4.37	2.36	1.8	3.93	4.72	0.71	1.47	0.63	0.78	0.8
chr3	47846329	47846329	+	2.74	3.49	2.78	2.55	2.11	2.11	1.9	2.21	2.06	1.67	1.13	1.06	0.4	0.53	0.54
chr22	26482034	26482034	-	2.6	4.59	6	6.1	2.47	3.03	1.47	1.53	1.62	0.64	0.53	0.64	0.22	0	0.48
chr16	54285165	54285165	-	8.34	16.26	27.99	8.45	7.64	8.52	8.16	7.38	18.95	7.08	7.91	6.27	2.22	2.79	6.05
chr12	48149488	48149488	-	1.19	1.15	1.55	0.63	1.24	1.09	1.12	0.51	0.88	0.69	0.47	0.57	0.15	0.28	0.27
chr22	41197499	41197499	-	6.47	10.62	9	11.5	11.63	6.55	4.89	9.61	9.48	7.08	0	6.07	0.34	1.16	2.16
chr10	46010449	46010449	-	0.45	0.52	0.58	0.76	0.31	0.31	0.19	0.35	0.36	0.13	0.23	0.14	0.01	0.16	0.18
chr1	6621711	6621711	+	1.74	3.41	3	0.82	2.46	1.5	1.27	3	2.51	0.59	1.55	1.29	0.62	0.49	0.55
chr4	17804461	17804461	-	1.12	3.84	2.6	1.49	1.45	2.34	1.36	1.68	0.42	0.41	0.25	0.67	0.04	0	0
chr13	113456305	113456305	-	9.29	6.2	8.5	2.82	6.2	2.81	5.3	4.8	2.71	3.24	0.77	1.52	2.02	1.36	1.03
chr2	74461993	74461993	-	0.65	0.75	0.59	0.63	0.47	0.57	0.59	0.49	0.53	0.52	0.27	0.22	0.14	0.12	0.19
chr12	49330277	49330277	+	3.94	5.15	5.6	4.93	2.33	3.21	1.79	1.8	2.51	2.71	1.68	1.23	0.44	0.52	1.26
chr20	63959490	63959490	-	1.92	1.68	2.67	1.51	1.53	0.93	0.65	1.53	1.35	0.38	0.53	0.27	0.3	0.3	0.08
chr12	121819608	121819608	+	7.96	4.91	3.41	4.11	2.22	3	3.47	2.64	3.84	2.8	2.59	1.01	0.88	1.81	0.83
chr12	124911886	124911886	-	0.46	0.6	0.36	0.28	0.37	0.27	0.24	0.31	0.42	0.19	0.18	0.13	0.07	0.07	0.09
chr22	17109447	17109447	+	3.86	1.86	5.11	1.85	1.42	3.14	3.81	2.23	4.74	2.12	1.21	2.23	0.61	0.44	0.72
chr4	109729870	109729870	-	2.6	4.78	3.43	1.43	1.77	2.57	1.41	1.27	1.06	0.97	0.9	1.05	0.4	0.34	0.42
chr19	58472955	58472955	+	2.99	1.95	2.2	1.78	1.5	1.27	1.76	2.27	1.48	0.94	1.36	0.51	0.43	0.47	0.27
chr22	20143272	20143272	+	1.68	4.98	3.14	1.86	1.1	1.68	1	1.2	0.76	0.59	0.99	0.57	0.19	0.58	0.55
chr20	50192337	50192337	+	1.57	1.72	1.69	1.25	1.12	1.11	0.88	1.13	1.58	0.63	0.6	0.53	0.29	0.25	0.36
chr14	104887742	104887742	+	4.73	4.39	4	1.76	2.91	2.94	2.99	2.75	1.65	2.51	1.98	2.53	0.86	0.73	0.67
chr22	15821567	15821567	+	1.28	1.09	3.2	0.62	0.81	1.25	0.72	0.44	1.69	0.51	0.44	0.3	0	0.32	0.36
chr10	5862448	5862448	-	2.32	7.3	7.33	5.75	2.04	1.46	2.72	3	4.06	0.44	0.66	0.43	0.08	1.16	0
chr11	57661393	57661393	+	3.41	3.98	1.75	2.11	1.03	1.09	1.83	1.3	0.27	1.55	0.49	0.25	0.67	0.39	0.42
chr6	116252373	116252373	-	3.78	4.31	5.66	1.64	5.23	0.94	4.35	0.86	0.58	3.1	0.49	1.69	0.11	0.26	0.36
chr19	35719927	35719927	+	7.41	5.21	4.73	4.76	2.86	5.46	4.08	3.48	4.47	4.52	2.39	1.16	0.31	0.55	0.62
chr16	2708443	2708443	+	0.9	0.64	0.9	0.67	0.54	0.73	0.82	0.6	0.58	0.2	0.45	0.18	0.03	0.05	0.06
chr19	1911950	1911950	+	1.49	2.32	1.45	1.31	0.7	1.64	1.43	0.6	0.68	0.74	0.49	0.7	0.21	0.21	0.43
chr8_KI270816v1_alt	80035	80035	-	3.13	3.54	4.96	2.46	1.45	2.42	1.06	1.44	1.84	0.94	0.78	0.81	0.36	0.37	0.47
chr7	27171822	27171822	-	0.87	1.04	0.62	0.58	1.1	0.65	0.57	0.73	0.66	0.43	0.32	0.32	0.12	0.13	0.07
chrX	153688698	153688698	+	2.6	2.24	3.65	2.43	2.12	1.95	1.8	1.85	2.23	1.26	0.99	0.7	0.31	0.49	0.54
chr9	136940700	136940700	-	3.62	2.99	1.86	1.53	1.86	1.47	1.11	1.24	1.35	0.6	0.4	0.47	0.22	0.24	0.18
chr7	66955551	66955551	+	2.23	2.66	1.05	1.51	2.33	2.18	0.75	1.29	1.87	0.62	0.92	1.59	0.51	0.42	0.5
chr16	3850645	3850645	-	1.94	1.48	1.56	1.43	1.84	1.75	1.14	1.15	1.05	0.72	0.52	0.38	0.21	0.04	0.29
chr5	52801608	52801608	+	2.28	1.26	1.39	0.85	0.76	0.86	0.42	0.93	0.56	0.51	0.4	0.34	0.24	0.11	0.59
chr12	754194	754194	+	2.16	0.53	1.2	0.55	0.55	0.82	0.33	0.44	1.65	0.88	0.33	1.01	0.08	0	0.3
chr14	55027099	55027099	-	6.97	7.97	13.99	1.64	2.71	5.46	2.45	3	3.38	0	7.91	5.06	1.69	1.16	0
chr5	434263	434263	+	4.98	9.56	7.11	6.24	2.33	4.1	2.67	3.7	3.23	5.31	4.45	4.3	1.72	1.97	1.35
chr1	248847373	248847373	+	3.17	2.35	1.92	2.46	1.38	1.91	1.71	1.15	1.68	0.77	0.62	0.67	0.1	0.15	0.22
chr16	67147460	67147460	+	3.32	1.41	2.86	1.85	0.89	2	1.4	0.87	0.68	1.06	0.71	0.51	0.45	0.44	0
chr1	87344992	87344992	+	2.23	1.96	1.61	2.23	0.91	1.05	0.84	0.84	1.2	0.9	0.47	0.62	0.21	0.27	0.39
chr22	42619423	42619423	-	0.72	0.56	0.88	0.55	0.67	0.84	0.43	0.59	0.71	0.43	0.34	0.36	0.06	0.16	0.09
chr10	102480814	102480814	-	1.06	1.53	1.06	0.7	0.92	0.85	0.57	0.99	0.68	0.52	0.59	0.47	0.18	0.29	0.23
chr16	30532557	30532557	-	0.95	1.14	2	1.3	0.58	0.55	1.28	0.42	1.47	0.57	0.25	0.82	0.08	0.11	0.12
chr20	845860	845860	+	2.49	5.31	3.33	0.55	6.98	1.64	1.09	0.24	2.71	2.21	0.49	1.35	0.54	0.16	0.29
chr16	2519929	2519929	+	0.83	0.69	0.85	0.53	0.59	0.78	0.42	0.43	0.57	0.29	0.37	0.16	0.13	0.13	0.21
chr17_KI270862v1_alt	43173	43173	-	2.49	3.32	2	1.37	3.49	3.28	2.85	1.8	2.03	1.18	3.62	0.72	0.54	0.31	0.18
chr11	61795944	61795944	+	1.14	1.9	1.45	0.9	0.83	0.81	0.47	0.57	0.44	0.29	0.25	0.3	0.12	0.21	0.27
chr21	44851425	44851425	-	0.65	0.81	1.07	0.82	0.47	0.43	0.22	0.27	0.12	0.21	0.12	0.21	0.11	0.15	0.14
chr2	176094680	176094680	+	0.55	0.56	0.59	0.52	0.22	0.49	0.41	0.36	0.7	0.09	0.25	0.11	0.09	0.14	0.12
chr1	179107841	179107841	-	5.64	2.32	3	0.55	1.83	3	2.28	1.6	1.69	0.71	2.47	0.14	0.11	0	0.58
chr3	47846650	47846650	+	1.44	1.55	2.27	1.23	0.87	1.24	1.05	1.86	1.45	1.09	0.85	0.78	0.37	0.32	0.59
chrX	73826952	73826952	-	5.69	7.47	7.69	4.37	4.58	5.51	3	4.91	5.47	2.87	2.9	2.23	1.27	1.4	1.58
chr1	43450554	43450554	+	3.98	4.31	9.2	5.47	5.04	4.37	3.26	2.4	4.6	3.83	1.98	2.36	0.6	2.33	1.44
chr3	53230901	53230901	+	6.77	9.13	12.99	5.26	7.42	8.89	5.91	10.09	9.48	3.76	8.24	1.52	0.77	1.16	2.16
chr22	38297675	38297675	-	0.86	0.61	0.62	0.58	0.29	0.5	0.37	0.32	0.34	0.44	0.46	0.19	0.07	0.06	0.18
chr17	792018	792018	+	13.79	8.93	10.06	5.31	3.86	6.23	3.82	3.99	4.84	4.57	2.8	3.57	0.86	1.06	1.24
chr16	24789313	24789313	+	4.18	2.39	5	2.82	3.49	4.15	0.93	1.2	2.98	0.59	0.55	0.51	0.45	0.48	1.01
chr7	50592655	50592655	-	0.81	1.01	1.36	0.27	0.32	0.45	0.38	0.84	0.1	0.25	0.66	0.28	0.13	0.27	0.09
chr19	46755805	46755805	+	1.35	3.98	4	2.87	0.93	2.03	0.54	0.6	0.68	0.88	0.99	0.56	0.07	0.22	0
chr6	3154818	3154818	-	1.37	1.48	1.77	1.03	0.77	0.76	0.82	1	1.15	0.38	0.44	0.47	0.1	0.23	0.13
chr1	32207755	32207755	+	0.85	2.84	1.17	0.99	0.75	1.09	0.34	1.11	1.67	1.11	0.36	0.28	0.08	0.18	0.52
chr14	19098285	19098285	+	1.64	2.24	1.44	0.88	1.62	2.18	0.79	0.71	1.61	0.67	0.41	1.28	0.27	0.41	0.25
chr9	137108745	137108745	+	5.62	8.5	4.46	4.52	2.86	3.47	3.63	2.31	3.26	2.21	1.61	1.11	0.48	0.64	0.49
chr19	39397614	39397614	+	4.04	3.8	4.06	2.44	2.38	3.41	1.58	2.44	3.67	2.16	1.54	1.01	0.2	0.4	0.18
chr11	65111430	65111430	+	1.09	1.84	1.76	0.74	0.74	0.67	0.85	0.69	0.6	0.48	0.41	0.27	0.11	0.15	0.23
chr16	31080170	31080170	+	1.9	2.9	4.33	0.88	0.91	1.5	2.17	1.06	1.53	1.26	0.86	1.08	0.25	0.56	0.33
chr2	120221923	120221923	-	7.69	9.29	6.28	6.93	6.24	4.54	4.74	5.34	4.42	2.51	4.38	2.1	0.8	0.92	0.65
chr22	26491723	26491723	+	3.08	4.05	2.24	1.97	2.43	2.89	2.63	1.56	1.82	1.12	1.29	1.09	0.63	0.54	1.04
chr16	89100823	89100823	+	1.49	0.93	0.8	0.16	0.44	1.5	0.35	0.33	0.6	0.35	0.36	0.2	0.04	0	0.13
chr2	74482357	74482357	-	3.13	7.63	3	3.01	5.53	2.18	3.26	3	1.52	4.13	3.21	1.42	1.35	0.45	0.48
chr6	30724189	30724189	+	0.79	0.93	1.11	0.69	0.78	0.72	0.59	0.78	1.15	0.61	0.62	0.47	0.2	0.19	0.24
chr16	2496195	2496195	+	5.05	5.07	4.2	4.67	2.11	2.96	3.1	2.23	2.2	1.77	1.42	0.84	0.35	0.33	0.48
chr7	4764216	4764216	+	2.16	2.16	1	1.17	2.13	13.11	0.54	0.8	0.58	1.77	1.24	1.01	0.19	0.39	0
chr1	1400818	1400818	+	2.8	3.45	2.47	3.18	1.16	0.93	3.1	3.28	1.28	1.21	3.25	3.04	0.5	0.53	0.75
chr1	204409818	204409818	-	1.46	3.68	1.55	1.45	0.84	1.09	0.51	1	2.13	0.59	0.49	0.53	0.38	0.48	0.52
chr1	109279956	109279956	-	0.35	0.44	0.64	0.23	0.22	0.49	0.48	0.29	0.45	0.05	0.13	0.25	0.1	0.06	0.06
chr9	114049893	114049893	+	1.49	2.39	2.67	0.82	1.4	0.41	0.33	1.2	1.08	0.35	0.82	0.81	0.29	0.1	0.48
chr1	3434015	3434015	+	4.65	3.65	4.66	0.82	3.49	1.4	0.82	1.2	7.45	0.66	0.59	0	0.67	0.78	0
chr17	59946970	59946970	+	4.65	4.51	8.5	4.01	3.49	4.21	3.26	3.09	1.6	3.06	2.64	1.8	1.14	1	1.58
chr19	10921773	10921773	+	0.55	0.72	0.88	0.55	0.48	0.39	0.4	0.47	0.12	0.21	0.11	0.29	0.07	0.07	0
chr16	547797	547797	+	3.16	4.48	2.53	3.58	1.38	1.68	3.26	1.68	2.03	1.18	4.45	0.81	0.18	0	0.36
chr1	32826710	32826710	+	2.59	2.41	2.83	1.86	1.09	1.64	0.93	0.86	1.6	0.82	0.58	0.61	0.62	0.55	0.08
chr21	33026863	33026863	+	6.97	6.64	4	6.57	3.49	4.73	3.26	1.6	4.74	14.15	1.65	2.36	1.35	0.52	1.44
chr16	89645759	89645759	-	0.82	1.17	1.38	0.85	0.98	1.25	1.06	1.54	0.97	0.31	0.48	0.52	0.16	0.13	0.48
chr3	185417494	185417494	-	0.87	1.1	0.95	0.69	0.72	0.53	0.4	0.65	0.61	0.3	0.3	0.25	0.09	0.22	0.19
chr19	55674058	55674058	+	0.21	0.49	0.58	0.18	0.35	0.35	0.1	0.3	0.36	0.13	0.4	0.18	0.05	0.07	0.15
chr19	42224511	42224511	+	1.39	1.18	0.83	0.33	0.65	0.66	1.09	0.4	0.62	0.59	0.16	0.29	0.34	0.14	0.14
chr16	88861049	88861049	+	0.22	0.39	0.34	0.11	0.12	0.44	0.47	0.23	0.57	0	0.08	0.15	0	0.09	0
chr9	37905431	37905431	+	3.48	7.97	11.99	1.09	6.4	2.91	0.54	3	2.03	7.08	1.73	1.01	0.45	1.55	0.72
chr6	5998415	5998415	-	2.87	3.32	3.33	1.81	1.58	1.92	0.48	1.18	1.49	0.79	0.92	0.71	0.24	0.51	0.37
chr22	41826294	41826294	+	6.57	6.42	8	1.79	2.47	1.64	1.79	2.54	1.35	3.83	2.47	0.64	0.29	0.06	0.29
chr1	26122324	26122324	+	28.87	13.28	15.99	5.34	6.98	2.91	3.26	2.92	5.64	3.54	4.2	2.15	3.6	1.26	1.01
chr6_GL000251v2_alt	3141491	3141491	-	3.73	3.98	5.71	10.67	6.4	8.37	6.52	1.6	10.83	2.83	2.14	3.04	0.15	0.33	0.24
chr18	35340384	35340384	-	1.24	0.14	1.12	0.72	0.31	0.84	0.54	0.76	0.36	0.44	0.17	0.14	0.07	0	0.17
chr17	40163923	40163923	+	0.78	0.44	0.42	0.6	0.47	0.26	0.37	0.18	0.8	0.25	0.18	0.14	0.04	0.09	0.12
chr17	1456023	1456023	-	1	2.12	2.2	0.35	2.33	0.68	0.2	0.26	0.94	0.74	0.69	0.39	0.06	0.24	0.3
chr12	49026674	49026674	-	1.3	1.49	2.67	2.46	1	1.32	1.19	1.31	1.81	1.97	0.91	0.79	0.3	0.1	0.11
chr14	104714634	104714634	+	1	0.64	1.53	1.15	0.55	0.91	0.45	1.06	0.93	0.71	0.64	0.64	0.13	0.48	0.16
chr19	46412552	46412552	-	1.41	1.21	0.96	0.9	1.74	0.79	1.12	0.55	1.13	0.88	0.42	0.34	0.19	0.28	0.38
chr16	67611199	67611199	+	2.82	2.03	3.67	2.26	1.74	2.33	1.83	0.87	2.46	0.71	0.55	0.43	0.37	0.43	0.31
chr15	74954986	74954986	-	2.24	2.28	2.57	1.64	1.5	1.64	1.02	2.4	2.41	0.88	0.62	0.43	0.4	0.39	0.58
chr1	15220215	15220215	+	1.85	2.21	3.2	3.94	1.03	1.64	0.49	0.96	0.9	2.21	0.82	0.11	0.76	0.07	0.48
chr6	152975035	152975035	-	3.24	4.54	6	7.12	2.08	3.28	1.94	5.04	3.16	0.72	1.53	1.01	0.52	0.78	0.3
chr7	5527743	5527743	-	0.55	0.94	0.78	0.5	0.72	0.48	0.49	0.58	0.49	0.29	0.41	0.23	0.07	0.1	0.11
chr16_KI270855v1_alt	210190	210190	+	1.3	0.77	1.18	0.91	0.98	1.31	0.96	0.63	0.28	0.51	0.46	0.49	0.09	0.19	0.24
chr17	80210759	80210759	-	1.99	4.98	1.38	1.39	1.89	1.53	0.98	0.96	1.52	2.83	1.08	0.51	0.25	0.6	0.22
chr11	65041086	65041086	+	1.41	0.66	2	0.55	0.45	0.17	0.38	1.5	0.68	0.27	0.26	0.67	0.2	0.33	0.36
chr3	14142761	14142761	+	0.89	1.42	0.75	0.96	0.49	0.68	0.43	0.38	0.6	0.33	0.36	0.7	0.22	0.16	0
chr3	52292410	52292410	+	1.16	2.39	2	0.77	0.78	1.25	0.41	1.39	1.35	0.71	0.63	0.72	0.56	0.18	0
chr17	44193914	44193914	-	4.98	3.66	5.89	3.46	2.55	3.64	4.08	2.17	3.76	1.7	1.65	1.59	0.8	0.43	0.76
chr10	70146116	70146116	-	2.34	2.31	2.18	2.84	1.16	1.34	0.73	0.95	1.86	1.3	0.94	1.28	0.26	0.39	0.12
chr10	75398570	75398570	-	0.9	1.28	1.3	1.17	0.63	0.82	0.73	0.5	0.46	0.58	0.35	0.42	0.13	0.16	0.17
chr10	72274932	72274932	+	1	1.42	0.9	0.79	0.81	0.86	0.63	0.8	0.77	0.5	0.41	0.29	0.08	0.12	0.15
chr8	79765741	79765741	-	3.29	3.25	4.14	2.05	2.7	2.55	2.12	1.75	1.74	1.84	1.25	0.82	0.47	0.56	0.67
chr5	138346991	138346991	+	7.84	10.73	12.36	6.16	7.75	7.93	5.47	6.48	5.37	3.54	3.34	2.62	1.69	1.75	1.94
chr12	106239916	106239916	-	1.4	1.31	1.02	0.76	1.19	0.8	0.45	0.72	0.53	0.6	0.49	0.52	0.19	0.18	0.22
chr10	112445315	112445315	-	1	3.45	3.14	1.44	2.33	1.27	1.4	1.2	1.16	0.29	1.32	0.2	0.56	0.26	1.03
chr17	76311412	76311412	-	2.49	3.76	3.8	1.64	2.23	3.64	1.05	1.76	1.76	1.77	0.99	2.6	0.78	0.89	0.67
chr17	6080861	6080861	+	3.98	3.19	4	1.89	2.84	3.76	2.12	2.29	3.46	0.79	0.89	0.91	0.22	0.54	0.48
chr17	40356390	40356390	+	3.13	3.79	1.45	1.81	1.4	0.89	0.7	2.2	0.41	1.77	1.11	1.01	0.2	0.44	0.32
chr10	124681958	124681958	-	3.65	2.95	1.75	2.3	2.99	4.21	2.36	4.2	3.79	0.79	1.32	1.01	0.34	0.1	0.62
chr6	152975404	152975404	-	4.59	5.51	4	4.84	2.08	2.46	2.09	2.48	3.88	0.98	1.15	0.75	0.52	0.61	0.94
chr12	28564650	28564650	-	6.47	13.54	4.54	3.58	3.97	4.92	30.99	3.95	5.25	1.64	2.57	1.42	0.51	1	0.55
chr4	20253702	20253702	+	6.9	8.41	16.56	3.98	5.29	7.83	5.44	3.3	4.92	3.18	2.58	2.59	0.63	1.16	0.69
chr22	50290364	50290364	-	2.08	1.99	1.36	1.2	1.6	1.35	1.73	0.62	0.68	0.67	0.88	0.62	0.17	0.45	0.15
chr6	117999469	117999469	+	0.29	0.34	0.2	0.19	0.18	0.19	0.14	0.13	0.16	0.07	0.08	0.07	0.02	0.02	0.01
chr6_GL000253v2_alt	2969169	2969169	-	10.62	6.97	5	11.5	3.49	7.1	2.1	3.9	3.16	1.42	1.58	0.89	0.22	0.52	0.48
chr7	102248972	102248972	+	3.65	2.09	8	1.23	0.87	2.4	0.98	1.37	3.38	1.24	0.49	0.34	0.19	0.26	1.44
chr19	56621963	56621963	+	1.22	1.77	0.91	1.31	1	0.55	0.82	0.46	1.18	1.01	0.22	0.25	0.2	0.28	0.14
chr7	97872448	97872448	-	7.47	7.97	2	3.28	1.89	4.64	4.24	4	3.72	2.43	1.11	2.78	1.52	1.55	0.96
chr1	156266098	156266098	-	0.87	0.75	0.88	0.67	0.56	0.74	0.78	0.66	0.61	0.29	0.3	0.26	0.1	0.13	0.13
chr8	125436792	125436792	+	2.39	4.65	3.5	0.15	0.47	1.37	2.28	1.8	1.81	0.29	3.46	0.61	0.1	0.39	0.48
chr12	56615252	56615252	-	1.99	1.99	1.55	0.82	0.58	0.82	0.68	0.6	0.41	1.57	0.82	0.74	0.34	0.21	0.48
chr17	28326679	28326679	+	1	1.02	0.73	0.78	0.58	0.46	0.52	0.38	0.48	0.32	0.36	0.21	0.1	0.24	0.19
chr1	63323174	63323174	+	2.26	5.04	2.67	1.64	1.94	2.18	0.44	0.67	0.94	2.27	0.42	0.62	0.61	0.24	0.24
chr6_GL000253v2_alt	4620727	4620727	+	2.99	5.04	1.67	1.28	0.66	2.18	0.41	0.4	2.44	2.21	0.88	2.02	0.67	0.16	0
chr20	51004049	51004049	-	7.59	4.2	3.75	3.13	2.42	1.97	1.79	2.09	3.66	3.32	1.09	1.54	1.05	1.4	0.61
chrX	141176074	141176074	-	2.72	1.99	1.57	1.55	1.32	2.46	0.82	1.1	2.03	1.47	0.82	1.69	0.48	0.78	0.24
chr10	102422031	102422031	+	1.76	2.11	2.06	1.11	1.11	0.99	0.9	0.72	0.73	0.66	0.6	0.56	0.25	0.39	0.28
chr7	129167865	129167865	+	0.81	0.86	2	0.51	0.68	0.7	0.61	0.18	0.43	0.41	1.11	0.14	0.17	0.25	0.36
chr7	27182058	27182058	-	1.21	1.47	2.35	0.79	1.53	0.5	1.53	0.62	0.72	0.73	0.59	0.29	0.31	0.18	0.51
chr16	695805	695805	-	1.08	1.13	1.62	0.51	0.99	1.09	0.82	0.58	1.53	0.66	0.53	0.86	0.06	0	0.1
chr7	70790316	70790316	+	5.83	10.18	4.28	3.41	3.49	3.4	9.38	3.45	3.72	3.36	3.09	1.09	1.65	1.2	1.44
chr9	130886296	130886296	+	1.83	1.33	1.17	0.51	1.24	1.09	0.63	0.68	0.6	0.24	0.72	1.21	0.14	0.19	0.63
chr3	196943353	196943353	+	3.6	4.76	3.83	2.41	3.73	2.75	2.78	1.72	2.53	1.94	1.32	1.05	0.67	0.47	0.74
chr21	34518083	34518083	-	4.54	5.12	1.06	1.14	0.66	1.09	1.19	1.02	1.6	0.28	0.49	0.4	0.28	0.24	0.21
chr3	129315430	129315430	-	1.83	2.01	1.86	1.68	1.24	1.63	1.19	1.09	1.32	1	0.63	0.81	0.29	0.29	0.34
chr8	142270995	142270995	-	2.59	2.09	6	9.03	1.74	2.73	8.16	0.69	6.77	3.54	0.74	0.67	0.27	0.78	0
chr17	5444395	5444395	-	1.93	2.79	1	1.92	1.45	1.43	0.58	1.6	1.35	0.83	0.3	0.76	0.07	0.09	0.21
chr17	76391270	76391270	-	5.68	7.61	6.11	6.1	4.53	4.19	4.51	3.94	5.97	3.57	2.43	2.42	0.89	0.88	1
chr10	75407425	75407425	+	0.73	0.68	1	0.46	0.73	1	0.64	0.99	0.88	0.49	0.47	0.83	0.09	0.19	0.14
chr11	607595	607595	+	3.24	5.97	7	2.05	1.63	1.64	0.82	2.4	8.12	1.42	1.38	1.01	1.01	0.58	0.36
chr7	102456979	102456979	-	0.71	2.41	2.12	1.17	1.6	1.31	0.82	1.2	1.25	0.64	0.74	0.51	0.13	0.24	0.45
chr12	121003525	121003525	-	1.41	2.21	2.18	0.76	0.78	0.73	0.93	0.76	1.55	0.42	0.58	0.46	0.09	0.78	0
chr11	66685816	66685816	-	2.53	3.15	1.78	2.54	1.45	1.75	2.33	2.27	1.2	3.54	1.61	0.81	0.07	0.29	0
chr20	51004058	51004058	-	6.08	4.25	3.33	1.73	1.67	2.13	1.54	1.38	2.54	1.57	0.99	1.13	0.74	0.62	0.18
chr6	31664113	31664113	-	3.19	5.75	7.33	2.35	2.18	2.4	3.26	1.6	1.62	0.44	2.22	1.01	0.4	0.19	0.32
chr17	40331016	40331016	+	0.88	2.51	2.36	0.68	0.62	0.98	0.33	0.3	0.97	0.74	0.55	0.46	0.13	0.39	0.14
chr18	80046040	80046040	+	1.44	1.33	1.44	1.22	1.83	1.33	1.43	1.02	2.03	0.74	1.06	0.75	0.18	0.23	0.21
chr9	92719377	92719377	-	1.15	1.5	3	1.2	1.06	1.54	1.77	1.68	1.48	2.88	0.85	0.51	0.36	0.44	0.22
chr7	6653233	6653233	+	1.11	2.21	1.71	0.41	1.74	3.28	0.82	0.6	2.17	0.44	0.2	0.61	0.54	0.39	0
chr16	4609381	4609381	-	0.48	0.52	0.74	0.42	0.3	0.4	0.24	0.38	0.2	0.19	0.29	0.13	0.1	0.07	0.1
chr9	93471223	93471223	+	0.9	1.12	0.8	0.82	0.78	2	0.75	0.9	0.3	0.29	0.38	0.6	0.16	0.05	0.36
chr6	85612879	85612879	-	0.7	1.17	1.43	0.62	0.62	1.09	0.76	0.71	0.52	0.28	0.34	0.11	0.22	0.18	0.06
chr1	944283	944283	+	3.03	3.07	3.76	2.15	2.05	2.3	1.7	2.34	2.15	0.92	1.21	1.06	0.5	0.84	0.68
chr1	26889889	26889889	-	1.11	0.59	0.9	0.33	0.44	0.55	0.35	0.82	0.81	0.32	0.23	0.27	0.19	0.16	0.17
chr9	103204561	103204561	-	4.12	4.02	4.05	2.46	2.37	2.82	1.64	2.03	2.18	0.86	0.89	0.93	0.23	0.24	0.23
chr17	8189914	8189914	-	1.49	2.43	3.4	1.52	0.96	1.29	0.58	1.12	1.47	0.42	1.15	0.34	0.8	0.26	0.59
chr9	38397992	38397992	+	1.99	1.37	1.26	1.55	0.81	0.92	1.01	0.97	1.72	1.18	0.49	0.54	0.17	0.25	0.67
chr10	8014879	8014879	+	1.19	3.54	1.33	2.46	0.39	2.55	1.09	0	0.68	0.18	0.49	0.34	0.06	0.19	0.16
chr19	6414863	6414863	-	2.45	3.19	3.6	2.01	2.57	1.93	1.79	2.04	3.12	1.5	1.2	1.18	0.44	0.49	0.53
chr3	49015172	49015172	+	1.36	1.76	1.56	1.64	1.39	1.53	1.1	0.89	0.64	0.83	0.73	0.79	0.31	0.28	0.31
chr14	50665488	50665488	-	1.66	1.61	0.74	0.96	1.81	1.18	1	0.8	0.72	0.66	0.35	0.22	0.36	0.29	0.26
chr2	218404416	218404416	+	0.38	0.87	0.67	0.45	0.66	0.38	0.22	0.88	0.65	0.2	0.31	0.38	0.19	0.12	0.13
chr1	25816018	25816018	+	0.62	1.19	1.64	0.61	0.8	1.14	0.44	0.65	0.51	0.57	0.67	0.46	0.32	0.08	0.12
chr19	50798187	50798187	-	1.5	1.81	1.72	1.09	1.19	1.21	0.86	1.04	1.04	0.81	0.7	0.7	0.27	0.37	0.29
chr6	154833296	154833296	+	2.04	2.25	1	1.54	1.61	1.38	0.72	1.85	1.28	2.95	2.12	0.58	0.2	0.2	0.56
chr16	70529050	70529050	+	0.28	0.28	0.39	0.21	0.25	0.19	0.27	0.22	0.13	0.1	0.06	0.17	0.03	0.03	0.1
chr9	87706337	87706337	+	3.73	3.17	5	2.13	3.49	1.31	2.9	3.26	4.26	1.06	1.84	0.84	0.9	0.84	1.11
chr19	32692322	32692322	+	2.09	1.77	1.53	0.73	0.97	0.61	1.63	0.69	0.72	0.71	0.35	0.42	0.04	0.17	0.29
chr5	77077147	77077147	-	2.32	1.62	2.44	0.82	3.72	1.4	1.27	3.8	2.71	2.65	0.4	0.9	0.67	0.39	0.43
chr16	346377	346377	-	1.41	0.75	0.86	0.77	0.31	0.81	0.39	0.78	0.55	0.5	0.43	0.25	0.22	0.22	0.3
chr3	131382302	131382302	+	0.51	1.02	1.1	0.57	0.73	0.48	1.63	0.36	0.55	0.52	0.27	1.01	0.22	0.14	0.12
chr6_GL000251v2_alt	3307167	3307167	+	7.63	3.14	3.47	2.5	3.66	1.42	2.59	1.97	2.26	1.56	0.89	1.21	0.58	0.73	0.76
chr1	202881132	202881132	-	0.79	0.94	1.47	0.78	0.32	0.91	0.38	0.24	0.26	0.07	0.55	0.09	0.08	0.05	0.11
chr2	74530232	74530232	+	0.65	0.69	0.7	0.27	0.59	0.42	0.53	0.31	0.34	0.15	0.33	0.26	0.16	0.1	0.2
chr1	151034035	151034035	+	4.63	9.01	6.56	4.52	5.01	2.68	4.62	3.5	3.47	2.65	2.09	1.67	0.74	0.63	1.38
chr10	45458396	45458396	-	1.85	1.66	3	1.97	10.47	0.55	1.17	1.92	0.9	2.21	3.95	0.51	0.34	0.31	0.21
chr16	87832558	87832558	-	0.51	0.79	0.61	0.41	0.5	0.38	0.35	0.51	0.51	0.28	0.27	0.21	0.07	0.12	0.18
chr11	65891090	65891090	+	2.06	2.32	3.62	1.22	1.78	1.7	1.88	1.45	1.35	1.11	0.79	0.73	0.28	0.34	0.49
chr13	29510031	29510031	-	0.52	0.64	1.24	0.43	0.25	0.28	0.34	0.65	0.2	0.23	0.15	0.11	0	0.14	0.04
chr6	1612240	1612240	+	0.72	0.79	0.63	0.44	0.53	0.52	0.74	0.54	0.27	0.47	0.34	0.27	0.15	0.2	0.16
chr17	63608109	63608109	+	2.7	3.34	3.51	1.8	2.02	3.54	1.96	1.1	2.71	1.38	2.1	0.81	0.62	0.86	0.7
chr1	58782068	58782068	-	6.04	6.31	8.51	4.82	4.36	5.08	3.98	5.16	6.82	3.71	3.54	2.95	1.45	1.59	2.18
chr20	45882717	45882717	+	1.21	2.07	1.78	1.15	0.93	2	3.03	1.47	5.42	0.29	0.99	0.51	0.59	0.13	0.26
chr7	44006645	44006645	-	2.99	3.98	1	2.05	2.91	1.37	0.82	3.6	1.35	1.18	1.98	1.35	0.34	0.19	0.72
chr7	6608228	6608228	+	0.51	0.61	1.29	0.99	0.46	0.59	0.44	0.55	0.73	0.31	0.26	0.28	0.04	0.07	0
chr14	24431968	24431968	+	1.37	1.46	2	2.33	0.23	0.5	1.04	2.1	1.11	0.22	0.54	0.36	0.17	0.32	0.62
chr16	30424258	30424258	-	0.64	1	0.81	0.64	0.82	0.56	0.49	0.66	0.56	0.31	0.36	0.38	0.12	0.15	0.14
chr20	63890204	63890204	+	0.71	0.8	0.96	0.37	0.37	0.6	0.82	0.62	0.66	0.37	0.31	0.29	0.05	0.16	0.2
chr16	46929077	46929077	+	0.28	0.5	0.6	0.82	0.48	0.68	0.16	0.44	0.16	0.35	0.25	0.43	0.06	0.12	0.08
chr1	1439204	1439204	+	1.41	1.62	3.75	1.64	0.74	0.27	0.82	0.9	1.11	0.66	0.55	0.9	0.12	0.29	0
chr12	123465794	123465794	+	2.88	6.64	2.33	2.87	1.86	2.4	2.17	1	3.61	2.53	1.73	2.02	0.67	0.65	0.54
chr16	68022496	68022496	-	1	0.44	1.16	0.44	0.49	0.11	0.15	0.76	0.5	0.62	0.37	0.31	0.16	0.07	0.07
chr1	149900409	149900409	+	6.87	6.77	6.04	5.75	5.47	4.14	4.35	3.99	4.99	3.06	2.29	1.89	0.73	0.75	0.8
chr7	4791390	4791390	+	8.09	5.19	4.4	1.95	3.95	4.64	3.73	3.07	3.79	2.48	2.72	1.2	0.46	0.85	0.72
chr20	50892133	50892133	-	1.44	2.66	2	2.3	0.81	1.46	0.82	0.83	1.2	1.26	0.72	0.39	0.34	0.49	0.38
chr3	136855241	136855241	+	2.84	6.64	5.33	6.02	1.66	2.05	2.45	0.8	3.38	1.29	3.36	0.76	0.77	0.16	1.05
chr1	166849593	166849593	+	1.23	0.73	1.11	0.91	0.51	1.04	0.95	0.47	0.82	0.96	0.18	0.38	0.2	0.29	0.17
chr16	66885270	66885270	+	3.15	2.09	2.5	2.11	0.75	0.68	1.9	1.4	2.17	1.99	1.38	0.67	0.34	1	0.29
chr22	44495093	44495093	-	1.12	0.66	0.33	1.19	0.47	0.87	0.98	0.55	0.68	0.82	0.35	0.51	0.2	0.11	0.07
chr10	75407436	75407436	+	1.08	0.78	1	1.17	0.51	0.82	0.78	0.53	0.68	0.33	0.27	0.36	0.08	0.03	0.14
chr6	17637480	17637480	-	3.04	3.58	3.2	1.2	1.47	1.61	1.54	1.8	1.14	0.95	0.62	0.84	0.13	0.11	0.09
chr19	43594972	43594972	-	1.86	2.36	3.55	6.98	1.42	1.51	1.81	0.77	3.38	1.59	0.99	1.01	0.47	0.39	0.26
chr19	55347855	55347855	+	1.15	1.08	1.14	0.47	1.06	0.82	0.82	0.4	1.22	0.11	0.49	0.63	0.11	0.39	0
chr1	111766827	111766827	+	3.78	2.39	2	2.05	5.04	1.64	1.02	1.2	0.9	1.11	0.79	0.72	0.49	0.55	0.26
chr20	63590059	63590059	-	11.03	8.78	15.27	8.97	7.52	12.5	7.01	6.61	5.35	5.7	4.08	3.69	1.69	3.29	2.45
chr17	1725196	1725196	+	2.99	5.97	4.5	1.09	2.09	1.97	1.36	10.81	0.77	1.11	1.24	0.4	0.45	1	0.32
chr3	49163133	49163133	-	3.27	3.55	4.47	2.51	2.81	4.1	1.93	2.91	5.19	2.43	1.4	1.38	0.62	1.02	0.58
chr17	21534431	21534431	-	1.42	1.8	1.37	1.19	1.16	0.99	0.7	0.92	0.52	0.38	0.58	1.57	0.17	0.39	0.25
chr19	58517030	58517030	-	2.77	1.21	1.91	1.47	1.49	1.38	1.63	0.68	1.62	1.56	0.59	0.51	0.36	0.15	0.1
chr3	73065483	73065483	+	0.87	1.46	1.44	0.82	0.43	0.36	0.33	0.42	0.72	0.2	0.21	0.1	0.14	0.12	0.23
chr8	79764563	79764563	-	0.61	0.84	0.59	0.48	0.44	0.44	0.37	0.29	0.49	0.19	0.19	0.15	0.1	0.08	0.07
chr1	9150910	9150910	-	8.96	6.97	10.66	6.98	4.46	2.87	3.47	4.29	5.19	2.75	5.93	2.46	2.25	1.45	2.06
chr1	1311788	1311788	-	1.04	1.33	0.82	0.53	0.48	0.66	0.31	0.33	0.45	0.26	0.22	0.19	0.17	0.33	0.12
chr9	113373965	113373965	-	2.93	2.05	2.44	2.46	1.48	1.78	3.5	1.04	1.58	0.53	1.36	0.4	0.34	0.16	0.38
chr8	1780400	1780400	+	4.98	5.31	4.5	2.3	2.33	3.28	1.09	12.01	4.06	0.88	3.95	1.35	0.17	1.55	0
chr17	83085105	83085105	+	19.91	12.83	12.66	6.57	6.69	12.56	2.94	3.09	5.14	2.48	4.28	3.04	1.35	0.78	0.29
chr12	6666944	6666944	-	0.69	1.13	0.86	0.12	0.7	0.51	0.54	0.4	0.49	0.24	0.64	0.35	0.1	0.13	0.11
chr19	29702189	29702189	-	9.04	7.97	12.57	8.51	6.4	5.21	2.4	5.79	7.38	4.91	3.4	2.92	1.88	2.53	2.3
chr19	6222254	6222254	-	1.51	0.97	0.86	0.79	0.64	0.89	0.61	0.46	0.83	0.41	0.36	0.26	0.04	0.29	0.16
chr1	32102694	32102694	+	1	0.74	0.57	0.65	0.37	0.59	0.48	0.38	0.5	0.07	0.29	0.15	0.04	0.16	0.21
chr17	80010253	80010253	-	1.42	1.81	1.47	0.66	0.29	1.25	1.02	0.3	0.68	0.32	0.33	0.67	0.05	0.06	0.13
chr17	42668188	42668188	-	1.46	1.53	2.23	0.86	1.48	1.86	1.17	1.5	1.19	0.62	0.47	0.4	0.48	0.29	0.14
chr5	140114591	140114591	+	6.97	3.78	4.44	3.75	2.71	4.49	1.24	3.3	1.86	1.66	1.4	1.79	1.14	0.59	1.22
chr17	741420	741420	+	2.06	1.81	2	0.59	0.63	0.87	0.7	0.87	1.05	0.88	0.71	1.77	0.07	0.06	0.41
chr12	55901891	55901891	-	4.27	3.05	4.2	2.33	3.56	2.12	2.17	2.17	2.36	1.54	2.19	0.88	0.54	0.71	0.46
chr12	108523374	108523374	-	3.35	2.35	3.8	2.11	1.24	2	1.63	1.97	2.34	0.44	0.81	0.59	0.14	0.06	0.19
chr7	45714559	45714559	+	0.92	5.97	3.5	2.46	1.94	1.91	4.08	1.2	1.13	0.51	0.99	1.01	0.34	0	0
chr19	1227802	1227802	+	0.96	0.74	1.33	0.6	0.37	0.82	0.49	0.63	0.45	0.95	0.4	0.37	0.27	0.04	0.15
chr12	131894622	131894622	+	6.97	9.29	6	0.82	2.33	2.18	0	1.2	0	0	0	0.67	0.67	0.78	1.44
chr14	74799223	74799223	+	1.58	1.18	0.57	2.46	0.33	0.25	0.58	0.3	0.49	1.57	0.85	0.37	0.06	0.19	0
chr9	136925885	136925885	+	2.87	2.99	3.3	2	2.37	2.66	2.38	3.33	2.28	1.5	1.71	2.53	0.72	0.92	0.58
chr21	43762017	43762017	+	3.98	5.75	4.4	3.46	2.37	3.53	1.53	2.75	3.27	2.14	1.05	1.81	0.9	1.16	0.72
chr1	224389756	224389756	-	3.24	6.13	3.73	2.19	2.05	3.09	2.55	1.4	4.24	3.06	1.72	1.28	0.73	0.91	1.2
chr17	78807399	78807399	-	5.6	6.27	6.7	5.42	3.28	5.98	2.74	4.11	3.53	5.31	2.7	1.62	0.43	1.44	0.25
chr10	51698438	51698438	-	4.07	5.16	3.25	3.14	3.1	2.89	1.8	2.73	2.58	1.12	3.58	1.71	0.77	0.99	1.19
chr9	137242645	137242645	+	1.72	1.83	1.61	1.34	1.29	1	0.92	0.88	0.85	0.84	0.58	0.55	0.17	0.2	0.15
chr9	137555342	137555342	-	2.01	2.28	2.6	1.64	1.61	1.77	1.47	1.59	1.46	1.2	0.84	0.74	0.32	0.41	0.4
chr9	99218601	99218601	-	1.79	2.66	1.08	1.97	0.44	1.26	1.22	0.55	1.16	0.63	0.89	0.47	0.21	0.36	0.36
chr22	25039075	25039075	+	2.99	5.31	2.33	1.64	1.63	1.5	1.63	1.72	2.71	2.95	0.49	2.02	0.51	0.58	0.18
chr19	2426874	2426874	-	1.28	1.65	1.75	0.97	1.23	1.05	1.03	1.05	1.4	0.64	0.58	0.54	0.21	0.23	0.19
chr10	14843651	14843651	+	1.64	2.3	1.33	0.82	1.74	1.43	1.09	1.56	1.25	1	0.4	1.17	0.25	0.52	0.45
chr17	18670268	18670268	-	4.73	13.94	9.33	3.94	2.66	4.64	4.49	2.4	10.83	0.79	1.65	1.3	0	0.58	0.24
chr1	24157282	24157282	-	3.48	4.31	10	3.28	2.62	1.64	2.45	5.4	4.74	2.21	1.98	5.06	0.27	0.26	1.44
chr6	11134655	11134655	+	2.12	2.84	4	6.02	1.31	1.46	1.3	2.4	2.03	1.77	0.25	0.72	0.31	0.44	0.48
chr1	228175719	228175719	+	1.89	2.21	0.71	1.44	0.78	1.29	1.47	0.75	0.68	0.59	0.35	0.13	0.17	0.13	0
chr9	86946871	86946871	-	3.65	7.02	3	2.23	1.02	2.09	1.72	1.3	1.51	1.33	1.07	1.25	0.48	0.61	0.72
chr22	23181907	23181907	+	0.85	1.18	1.27	0.38	0.82	0.63	0.47	1.09	0.28	0.8	0.24	0.32	0.19	0.06	0.15
chr2	234495359	234495359	-	2.99	1.99	3.33	1.64	2.91	1.75	0	1.5	1.58	0	2.31	1.69	0.17	0.47	0.43
chr1	110053845	110053845	+	5.31	3.35	5.17	2.76	3.49	2.32	2.49	1.91	6.19	2.65	3.26	0.96	0.51	0.73	0.75
chr11	66701149	66701149	-	2.54	2.1	2	1.52	0.98	2.32	0.98	0.6	1.35	1.09	0.42	1.45	0.29	0.55	0.48
chr3	49533528	49533528	+	1.72	1.01	1.44	0.68	0.65	0.94	0.94	0.82	0.83	0.48	0.59	0.65	0.26	0.27	0.11
chr5	52801683	52801683	+	1.64	2.66	2.57	0.63	0.87	1.4	0.59	0.39	0.81	0.92	0.46	0.67	0.31	0.46	0.45
chr6	36923621	36923621	+	1.99	3.17	3.4	3.1	1.5	2.18	1.48	3.34	1.35	0.79	0.49	1.12	0.31	0.39	0
chr22	20953290	20953290	+	1.37	1.49	0.96	0.82	1.35	1.42	0.56	0.95	1.25	0.69	0.74	0.29	0.12	0.15	0.15
chr22	42512121	42512121	-	1.15	3.15	2.77	0.41	1.16	1.17	1.17	1.4	1.56	0.82	0.7	0.6	0.35	0.39	0.06
chr22	37018335	37018335	-	2.51	4.65	3.49	1.79	1.43	1.72	0.62	1.57	1.1	0.62	0.65	0.59	0.21	0.29	0.22
chr11	118656819	118656819	+	3.11	3.98	6.5	3.7	6.98	3.28	0.93	3.84	5.42	2.06	1.38	2.02	0.36	0.34	0.9
chr17	78403807	78403807	+	3.27	5.62	5	2.3	4.46	4.12	2.91	3.53	2.64	2.45	2.22	0.84	0.84	0.47	0.52
chr6	167970801	167970801	+	0.46	2.47	2.2	0.3	0.68	0.51	0.27	0.84	0.72	0.16	0.11	0.13	0.05	0	0.1
chr12	57768894	57768894	-	1.39	0.9	2.37	1.05	2.33	1.16	1.33	1.3	1.26	0.63	1.1	1.26	0.22	0.34	0.48
chr19	44903342	44903342	+	2.92	2.43	2.67	1.91	2.04	2.31	1.82	1.49	2.07	1.12	1.22	1.36	0.37	0.32	0.59
chr14	77113694	77113694	+	2.42	1.9	4	4.38	1.66	1.64	1.09	4	5.42	1.77	2.14	1.21	1.16	0.39	0.36
chr8	23571616	23571616	+	3.38	3.54	3	1.64	0.87	1.5	1.63	0.69	4.06	2.06	0.74	0.28	0.39	0.97	0.24
chr1	11273848	11273848	+	3.29	1.89	1.25	3.16	3.61	1.91	1.17	1.8	1.78	1.65	0.53	0.6	0.41	0.41	0.17
chr12	131941737	131941737	+	5.72	5.04	6.17	4.69	4.48	3.69	3.26	4.47	3.59	3.83	1.88	1.71	0.58	0.8	1.34
chr1	230839862	230839862	-	0.35	0.81	1.25	0.53	1.11	0.8	0.54	0.68	0.45	0	0.33	0.39	0.05	0.31	0.1
chr6	32972061	32972061	+	1.88	0.91	1.6	1.16	1.58	1.03	0.48	1.06	0.45	0.34	1.41	0.48	0.3	0.32	0.36
chr15	89575810	89575810	+	1.59	2.47	0.53	1.92	1.27	0.86	0.47	1.73	0.29	0.44	0.28	0.48	0.17	0.16	0.36
chr1	240092625	240092625	+	4.27	4.25	5	4.93	1.98	4.19	1.3	12.01	2.71	1.33	2.22	1.62	1.01	0.78	0.96
chrX	1386348	1386348	-	0.56	0.61	0.4	0.32	0.35	0.34	0.41	0.21	0.25	0.2	0.11	0.11	0.05	0.09	0.05
chr17	78207096	78207096	+	0.62	0.97	0.5	0.21	0.55	0.46	0.23	0.52	0.68	0.22	0.27	0.2	0	0.08	0
chr6_GL000251v2_alt	4732831	4732831	-	0.57	0.71	1	2.67	0.58	1.09	0.47	0.68	0.68	0.59	0.07	0.17	0.09	0	0.09
chr16	89300594	89300594	-	1.49	1.74	1.6	0.96	1.06	1.18	0.74	3.36	1.35	1.11	0.89	0.37	0.25	0.33	0.36
chr12	6328866	6328866	-	0.73	0.84	0.84	0.45	0.62	0.55	0.47	0.51	0.7	0.29	0.61	0.71	0.12	0.12	0.14
chr6_GL000253v2_alt	2969247	2969247	-	3.98	5.58	7.2	6.98	2.56	4.92	1.96	2.4	1.9	1.52	1.09	1.3	0.9	0.39	0.21
chr11	65411898	65411898	+	1.69	3.15	5.2	5.26	1.55	1.7	2.17	3	2.2	1.18	0.99	1.42	0.62	0.83	0.63
chr11	9574241	9574241	+	3.65	2.43	3	1.64	1.4	1.31	0	0.24	2.71	1.33	0.33	0.25	0.34	0.47	0.13
chr19	48452881	48452881	+	1.51	1.58	1.85	0.95	1.18	1.03	0.89	1.07	1.27	0.5	0.61	0.57	0.27	0.15	0.29
chr16	3290241	3290241	+	1.72	2.52	2.2	1.64	3.34	0.55	1.17	1.89	0.94	1.77	1.76	0.64	0.45	0.7	0.4
chr15	89835343	89835343	-	0.86	1.79	1.37	1.06	1.41	0.83	0.67	0.53	0.68	0.56	0.53	0.37	0.28	0.36	0.09
chr10	97457035	97457035	+	2.06	2.42	1.22	2.35	2.12	1.7	1.04	1.88	1.52	1	0.79	0.77	0.31	0.3	0.39
chr1	228406593	228406593	-	0.68	0.44	1.09	0.11	0.06	0.16	0.31	0.45	0.59	0.4	0.13	0.07	0.05	0.04	0.36
chr14	37172715	37172715	+	2.49	3.98	2.8	1.64	1.94	7.65	4.89	0	2.03	5.31	0.49	0.67	0	0.39	0
chr5	132934771	132934771	-	1.63	2.66	3.71	1.88	1.16	1.79	0.49	1.35	0.64	0.28	0.89	0.63	0.36	0.19	0.34
chr9	136476732	136476732	-	4.76	3.51	3.44	3.44	3.08	2.86	2.97	2.22	1.93	2.54	1.93	1.28	0.91	0.64	1.29
chrX	152698770	152698770	+	5.86	7.97	2.61	1.81	9.31	5.46	3.26	7.21	5.03	7.08	6.42	1.01	1.35	0	0
chr15	74632468	74632468	-	0.51	0.66	0.39	0.4	0.27	0.66	0.49	0.24	0.22	0.39	0.35	0.24	0.05	0	0.08
chr1	58782162	58782162	-	0.79	0.85	0.95	0.73	0.68	0.66	0.58	0.57	0.55	0.57	0.38	0.31	0.15	0.11	0.19
chr20	32197188	32197188	-	2.91	2.45	1	2.55	0.4	0.97	0.86	1	1.47	0.71	0.44	0.8	0.34	0.78	0.3
chr5	138445981	138445981	+	2.79	3.02	2.91	2.54	1.6	1.31	9.79	1.12	2.41	0.76	1.13	3.04	0.42	0.33	0.18
chr5	176657905	176657905	+	1.55	2.39	1.75	1.51	1.9	0.93	0.65	0.6	2.41	0.56	0.66	1.01	0.27	0.47	0.38
chr10	73792170	73792170	+	2.56	2.66	1.25	1.37	1.33	1.58	0.27	0.7	0.34	0.83	0.49	0.45	0.26	0.62	0.43
chr17	28749118	28749118	+	1.26	0.89	1.08	0.79	0.39	1.26	0.42	0.78	0.76	0.25	0.56	0.35	0.07	0.08	0.12
chr16	30524590	30524590	-	3.04	2.92	3.67	2.61	2.08	2.68	1.82	1.64	1.74	1.28	1.01	1.55	0.6	0.59	0.68
chr19	17581419	17581419	+	6.16	7.85	5.9	5.01	4.25	4.79	2.83	3.63	7.7	3.64	2.24	1.57	0.39	0.3	0.67
chr7	157416104	157416104	+	1.54	1.73	1.26	1.32	1.2	1.3	0.9	1.07	0.79	0.73	0.45	0.37	0.2	0.24	0.18
chr9	86945574	86945574	-	2.15	1.43	2.74	1.31	0.58	1.7	0.96	1.52	0.96	0.5	1.13	0.66	0.18	0.32	0.22
chr16	4695220	4695220	+	1.11	1.43	0.48	0.33	0.89	0.86	0.7	0.22	0.77	0	0.4	0.32	0.18	0	0.12
chr17	73285305	73285305	-	3.05	3.51	3.25	3.49	2.02	3.82	2.21	2.04	2.93	2.65	2.05	0.49	0.57	0.58	0.35
chr3	49532925	49532925	+	1.14	0.72	1.19	0.87	1.08	0.83	0.33	0.76	0.95	0.64	0.68	0.65	0.18	0.23	0.26
chr19	10140070	10140070	-	0.66	0.86	0.67	0.5	1.05	0.47	0.41	0.67	0.76	0.57	0.13	0.32	0.11	0.32	0.04
chr18	48758177	48758177	+	2.07	2.25	1.05	1.75	1.36	1.67	0.63	0.85	1.44	1.01	1.07	0.66	0.2	0.12	0.76
chr9	35660863	35660863	+	0.51	1.33	1.03	0.53	0.45	0.74	0.16	0.66	1.1	0.12	0.23	0.3	0.03	0.16	0.17
chr21	46284197	46284197	-	0.58	1.02	0.37	0.27	0.51	0.71	0.34	0.27	0.45	0.39	0.21	0.28	0.1	0.13	0.13
chr19	9610337	9610337	-	3.65	4.31	2	1.64	1.86	0.41	0.54	1.2	0.9	0.59	0.56	0.47	0.25	0.11	0.54
chr2	45006136	45006136	-	6.16	9.54	9	4.63	4.58	5.73	3.68	3.85	5.42	2.16	2.37	1.9	0.54	0.39	0.46
chr5	150052306	150052306	+	2.32	6.2	2.61	1.7	2.41	0.99	1.73	1.36	1.84	1.57	0.99	0.93	0.19	0.46	0.29
chr16	2896598	2896598	+	0.79	0.81	1.23	0.5	0.65	0.95	0.71	0.85	0.63	0.3	0.45	0.4	0.24	0.12	0.14
chr19	35944976	35944976	+	15.13	14.6	35.32	6.57	9.31	8.74	5.22	5.13	16.59	4.25	2.96	3.2	3.37	3.1	2.52
chr6	2766140	2766140	+	1.85	1.05	1.27	0.45	1.16	0.82	1.4	1.05	1.23	0.35	0.62	0.51	0.25	0.31	0.36
chr6	34859101	34859101	+	6.97	9.96	5.5	3.28	1.26	2.38	2.45	1.73	7.67	3.89	1.98	1.11	0.67	0.85	0.6
chr3	52487582	52487582	+	1.31	1.33	1.12	0.88	0.61	0.33	0.59	0.8	0.68	0.25	0.33	0.34	0.26	0.18	0.22
chr21	30480063	30480063	-	2.57	2.7	2.11	1.06	1.02	0.59	0.46	0.68	0.48	0.52	0.34	0.28	0.27	0.17	0.22
chr9	128333741	128333741	+	3.08	6.48	2.97	2.68	2.11	2.18	1.58	2.69	2.71	0.98	1.04	0.67	0.12	0.37	0.29
chr8_KI270816v1_alt	79922	79922	-	1.17	1.27	2	1.42	1.16	0.61	0.56	0.8	0.9	0.39	0.51	0.97	0.29	0.38	0.43
chr6_GL000252v2_alt	3075651	3075651	+	1.45	1.33	1.26	1.08	1	1.13	0.84	0.33	0.76	0.92	0.35	0.72	0.21	0.24	0.24
chr2	69466435	69466435	-	5.18	8.63	17.99	19.71	2.79	13.11	2.45	3.6	9.03	2.95	3.95	1.77	3.37	0.19	1.92
chr17	28649225	28649225	-	1.78	1.59	2	0.95	1.31	1.27	0.78	0.87	1.18	0.51	0.69	0.2	0.2	0.16	0.21
chr2	177231229	177231229	-	1.85	2.66	1.5	0	0.47	0.96	0.82	0.4	0.45	0.54	0.54	0.51	0.22	0	0.25
chr1	115691484	115691484	+	6.97	5.97	3.2	0.99	2.62	3.28	6.52	4.2	2.03	1.01	0.59	1.69	1.08	1.03	1.23
chr1	45508976	45508976	+	1.06	1.68	2.17	1.99	1.44	1.03	0.93	1.2	0.88	1.55	1.73	0.62	0.12	0.17	0.43
chr16	3582451	3582451	-	9.21	5.31	7	4.93	3.1	2.18	1.63	4	5.42	1.42	0.99	4.05	1.01	0.65	0
chr8_KI270816v1_alt	89061	89061	+	2.83	3.54	1	1.41	1.48	1.56	2.17	1.47	0.9	0.2	1.36	1.24	0.92	0.42	0.26
chr1	1082791	1082791	-	1	2.84	1.1	2.35	2.71	1.89	1.63	0.98	3.25	1.11	0.78	0.43	0.08	0.19	0.21
chr1	154959119	154959119	-	1.58	1.02	1.41	1.15	0.43	1.4	0.82	1.5	0.92	0.95	0.66	0.51	0.24	0.16	0.05
chr6	41932511	41932511	+	2.6	3.43	3.35	2.74	2.15	3.17	2.27	1.54	2.3	1.36	0.82	0.99	0.2	0.14	0.27
chr1	93876871	93876871	-	2.99	3.39	2.42	0.82	1.8	2.18	0.92	0.68	0.71	0.56	0.56	0.25	0.35	0.18	0.3
chr19	35719932	35719932	+	1.29	1.33	1.06	0.9	0.63	1.72	1.04	0.6	1.35	0.8	0.63	0.23	0.22	0.15	0.19
chr22	20406868	20406868	+	2.08	2.55	3.29	0.82	1.89	1.4	0.73	0.99	0.98	0.83	0.37	0.86	0.26	0.24	0.31
chr1	1233634	1233634	+	0.6	0.97	0.96	0.5	0.78	0.65	0.28	0.51	0.18	0.24	0.22	0.4	0.02	0.07	0.13
chr21	38822885	38822885	+	7.63	16.12	13.99	7.23	11.44	5.04	5.07	6.01	3.99	2.8	4.09	2.44	0.88	0.78	1.05
chr10	59789079	59789079	-	2.79	4.43	3.2	2.87	3.34	2.84	1.51	4.4	4.29	1.52	2.77	1.23	0.49	0.9	0.89
chr5	179774031	179774031	+	2.07	1.77	2.54	1.26	2.18	2.73	1.35	1.15	3.22	1.28	0.72	0.56	0.37	0.4	0.55
chr1	6593411	6593411	-	3.29	6.02	5.66	4.24	3	3.66	4.35	3.35	4.45	3.36	2.23	1.5	1.26	0.75	0.98
chr16	69742380	69742380	-	0.4	0.6	0.54	0.31	0.43	0.24	0.25	0.24	0.19	0.11	0.28	0.14	0.05	0.11	0.12
chr9	113291634	113291634	+	2.53	2.47	1.31	2.42	1.67	1.95	3.87	1.24	4.06	1.47	0.83	0.93	0.26	0.16	0.14
chr22	42512137	42512137	-	9.39	9.07	4.5	2.71	4.78	3.88	2.21	1.72	2.48	4.13	1.89	1.01	0.76	0.84	0.27
chrX	1389408	1389408	-	0.26	0.32	0.28	0.2	0.23	0.23	0.16	0.18	0.22	0.19	0.11	0.11	0.04	0.07	0.05
chr15	90271513	90271513	+	1.44	1.21	1.54	1.2	0.72	1.03	0.93	0.64	0.9	0.53	0.42	0.39	0.32	0.27	0.14
chr12	120529155	120529155	-	6.97	7.97	11.99	0.82	3.49	5.46	0.82	2.8	2.03	2.65	14.82	2.02	0.84	2.58	1.8
chr22	20465518	20465518	-	1.22	1.41	0.87	0.67	0.67	0.87	0.54	0.51	0.62	0.38	0.48	0.28	0.1	0.2	0.07
chr16	30738676	30738676	+	0.59	0.36	0.69	0.35	0.24	0.26	0.17	0.4	0.63	0.34	0.41	0.3	0.16	0.16	0.09
chr16	2456611	2456611	+	1.18	1.29	2.9	1.21	0.68	0.87	0.52	0.94	1.16	0.44	0.54	0.91	0.14	0.17	0.14
chr9	130885557	130885557	+	1.47	2.36	4.61	2.19	1	1.71	1.92	1.71	2.71	1.4	0.91	1.07	1.1	0.42	0.55
chrX	73826789	73826789	-	1.22	1.35	1.19	0.88	0.76	0.94	0.57	0.8	1.1	0.61	0.47	0.41	0.33	0.3	0.3
chr19	45884206	45884206	-	2.02	2.79	2.59	1.96	1.47	1.68	1.01	1.11	0.89	1.2	0.54	0.53	0.2	0.35	0.31
chr12	56004549	56004549	+	2.99	1.49	2.67	1.31	0.68	2.18	0.91	2.1	1.16	1.77	0.99	1.26	0.6	0.39	0.48
chr6_GL000251v2_alt	2645165	2645165	+	29.87	10.62	17.99	7.39	3.49	17.48	4.89	6.01	4.74	3.54	2.96	7.08	0.67	1.94	0
chr15	70097434	70097434	-	0.77	2.25	1.29	1.13	1.09	0.52	0.58	0.35	0.98	0.47	0.12	0.81	0.1	0.06	0
chr19	58581668	58581668	+	1.81	2.57	1.67	1.48	0.97	1.79	1.13	0.66	1.56	0.32	0.67	0.63	0.31	0.21	0.3
chr6	26469081	26469081	+	1.18	1.09	1	0.6	0.9	1.09	1.09	0.33	0.83	0.82	0.22	0.51	0.43	0.19	0.11
chr19	16576534	16576534	-	0.75	1.11	1.2	2.3	0.58	1.53	0.48	0.43	0.79	0.44	0.38	0.23	0.08	0.27	0.22
chr1	54851459	54851459	-	0.83	1.16	0.77	0.83	1.11	0.8	0.82	0.56	1.13	0.26	0.32	0.42	0.15	0.16	0.05
chr16	2213371	2213371	-	3.7	1.81	3.67	2.24	1.51	1.09	1.63	0.86	1.5	1.93	2.31	1.42	0.31	0.6	0.52
chr20	44756143	44756143	-	2.1	1.46	0.82	0.6	0.62	0.99	0.65	1.95	0.42	0.98	0.14	0.28	0	0	0.72
chr1	156200318	156200318	+	5.64	8.53	6.75	1.97	2.86	3.18	2.1	3.75	4.84	1.59	1.27	3.32	0.45	0.39	0.31
chr11	74640656	74640656	+	5.97	2.54	1.78	1.85	1.83	2.59	1.19	2	1.35	0.41	0.99	0.81	0.67	0.16	0.22
chr18	12329626	12329626	-	2.67	3.39	3.83	1.05	1.04	1.8	1.55	1.95	1.83	2.15	0.99	0.69	0.39	0.52	0.56
chr19	13153815	13153815	+	7.88	4.8	7.89	4.04	4.51	5.75	5.62	4.35	4.13	1.45	1.41	2.8	0.52	0.46	0.99
chr1	166849268	166849268	+	3.36	2.89	3.46	1.84	1.16	1.88	1.2	1.41	2.26	0.72	1.07	0.74	0.3	0.31	0.36
chr8_KI270816v1_alt	89690	89690	+	10.03	9.37	12.14	8.21	10.57	7.56	4.08	4.2	13.24	2.95	2.52	1.6	1.71	1.55	0.92
chr11	63908992	63908992	+	0.35	0.69	0.74	0.17	0.53	0.27	0.17	0.18	0.29	0.22	0.13	0.14	0.02	0.06	0.03
chr1	248825180	248825180	-	2.08	2.82	5.5	1.89	2.44	1.87	0.44	1.07	3.61	1.26	0.81	0.87	0.54	0.1	0.25
chr1	153948029	153948029	-	2.28	3.84	1.23	1.28	2.2	1.75	1.09	1.8	3.67	0.76	0.66	0.92	0.2	0.36	0.66
chr9	129176861	129176861	-	8.3	6.97	10	2.63	1.45	8.74	7.34	2.8	4.4	2.21	1.32	1.35	0.17	2.52	1.65
chr11	65411363	65411363	+	1.78	2.05	3.71	1.88	2.16	1.42	6.12	0.83	1.22	0.48	0.56	0.76	0.56	0.52	0.18
chr2	24918635	24918635	-	1.05	3.1	1.78	1.31	0.15	0.84	1.9	0.57	1.04	1.13	0.35	0.13	0	0.05	0.17
chr17	42668131	42668131	-	3.29	4.93	2.15	1.23	1.83	1.16	0.93	2.18	3.29	1.59	0.74	0.59	0.25	0.43	0.11
chr1	154601600	154601600	-	1.37	1.5	1.82	0.72	0.72	0.93	0.85	0.76	1	0.56	0.64	0.51	0.34	0.37	0.45
chr17	82057937	82057937	-	0.58	0.48	0.27	0.31	0.32	0.19	0.25	0.2	0.13	0.12	0.08	0.14	0.03	0.06	0.02
chr8	60781218	60781218	+	7.13	4.13	5	4.22	5.23	2.35	5.3	1.87	3.48	1.24	0.99	1.3	0.21	0.49	0.96
chr3	9944650	9944650	+	2.24	2.39	1.62	2.46	2.71	1.46	1.9	1.33	1.35	1.95	2.96	1.01	0.12	0.19	0.36
chr19	45079260	45079260	+	22.9	17.92	9	11.5	10.47	6.92	8.16	25.22	7.78	6.02	9.88	21.25	2.11	4.46	2.59
chr5	172770927	172770927	-	1.17	1.61	2.12	1.44	1.74	1.48	1.74	1.14	1.35	0.76	0.72	0.45	0.17	0.19	0.09
chr22	50290308	50290308	-	3.08	2.15	3.57	2.46	2.02	3.28	1.83	0.98	0.94	0.83	1.29	0.76	0.21	0.26	0.25
chr3	184334904	184334904	+	2.72	2.96	3.02	2.69	2.15	1.93	2.11	1.9	2.54	1.52	1.36	1.12	0.42	0.63	0.73
chr19	18434311	18434311	+	0.65	0.36	0.72	0.66	0.47	0.44	0.54	0.45	0.26	0.33	0.08	0.32	0.06	0.11	0.11
chr16	68259866	68259866	+	5.85	8.26	8.72	4.19	5.82	5.35	5.1	3.11	6.62	3.54	2.01	2.43	0.67	0.91	0.96
chr1	22784466	22784466	+	1.14	1.86	4	0.47	0.23	0.41	0.41	0.27	0.14	0.25	0.49	0.14	0.34	0.33	0.32
chr8	143596665	143596665	-	6.77	4.31	9.2	3.05	23.26	4.06	2.45	4.5	4.96	7.96	1.41	1.77	0.9	0.65	1.03
chr19	9810530	9810530	-	3.32	8.3	3	2.3	1.74	1.35	1.24	1.69	2.86	1.01	0.8	1.06	0.63	0.18	0.9
chr14	77674005	77674005	-	2.69	2.45	4.85	6.9	1.74	2.96	2.45	3.09	1.35	1.03	0.62	1.39	0.28	0.78	0.43
chr9	35737229	35737229	-	6.83	6.54	4.74	3.83	4.68	3.39	2.91	2.75	4.21	3.03	1.67	1.51	1.18	0.75	1.05
chr22	18088174	18088174	+	3.05	2.11	3.2	1.71	1.59	1.82	1.98	2.2	2.92	0.73	0.9	0.85	0	0.58	0.78
chr3	45594599	45594599	+	0.78	0.92	2	0.33	0.48	0.66	0.41	0.86	0.14	0.54	0.49	0.34	0.08	0.13	0.16
chr1	148149675	148149675	+	2.12	1.33	3.33	1.64	1.16	0.7	0.18	0.12	1.18	0.59	0.22	0.89	0.27	0	0.36
chr9	127886538	127886538	-	1.09	1.77	1.29	0.26	0.15	0.36	0.51	0.32	0.3	0.88	0.14	0.34	0.04	0.06	0.18
chr14	49621113	49621113	+	1.99	2.48	3.33	0.72	0.39	1.31	0.72	0.9	2.11	1.42	0.49	0.7	0.39	0.87	0.29
chr17	2420058	2420058	-	1.72	3.32	3	1.31	1.59	1.09	2.1	2	1.62	0.32	0.27	0.56	0.09	0.1	0
chr9	135484899	135484899	+	2.17	2.25	2.36	0.99	1.69	2.18	1.9	0.87	1.13	0.88	1.1	0.51	0.64	0.5	0.45
chr19	541545	541545	+	0.47	0.51	0.75	0.19	0.29	0.27	0.26	0.3	0.34	0.08	0.12	0.05	0.04	0.08	0.11
chr19	19356158	19356158	+	1.66	0.8	1.27	0.76	0.47	0.2	0.82	0.6	0.39	0.76	0.33	0.14	0.19	0.13	0.16
chr16	30762323	30762323	+	5.05	3.83	7.75	3.61	4.55	2.31	2.39	5.71	2.28	3.39	2.29	3.9	1.25	1.71	1.06
chr10	103601528	103601528	-	3.45	8.15	4.61	4.65	4.3	3.52	7.07	2.14	3.52	2.78	3.56	1.8	0.67	0.21	1.26
chr1	233382487	233382487	+	2.82	5.75	5.75	0.91	4.65	2.73	1.63	4.4	1.58	2.21	0.62	0.84	0.61	0.19	0.18
chr11	61796892	61796892	+	1.99	1.84	1.9	1.4	0.84	0.91	0.62	0.94	0.44	0.35	0.39	0.33	0.11	0.16	0.18
chr3	48688517	48688517	-	1.53	1.33	1.25	0.68	0.68	0.6	0.82	0.72	1.02	0.65	0.07	0.31	0.17	0.28	0.08
chr16	1779497	1779497	+	2.13	3.65	3.5	2.74	1.74	9.28	0.65	1.2	5.42	4.13	0.99	1.16	0.67	0.58	0.8
chr17	56892103	56892103	-	2.25	3.56	4	2.77	2.6	2.14	2.39	2.35	2.08	0.82	1.1	1.06	0.38	0.66	0.2
chr19	18867890	18867890	+	1.49	1.26	1	1.17	0.8	1.47	1.25	0.49	1.04	0.8	0.36	0.32	0.14	0.14	0.4
chr2	96327503	96327503	+	3.24	4.17	4.66	1.64	1.36	2.84	1.5	1.7	2.71	1.15	1.52	0.75	0.67	1.24	1.06
chr20	25300580	25300580	-	1.91	1.51	1.79	0.91	1.11	1.3	1.09	0.6	0.72	0.88	0.86	0.2	0.1	0.1	0.43
chr2	234495760	234495760	-	1.66	2.36	4.5	0.41	1.45	1.19	3.26	2.4	1.35	0.88	0.99	1.21	0.67	0.52	0.54
chr16	66935781	66935781	+	1.56	0.66	2.28	1.97	1.16	4.01	0.65	0.4	1.81	0	0.99	3.54	0.17	0.39	0
chr3	12899332	12899332	-	1.24	2.07	2.4	1.23	0.72	1.09	0.44	0.53	0.93	0.14	0.33	1.12	0.25	0.12	0.24
chr1	109280047	109280047	-	0.92	0.82	1.08	0.86	0.45	1.48	0.37	0.6	0.52	0.42	0.26	0.19	0.19	0.1	0.14
chr16	31077789	31077789	+	3.21	1.14	4	1.26	1.6	1.31	1.19	1.2	1.02	0.62	0.49	0.48	0.48	0.89	0.32
chr22	18088302	18088302	+	8.44	6.39	6.38	6.18	4.16	6.21	4.89	3.51	8.46	5.48	2.67	2.14	0.52	0.39	0.48
chr6_GL000254v2_alt	3005997	3005997	-	4.65	10.62	4	1.64	1.94	2.55	0	1.8	0.68	0.59	0.33	1.01	0.34	0	0
chr3	9932940	9932940	-	1.22	4.2	3.43	4.93	1.89	7.28	2.17	2.2	0.9	3.54	0.79	1.21	0.67	0.78	0
chr1	23751465	23751465	+	1.19	1.03	1.13	0.87	0.42	1.34	1.12	0.7	0.41	0.8	0.09	0.35	0.13	0.3	0.14
chr12	66138065	66138065	-	1.05	0.93	1	0.51	1.16	0.44	0.58	0.38	0.35	0.2	0.76	0.24	0.18	0.04	0.14
chr8	23260616	23260616	+	1	1.56	1.4	1.39	1.16	0.95	0.74	0.76	0.74	0.59	0.14	0.11	0.07	0.23	0.23
chr5	54519490	54519490	+	1.99	6.64	2	2.3	4.07	1.5	3.26	0.6	1.35	2.65	1.98	1.01	0	0	0.48
chr3	127672516	127672516	+	3.28	2.72	2.94	1.69	1.49	1.33	1.78	1.1	1.6	0.92	0.81	0.57	0.05	0.09	0.18
chr19	2353208	2353208	+	1.1	2.39	0.91	1.28	0.73	2.05	0.75	0.65	0.68	0.97	0.9	1.01	0.14	0.39	0.13
chr22	32387936	32387936	-	1.88	2.28	2.11	1.48	1.5	1.6	1.4	1.27	1.05	1.07	0.53	0.57	0.09	0.13	0.2
chr19	1924419	1924419	+	1.03	1.19	0.91	0.82	0.65	0.94	0.47	0.97	1.03	1.14	0.57	0.66	0.16	0.24	0.07
chr6	157944083	157944083	+	1.55	1.99	2	0.88	0.9	2.18	0.61	0.87	3.38	1.61	0.49	0.13	0.84	0.11	0.13
chr17	745180	745180	-	0.43	0.42	1	0.57	0.5	0.43	0.12	0.31	0.53	0.33	0.39	0.27	0.04	0.26	0.07
chr13	110879800	110879800	-	3.98	3.22	4.4	1.64	2.79	1.29	0.54	1.54	1.35	1.23	1.51	0.85	0.33	0.78	0.98
chr16	67685682	67685682	-	4.31	7.17	10	4.2	3.2	2.09	3.06	2.7	1.9	1.95	1.88	0.65	1.07	0.99	1.02
chr21	41741278	41741278	-	1.87	1.81	3	0.96	1.89	2.4	4.08	0.72	0.63	0.97	0.54	0.64	0	0.43	0
chr2	27385010	27385010	-	0.62	0.7	0.62	0.55	0.38	0.52	0.41	0.35	0.41	0.28	0.22	0.22	0.06	0.08	0.12
chr22	41231194	41231194	+	0.87	0.95	0.69	0.49	0.55	0.42	0.58	1.04	0.63	0.31	0.35	0.05	0.03	0	0.07
chr1	156786915	156786915	+	0.98	0.69	0.62	0.68	0.51	0.56	0.61	0.38	0.27	0.32	0.3	0.15	0.08	0.1	0.08
chr8	144360990	144360990	+	1.86	1.83	1.69	0.91	0.96	1.33	0.99	1.05	0.87	0.97	0.59	0.78	0.3	0.31	0.21
chr17	2420201	2420201	-	1.49	1.45	2.89	1.09	1.74	0.75	0.61	0.3	0.25	0.68	0.71	0.2	0.22	0.21	0.66
chr10	97356935	97356935	-	0.64	0.6	0.45	0.15	0.56	0.32	0.26	0.34	0.52	0.25	0.15	0.15	0.07	0	0.18
chr22	35264854	35264854	+	1.16	1.14	2.36	0.47	0.29	0.36	0.33	0.51	0.38	0.32	0.07	0.18	0.08	0.34	0.29
chr17	48997795	48997795	+	0.39	0.61	0.89	0.71	0.38	0.25	0.47	0.14	0.23	0.37	0.4	0.12	0.07	0.09	0
chr22	36227969	36227969	-	3.98	2.8	2.28	2.92	2.49	4.64	1.43	2.16	2.51	2.27	1.98	0.63	0.84	0.6	0.66
chr20	64063509	64063509	+	6.7	7.08	7.69	4.93	4.12	4.85	2.36	4.3	5.24	1.55	1.32	2.23	1.3	0.93	1.11
chr10	30313691	30313691	-	4.48	1.99	9.33	3.61	2.91	5.83	3.67	0.96	2.48	1.57	1.11	1.21	0.84	0.65	0.36
chr15	84603921	84603921	+	1.29	1.14	1.6	0.55	1.94	0.9	0.91	0.85	0.71	0.79	0.9	0.92	0.18	0.09	0.17
chr12	131941670	131941670	+	3.08	3.22	4.2	2.15	2.86	3	2.45	2.14	3.37	2.28	1.85	2.13	0.75	0.82	0.94
chr16	31078110	31078110	+	2.58	4.87	3.69	2.16	1.86	1.82	0.98	1.69	2.19	1.99	1.44	0.81	0.87	0.65	0.83
chr19	40718010	40718010	+	2.99	6.42	5.33	4.01	2.54	2.79	3.91	1.97	1.35	1.77	2.35	1.38	0.67	0.16	0.48
chr7	100706967	100706967	+	0.89	1.19	1.21	0.69	0.8	0.91	0.59	0.82	0.63	0.42	0.45	0.48	0.13	0.25	0.39
chr17	44678882	44678882	-	3.43	1.44	1.73	2.13	0.75	3.06	1.3	0.45	1.02	0.29	1.38	0.39	0.11	0.39	0
chr8	37697335	37697335	+	1.25	1.36	1.37	0.89	0.79	0.76	0.74	0.63	0.77	0.35	0.35	0.26	0.09	0.18	0.14
chr17	42552771	42552771	-	8.11	14.6	4.2	8.49	3.49	2.28	3.5	3.2	6.77	2.56	1.38	5.56	1.48	0.78	0.55
chr16	31081090	31081090	+	3.27	3.15	5.66	0.88	2.52	2.37	1.09	0.36	2.86	0.88	0.91	2.02	0.73	0.26	0.48
chr7	70790320	70790320	+	6.64	14.6	7.8	4.22	7.37	5.22	12.23	6.01	11.02	4.2	3.81	2.41	2.85	1.78	1.98
chrX	149545665	149545665	+	2.21	1.74	4	1.56	0.89	1.79	0.72	1.02	1.71	0.79	0.9	0.83	0.43	0.39	0.6
chr19	49492115	49492115	+	0.63	0.77	0.65	0.49	0.46	0.47	0.36	0.45	0.31	0.26	0.28	0.24	0.13	0.16	0.15
chr5	150711176	150711176	-	1.45	0.55	1.27	0.36	0.58	0.47	0.41	0.38	0.47	0.34	0.35	0.17	0.1	0.13	0.06
chr7	7243745	7243745	+	2.99	2.66	6	0.82	1	1.64	1.43	2.4	3.16	0.44	0.49	0.45	0.18	0.78	0.21
chr16	67928267	67928267	+	1.42	2.12	1.62	0.94	1.24	0.94	0.82	1.75	0.34	0.51	0.36	0.27	0.08	0.17	0.07
chr19	1279053	1279053	+	1.63	1.91	1.83	1.27	1.32	1.41	1.02	0.98	1.43	0.77	0.42	0.34	0.13	0.13	0.25
chr21	31671396	31671396	-	1.54	1.47	2.43	0.92	1.51	1.02	0.39	1.02	0.48	0.67	0.86	0.62	0.16	0.06	0.46
chr2	174338013	174338013	+	5.85	4.12	2.5	3.72	3.2	7.21	2.04	2.57	5.03	1.63	1.87	3.04	0.9	1.55	0.36
chr9	131495912	131495912	+	2.43	2.48	2.36	1.95	1.08	1.72	1.03	1.26	1.42	1.44	0.61	0.75	0.15	0.21	0.11
chr2	238167151	238167151	+	1.24	2.1	1.53	0.82	1.25	1.39	0.5	1.44	1.43	0.42	0.28	0.81	0.25	0.21	0.34
chr18	79754180	79754180	+	7.22	4.43	4	2.96	2.49	0.82	1.63	0.69	1.35	0.2	1.11	0.76	0.22	0.47	0.32
chr5	73580143	73580143	+	2.56	2.66	4	1.03	4.65	2.73	0.91	1.54	0.39	0.64	0.71	1.01	1.08	0.39	0.21
chr17	16325927	16325927	+	2.81	1.86	4.75	2.3	1.81	2.18	0.59	1	3.16	1.18	0.38	1.39	0.39	0.28	0.09
chr6_GL000251v2_alt	3305125	3305125	+	1.47	0.91	1.15	0.95	0.58	1.02	0.97	0.49	0.53	0.86	0.31	0.44	0.34	0.26	0.1
chr16	2502574	2502574	+	2.07	3.32	4.25	3.65	0.98	1.25	3.91	3.84	1.85	1.45	6.59	0.67	0.63	0.52	0.93
chr1	236482342	236482342	+	9.46	18.59	25.99	6.57	6.98	1.75	0.82	3	4.06	2.95	1.73	0.76	0.54	0.39	1.44
chr13	41131305	41131305	-	1.87	6.2	2.33	1.92	3.1	0.97	1.14	4	1.05	0.48	0.72	1.42	0.54	0.52	0.43
chr14	23940170	23940170	-	1.79	3.32	1.71	0.27	0.58	0.73	1.63	0.45	0.34	0.27	0.62	0.1	0.1	0.52	0.41
chr1	15873947	15873947	+	5.69	5.64	10.4	3.19	2.86	4.59	2.49	2.86	2.32	1.88	1.52	1.4	1.8	1.53	1.66
chr13	29510400	29510400	-	0.46	0.46	0.38	0.21	0.37	0.23	0.18	0.4	0.27	0.25	0.17	0.23	0.03	0.08	0.17
chr16	89557520	89557520	+	1.64	1.63	2.43	2.92	1.42	1.26	1.27	2.2	0.52	0.71	0.99	0.37	0.08	0.13	0.24
chr1	110342041	110342041	+	11.28	6.64	3.09	0.97	3.82	2.55	1.09	1.27	4.45	1.77	1.73	1.56	0.96	1.27	1.1
chr11	64804333	64804333	-	2.74	4.34	3.51	2.12	2.42	3.25	1.41	1.83	3.06	1.17	0.9	0.79	0.16	0.14	0.24
chr16	72024243	72024243	+	2.42	2.28	3.33	1.81	1.8	2.81	2.45	3.9	14.22	1.55	1.58	0.89	0.4	0.19	0
chr22	23786957	23786957	+	10.95	5.31	6	6.57	2.33	5.46	1.63	4.8	6.77	1.77	2.96	1.52	3.37	1.55	0
chr2	130152115	130152115	-	1.73	1.58	1.1	0.96	0.71	0.85	1.07	0.71	0.65	0.76	0.22	0.4	0.08	0.17	0.06
chr3	48158719	48158719	-	0.42	0.54	0.54	0.63	0.29	0.39	0.39	0.49	0.58	0.36	0.31	0.43	0.12	0.06	0.1
chr2	96023000	96023000	+	2.41	6.45	4.54	2.37	2.71	5.1	3.67	3	1.97	1.18	1.48	4.05	0.98	0.78	1.08
chr17	76390065	76390065	-	0.96	1.33	1.52	0.72	0.35	0.77	0.74	0.56	0.77	0.41	0.41	0.28	0.12	0.1	0
chr11	59576587	59576587	-	0.75	2.16	1	0.82	0.83	1.19	0.67	0.46	0.23	0.22	0.37	0.2	0.34	0.11	0.5
chr2	241721079	241721079	+	2.99	5.84	8.66	2.96	4.65	6.92	1.96	2.4	4.96	1.77	1.32	3.54	0.13	0.58	2.88
chr19	18280831	18280831	-	1.33	1.62	1.54	0.87	1.05	1.6	1.11	1	1.1	0.8	0.72	0.58	0.24	0.29	0.5
chr11	71434638	71434638	-	1.59	1.28	1.51	1.05	0.94	0.7	1.15	0.86	1.18	0.28	0.66	0.35	0.1	0.07	0.17
chr7	1237151	1237151	+	1.22	2.8	1.31	2.13	1.63	1.53	1.21	0.53	1.35	1.53	0.72	0.65	0.21	0.21	0.19
chr20	2144263	2144263	+	7.47	6.72	3.63	6.35	4.16	4.88	3.67	4.32	6.04	2.54	1.85	1.17	0.52	0.99	0.96
chr1	181089855	181089855	+	4.08	3.32	4.05	2.59	2.57	3	2.75	2.16	2.67	1.81	1.32	1.5	0.47	0.58	0.35
chr19	6495288	6495288	-	1.95	1.77	1.09	1.38	0.72	1.18	1.22	0.63	0.5	0.59	0.3	0.51	0.4	0.43	0.22
chr16	69328918	69328918	-	2.96	4.51	3.89	2.93	2.26	2.64	2.03	2.95	3.37	1.59	1.92	1.85	0.55	0.67	0.71
chr19	3778063	3778063	-	2.39	2.09	2.55	0.7	1.38	1.34	1.63	1.68	2.48	0.59	0.7	0.76	0.16	0.14	0.64
chr14	105529229	105529229	+	3.84	4.71	4.11	2.74	3.78	6.01	3.81	3.3	2.71	2.31	1.73	1.18	0.37	0.69	0.62
chr15	64156013	64156013	-	0.51	0.63	0.72	0.48	0.44	0.47	0.31	0.41	0.4	0.33	0.19	0.23	0.08	0.08	0.1
chr1	168096632	168096632	-	9.62	3.54	4.5	3.52	2.13	1.56	2.17	4.2	4.87	2.36	1.61	1.52	1.85	1.71	0.54
chr17	81855266	81855266	-	0.77	0.61	0.51	0.51	0.6	0.53	0.48	0.6	0.15	0.12	0.19	0.19	0.09	0.16	0.14
chr1	223780753	223780753	-	3.35	4.15	2.37	3.92	3.02	1.49	2.38	1.63	3.11	1.85	2.14	1.28	0.31	0.43	0.62
chr13	110719940	110719940	+	2.12	7.52	3.5	2.87	5.04	2.84	1.09	1.44	1.65	0.74	0.3	0.51	0.34	0.43	0.36
chr1	227732769	227732769	+	0.57	3.32	3	1.64	1.55	6.55	3.26	2.8	0.68	1.18	0.66	0.51	0.34	0	0.48
chr16	2520376	2520376	+	7.96	10.62	4	4.93	2.91	3.28	6.52	4.8	5.42	2.65	5.93	0.67	1.35	1.94	0.48
chr1	15937543	15937543	+	1.42	0.89	0.67	0.43	0.58	0.6	0.9	0.47	0.44	0.5	0.09	0.28	0.22	0.26	0.2
chr20	63287986	63287986	+	2.65	2.25	3.44	2.86	1.4	2.18	1.74	2.64	2.86	1.55	1.11	0.94	0.52	0.43	0.55
chr17	80210146	80210146	-	2.26	1.92	2.31	0.95	1.94	7.1	0.5	0.86	0.68	0.47	0.9	1.39	0.24	0.42	0.42
chr2	171324176	171324176	-	5.97	2.47	4	5.34	1.74	5.73	2.45	3.2	6.09	1.47	1.98	0.72	0.54	0.47	0.29
chr2	127706314	127706314	-	4.93	4.51	4.47	5.04	3.04	2.98	4.69	4.37	7.45	2.31	2.28	2.44	0.67	1.11	0.68
chr11	35620141	35620141	+	1.31	2.55	3.45	1.4	2.06	1.89	0.77	1	1.77	0.42	0.25	0.7	0.16	0.11	0.06
chrX	53548092	53548092	-	1.39	1.43	1.08	1.58	1.26	0.94	0.8	1.39	1.27	0.71	0.63	0.37	0.18	0.24	0.28
chr1	151034489	151034489	+	4.2	8.23	7	1.82	1.82	3.28	0.91	2.18	2.11	1	2.82	1.1	0.42	0.16	0.14
chr17	78171932	78171932	+	1.78	2.74	1.81	1.5	1.57	1.42	1.56	1.63	1.51	0.84	0.97	0.62	0.17	0.43	0.24
chr22	35381092	35381092	+	16.92	5.97	11.99	14.78	4.65	13.11	1.63	12.01	8.12	8.85	5.44	2.36	1.01	3.88	2.88
chr21	44976875	44976875	+	1.5	1.29	0.87	0.88	0.88	1.18	0.61	0.65	0.63	0.62	0.32	0.48	0.15	0.12	0.23
chr8	89790218	89790218	+	2.07	3.37	2.6	1.64	2.76	1.09	0.61	2.4	1.44	0.76	0.52	0.71	0.3	0.27	0.13
chr3	10270672	10270672	+	2.1	2.78	2.28	3.28	1.55	1.15	1	0.9	1.22	1.63	0.66	1.01	0.16	0.3	0
chr11	72016182	72016182	-	0.62	0.82	0.5	0.28	0.32	0.32	0.75	0.23	0.39	0.06	0.09	0.23	0.11	0.23	0.09
chr20	36050404	36050404	-	1.67	1.46	1.79	1.24	0.94	1.18	1.04	1.27	0.81	0.83	0.56	0.34	0.4	0.44	0.32
chr22	31344861	31344861	-	4.61	3.86	5.18	12.04	2.7	2.15	2	2.63	1.92	2.09	2.1	1.52	1.4	0.78	0.94
chr11	3676239	3676239	-	2.39	1.33	2	0.75	0.83	1.87	0.23	0.8	0.95	0.29	0.2	0.38	0.31	0.23	0.25
chr10	75400316	75400316	-	1.29	1.73	2.08	1.1	1.16	1.2	0.98	1.06	1.32	0.72	0.54	0.62	0.25	0.27	0.28
chr15	40814396	40814396	+	1.45	1.23	0.75	1.64	0.54	0.58	0.82	0.29	1.05	0.82	0.64	0.28	0.24	0.23	0.05
chr11	61445995	61445995	+	0.76	0.95	1.43	0.51	0.39	0.36	0.41	0.47	0.4	0.27	0.18	0.39	0.03	0.04	0
chr16	57307	57307	+	1	1.24	1.35	0.8	0.72	0.56	0.88	1.04	0.85	0.66	0.33	0.3	0.19	0.1	0.11
chr19	35544023	35544023	-	4.45	7.08	11.49	8.76	5.82	5.62	1.96	2.88	2.4	5.01	1.36	2.02	1.64	0.65	0.52
chr8	127740591	127740591	+	2.91	4.12	2.98	2.65	2.58	3.57	2.87	2.42	3.52	1.92	2.18	1.17	0.45	0.58	0.63
chr17	81904840	81904840	-	1.89	2.18	1.25	1.01	1.86	1.48	1.43	1.07	0.63	0.59	0.66	0.51	0.25	0.19	0.36
chr19	49909693	49909693	-	1.53	3.98	1.18	1.34	1.55	0.86	0.43	0.8	0.83	0.48	0.53	0.79	0.07	0.52	0.24
chr10	100363098	100363098	+	0.34	0.38	0.25	0.28	0.25	0.27	0.23	0.28	0.19	0.15	0.15	0.17	0.05	0.07	0.08
chr13	76884595	76884595	-	1.41	2.54	2.83	1.41	1.05	1.97	1.28	1.68	2.03	1.57	1.65	0.56	0.21	0	0.13
chr11	85663735	85663735	-	3.65	1.33	2.22	1.34	0.65	0.79	0.72	0.28	0.87	0.83	0.44	0.23	0.23	0.19	0.28
chr2	134448921	134448921	+	11.45	6.9	15.99	4.65	5.43	2.91	3.47	2.8	6.77	1.77	3.71	4.05	1.05	0.78	1.44
chr18	50269266	50269266	-	4.65	1.81	5.14	2.54	2.22	2.84	1.02	1.68	1.72	1.13	0.69	0.31	0.19	0.66	1.05
chr12	121003357	121003357	-	2.82	1.92	0.93	0.44	3.68	1.09	1.22	1.5	1.35	0.44	1.58	0.2	0.31	0.1	0.48
chr1	230279364	230279364	+	0.61	0.96	0.74	0.65	0.42	0.61	0.65	0.55	0.46	0.47	0.3	0.38	0.04	0.18	0.19
chr15	43432358	43432358	-	3.98	0.66	2.67	1.64	4.07	1.97	2.17	2.4	0.39	0	1.24	0.72	0.17	0.19	0
chr1	50974025	50974025	+	1.34	2.28	2.48	1.36	1.07	1.3	1.05	0.73	0.68	0.73	0.56	0.49	0.35	0.32	0.15
chr17	41822264	41822264	+	1.12	1.53	1.64	1.16	1.02	1.23	0.76	0.94	1.2	0.88	0.71	0.56	0.23	0.24	0.27
chr19	55577689	55577689	-	1.06	1.12	1.05	0.55	0.37	0.32	0.23	0.14	0.49	0.28	0.22	0.07	0.1	0.08	0.25
chr10	14897009	14897009	+	2.72	2.9	3.78	1.64	1.07	2.35	1.73	2.23	2.19	0.66	0.46	0.71	0.26	0.28	0.55
chr1	230323341	230323341	-	4.27	11.06	10.66	3.87	6.03	4.67	5.71	5.13	4.18	1.87	2.14	1.55	1.48	0.78	0.68
chr17	28633586	28633586	-	0.6	0.53	0.34	0.56	0.28	0.57	0.29	0.2	0.5	0.25	0.27	0.3	0.2	0.09	0.07
chr7	128502050	128502050	+	1.84	2.02	3.27	2.58	0.75	1.25	1.47	1.87	2.09	1.36	0.62	0.89	0.14	0.29	0.43
chr20	25226071	25226071	+	1.41	2.91	2.22	1.38	2.47	1.48	0.93	2.09	1.3	0.68	0.58	0.63	0.22	0.35	0.37
chr19	36150043	36150043	+	0.52	0.64	0.46	0.46	0.46	0.45	0.35	0.35	0.5	0.57	0.22	0.43	0.14	0.11	0.13
chr1	180197416	180197416	+	0.76	1.24	1.5	0.39	0.72	1.58	0.38	0.47	0.38	0.39	0.81	0.42	0.11	0.11	0.4
chr21	45176427	45176427	+	4.98	6.11	6	1.49	0.87	2.34	1.9	0.92	6.09	2.95	0.77	1.62	0.88	0.78	1.2
chr17	42998474	42998474	+	0.01	0	0.01	0	0	0	0	0	0	0	0	0	0	0	0
chr17	43400037	43400037	+	8.36	3.1	5.27	2.3	2.09	1.67	1.77	3.09	1.46	1.77	1.56	1.69	0.32	0.16	0.27
chr3	9743185	9743185	+	1.57	1.66	2.33	1.35	1.16	1.16	1.37	0.75	0.64	1.04	1.05	0.31	0.42	0.44	0.33
chrX	73852206	73852206	-	0.71	0.9	0.58	0.56	0.64	0.54	0.37	0.32	0.5	0.33	0.19	0.28	0.07	0.01	0.02
chr14	104175723	104175723	+	5.14	3.98	6	4.33	3.68	2.18	2.31	5.2	1.85	1.18	1.41	2.91	1.29	1.13	1.05
chr9	135504263	135504263	+	0.73	0.99	1.03	0.5	0.63	0.74	0.44	0.45	0.58	0.23	0.3	0.35	0.1	0.12	0.18
chr22	46331457	46331457	+	2.05	1.92	2.14	2.46	1.94	0.73	1.63	1.5	1.02	0.8	0.58	0.66	0.49	0.37	0.59
chr1	1055196	1055196	+	2.49	5.75	4.66	0.68	1.16	1.09	1.96	0.86	0.9	0.18	0.4	0.79	0.51	0.29	0.12
chrX	123886089	123886089	+	3.21	3.1	1.4	2.37	3.02	1.5	3.81	2.7	1.2	2.36	3.62	1.77	0.25	0.58	0.21
chr6_GL000253v2_alt	2034144	2034144	+	0.45	0.38	0.52	0.35	0.5	0.41	0.25	0.31	0.52	0.21	0.21	0.2	0.06	0.04	0.1
chr11	6410707	6410707	-	0.95	1	0.82	0.74	0.4	0.55	0.25	0.85	0.41	0.18	0.35	0.11	0.04	0.19	0.12
chr14	94062505	94062505	-	1.21	0.98	0.86	0.66	0.48	0.99	0.52	0.6	0.68	0.36	0.69	0.38	0.21	0.17	0.08
chr22	23182054	23182054	+	1.08	0.89	0.96	0.88	0.75	1.14	0.67	0.6	0.45	0.54	0.46	0.56	0	0.23	0.21
chr1	8361348	8361348	-	2.72	2.79	1.47	2.74	1.63	1.17	1.17	2.06	2.14	0.88	0.89	0.63	0.13	0.26	0.16
chr11	67231764	67231764	+	1.87	2.28	1.14	0.88	0.72	0.87	0.93	1.12	0.29	0.35	0.45	0.36	0.28	0.31	0.2
chr1	156728965	156728965	+	1.34	1.77	3.13	1.47	1.39	1.17	1.07	1.32	1.81	0.65	0.41	0.8	0.11	0.14	0.4
chr1	227731801	227731801	-	1.31	1.65	1.85	1.64	0.9	1.32	1.13	0.97	1.23	1.46	0.9	1.01	0.34	0.6	0.14
chrX	38805266	38805266	+	2.07	3.79	3.97	2.41	1.91	2.12	1.41	2.33	2.26	1.02	0.86	0.97	0.47	0.45	0.41
chr17	44557975	44557975	+	1.49	2.09	1.2	1.03	1.16	0.98	1.3	1.2	0.77	0.55	0.38	1.46	0.51	0.17	0.51
chr1	156210415	156210415	+	2.17	1.42	1.3	1.16	1.65	0.99	1.75	1.02	1.16	0.82	0.33	1.1	0.47	0.39	0.35
chr1	23558258	23558258	-	0.36	0.4	0.5	0.33	0.28	0.27	0.1	0.18	0.16	0.06	0.1	0.1	0.05	0.04	0.08
chr3	53230651	53230651	+	1.56	1.64	2.28	1.35	0.98	1.03	0.71	1.68	2.51	1.06	0.4	0.4	0.27	0.28	0
chr1	28334539	28334539	+	2.36	2.12	1	1.48	0.63	0.66	1	0.7	0.68	1.08	0.76	0.27	0.22	0.42	0.48
chr2	130181673	130181673	+	3.98	4.65	8	2.63	1.74	4.37	4.08	0.9	1.02	3.18	1.32	2.28	0.67	1.16	0.36
chr15	88626512	88626512	+	2.66	2.9	3.31	1.67	2.07	1.95	1.75	1.66	1.97	0.86	0.59	0.99	0.28	0.21	0.37
chr19	13763064	13763064	+	1.49	2.54	2.8	1.18	1.6	1.21	0.3	0.84	0.79	0.61	0.4	0.48	0.22	0.31	0.37
chr16	31061955	31061955	-	1.45	1.15	0.75	0.25	0.39	0.73	0.14	0.36	1.58	0.13	0.23	0.61	0.07	0.39	0
chr17	10681070	10681070	-	3.36	3.82	2.57	1.94	2.33	2.5	4.57	4.5	3.38	1.36	0.99	0.55	0.27	0.39	0.86
chr17	50863916	50863916	-	1.45	2.66	2.28	1.81	0.75	2.18	0.88	0.86	1.02	0.83	1.98	1.01	0.21	0.39	0.96
chr19	18196039	18196039	+	0.62	0.58	0.64	0.56	0.8	0.42	0.33	0.4	0.38	0.48	0.34	0.18	0.02	0.12	0.04
chr7	149179709	149179709	+	4.31	6.64	3.67	2.19	2.79	2.34	0.98	2.88	1.58	0.53	2.17	0.58	0.37	1.29	0.48
chr19	34342355	34342355	+	4.58	1.46	3.67	1.05	1.63	2.18	4.08	1.2	2.9	3.89	0.49	1.21	0.34	0.58	0.54
chr16	30369425	30369425	-	6.35	5.7	7.5	3.4	2.88	3.48	2.75	2.6	3.54	1.92	1.24	1.77	0.53	0.33	0.41
chr20	2144607	2144607	+	2.17	3.32	3.11	1.28	1.74	1.59	0.54	1.68	1.44	0.88	1.26	0.51	0.28	0.52	0.54
chr15_KI270905v1_alt	1329231	1329231	+	3.38	3.69	3.55	3.1	2.24	2.46	0.82	2.2	5.42	2.65	0.68	1.62	0.45	0.47	0.26
chr16	11691487	11691487	-	1.42	1.44	1.43	0.77	0.89	0.67	0	0.48	0.73	0.31	0.55	0.42	0.05	0.06	0.17
chr19	33813705	33813705	+	0.76	0.83	1.73	0.72	0.74	0.99	0.47	0.78	0.79	0.42	0.76	0.37	0.22	0.1	0.41
chr5	151030064	151030064	-	0.53	0.75	1.33	0.36	0.39	0.66	0.41	0.35	0.17	0.41	0.49	0.24	0.12	0.19	0.08
chr5	154815452	154815452	+	0.25	0.43	0.2	0.31	0.27	0.3	0.22	0.3	0.26	0.33	0.15	0.11	0.05	0	0.07
chr16	547491	547491	+	1.44	1.48	0.57	0.3	0.89	1.25	0.61	0.4	0.39	0.44	0.58	0.51	0.27	0.16	0.44
chr12	6667772	6667772	-	0.76	0.75	0.97	0.37	0.6	0.65	0.34	0.45	0.52	0.26	0.4	0.22	0.09	0.15	0.13
chr7	100707262	100707262	+	3.15	3.17	2.75	2.62	1.92	2.65	2.16	1.97	2.17	1.26	1.13	0.9	0.34	0.35	0.4
chr16	4752164	4752164	-	0.78	1	1.4	0.55	0.41	0.44	1.02	0.27	1.08	0.14	0.33	0.18	0.11	0.19	0.14
chr22	19788596	19788596	-	1.16	1.16	0.71	1.2	1.16	0.55	0.65	0.68	0.39	0.35	0.21	0.4	0.13	0.17	0.33
chr1	155914049	155914049	-	2.65	5.75	2.83	2.03	2.66	1.91	2.2	1.76	2.26	1.98	1.12	0.78	0.79	0.6	0.79
chr2	219448526	219448526	+	6.64	2.66	6	2.74	1.86	3.28	2.85	3.6	4.06	0.29	0.62	4.05	1.01	0.52	0.86
chr6	89636130	89636130	-	1.99	3.54	7	1.46	1.27	1.56	0.68	1	2.44	0.47	0.42	0.47	0.51	0.19	0.26
chr5	134855131	134855131	+	1.84	2.32	2.46	2.21	1.31	1.43	0.76	0.88	1.42	1.07	0.86	0.89	0.31	0.59	0.56
chrY	1601161	1601161	+	1.99	2.47	2	1.64	1.74	0.7	0.61	0.67	2.44	0.62	0.11	0.36	0.27	0.47	0.08
chr6	144095149	144095149	-	2.13	2.35	2.15	1.53	1.38	1.9	1.19	1.22	1.48	0.89	0.6	0.6	0.13	0.15	0.14
chr3	127660804	127660804	+	0.73	0.7	0.88	0.74	0.31	0.52	0.53	0.4	0.61	0.22	0.2	0.35	0.17	0.2	0.15
chr20	35947768	35947768	+	26.88	8.5	15.33	13.96	4.65	6.01	2.8	12.01	4.84	2.21	5.19	1.45	2.62	2.52	2.7
chr11	46380085	46380085	+	4.98	8.34	7.63	2.51	3.1	3.67	3.38	3.8	6.96	2.71	1.87	2.24	1.82	0.9	1.27
chr19	3462909	3462909	+	1.38	1.24	1.41	2.05	2.84	0.68	1.14	0.63	0.83	0.32	0.28	0.81	0.2	0.48	0.1
chr17	82727411	82727411	+	0.68	0.8	1.15	0.71	0.91	0.72	0.6	0.63	0.76	0.4	0.44	0.31	0.18	0.19	0.14
chr8	144851222	144851222	-	1.47	1.39	1.62	0.79	0.63	1.64	0.72	1.01	0.88	0.21	0.44	0.22	0.24	0.26	0.44
chr3	195068930	195068930	-	4.11	4.5	4.4	4.45	3.82	3.56	2.8	2.08	3.16	1.25	1.93	1.53	0.86	0.41	0.6
chr11	33237277	33237277	+	2.19	2.92	1.14	1.97	1.74	1.82	1.4	1.5	1.74	0.74	1.24	0.46	0.29	0.34	0.13
chr7	107919360	107919360	+	0.69	1.57	1.14	0.55	0.78	0.7	0.48	0.8	0.68	0.74	0.33	0.34	0.19	0.08	0
chr10	102067750	102067750	+	8.39	6.11	6.75	7.39	2.91	3.38	5.17	8.81	8.35	2.01	1.51	1.71	1.38	0.72	1.88
chr1	154988291	154988291	+	0.72	0.54	0.78	0.3	0.45	0.66	0.61	0.48	0.28	0.53	0.2	0.26	0.04	0.07	0.05
chr7	74883001	74883001	-	1.74	2.35	1.53	0.5	1.25	0.75	1.43	0.68	4.06	0.59	0.56	0.54	0.21	0.26	0.38
chr19	19119879	19119879	-	0.61	0.49	1.16	0.88	0.6	0.5	0.85	0.49	0.43	0.64	0.34	0.36	0.11	0.16	0.05
chr4	3512759	3512759	-	1.49	1.57	1.04	1.02	1.03	0.89	0.62	1.01	0.76	0.58	0.53	0.39	0.25	0.32	0.35
chr9	137393126	137393126	-	2.08	2.66	1.4	0.44	0.95	1.5	0.54	1.4	0.76	1.77	1.38	0.79	0.25	0.44	0.21
chrY	2489203	2489203	-	2.82	2.66	1.25	2.05	0.95	0.91	1.43	0.7	1.62	0.98	0.2	1.16	0.42	0.3	0.18
chr20	58995554	58995554	-	2.88	3.98	2.57	4.93	1.02	2.91	1.99	1.4	5.42	3.03	1.19	1.35	0.51	0.78	0.9
chr18	23257513	23257513	+	2.99	1.9	3.25	1.64	0.91	1.79	0.54	2.8	2.3	0.8	0.99	0.67	0.12	0.13	0.6
chr21	46112447	46112447	+	0.68	0.62	1	0.61	0.34	0.29	0.58	0.42	0.15	0.42	0.42	0.2	0.14	0.02	0.32
chr9	136723733	136723733	+	4.51	6.47	3.74	3.52	3.07	3.26	3.03	2.45	3.22	2.43	1.79	1.37	0.53	0.72	0.52
chr20	63862108	63862108	-	4.98	6.31	6	4.52	2.66	10.19	2.33	1.95	2.93	3.54	1.73	5.06	1.48	1.16	0.82
chr19	46468476	46468476	-	1.59	1.9	0.75	1.29	1.28	1	0.63	0.45	1.05	0.88	0.82	0.64	0.31	0.44	0.07
chr19	3976520	3976520	-	1.18	1.41	1.27	0.7	0.85	0.68	0.55	0.56	0.67	0.3	0.3	0.24	0.06	0.08	0.08
chr6	139372759	139372759	-	2.43	2.18	3	1.54	1.38	1.37	1.17	1.39	1.35	0.88	0.66	0.67	0.13	0.19	0
chr19	1826996	1826996	-	1.52	2.79	1.29	1.31	1.16	2.09	2.28	2.4	1.48	0.97	0.61	1.18	0.56	0.1	0.72
chr11	44108017	44108017	+	1.53	1.33	1.65	0.71	0.27	0.74	0.65	0.51	0.34	0.28	0.27	0.13	0.03	0	0.07
chr12	68842272	68842272	+	0.9	1.26	2	0.45	0.98	0.94	0.54	0.71	0.93	0.88	0.74	0.04	0.2	0.11	0.05
chr16	673727	673727	+	0.57	0.71	0.45	0.43	0.37	0.18	0.31	0.48	0.08	0.31	0.14	0.19	0.03	0.06	0.22
chr1	6635488	6635488	-	3.17	2.78	3.16	2.07	1.41	2.25	1.84	1.8	3	3.1	1.51	1.37	0.64	0.82	0.54
chr7	152464979	152464979	+	1.33	2.47	5	0.82	1.03	0.78	0.44	1.09	0.9	0.59	0.44	0.08	0.34	0.32	0.13
chr19	39314840	39314840	-	1.88	0.94	0.91	0.69	0.65	1.37	0.63	0.57	0.27	0.15	0.31	1.14	0.21	0.14	0.13
chr22	21629540	21629540	-	0.38	0.25	0.26	0.13	0.15	0.08	0.26	0.19	0.1	0.05	0.15	0.19	0.02	0	0.03
chr6	52264429	52264429	-	0.93	0.95	1.34	0.55	0.7	0.93	0.47	0.76	1.29	0.36	0.6	0.38	0.09	0.24	0.23
chr19	11513995	11513995	-	1.08	0.97	1.75	0.77	0.93	0.43	0.42	0.35	0.55	0.25	0.14	0.3	0.1	0.13	0.04
chrX	48700548	48700548	+	0.46	0.81	0.87	0.6	0.35	0.81	0.2	0.3	0.53	0.51	0.26	0.22	0.1	0.26	0.14
chr17	50368110	50368110	-	3.79	4.97	7.09	2.91	3.57	3.99	3.46	4.04	4.65	1.73	1.58	1.88	0.4	0.78	0.49
chr11	72755072	72755072	-	0.94	0.78	1	0.35	0.45	0.55	0.3	0.35	0.64	0	0.55	0.37	0.09	0.24	0.09
chr1	25832344	25832344	+	1.94	3.27	1.45	1.82	2.16	1.91	2.01	3	3.16	1.77	1.06	0.51	0.16	0.28	0.52
chr10	95875320	95875320	-	1.07	3.19	2	1.88	0.58	2.73	2.72	1.2	0.9	1.33	1.48	0.4	0.84	0.11	0.11
chr11	111724839	111724839	+	5.09	6.9	13.99	7.74	5.53	8.74	2.24	2.48	8.12	2.08	1.58	2.53	1.57	1.86	1.77
chr19	17301390	17301390	+	2.49	3.32	4	0.41	1.45	0.73	1.09	1.2	3.38	1.77	5.93	1.01	0.34	0.65	0.18
chr16	346634	346634	-	2.27	1.69	1.52	0.85	1.5	1.25	1.09	0.75	0.8	1.06	0.69	0.72	0.07	0.24	0.05
chr3	37243043	37243043	-	1.99	4.17	3.5	1.92	4.26	2.96	0.7	1.6	3.52	2.53	1.55	0.54	0.9	1.16	0.32
chr17	39922297	39922297	-	1.04	2.29	2.6	1.2	1.09	0.82	0.89	1.56	1.16	0.37	0.49	0.45	0.25	0.08	0.12
chr9	91409529	91409529	-	2.26	2.21	5.5	1.85	1.16	3.28	1.22	2.4	1.86	1.33	0.86	1.57	0.86	0.28	0.27
chr17	792041	792041	+	8.86	7.33	7.82	4.49	2.83	4.8	2.72	2.55	4.02	2.57	2.29	1.81	0.66	0.97	0.89
chr6	3224793	3224793	-	2.13	3.12	3.22	1.43	1.62	1.78	0.87	1.42	1.06	0.68	0.82	0.7	0.27	0.34	0.27
chr9	137716955	137716955	+	2.18	1.92	2.12	3.08	2.69	2.4	2.68	1.85	1.87	1.9	1.71	0.95	0.39	0.78	0.38
chr9	33462261	33462261	-	2.4	2.07	3.14	2.74	0.8	2.87	3.5	3	1.52	2.06	0.85	0.61	0.45	0.23	0
chr1	224157428	224157428	+	0.83	1.12	2.13	0.96	0.26	1.49	0.29	1.2	1.08	0.34	0.68	0.45	0.11	0.13	0.18
chr10	5456983	5456983	+	2.88	1.94	1.33	1.34	1.8	1.75	0.58	0.44	0.68	0.68	0.27	1.24	0.62	0.48	0.41
chr7	39950277	39950277	+	2.99	4.31	2	1.92	1.33	2	3.26	1.92	1.02	0.76	1.32	1.52	0.37	0.48	0.93
chr5	434663	434663	+	2.84	9.96	8.8	1.15	3.95	3.14	10.6	2.8	2.37	2.78	1.48	1.46	0.67	0.62	0.43
chr7	150337535	150337535	+	3.41	2.84	2	3.01	1.96	2.73	1.63	1.46	1.3	1.49	0.67	0.52	0.3	0.48	0.38
chr10	124682131	124682131	-	1.92	2.05	3.71	2.05	2.16	2.03	1.33	1.8	2.13	0.88	1.24	1.11	0.08	0.78	0.21
chr17	50863925	50863925	-	2.07	3.32	3.14	2.26	1.09	2.55	0.95	0.2	1.48	0.83	1.73	1.01	0.1	0.26	1.08
chr12	1952886	1952886	-	1.16	1.39	0.8	0.59	0.58	0.79	0.7	0.75	0.62	0.42	0.38	0.39	0.21	0.26	0
chrX	154398084	154398084	-	5.31	4.51	3	1.64	2.62	2.73	2.45	2.1	7.45	1.18	0.33	1.69	2.02	1.16	0
chr11	74640669	74640669	+	1.83	0.82	2	0.62	0.72	0.79	0.44	0.84	0.72	0.59	0.49	0.3	0.4	0.16	0.33
chr1	147624845	147624845	+	4.27	4.98	8	4.93	2.33	1.75	8.16	5.2	2.51	1.77	2.96	2.02	0.51	0.52	0.48
chr1	25567210	25567210	+	1	1.26	1.18	2.35	2.62	2.73	1.22	0.8	1.35	1.13	0.91	1.16	0.2	0.32	0.14
chr17	81681733	81681733	-	0.78	2.26	1.12	0.93	0.62	0.62	0.7	0.98	1.35	0.32	0.41	0.53	0.42	0.17	0.44
chr10	75398788	75398788	-	3	2.75	2.55	1.75	2.02	1.68	1.79	1.24	1.56	1.74	0.74	0.7	0.44	0.28	0.26
chr1	20650843	20650843	+	2.02	2.59	2	1.6	1.69	1.92	1.09	0.73	2.19	0.74	0.56	0.44	0.44	0.4	0.45
chr16	70160406	70160406	+	1.62	1.33	2	0.99	3.49	0.94	0.23	3.3	0.6	0.25	0.74	0.25	0.06	0.26	0.48
chr7	5527757	5527757	-	0.45	0.65	0.62	0.44	0.54	0.43	0.35	0.45	0.49	0.28	0.27	0.28	0.07	0.14	0.12
chr10	75400291	75400291	-	2.02	2.43	2.39	1.47	1.55	1.91	1.62	1.4	1.5	1.11	0.64	0.66	0.16	0.18	0.16
chr14	105466976	105466976	+	2.56	1.23	1.18	1.23	1.07	0.66	1.63	0.68	0.49	0.63	1.11	1.01	0.42	0.58	0.24
chr17	75237469	75237469	-	1.49	1.42	0.75	0.72	2.82	0.55	0.95	1.5	0.85	0.59	0.66	0.64	0.21	0.14	0.22
chr1	28743345	28743345	+	0.17	0.53	0.53	0.32	0.11	0.27	0	0.09	0.15	0.07	0.13	0.24	0.12	0.09	0.05
chr8	144080306	144080306	+	1.33	1.65	1.94	1.32	0.91	1.25	0.65	0.81	0.84	0.51	0.6	0.54	0.16	0.32	0.29
chr16	785970	785970	-	5.07	7.09	7.21	4.04	3.2	3.86	3	2.81	4.6	2.79	1.6	1.65	0.87	1.22	1.07
chr22	36504665	36504665	-	0.62	0.76	0.89	0.66	0.41	0.51	0.37	0.5	0.38	0.22	0.31	0.29	0.13	0.13	0.08
chr19	45408280	45408280	+	2.42	1.95	2.33	1.79	2.01	1.37	1.28	1.8	3.48	1.55	0.44	0.62	0.22	0.31	0.55
chr20	325981	325981	+	14.19	7.08	14.56	3.43	4.94	8.96	2.91	6.86	10.02	6.49	3.11	3.64	2.14	2.58	3.29
chr8	142735765	142735765	+	0.72	1.02	0.67	0.62	0.43	0.42	0.37	0.46	0.38	0.53	0.22	0.38	0.11	0.04	0.06
chr1	119180408	119180408	+	1	1.9	1.27	1.64	0.87	0.73	0.33	0.72	0.85	0	0.25	0	0.25	0.19	0.33
chr19	49909051	49909051	-	0.66	0.51	0.32	0.63	1.05	0.4	0.07	0.33	0.23	0.15	0.09	0.13	0.02	0.12	0.22
chrX	73851242	73851242	-	2.39	2.55	2.58	1.82	2.08	1.56	1.55	1.86	1.56	1.12	1.18	0.86	0.45	0.48	0.72
chr17	28649208	28649208	-	1.28	1.03	1.55	0.49	0.58	1.23	0.68	0.63	0.56	0.84	0.76	0.32	0.09	0.16	0.29
chr2	176094652	176094652	+	1.36	1.2	0.83	0.86	0.55	0.52	0.63	0.5	0.44	0.27	0.4	0.27	0.06	0.08	0.07
chrX	133671168	133671168	+	0.36	0.63	0.47	0.16	0.28	0.25	0.16	0.24	0.31	0.17	0.12	0.11	0.08	0.08	0.07
chr22	19134245	19134245	-	3.13	3.58	3.91	1.95	2.84	2.43	1.67	2.1	2	1.2	1.45	1.01	0.2	0.39	0.53
chr16	30569836	30569836	-	3.65	2.28	3.5	2.46	1.31	1.25	1.22	0.88	0.75	0.68	0.52	0.31	0.18	0.12	0.42
chr20	56403528	56403528	+	3.48	2.18	1.48	0.58	1.74	1.19	0.93	0.71	1.17	0.57	0.7	0.41	0.14	0.16	0.23
chr14	102905878	102905878	+	6.1	5.09	4.4	3.65	1.23	4.01	3.26	1.39	3.72	2.88	1.58	0.67	0.61	0.66	0.31
chr20	56518569	56518569	+	0.4	1.06	0.67	0.24	0.54	1.18	0.27	0.34	0.55	0.47	0.54	0.25	0.03	0.09	0.1
chr14	104714660	104714660	+	1.79	0.89	1.83	1.28	0.41	0.3	0.22	0.69	0.72	0.51	0.49	0.18	0.04	0.08	0.33
chr16	1366228	1366228	-	2.24	1.99	2.86	1.97	1.63	1.27	0.61	0.17	1.81	1.77	0.74	1.01	0.34	0.19	0
chr13	27962849	27962849	-	3.63	9.62	12.28	2.87	2.51	1.9	2.06	2.48	2.82	1.43	1.33	1.72	1.2	1.05	1.88
chr1	203307219	203307219	+	5.97	1.23	5.2	2.58	3.26	1.42	0.74	1.2	0.9	2.36	0.15	0.9	0.22	0.39	0.72
chr2	219206807	219206807	+	6.97	5.31	11.99	0.55	1.16	8.74	0.41	4.8	3.38	3.54	1.98	0.51	0.9	0.78	2.88
chr9	126880833	126880833	+	8.96	1.99	4.66	0.82	1.94	0.78	0.33	1	1.35	0.24	0.74	0.61	0.37	0.29	0.21
chr1	1234045	1234045	+	0.72	1.13	1.92	1.38	0.85	0.98	1.22	0.43	1.1	0.47	0.21	0.26	0.24	0.06	0.18
chr6_GL000255v2_alt	2919946	2919946	-	4.38	4.2	4.5	1.64	2.91	1.09	3.26	7.81	2.26	1.11	1.48	1.18	0.13	0.16	0
chr1	11975262	11975262	+	7.01	4.33	5.37	4.5	3.21	3.94	2.42	3.03	1.87	1.49	1.61	1.04	0.6	0.38	0.85
chr6	30590915	30590915	+	2.39	3.98	5.33	2.11	4.07	3.55	3.26	1.2	3.05	0.71	1.98	0.17	0	2.33	0.48
chr22	49903644	49903644	-	1.14	2.2	2.26	0.93	1.67	1.66	0.85	1.31	1.99	0.88	1.28	0.58	0.13	0.41	0.4
chr19	17232257	17232257	-	1.19	1.03	1.87	0.69	0.48	0.76	1.02	0.57	0.36	0.28	0.47	0.55	0.17	0.06	0.05
chr3	123915109	123915109	-	3.27	6.97	2.22	2.09	3.3	2.43	3.03	1.44	3.29	1.36	0.66	0.91	0.27	0.35	0.53
chr1	109280002	109280002	-	2.47	2.39	3.76	0.8	1.16	3.71	1.22	2.23	1.83	0.83	1.2	1.28	0.35	0.47	0.56
chr16	30980093	30980093	+	1.64	1.66	1.92	1.59	1.08	1.3	1.16	1.09	1.35	0.9	0.59	0.57	0.18	0.24	0.3
chr1	151034153	151034153	+	1.29	0.91	0.5	0.76	1.3	0.47	1.2	1.06	0.27	0.25	0.38	0.3	0.22	0.31	0
chr18	79714994	79714994	+	2.99	3.1	2	0.18	1.74	1.53	0.47	1.2	4.06	1.18	0.33	0.51	0.19	0.39	0.72
chr9	33462800	33462800	-	2.08	1.33	4	0.96	1.74	1.09	1.63	1.2	0.9	1.77	1.65	1.01	0.22	1.03	0.41
chr1	150648523	150648523	-	1.55	1.62	1.87	1.34	0.81	1.09	0.82	1.04	0.65	0.72	0.47	0.46	0.26	0.18	0.18
chr19	32969069	32969069	-	1.33	2.21	2.4	1.82	0.78	0.79	0.82	0.96	0.29	0.98	1.32	0.94	0.3	0.42	0.39
chr2	130346491	130346491	+	2.49	2.83	2.41	2.25	1.58	1.98	1.37	1.57	1.89	1.21	0.81	0.67	0.3	0.53	0.47
chr17	41802253	41802253	-	0.9	0.61	0.73	0.53	0.47	0.36	0.35	0.3	0.6	0.28	0.2	0.22	0.07	0.18	0.25
chr5	157787699	157787699	-	0.89	1.43	1.33	0.94	0.5	0.99	0.34	0.26	0.45	0.4	0.46	0.45	0.32	0.24	0.22
chr16_KI270853v1_alt	827927	827927	-	2.42	1.09	0.86	1.31	0.47	1.56	0.82	0.48	1.08	0.59	0.63	0.28	0.22	0.39	0.38
chr16	30092563	30092563	-	1.19	5.88	4	1.51	1.5	1.09	0.54	1.33	1.93	0.42	0.93	0.87	0.3	0.58	0
chr3	51993720	51993720	-	0.18	0.26	0.2	0.1	0.14	0.15	0.09	0.14	0.16	0.06	0.07	0.06	0.03	0.03	0.04
chr5	150553767	150553767	+	8.3	4.65	14.49	5.13	5.09	3.4	6.52	2.94	1.67	3.54	4.45	2.89	1.2	1.72	1.35
chr1	154207464	154207464	-	0.37	0.62	0.67	0.31	0.32	0.33	0.31	0.44	0.42	0.25	0.2	0.19	0.11	0.11	0.14
chr1	11922826	11922826	-	1.19	0.89	2.09	0.97	0.72	0.97	0.71	0.59	1.16	0.72	0.34	0.37	0.17	0.27	0.27
chr19	3976576	3976576	-	0.49	0.55	0.58	0.3	0.38	0.34	0.25	0.3	0.28	0.17	0.18	0.15	0.07	0.08	0.09
chr6	349037	349037	+	2.24	1.52	2.4	2.46	0.81	1.2	0.54	0.96	1.16	1.18	0.49	0.34	0.34	0.65	0
chr7	66955764	66955764	+	2.32	2.32	2.17	1.81	1.98	1.79	1.63	0.72	0.42	0.79	0.78	1.14	0.45	0.66	0.41
chr12	112184356	112184356	-	2.99	1.77	2.8	2.05	2.56	1.87	0.82	2.4	0.9	1.77	0.99	0.45	0.34	0	1.44
chr6	138263299	138263299	+	4.98	5.75	2	4.11	0.87	2.18	1.63	1.6	2.71	0.44	0.99	1.01	0.34	0.19	0.72
chr12	12477953	12477953	-	2.19	2.14	2	1.17	1.72	0.81	0.78	1.07	1.22	0.35	0.66	0.66	0.3	0.36	0.45
chr11	85664558	85664558	-	6.37	4.3	6	3.53	4.1	2.64	1.92	2.82	2.99	1.47	1.53	1.83	0.95	1.06	0.91
chr9	132689152	132689152	+	1	1.06	2.67	0.18	0.81	0.22	0.41	0.3	0.81	1.47	0.74	0.63	0.2	0.14	0
chr16	23667326	23667326	+	0.43	0.84	1.04	0.68	0.58	0.5	0.59	0.51	0.24	0.53	0.18	0.16	0.08	0.13	0.14
chr17	8269273	8269273	+	0.29	0.42	0.62	0.42	0.36	0.45	0.36	0.57	0.22	0.47	0.52	0.23	0.17	0	0.07
chr3	194584243	194584243	+	1.62	2.66	2.33	2.46	0.93	1.82	4.08	0	1.16	1.77	0	2.02	0.34	0.39	0
chrX	56564223	56564223	+	1.17	0.66	2.33	0.52	0.11	1.18	0.65	0.48	0.86	0.24	1.28	0.54	0.4	0.13	0.23
chr10	102140538	102140538	+	1.68	1.52	1.2	1.16	1.16	1.86	1.54	0.92	1.24	1.11	0.46	1.32	0.44	0.25	0.4
chr2	118842788	118842788	-	6.97	13.28	4.5	4.11	1.4	5.46	1.63	7.21	2.26	0.71	0.71	0.51	1.69	1.55	1.92
chr21	39196579	39196579	-	6.64	7.52	11	3.28	5.43	9.83	5.71	6.01	2.51	2.48	1.24	2.53	1.35	0.39	0.82
chr1	206732757	206732757	+	1.71	4.78	3	1.92	3.26	1.84	1.74	2.03	1.42	0.73	1.98	1.2	0.37	0.32	0.15
chr19	29207882	29207882	-	0.61	0.85	0.51	0.39	0.37	0.47	0.31	0.26	0.37	0.25	0.11	0.14	0.04	0.05	0.09
chr1	28769032	28769032	+	4.25	2.76	2.8	1.9	2.33	1.4	1.63	2.75	1.09	1.08	0.85	0.66	0.36	0.42	0.42
chr17	50695568	50695568	-	1.93	2.57	1.74	1.09	1.09	1.3	0.91	0.92	2.14	0.8	2.16	0.9	0.4	0.26	0.4
chr17	15438079	15438079	-	1	1.86	0.84	1.48	1.07	1.23	0.3	0.71	1.05	0.52	0.47	0.63	0.19	0.36	0.13
chr16	70663503	70663503	-	1.52	3.1	5	2.01	1.57	2.79	1.63	0.92	2.4	1.47	0.69	0.76	0.59	0.39	0.42
chr12	6329414	6329414	-	1	1.95	2.6	0.86	0.64	0.96	0.16	0.58	1.13	0.33	0.42	0.43	0.11	0.08	0.06
chr2	38734443	38734443	+	3.24	1.48	1.09	1.64	1.02	1	0.93	0.96	0.49	0.88	0.76	0.71	0.45	0.42	0.36
chr19	58407237	58407237	-	8.63	4.65	3.6	5.26	3.26	1.82	1.79	1.35	2.48	3.89	0.99	0.84	0.51	1.55	1.2
chr2	127719691	127719691	-	1.66	0.66	1.55	1.64	1.06	1.31	0.3	1.54	1.35	0.79	1.15	0.71	0.13	0.34	0.31
chr16	89995409	89995409	+	1.08	1.49	3.43	1.28	1.16	1.78	0.65	2.4	0.95	0	0.4	0.63	0.4	0.39	0.17
chrX	155122692	155122692	+	2.99	2.66	1.55	0.45	1	0.78	0	0.12	0.27	0.51	0.22	0.1	0.07	0.1	0.06
chr19	3535046	3535046	+	1.06	1.79	1.67	0.92	0.39	0.43	1.26	0.48	0.7	1.46	0.74	0.32	0.13	0.44	0.15
chr9	103204506	103204506	-	3.23	3.11	3.76	2.19	2.06	1.71	1.31	1.6	2.43	0.65	0.92	0.68	0.26	0.28	0.27
chr21	43055774	43055774	-	1.99	2.39	2.22	2.11	1.45	1.53	0.7	2.1	3.25	0.71	0.99	1.01	0.22	0.39	0.29
chr11	3827786	3827786	-	2.21	3.02	2.8	1.2	0.97	1.19	1.44	0.9	0.95	0.64	0.46	0.39	0.34	0.28	0.45
chr4	2700283	2700283	+	2.54	4.25	2.18	1.85	1.94	1.7	1.02	1.65	1.62	0.33	0.79	0.84	0.26	0.43	0.48
chr9	136723494	136723494	+	1.81	1.51	2.78	1.29	0.84	1.31	0.71	1.13	1.17	1.12	0.51	0.73	0.21	0.23	0.36
chr6	39906907	39906907	-	1.61	1.14	2.17	1.54	0.68	1.31	0.82	0.95	1.05	0.71	0.42	0.87	0.18	0.36	0.58
chr9	113374368	113374368	-	5.03	3.32	4.41	3.17	1.66	2.26	3	1.76	1.57	1.05	0.75	0.49	0.4	0.36	0.31
chr5	98793340	98793340	+	0.68	1.33	1.12	0.68	0.37	0.78	0.33	0.98	0.42	0.39	0.99	0.4	0.18	0.39	0.1
chr9	7798487	7798487	-	1.8	1.49	2.04	1.45	1.8	1.38	1.27	0.94	1.48	0.75	0.56	0.4	0.14	0.21	0.14
chr1	155069189	155069189	+	2.59	1.86	1.27	1.39	0.63	0.7	0.58	1.2	1.35	0.59	0.4	0.39	0.32	0.39	0.05
chr16	1510148	1510148	+	4.1	4.68	5.72	3.37	2.94	3.81	2.28	4.28	2.86	2.34	2.69	1.25	0.28	0.55	0.81
chr18	75288526	75288526	+	4.23	2.66	5.33	1.97	2.91	3	2.28	3.2	0.54	10.62	2.64	4.05	0.58	1.03	0.36
chr2	96252090	96252090	-	1.61	1.88	3.09	2.54	1.74	1.18	1.83	2	0.68	0.63	1.24	0.59	0.26	0.45	0.45
chr22	29695170	29695170	+	1.03	2.05	1.37	0.36	0.9	0.62	0.75	0.55	0.83	0.66	0.4	0.27	0.12	0.1	0.19
chr16	1510846	1510846	-	1.62	1.33	2	1.31	1.42	0.85	1.22	1.54	1.9	0.2	0.82	0.81	0.11	0.26	0
chr12	128794147	128794147	-	5.35	5.97	9.66	1.55	9.01	3.28	1.63	3.6	3.87	0.48	0.8	1.1	0.34	0.23	0.12
chr3	12935731	12935731	-	1.99	1.59	1.55	1.09	0.55	0.32	1.13	0.5	0.21	0.22	0.33	0.89	0.67	0.26	0.31
chr10	103603485	103603485	-	1.58	3.36	2.28	2.11	1.55	2.03	1.54	2.06	2.2	1.77	0.92	0.87	0.44	0.57	0.27
chr14	75469820	75469820	+	2.43	2.45	1.82	0.88	2.33	1.69	1.22	1.29	1.49	2.02	0.56	0.42	0.26	0.19	0.51
chr17	12992799	12992799	-	0.58	0.61	0.56	0.4	0.39	0.61	0.36	0.5	0.46	0.22	0.25	0.33	0.07	0.11	0.09
chr16	298148	298148	-	5.85	3.73	2.34	3.15	1.87	1.92	2.69	2.03	2.76	1.95	1.06	0.84	0.19	0.38	0.53
chr1	30872808	30872808	-	3.7	7.43	2.5	4.38	2.33	2.55	1.9	2.25	2.71	1.39	1.1	0.56	0.13	0.78	1.12
chr22	41117589	41117589	+	5.59	4.56	6.2	2.39	2.79	3.43	1.49	2.48	2.96	1.29	1.09	1.1	0.56	0.63	0.39
chr9	137218586	137218586	+	2.19	3.1	2.54	0.82	1.02	2.08	1.27	1.09	1.87	0.82	0.46	0.6	0.2	0.48	0.53
chr17	56950215	56950215	-	3.48	3.19	10	1.78	3.16	1.89	1.47	1.68	1.52	1.55	0.85	1.01	0.54	0	0.36
chr20	38951992	38951992	+	1.89	0.8	0.67	1.01	0.87	0.99	1.27	1.2	1.18	0.66	0.57	0.41	0.21	0.33	0
chr7	150331285	150331285	+	4.18	3.65	6.5	1.29	2.15	2.67	1.83	1.92	2.48	1.14	0.66	1.09	0.62	0.41	0.64
chr1	117368429	117368429	+	1.66	1.52	3.2	0.68	1	0.96	0.65	1.6	1.16	2.06	0.44	0.79	0.56	0.29	0.45
chr17	42797879	42797879	-	0.68	1.18	0.88	0.83	0.78	0.56	0.62	0.33	0.36	0.45	0.19	0.26	0.14	0.08	0.03
chr9	137108706	137108706	+	3.18	3.02	3.36	2.44	1.86	3.37	2.83	2.4	1.74	2.27	0.99	1.49	0.58	0.42	0.83
chrX	3905818	3905818	-	3.13	5.31	2.6	0.82	1.02	0.91	0.72	2	1.62	2.12	1.15	2.02	0.22	0	0.29
chr1	28987659	28987659	+	0.6	0.76	0.84	0.3	0.45	0.57	0.2	0.49	0.28	0.19	0.18	0.2	0.2	0.1	0.07
chr20	647910	647910	-	2.32	1.11	1.71	0.22	1.74	1.53	0.65	0.4	0.74	0.15	0	0.34	0.04	0.15	0.07
chr19	3976328	3976328	-	0.82	1.1	1.1	0.5	0.78	0.88	0.46	0.74	0.44	0.23	0.44	0.37	0.18	0.23	0.2
chr1	178916562	178916562	+	5.57	4.25	9.5	1.89	3.78	2.03	1.86	4	1.35	2.95	1.78	1.3	1.01	0.78	1.73
chr11	63909132	63909132	+	1.74	1.19	1	0.99	1.36	2.73	0.74	0.3	0.32	0.12	0.44	0.71	0.3	0.06	0.18
chr19	14515909	14515909	-	2.13	1.83	5.33	1.37	1.05	3.02	1.71	0.71	1.61	0.91	0.54	0.63	0.16	0.11	0.13
chr16	3728646	3728646	-	2.14	1.03	2.93	0.77	0.74	1.55	0.36	0.63	0.85	0.59	0.49	0.78	0.13	0.43	0.42
chr15	40899726	40899726	+	2.77	1.03	2.86	1.81	0.48	1.7	1.33	0.96	2.26	0.98	0.76	0.67	0.67	0.26	0.34
chr16	30783960	30783960	-	1.69	1.55	2.28	0.76	0.61	1.09	0.76	0.78	0.9	0.88	0.64	0.69	0.2	0.41	0.48
chr13	112882831	112882831	+	7.96	3.65	2.5	1.64	3.1	3	1.3	0.48	2.71	0.48	2.96	1.52	0.58	0.78	0.32
chr12	107751828	107751828	-	1.23	1.18	1.47	1.64	0.49	0.96	0.23	0.48	1.16	0.15	0.31	0.87	0.22	0.13	0.07
chr5	177595477	177595477	+	1.46	1.78	1.78	1.31	1.42	1.09	0.96	1.01	1.27	0.57	0.7	0.66	0.06	0.13	0.15
chr5	173232288	173232288	-	3.08	6.15	4.87	1.84	2.33	3.85	2.34	2.18	3.41	1.37	1.52	1.04	0.3	0.51	0.35
chrX	48700161	48700161	+	0.5	0.74	0.63	0.68	0.31	0.56	0.23	0.25	0.4	0.31	0.23	0.26	0.06	0.06	0.06
chr13	76886033	76886033	-	2.74	1.33	2.4	1.64	1.45	1.37	2.45	1.2	2.44	0.79	0.45	1.1	0.26	0.62	0.24
chr9	134158019	134158019	+	1.1	1.84	2.14	1.52	1.16	1.21	1.19	1.53	1.5	1.06	0.73	0.36	0.18	0.47	0.34
chr5	479943	479943	+	3.86	4.98	3.27	3.61	6.98	5.02	1.5	2.4	3.38	0.77	2.4	0.73	0.82	0.3	0.72
chr8	23290243	23290243	+	1.29	2.34	1.95	1.16	0.83	1	0.85	0.79	1.02	1.18	0.54	0.41	0.41	0.34	0.46
chr1	54757804	54757804	-	3.19	3.19	2	1.92	0.87	2.73	2.72	0.96	1.35	1.33	1.13	1.01	0.67	0.26	0
chrX	73820841	73820841	-	4	2.95	2.36	2.5	1.95	2.06	1.69	1.99	2.31	1.41	1.29	1.03	0.62	0.76	0.63
chr1	25815937	25815937	+	1.62	1.33	1.21	1.11	1.37	1.21	0.93	1.2	1.35	0.45	0.55	1.06	0.05	0.19	0.07
chr8	38468633	38468633	-	17.92	9.29	23.99	8.21	19.77	17.48	8.16	19.22	23.02	3.54	10.87	2.7	3.88	3.29	5.28
chr19	46788108	46788108	-	0.88	0.99	1.14	0.65	0.63	0.78	0.49	0.6	0.65	0.5	0.44	0.31	0.11	0.16	0.15
chr10	75398899	75398899	-	5.42	6.02	5.54	3.85	3.49	4.57	3.69	2.96	3.61	2.37	2.6	2.09	0.99	1.43	1.21
chr17	44207258	44207258	-	0.78	0.64	1.79	0.67	0.78	0.84	0.58	0.46	1.14	0.76	0.38	0.36	0.08	0.23	0.3
chrX	154473326	154473326	+	2.1	2.88	2.86	1.88	1.94	2.73	0.7	1.54	1.18	0.64	4.94	0.67	0.22	0.63	0.12
chr7	27144347	27144347	-	2.17	2.43	1.5	1.97	1.16	0.46	0.82	1	1.08	0.63	0.79	0.59	0.13	0.26	0.13
chr14	75084618	75084618	-	1.04	1.8	1.54	0.46	0.75	0.76	0.36	0.32	1.18	0.43	0.47	0.27	0.03	0.34	0.42
chr4	2700013	2700013	+	2.19	1.66	1.83	1.74	1.74	0.87	0.25	1.8	1.58	0.32	0.56	0.39	0.47	0.29	0.45
chr17	78997180	78997180	-	2.71	2.91	2.88	2.39	1.28	1.78	1.7	1.32	1.45	1.11	0.82	0.45	0.31	0.39	0.22
chr1	1751471	1751471	-	1.79	1.03	1.85	0.94	1.41	2.51	0.54	0.92	0.83	0.74	1.65	0.34	0.27	0.11	0
chr22	31348799	31348799	+	6.72	6.64	10.66	2.13	2.47	6.19	4.08	4.8	4.06	3.18	1.41	1.01	2.11	0.89	1.44
chrX	136231950	136231950	-	8.24	9.48	19.19	6.24	7.71	4.59	4.89	6.18	6.63	4.95	4.94	2.41	2.02	1.25	1.44
chr16	66935564	66935564	+	2.99	3.25	2.64	1.96	1.74	1.4	1.73	2.14	1.15	0.73	0.59	0.69	0.12	0.04	0.29
chr11	65079504	65079504	-	0.49	0.23	0.59	0.15	0.28	0.19	0.18	0.06	0.28	0.06	0.15	0.06	0.11	0.12	0.09
chr12	122059339	122059339	+	2.1	3.92	2.76	3.28	1.81	2.05	1.16	1.2	1.85	1.38	0.79	0.92	0.6	0.59	0.63
chr15	40419856	40419856	+	2.59	1.77	2.67	0.94	0.58	0.73	1.02	2.64	0.77	1.77	0.66	1.01	0.67	0	0
chr9	114049974	114049974	+	2.56	4.31	3.33	0.94	1.16	2.62	3.26	2.1	3.38	1.29	0.33	0.2	0.25	0.26	0.21
chr2	45006131	45006131	-	3.57	6.13	4.23	2.28	3.82	2.45	2.06	3.15	4.37	1.47	1.71	1.41	0.37	0.37	0.27
chr11	60936547	60936547	+	3.61	3.6	3.43	1.09	1.51	3.93	0.72	1.2	1.35	1.42	0.56	0.34	0.36	0.42	0.8
chr12	2888246	2888246	+	0.97	1.45	1.28	1.15	0.89	1.12	0.4	0.73	1.12	0.53	0.48	0.28	0.1	0.08	0.21
chr20	45882889	45882889	+	4.81	3.32	4.8	2.87	1.4	5.83	2.85	1.3	1.81	2.21	2.22	1.52	0.56	0.34	0.72
chr11	68386468	68386468	+	0.92	1.26	1.74	0.42	0.55	0.85	0.85	0.43	0.3	0.33	0.28	0.46	0.19	0.12	0.13
chr2	96707142	96707142	-	3.19	3.54	3.71	1.09	1.74	3.75	1.81	4.29	2.46	1.26	0.82	1.24	0.67	0.17	0.72
chr8	97724748	97724748	+	2.08	2.39	3	1.31	1.48	2.18	0.71	2.06	1.35	0.69	0.99	0.51	0.25	0.08	0.09
chr16	75235133	75235133	-	3.17	2.19	2.78	1.29	1.32	1.17	1.15	1.31	2.03	0.61	0.54	0.75	0.25	0.35	0.24
chr19	11378396	11378396	-	1.39	4.51	4	2.05	3.02	1.53	2.17	1.2	1.35	1.77	0.85	0.25	0	0.62	0.86
chr8	143596890	143596890	-	1.06	3.02	2.67	1.23	1.24	1.91	0.93	1.8	1.16	1.14	0.99	1.12	0	0.09	0.33
chr16	10941710	10941710	-	0.4	0.8	1.08	0.71	0.56	0.52	0.3	0.16	0.54	0.24	0.24	0.19	0.04	0.15	0.07
chr5	112867457	112867457	+	1.26	0.6	1.25	1.17	0.7	0.99	0.48	0.52	0.98	0.55	0.29	0.46	0.22	0.18	0.17
chr20	52084918	52084918	-	1.37	2.53	1.73	1.51	1.74	1.86	0.95	1.8	1.13	1.77	2.14	1.29	0.34	0.17	0.14
chr12	124912017	124912017	-	1.19	1.02	1.1	0.9	0.67	0.92	0.68	0.64	0.93	0.5	0.41	0.36	0.16	0.18	0.23
chr19	48923127	48923127	+	0.74	0.7	0.23	0.45	0.32	0.44	0.41	0.42	1.04	0.37	0.1	0.12	0.05	0.06	0.14
chr5	138392064	138392064	+	2.65	2.19	2.32	1.52	1.09	1.59	1.63	1.71	1.47	0.92	0.65	0.77	0.26	0.25	0.42
chr22	20999997	20999997	-	11.04	13.51	16.38	9.11	8.27	9.68	5.79	7.56	12.22	6.18	5.27	4.34	2.24	1.97	2.41
chr19	11375903	11375903	+	2.99	3.45	2.44	2.46	0.5	3.82	0.82	1.5	2.48	0.71	1.98	0.9	0.67	0.33	0.48
chr22	23096177	23096177	+	1.21	1.51	2.84	1.41	0.91	0.79	0.56	0.99	0.92	0.12	0.48	0.42	0.22	0.18	0.26
chr9	120439832	120439832	-	5.64	2.66	2.8	2.46	0.83	2.84	1.9	1.2	1.35	1.42	0.71	0.4	0.77	0.1	0.21
chr16	87831387	87831387	-	2.18	2.8	2.62	1.6	1.94	2.39	1.74	1.92	1.6	1.18	1.16	1.09	0.59	0.43	0.54
chr19	58472263	58472263	+	1.33	5.75	3.43	1.92	1.66	2.37	2.72	1.68	1.81	1.77	1.98	1.01	0.67	0.62	0.96
chrX	154506744	154506744	-	0.8	0.7	0.59	0.47	0.42	0.61	0.21	0.79	0.35	0.79	0.42	0.27	0.04	0.13	0.09
chr17	81246234	81246234	-	2.65	4.51	2.8	0.77	1.28	4.73	1.02	0.9	1.18	0.32	0.49	1.59	0.51	0.45	0.59
chr19	1976076	1976076	+	5.97	3.98	7.33	6.57	0.78	1.09	8.16	2.4	2.03	0.44	0.59	0.51	0.67	0.19	0.48
chr18	9570349	9570349	-	2.16	2.79	4.4	1.19	2.06	2.28	1.41	0.99	2.37	0.42	0.41	1.24	0.2	0.11	0.07
chr20	63289066	63289066	+	2.38	2.35	1.71	1.89	1.47	2.05	1.3	1.32	0.81	1.1	0.76	0.91	0.19	0.23	0.24
chr17	82362308	82362308	+	3.48	5.31	3.67	1.92	3.26	1.09	1.63	1.2	2.71	1.77	0.59	3.37	0.51	0.39	0.24
chr17	67854653	67854653	+	6.97	3.65	10.66	4.65	2.56	10.92	3.03	2.8	1.93	2.21	2.22	1.01	0.54	0.78	0.43
chr11	65614159	65614159	-	1.84	4.34	4	1.31	1.5	3.75	2.22	1.12	1.91	1.29	1.54	1.52	0.48	0.3	1.2
chr17	30998919	30998919	+	2.61	1.55	1.14	1.23	1.16	1.56	1.3	1.05	1.81	5.31	0.85	0.58	0.17	0.17	0.36
chr3	101676920	101676920	+	0.77	1.71	1.25	1.44	1.16	1.4	2.45	2.1	1.35	0.44	0.79	0.45	0.2	0.36	0.24
chr22	23834948	23834948	-	3.36	2.05	2.43	1.82	1.74	1.79	1.14	2.94	3.16	1.26	1.54	1.2	0.18	0.78	0.39
chr17	80119545	80119545	+	0.72	1.33	1.55	1.37	0.94	1.29	0.7	0.94	0.32	0.64	0.99	0.79	0.28	0.14	0.1
chr17	79936464	79936464	-	1.11	2.18	1.14	0.7	1.36	1.09	1.36	2.4	0.76	0.12	0.54	1.21	0.2	0.32	0.22
chr9	98790394	98790394	-	3.23	3.79	5.86	4.25	3.99	2.63	2.69	1.74	2.06	2.14	3.29	1.37	0.27	0.34	0.6
chr17	63703615	63703615	-	4.06	4.25	6	2.92	1.74	2.31	1.3	2.4	5.14	1.99	1.08	3.04	0.45	0.31	0.41
chr19	58582001	58582001	+	1.91	1.44	3.67	0.82	1.68	0.97	0.41	1.48	1.62	0.66	0.99	0.81	0.38	0.26	0.27
chr2	96186654	96186654	-	0.44	0.5	0.32	0.3	0.2	0.16	0.19	0.26	0.35	0.28	0.14	0.08	0.04	0.04	0
chr17	42553093	42553093	-	1.79	4.43	5	1.97	1.02	0.96	10.33	2.64	3.25	0.47	1.13	0.71	0.81	0.55	0.43
chr7	50592805	50592805	-	3.53	8.21	6.46	3.08	4.52	2.48	2.4	2.59	3.38	1.77	0.87	1.29	0.61	0.73	0.88
chr12	122867470	122867470	-	2.99	1.33	1	0.48	0.48	0.94	1.36	0.72	0.97	0.24	0.61	0.61	0.12	0	0
chr19	45071948	45071948	-	1.74	1.86	3.33	3.08	1.55	1.7	2.28	0.75	0.6	1.06	1.48	1.01	0.4	0.68	0.48
chr9	34610645	34610645	-	1.57	1.54	1.03	0.64	0.84	1.33	0.86	0.51	0.94	0.75	0.47	0.23	0.15	0.15	0.2
chr17	42841542	42841542	+	0.5	0.61	0.72	0.41	0.48	0.35	0.42	0.4	0.66	0.46	0.28	0.26	0.1	0.09	0.13
chr8	43122510	43122510	+	2.99	2.79	3.63	1.79	1.25	2.03	1.19	1.02	1.52	0.98	0.25	0.67	0.08	0.17	0.14
chr3	129317908	129317908	+	8.96	12.61	7	2.05	3.49	4.1	8.16	5.2	8.8	3.1	1.73	0.81	1.85	3.1	1.08
chr22	39513863	39513863	+	3.19	2.99	2.91	2.32	1.98	2.34	2.63	2.4	1.7	1.24	1.24	0.94	0.39	0.33	0.25
chr4	958538	958538	+	2.65	4.65	2.4	0.55	1.31	1.34	0.98	1.05	1.35	0.98	0.81	2.36	0.1	0.52	0
chr3	13317128	13317128	-	0.81	0.82	1.12	0.68	0.52	0.72	0.62	0.51	1.32	0.48	0.36	0.24	0.2	0.16	0.19
chrX	73851873	73851873	-	2.69	3.42	3.63	2.15	2.05	1.78	0.97	2.08	2.29	1.13	1.02	1.18	0.4	0.34	0.31
chr7	27189038	27189038	+	1.58	5.58	2.75	0.99	0.66	2.05	1.5	0.63	1.22	0.97	0.81	0.43	0.31	0.19	0.26
chr20	49906643	49906643	-	1.72	2.21	3.4	1.23	1.74	0.89	0.82	1.08	2.03	0.44	1.24	0.48	0.52	0.35	0.4
chr6	144095277	144095277	-	0.54	0.69	0.97	0.44	0.41	0.56	0.42	0.61	0.6	0.33	0.3	0.27	0.15	0.11	0.16
chr19	45145585	45145585	+	4.03	4.79	4.96	4.55	3.05	2.99	2.72	3.27	4.84	2.54	1.88	1.19	1.09	0.82	0.58
chr9	136378096	136378096	-	3.27	2.82	6.66	2.63	2.13	2.81	1.63	2	1.52	1.42	0.25	0.51	0.48	0.1	0.64
chrX	154011462	154011462	-	0.97	1.36	1.23	0.99	0.91	1.14	0.76	1	0.63	0.68	0.59	0.42	0.31	0.32	0.19
chr12	49796888	49796888	-	1.72	1.62	3.6	1.09	1.16	1.09	1.9	1.5	1.55	0.47	0.86	0.78	0.77	0.47	0.39
chr17	80210732	80210732	-	2.9	3.15	2.71	3.28	2.07	1.88	1.41	0.78	1.6	2.21	0.99	1.52	0.34	0.5	0.38
chr11	204662	204662	-	3.17	4.57	6.94	4.11	2.24	3.6	2.22	2.98	4.06	1.77	1.66	0.89	0.51	0.75	0.81
chr1	20500496	20500496	-	0.8	1.23	0.82	1.35	1.09	0.91	0.58	0.42	0.59	0.59	0.52	0.58	0.1	0.22	0.13
chr1	26432321	26432321	+	8.96	13.28	11.99	4.93	3.49	3.28	3.26	8.41	4.06	5.31	7.91	6.07	4.05	0.39	1.44
chr16	89970080	89970080	-	1.99	3.32	8	1.37	1.66	0.66	1.3	0.98	8.12	1.33	0.99	0	0.15	0.39	0
chr1	226987319	226987319	+	1.2	0.92	1.38	0.91	0.81	1.03	0.95	0.9	0.97	0.32	0.51	0.68	0.22	0.3	0.26
chr20	23364928	23364928	+	2.32	4.43	2.67	0.82	2.33	4.92	0.41	2.88	1.02	1.77	2.17	0.81	0.54	0.33	0.48
chr16	14667775	14667775	+	1.27	6.31	4.85	2.74	1.28	2.05	0.98	0.87	0.68	1.13	0.25	0.84	0.21	0.45	0.45
chr17	44805650	44805650	-	1.71	0.66	2	1.31	0.89	1.4	2.45	1.65	0.62	2.21	0.36	0.34	0.1	0.14	0.29
chr2	85558907	85558907	-	0.32	0.91	0.62	0.3	0.49	0.46	0.19	0.35	0.62	0.33	0.22	0.34	0.04	0	0
chr20	32195632	32195632	-	5.61	7.97	3.8	5.16	2.64	4.84	3.44	3.15	4.87	3.76	2.35	2.36	0.96	1.16	0.78
chr17	48543480	48543480	-	1.66	2.49	2.73	1.64	0.33	0.27	4.89	1.2	1.35	0.79	0.33	0.67	0	0	0
chr9	93121852	93121852	-	1.66	0.84	1	1.31	1.32	0.89	1.3	0.43	0.72	0.27	0.29	0.83	0.27	0.36	0.06
chr12	2859028	2859028	-	0.66	0.94	1.19	0.7	0.42	0.56	0.62	0.6	0.52	0.25	0.15	0.12	0.12	0.11	0.18
chr11_KI270831v1_alt	176401	176401	-	0.62	1.12	1.2	1.15	0.29	0.87	0.41	0.36	0.62	0.44	0.41	0.42	0.22	0	0.22
chr1	151002368	151002368	-	7.63	2.12	2.67	2.46	2.33	4.37	1.36	2	1.62	1.5	1.11	0.71	0.27	0.47	0.13
chr1	36341665	36341665	-	2.9	2.6	2.36	1.8	3.2	2.37	2.08	1.49	3.43	1.85	0.95	0.71	0.44	0.39	0.1
chr14	99398917	99398917	-	1	2.51	3.6	0.91	0.33	0.76	0.44	0.6	0.34	0.48	0.12	0.54	0.06	0.1	0.06
chr11	216389	216389	-	1.15	2.47	3.5	1.31	1.24	0.47	0.68	1.56	1.69	0.44	0.99	0.79	0.37	0.36	0.12
chr2	55050062	55050062	-	2.99	2.15	3.6	0.69	1.35	2.84	2.56	3.6	2.12	1.77	0.54	1.01	0.34	0.52	0.41
chr11	65412145	65412145	+	2.99	1.68	1.8	1.29	1.02	0.84	1.09	0.8	0.98	1.18	0.99	1.14	0.13	0.26	0.41
chr16_KI270853v1_alt	681083	681083	+	1.59	2.12	2.57	0.55	0.78	0.94	0.23	0.4	0.98	0.8	0.33	0	0.19	0.35	0.44
chr16	30443773	30443773	-	0.66	1.18	0.57	0.64	0.75	0.48	0.46	0.51	0.61	0.31	0.41	0.24	0.15	0.17	0.16
chr17	74769030	74769030	+	0.94	0.98	0.67	0.94	1.43	0.49	0.46	0.54	0.65	0.51	0.43	0.12	0.09	0.09	0
chr3	184334908	184334908	+	2.44	3.38	3.96	2.59	2.13	2.47	2.33	2.13	3.11	1.42	1.71	1.31	0.63	0.87	0.88
chr17	21534244	21534244	-	4.06	5.18	5.8	1.88	5.09	2.68	2.54	2.6	1.98	1.63	2.77	1.69	0.62	0.42	2.4
chr16	70381045	70381045	-	3.24	5.46	2.22	2.05	3.49	4.81	2.12	1.04	2.08	3.54	0.58	1.26	0.75	0.49	0.44
chr9	101476148	101476148	-	2.74	11.06	7.33	2.35	2.22	1.04	2.28	2.75	2.37	1.06	0.99	2.11	0.75	0.66	0.4
chrX	154398270	154398270	+	1.39	1.44	1.38	0.75	1.05	1.21	0.41	0.4	1.35	0	0.76	0.48	0.2	0.54	0.21
chr20	328043	328043	+	2.1	2.34	2.15	1.64	1.51	1.48	1.12	1.06	0.85	0.86	1.21	0.59	0.28	0.33	0.42
chr22	42871445	42871445	-	1.9	1.68	1.43	0.82	1.51	1.43	1.14	0.83	2.26	0.16	1.38	0.93	0.17	0.08	0.29
chr17	28404840	28404840	-	1.63	2.28	2.67	4.38	2.18	1.23	0.68	1.33	1.02	0.82	1.41	0.92	0.08	0.43	0.36
chr20	63590063	63590063	-	10.45	8.52	16.17	10.91	8.43	12.56	6.39	6.18	5.61	6.29	3.49	3.47	1.16	1.84	2.45
chr1	27966761	27966761	+	2.06	2.47	2.37	1.49	1.97	2.43	2.36	1.2	0.72	0.77	0.63	0.22	0.51	0.55	0.08
chr6_GL000250v2_alt	169985	169985	-	2.99	1.33	1.75	0.41	0.23	0.27	1.22	1.44	0.19	0.88	0.74	0.11	0.19	0.13	0
chr9	129814087	129814087	-	0.92	2.55	2	0.67	0.6	0.55	0.62	0.6	0.64	0.39	0.3	0.57	0.08	0.21	0.17
chr15	101235332	101235332	-	1.88	2.16	3.33	2.05	0.78	1.7	1.3	0.56	0.75	0.63	0.88	0.7	0.2	0.26	0.48
chr10	102066843	102066843	+	2.64	2.4	3.86	2.46	1.51	2.11	1.16	2.32	1.86	1.46	1.39	0.63	0.57	0.8	0.76
chr10	5639297	5639297	-	0.38	0.41	0.83	0.3	0.33	0.74	0.36	0.5	0.36	0.15	0.26	0.08	0.06	0.07	0
chr2	74461249	74461249	-	1.37	1.33	0.71	1.44	0.85	0.59	0.82	0.84	0.45	0.23	0.9	0.36	0.07	0.13	0.04
chr17	17185328	17185328	+	0.45	0.55	0.32	0.55	0.36	0.13	0.17	0.35	0.14	0.16	0.18	0.05	0.03	0.04	0.09
chr1	1401144	1401144	+	1.53	4.34	1.47	1.09	1.16	2.32	1.25	1.08	0.93	1.26	0.78	0.2	0.43	0.52	0.06
chr3	101565308	101565308	+	2.21	1.77	2.5	2.05	1.45	1.37	1.5	0.84	0.6	0.37	0.86	1.08	0.29	0.48	0.22
chr12	56120987	56120987	+	4.41	2.79	3.33	3.28	1.33	4.37	2.17	1.6	1.49	1.18	1.32	0.76	0.45	1.36	0.29
chr2	27056078	27056078	+	0.53	0.46	0.56	0.4	0.54	0.36	0.44	0.34	0.41	0.18	0.31	0.15	0.06	0.06	0.09
chr16	19704884	19704884	-	2.99	7.63	5.11	6.98	5.82	3.75	2.65	4.56	2.26	2.95	2.82	1.26	1.06	1.09	1.44
chr16	68259353	68259353	+	1.99	2.1	1.25	1.09	1.26	1.23	0.74	1.05	1.58	1.09	0.2	1.01	0.17	0.15	0.36
chr3	75422384	75422384	-	3.54	2.1	1.43	3.52	1.52	1.43	1.13	1.3	1.72	0.68	2.64	0.51	0.25	0.52	0.39
chr16	89645789	89645789	-	2.43	4.29	2.74	2.58	2.12	3.21	2.34	2.45	2.99	2.01	1.82	1.33	0.69	1.13	0.46
chr8	143599650	143599650	+	9.36	14.27	10.11	5.15	4.99	6.39	4.68	5.93	6.77	4.42	3.8	2.72	0.86	1.22	1.34
chr1	36289326	36289326	+	1.88	1.33	1.37	0.92	0.6	1.06	0.61	0.62	0.54	0.45	0.38	0.45	0.25	0.39	0.17
chr1	40422035	40422035	+	0.43	0.85	0.62	0.25	0.65	0.49	0.13	0.17	0.32	0.23	0.17	0.09	0.13	0.11	0.11
chr2	24819671	24819671	+	9.1	6.57	7.74	6.13	4.52	7.05	3.63	6.84	6.72	3.54	3.22	2.72	0.77	1.37	1.96
chr9	86945526	86945526	-	2.78	3.98	1.86	1.56	2.39	2.14	2.54	2.19	3.7	1.86	0.77	0.84	0.38	0.6	0.51
chr1	35560582	35560582	+	1.15	1.02	0.87	0.82	0.53	0.89	1.28	0.33	0.77	0.39	0.43	0.63	0.21	0.12	0.26
chr19	29702475	29702475	-	0.87	1.06	1.67	1.05	0.65	0.68	1.45	0.9	0.73	1.24	0.25	0.42	0.17	0.16	0.36
chr12	56206611	56206611	-	4.93	6.71	5.87	4.79	3.53	2.88	2.59	3.49	3.25	2.75	1.76	1.25	0.87	0.43	0.77
chr7	151237557	151237557	+	0.7	1.52	1.5	0.49	0.55	0.7	0.3	0.34	0.47	0.42	0.43	0.1	0.04	0.14	0.35
chr12	12477095	12477095	-	2.07	2.21	2.12	1.39	1.88	2.55	1.63	1.44	0.93	0.76	0.7	0.69	0.51	0.14	0.77
chr3	195069729	195069729	-	2.39	4.29	3	2.05	1.38	3.11	1.86	2.88	3.87	1.42	1.33	0.77	0.51	0.82	0.81
chr16	30965854	30965854	+	6.07	5.31	6.82	7.39	5.73	7.04	3.08	3.29	3.74	2.75	3.5	1.88	1.12	0.7	1.05
chr3	126988799	126988799	+	0.48	0.5	0.67	0.39	0.6	0.42	0.24	0.29	0.41	0.17	0.29	0.18	0.06	0.17	0.17
chr17	59213219	59213219	+	3.13	4.15	2	1.97	1.55	2.28	2.8	3.8	1.81	0.76	0.86	1.1	0.53	0.44	0.43
chr19	9566383	9566383	-	3.38	8.41	2.8	0.9	4.26	2.18	4.49	0.6	3.72	1.42	1.65	3.54	0.29	0.97	0
chr12	56004612	56004612	+	5.85	11.62	6.44	7.88	3.37	20.75	8.16	11.61	4.33	7.08	2.64	3.04	0.82	1.88	1.73
chr7	149003981	149003981	-	1.94	2.12	2.42	1.61	1.47	1.79	1.26	1.47	1.31	1.01	0.82	0.98	0.28	0.2	0.28
chr6	41098781	41098781	+	2.07	3.15	1.71	2.26	1.16	1.51	2.45	1.5	0.98	1.42	0.4	0.55	0.39	0.39	0.12
chr15	89624240	89624240	+	1.18	1.33	1.11	0.41	1.02	1.34	0.74	0.72	0.6	0.88	0.25	0.67	0.34	0.35	0.1
chr4	83284795	83284795	-	9.96	15.93	8	4.38	9.31	10.92	5.71	8.41	2.71	0.59	9.88	4.05	2.7	1.55	1.44
chr2	219182166	219182166	+	0.64	1.06	0.89	0.3	1.03	0.53	0.88	0.63	0.53	0.61	0.54	0.21	0.09	0.23	0.17
chr12	110435027	110435027	-	0.46	1.01	0.77	0.41	0.45	0.62	0.39	0.76	0.42	0.22	0.33	0.17	0.06	0.17	0.1
chr12	122059822	122059822	+	2.26	5.88	2.31	1.45	4.22	1.33	1.38	3	2.48	1.14	1.55	1.77	0.49	0.97	0.33
chr19	42290656	42290656	+	2.65	1.69	3.83	1.64	2.13	1.02	1.22	0.71	0.86	0.93	0.47	0.43	0.53	0.37	0.68
chr9	136840753	136840753	+	2.45	2.78	3.44	1.64	2.26	2.69	2.08	2.01	1.35	1.43	1.57	1.38	0.38	0.59	0.79
chr19	46757114	46757114	+	3.26	2.66	1.85	1.46	2.23	1.73	1.19	1.56	0.98	0.44	0.9	0.93	0.42	0.33	0.23
chr17	82243902	82243902	-	0.57	0.84	0.46	0.32	0.58	0.27	0.28	0.51	0.51	0.34	0.19	0.29	0.12	0.19	0.04
chr1	2307827	2307827	+	0.28	0.87	0.62	0.33	0.65	0.22	0.36	0.27	0.23	0.37	0.89	0.23	0.1	0.08	0.26
chr10	5640387	5640387	-	4.15	4.53	7.26	4.18	2.79	3.7	3.47	3.83	2.93	2.88	2.78	1.21	0.37	0.85	0.48
chr13	80337113	80337113	-	1.41	3.32	2.4	2.96	3.32	1.56	1.83	1.2	6.09	1.52	0.42	0.67	0.27	0.44	0.48
chr10	78035699	78035699	+	0.68	0.71	0.66	0.38	0.4	0.48	0.28	0.39	0.44	0.21	0.23	0.19	0.08	0.11	0.13
chr17	44194182	44194182	-	5.57	6.2	3.7	5.99	5.1	5.72	4.03	2.4	2.06	4.99	2.29	1.33	2.1	1.02	0.63
chr1	2229560	2229560	+	2.92	3.45	2.4	1.72	1.44	3.15	1.4	1.14	3.32	0.97	0.59	1.12	0.2	0.33	0.31
chr1	154958987	154958987	-	0.77	1.02	1.49	0.73	0.65	0.7	0.5	0.49	0.54	0.64	0.39	0.19	0.04	0.05	0.11
chr2	127702470	127702470	+	0.45	1.09	1.67	0.33	0.93	0.41	0.82	0.4	0.77	0.25	0.41	0.42	0.25	0.16	0.14
chr20	51004574	51004574	-	2.56	4.2	5.83	2.13	1.85	2.31	1.63	2.33	1.24	1.35	0.92	1.2	0.45	0.52	0.58
chr21	46004695	46004695	+	1.66	1.62	2.28	1.09	0.44	1.17	0.95	0.83	1.49	0.82	0.56	0.26	0.56	0.23	0.29
chr19	33304489	33304489	+	2.99	4.31	8.66	3.7	2.33	3.28	0	4.4	4.06	10.62	2.96	1.01	1.01	0.78	0
chr5	134888079	134888079	+	0.48	1.58	1.33	0.59	1	0.79	0.82	0.45	0.86	0.68	0.4	0.26	0.14	0.14	0.19
chr19	1574551	1574551	-	3.7	2.32	2.22	4.93	2.56	1.09	4.35	1.2	3.38	3.1	1.19	2.23	0.4	0.26	0.96
chr10	102813147	102813147	+	6.64	3.98	4.66	1.28	1.05	3.06	0.95	2.4	1.65	3.24	1.29	0.91	0.78	0.83	1.11
chr16	57277	57277	+	1.89	2.31	2.04	1.17	1.11	1.38	1.3	1.45	2.1	1.02	0.78	0.73	0.34	0.4	0.37
chr17	746739	746739	-	4.42	6.85	6.25	5.46	2.58	3.95	3.17	3.28	4.06	2.36	2.88	1.99	1.24	1.33	0.99
chr1	171540806	171540806	+	1.11	0.87	1.21	0.84	1.31	1.34	0.96	0.75	0.74	0.33	0.72	0.6	0.27	0.28	0.16
chr17	28913201	28913201	-	4.48	1.59	2.4	1.92	1.16	1.09	0.2	0.3	1.35	0	0.42	0	0.11	0.16	0.21
chr1	2229512	2229512	+	4.81	5.06	7.52	3.8	3.35	4.62	3.49	3	3.91	2.54	1.94	2.82	1.09	1.18	1.34
chr12	57727967	57727967	+	4.93	14.9	11.63	3.35	3.67	3.05	2.4	2.26	3.12	1.83	1.66	1.56	0.62	0.73	1.1
chr1	28743853	28743853	+	0.6	0.38	0.69	0.8	0.49	0.78	0.38	0.31	0.39	0.28	0.22	0.2	0.12	0.11	0.07
chr11	65411956	65411956	+	3.65	5.04	1.4	0.88	2.66	1.64	2.33	0.84	1.08	0.59	0.37	0.2	0.51	0.48	0.6
chr8	144496582	144496582	+	2.99	3.32	0.92	1.17	1.86	1.29	1.22	0.6	0.98	1.18	0.86	0.59	0.37	0.39	0.53
chr1	24358480	24358480	-	3.98	2.49	3.71	3.28	1.45	2.73	0.82	2.8	1.08	1.77	1.13	0.34	0.17	0.19	0.72
chr12	68842255	68842255	+	3.72	3.47	2.93	1.8	3.91	2.51	1.63	2.19	1.59	1.85	2.25	0.65	0.56	1.07	0.38
chr1	1439186	1439186	+	0.92	1.59	2	1.64	1.07	1.87	1.63	1.03	0.74	1.33	0.69	0.71	0.34	0.29	0.11
chr19	18280413	18280413	-	2.01	2.4	3.97	1.19	2	2.46	1.1	1.57	4.06	0.91	1.59	1.27	0.64	0.37	0.95
chr12	561927	561927	+	4.48	2.32	1.67	1.64	1.63	0.31	0.23	1.2	1.35	0.29	0.99	0	0.34	0.78	0
chr3	50288068	50288068	-	1.46	1.57	1.46	1.36	1	1.14	1.23	0.83	1.26	0.66	0.51	0.93	0.2	0.27	0.54
chr19	39538977	39538977	-	1.35	1.72	2.22	0.68	1.49	1.43	1.22	0.57	0.81	0.85	0.35	0.48	0.18	0.33	0.25
chr1	172610146	172610146	+	3.98	3.1	3	2.3	2.71	2.18	0.98	3.36	1.74	2.83	1.98	2.19	0.75	1.16	0.52
chr6	143941330	143941330	-	2.61	2.12	1.43	1.07	0.84	1.2	0.64	0.98	0.81	0.27	0.34	0.46	0.06	0.04	0.1
chr19	47239090	47239090	-	7.96	2.51	2.67	6.57	3.3	7.65	5.71	4.8	1.69	4.42	0.16	6.07	0	0	0.72
chr3	25791120	25791120	+	1.99	4.25	6.8	1.85	1.55	1.58	1.63	3.4	1.55	2.65	0.36	1.24	0.31	0.34	0.36
chr8	23571605	23571605	+	13.94	5.48	4.57	2.11	1.86	1.33	5.3	2.06	2.71	2.3	0.91	1.17	0.51	0.78	0
chr6	32129357	32129357	-	3.56	7.52	3.78	1.37	1.16	3.93	4.89	2.64	3.38	1.18	3.46	1.35	1.12	0.87	0.36
chr19	55578872	55578872	-	0.5	0.86	1.06	0.39	1.48	1.46	0.82	0.49	0.36	0.23	0.24	0.15	0.06	0.24	0.1
chr19	58368953	58368953	-	6.17	7.7	13.99	9.44	5.23	3.75	4.24	6.31	4.84	2.72	4.35	3.04	2.22	1.2	1.92
chr16	88809183	88809183	+	0.78	0.74	0.47	0.38	0.21	0.39	0.48	0.24	0.28	0.23	0.14	0.1	0.06	0.1	0.09
chr17	58495791	58495791	-	0.66	1.69	1.83	1.85	0.72	0.91	0.41	0.6	0.23	0.48	0.49	0.25	0.15	0	0.16
chr16	89101294	89101294	+	1.55	2.17	1.03	1.2	1.67	1.09	0.88	1.37	1.16	0.83	0.23	0.27	0.21	0.17	0.42
chr17	64496669	64496669	-	3.36	3.32	5.5	3.94	2.62	1.31	4.08	1.64	4.06	2.48	1.78	1.35	0.15	0.16	0.48
chr9	114643593	114643593	+	3.41	1.06	1.82	0.82	1.63	1.34	1.19	0.84	1.74	0.76	0.49	0.34	0.13	0.13	0.29
chr10	22321244	22321244	+	2.99	4.65	8	0.7	1.94	0.91	0.65	1.5	1.02	0.51	0.82	0.51	0.39	0.89	0.18
chr7	100889273	100889273	-	5.35	8.76	10.5	5.09	4.65	1.56	1.25	2.16	2.86	4.64	2.42	1.33	1.12	1.43	0.78
chr15	84643498	84643498	-	1.33	2.48	1.03	1.2	1.27	1.48	1.55	1.02	1.6	0.84	0.3	0.79	0.26	0.31	0.23
chr19	49652265	49652265	+	0.57	0.98	1.68	0.52	0.8	0.88	0.41	0.45	0.81	0.11	0.49	0.53	0.11	0.21	0
chr19_KI270868v1_alt	46926	46926	+	4.48	3.98	3	0.82	1.63	1.46	1.63	2.4	2.71	3.54	0.49	4.05	1.35	0.26	0
chr14	95544049	95544049	+	2.08	2.22	1.61	0.91	1.08	1.2	0.85	0.96	1.31	0.62	0.45	0.42	0.06	0.09	0.1
chr1	46285732	46285732	-	1.63	1.26	1.13	1.23	1.21	0.87	0.79	0.97	0.68	0.3	0.56	0.36	0.16	0.17	0.22
chr3	124738064	124738064	+	0.78	0.96	2.8	0.94	1.97	0.49	0.59	1.5	0.65	0.25	0.47	0.91	0.04	0.22	0.09
chr10	97333294	97333294	-	2.83	2.02	5.4	2.11	1.5	2.73	0.52	0.91	2.26	1.18	0.86	0.78	0.18	0.39	0.18
chr20	50891489	50891489	-	3.48	3.07	3.67	3.1	2.26	2.18	1.76	3.6	9.09	1.68	1.54	1.96	0.39	0.63	0.64
chr7	149198465	149198465	+	1.44	1.41	1.91	1.12	0.78	1.08	0.59	0.71	0.8	0.48	0.38	0.39	0.16	0.22	0.21
chr22	50220667	50220667	-	1.16	2.12	1.3	1.64	0.87	0.83	0.75	1.14	0.62	0.69	0.84	0.45	0.12	0.29	0.38
chr16	2671429	2671429	-	4.48	9.74	4	5.34	3.26	2.65	8.16	4	7.22	2.48	0.33	0.87	1.21	0.39	1.15
chr13	97464351	97464351	+	11.75	13.94	13.71	4.49	9.14	6.64	4.89	2.72	3.27	3.18	2.05	1.33	1.04	1.01	1
chr9	136407212	136407212	-	1.19	1.44	1.24	0.73	0.64	0.86	0.58	0.63	0.8	0.29	0.42	0.43	0.12	0.09	0.08
chr14	49577480	49577480	-	3.08	2.47	1.5	1.37	1.68	1.89	0.88	1.57	1.24	0.54	1.44	1.45	0.19	0.34	0.44
chr11	62786839	62786839	+	3.32	3.98	2.73	1.64	1.16	2.46	2.94	1.29	4.51	0.52	0.46	0.16	0.54	0.16	0.19
chrX	54495332	54495332	-	2.9	1.84	1.5	0.97	0.8	1.87	1.81	0.65	0.39	0.21	0.18	0.23	0.04	0.06	0.17
chr17	81673301	81673301	+	3.08	1.62	4.91	2.58	1.16	0.67	3.11	1.03	1.46	0.69	1.24	0.57	0.27	0.66	0.55
chrX	134599525	134599525	+	7.96	13.28	8	3.28	3.49	1.09	1.63	8.41	5.42	5.31	0.99	1.01	0	0	0
chr16	2708502	2708502	+	0.54	0.74	0.55	0.45	0.48	0.73	0.38	0.6	1.9	0.21	0.26	0.11	0.04	0.06	0
chr17	78803594	78803594	-	2.28	2.43	3.9	1.81	2.06	2.87	1.93	1.46	2.49	2.01	1.27	1.37	0.6	0.64	0.58
chr10	97334451	97334451	-	1.55	1.33	0.93	0.31	0.71	0.62	0.41	0.42	0.86	0.14	0.17	0.24	0.06	0.08	0.16
chr16	1510117	1510117	+	3.51	6.03	5.81	4.58	3.2	3.56	2.61	3.6	3	2.48	3.87	2.35	0.72	1.26	1.1
chr1	28742693	28742693	+	1.18	2.06	2.56	1.05	1.16	1.07	1.2	0.94	1	0.82	0.48	0.66	0.3	0.34	0.34
chr3	12584093	12584093	-	3.25	2.6	2.72	2.01	1.57	1.18	0.44	2.1	1.05	1.77	1.07	1.1	0.52	0.52	0.27
chr11	63909064	63909064	+	1	1.19	1.2	0.62	0.87	0.52	0.36	0.35	0.61	0	0.52	0.19	0.07	0.19	0.43
chr16	89645830	89645830	-	9.62	9.8	9.63	6.95	6.68	6.84	5.56	6.5	6.51	4.89	4.43	4.28	1.83	2.13	2.01
chr6	26598428	26598428	+	1	1.33	0.97	0.62	0.72	0.66	0.49	0.52	0.52	0.45	0.37	0.36	0.03	0.11	0.05
chr1	46035321	46035321	+	2.54	2.54	2.67	1.09	0.65	3	1.86	0.56	1.35	0.69	0.66	0.39	0.67	0.26	0.36
chr19	1010816	1010816	-	1.09	2.25	2.47	1.02	0.74	1.06	0.68	0.66	1.35	0.44	0.53	0.63	0.21	0.23	0.28
chr7	151081406	151081406	-	1.95	3.29	3.92	2.5	1.7	2.7	3.2	1.58	3.2	2.03	1.23	1.23	0.32	0.3	0.28
chr5	57176168	57176168	+	1.49	1.44	3.71	2.74	0.66	1.89	0.51	0.6	1.13	0.38	0.31	0.13	0.24	0.31	0.12
chr14	37172710	37172710	+	2.74	5.97	4.8	2.19	4.65	8.74	6.52	2.4	3.38	7.08	0.33	2.02	0.67	0.58	0
chr1	220813501	220813501	+	2.13	0.74	3	0.82	0.52	0.82	0.41	1.11	0.62	0.8	0.23	0.91	0.29	0.45	0.29
chr17	48623010	48623010	-	0.67	0.89	0.98	0.44	0.56	0.54	0.42	0.49	0.69	0.43	0.21	0.39	0.14	0.19	0.13
chr7	99629739	99629739	+	1.33	2.21	1.67	0.59	0.44	1.75	0.54	1.56	1.22	0.79	0.54	0.18	0.26	0.19	0.72
chrX	54495338	54495338	-	1.06	1.44	1.45	0.41	0.71	1.82	0.54	0.7	0.59	0.31	0.13	0.34	0.16	0.05	0.1
chr19	55091339	55091339	-	2.76	1.73	4.14	1.09	1.4	3.06	1.96	1.4	3.23	2.21	0.58	1.32	0.95	0.39	0.77
chr17	61408890	61408890	+	3.48	8.85	6.66	1.81	1.36	2.62	1.43	1.2	2.13	0.32	0.88	0.91	2.7	0.19	0.72
chr3	9734395	9734395	+	1.69	0.89	0.5	0.82	0.65	0.35	0.72	1.03	0.77	0.35	0.41	0.84	0.16	0.19	0.4
chr16_KI270853v1_alt	1382429	1382429	+	8.63	8.41	3	4.27	3.95	8.37	4.89	2.23	6.77	2.48	1.98	1.69	0.67	2.07	0.77
chr19	10113413	10113413	+	3.43	4.31	0.89	2.19	1.45	1.56	1.4	1.2	0.94	0.88	0.49	1.01	0.79	0.42	0.68
chr13	87677151	87677151	+	3.32	1.52	5	0.62	1.4	1.09	0.72	2.1	0.9	2.83	0.79	1.21	0.22	0.23	0.96
chr19	7863991	7863991	+	2.42	2.47	4	0.96	1.16	0.97	2.1	3	6.09	2.06	1.26	0.37	0.31	0.09	0.43
chr21	32347600	32347600	-	1.78	0.86	1.9	1.09	1.68	1.03	2.72	0.53	1.43	0.44	0.99	0.94	0.31	0.16	0.16
chr1	224434025	224434025	-	3.98	2.1	4.28	3.28	5.98	5.1	1.38	1.97	2.71	1.26	0.72	1.1	1.18	0.39	0.78
chr1	51271228	51271228	+	2.32	1.24	0.5	1.34	1.07	1.03	0.31	0.37	0.83	0.14	0.45	0.36	0.04	0.3	0.08
chr19	4433158	4433158	+	1.66	2.5	1.68	3.05	0.98	1.47	0.58	1.02	0.8	0.48	0.25	0.46	0.08	0.14	0.14
chr17	31034494	31034494	-	1.28	1.8	1.35	0.8	0.91	0.82	0.56	0.79	0.75	0.39	0.45	0.31	0.14	0.16	0.23
chr11	6410998	6410998	-	0.86	1.01	0.96	0.84	0.44	0.64	0.07	0.31	0.6	0.32	0.31	0.28	0.17	0.22	0.25
chr22	49823228	49823228	-	1.24	2.32	1.8	0.91	0.82	0.79	0.63	0.6	0.42	0.59	0.62	0.46	0.3	0.36	0.3
chr12	68842089	68842089	+	2.46	2.35	4.8	1.26	1.65	3.28	1.96	0.99	3.91	0.71	1.85	1.39	0.43	0.52	0.56
chr14	105250611	105250611	+	0.9	1.83	1.56	1.09	0.92	0.87	0.54	0.66	0.59	0.29	0.4	0.35	0.06	0.17	0.16
chr1	113911723	113911723	+	1.76	2.12	1.2	0.75	0.85	0.69	1.4	1.01	0.76	0.49	0.47	0.64	0.21	0.31	0.29
chr19	15115280	15115280	-	0.5	0.8	0.44	0.48	0.24	0.3	0.48	0.42	0.3	0.54	0.15	0.22	0.1	0.05	0.04
chr9	20414244	20414244	-	2.99	1.46	2.67	3.28	1.36	1.75	0.38	1.05	0.87	0.95	0.27	0.31	0.37	0.29	0.72
chr15	66703771	66703771	+	10.83	8.7	10	4.93	7.37	3.5	3.62	6.69	13	2.41	2.4	2.39	1.57	2.03	1.23
chr3	128070611	128070611	+	0.62	0.93	0.97	0.46	0.7	0.5	0.61	0.66	0.76	0.4	0.54	0.39	0.13	0.21	0.3
chr10	72275189	72275189	+	4.24	5.33	4.96	3.35	3.13	3.28	2.77	2.61	2.67	2.05	1.8	1.48	0.4	0.5	0.58
chr12	53253175	53253175	+	3.98	3.13	2.31	5.63	1.16	2.09	1.41	1.66	1.35	1.68	0.61	1.1	0.2	0.72	0.3
chr1	45343567	45343567	+	0.8	1.14	0.48	0.9	0.48	0.61	1.47	1.3	0.39	0.48	0.14	0.28	0.05	0.12	0.22
chr19	33379709	33379709	+	1.95	2.55	1.71	0.84	1.25	0.66	1.44	0.93	1.02	0.73	0.4	0.45	0.37	0.37	0.65
chr10	100986661	100986661	-	0.87	1.06	0.96	0.71	1.04	0.47	0.36	0.45	0.27	0.38	0.44	0.43	0.13	0.15	0.24
chr19	40717414	40717414	+	2.76	2.99	2.6	1.93	1.01	3.17	5.3	1.1	2.86	3.54	0.78	1.75	0.54	0.69	0.33
chr20	49636124	49636124	-	2.12	3.9	5.07	3.28	2.43	3.28	2.08	1.48	3.05	1.18	1.34	1.66	0.82	0.9	0.72
chr3	10260591	10260591	+	0.57	1.04	0.45	0.63	0.4	0.66	0.26	0.29	0.53	0.16	0.24	0.15	0.02	0.09	0.05
chr17	80211114	80211114	-	2.74	2.66	7	1.05	1.63	1.64	1.09	6.01	1.35	0.88	1.65	0.84	0.67	1.29	0.72
chr3	129091241	129091241	-	3.65	2.66	2.44	3.01	2.33	2.06	1.36	2.2	1.9	1.11	0.79	1.69	0.52	0.78	0.16
chr22	49963279	49963279	+	1.67	1.62	1.78	1.04	1.19	1.18	0.86	0.83	0.76	0.35	0.95	0.42	0.04	0.04	0
chr6_GL000256v2_alt	4421990	4421990	+	2.31	1.53	2.11	2.52	1.98	2.3	0.95	0.9	0.83	1.93	1.13	0.95	0.4	0.27	0.72
chr3	15042545	15042545	-	1.99	6.64	2	2.05	2.33	0.66	0.65	1.6	0.97	0.59	1.24	0.29	0.05	0	0
chr15	96334238	96334238	+	0.53	0.7	0.57	0.33	0.44	0.29	0.68	0.39	0.63	0.33	0.27	0.24	0.1	0.02	0.2
chr9	127407267	127407267	+	0.7	0.62	1	0.51	0.34	0.33	0.72	0.55	0.41	0.22	0.3	0.43	0.11	0.24	0.16
chr21_GL383581v2_alt	108180	108180	-	2.72	6.11	3.63	2.46	1.9	1.97	2.8	2.23	1.65	2.27	0.77	1.18	0.3	0.39	0.54
chr19	40717406	40717406	+	3.24	3.62	5.75	2.15	1.94	4.13	3.26	2.2	2.93	3.24	0.99	1.9	0.6	1.4	0.48
chr19	14478300	14478300	-	0.71	0.93	0.63	0.79	0.69	0.76	0.71	0.73	0.46	0.52	0.24	0.37	0.15	0.21	0.14
chr15	60005820	60005820	+	4.78	4.2	7	3.28	1.28	2.05	1.96	0.67	4.96	2.12	0.59	2.7	1.12	0.44	0.96
chr9	34610731	34610731	-	1.14	2.05	2.55	1.07	1.7	0.85	1.02	0.96	1.35	0.7	0.63	0.61	0.24	0.34	0.57
chr2	23706689	23706689	+	5.97	6.64	4	1.09	3.1	1.31	1.22	2.1	7.45	1.33	1.98	1.21	1.12	0	0.24
chr2	73081052	73081052	-	8.63	12.61	9	7.51	3.84	3.37	10.19	2.08	10.83	2.75	5.68	2.78	1.6	1.62	2.7
chr6	158766656	158766656	-	0.61	0.56	0.65	0.4	0.49	0.28	0.45	0.36	0.73	0.22	0.35	0.1	0.05	0.21	0.16
chr16	19706805	19706805	-	1.77	1.83	4	1.09	1.88	0.58	2.37	1.29	1.35	1.13	0.72	0.67	0.29	0.22	0.29
chr17_KI270857v1_alt	2803511	2803511	-	3.73	3.03	3.2	3.94	4.65	3	7.07	3	3.61	2.78	1.84	2.63	1.08	0.62	0.54
chr15	34229907	34229907	+	0.92	0.79	0.53	0.53	0.66	0.49	0.22	0.51	0.16	0.35	0.22	0.18	0.11	0.23	0.14
chr16	87383754	87383754	-	2.99	2.12	7	0.82	0.97	2.91	1.63	4.8	1.35	3.54	1.27	5.06	0.67	0.39	0.96
chr3	52487858	52487858	+	0.77	2.04	1.78	1.01	0.58	0.96	1.05	0.38	1	0.57	0.57	0.34	0.12	0.31	0.17
chr10	97333611	97333611	-	16.21	15.65	19.74	12.28	10.79	13.65	6.76	11.81	8.82	5.56	4.83	4.74	2.31	2.36	2.52
chr3	51393040	51393040	+	5.83	4.95	5	3.78	3.08	2.88	2.24	2.8	3.6	2.44	2.39	1.76	1.03	1.16	1.58
chr16	19115658	19115658	+	4.98	2.99	9	2.19	0.58	1.64	3.26	3.6	3.38	2.48	0	0.84	0.81	0.13	0
chr19	17306432	17306432	+	0.61	0.76	0.83	0.52	0.54	0.41	0.21	0.2	0.38	0.23	0.11	0.13	0.04	0.06	0.09
chr3	9470806	9470806	+	0.78	2.66	1.33	0.76	1.03	1.39	0.26	0.55	0.48	0.12	0.25	0.72	0.22	0.13	0.11
chr1	43949693	43949693	+	10.32	12.71	8.42	7.79	6.18	8.41	6.6	5.42	8.47	4.99	4.9	4.29	1.46	1.86	1.92
chr7	149879662	149879662	+	1.62	1.9	1.82	1.1	1.4	1.02	0.71	1.02	1.44	0.76	0.67	0.53	0.17	0.27	0.22
chr8	10765525	10765525	-	4.18	4.9	3.05	4.21	2.33	6.14	3.14	2.66	3	1.92	1.44	3.88	0.61	0.46	0.18
chr3	53230288	53230288	+	1.74	2.26	0.89	0.55	2.62	2.55	0.54	0.7	1.35	0.59	0.08	0.34	0	0	0
chr8	127736466	127736466	+	0.92	0.99	0.71	0.64	0.65	0.73	1.03	0.56	0.35	0.52	0.27	0.34	0.05	0.1	0.04
chr10	75399648	75399648	-	0.85	0.73	1.13	0.53	0.59	0.62	0.47	0.48	0.5	0.41	0.31	0.37	0.17	0.2	0.16
chr19	1556612	1556612	-	1.27	1.02	0.79	0.82	1.04	0.91	0.75	0.43	0.53	0.42	0.37	0.32	0.11	0.05	0.29
chr7	149474391	149474391	-	4.29	1.99	2.25	2.63	1.09	1.56	1.35	1.29	1.87	2.3	0.82	1.01	0.51	0.52	0.22
chr2	37228222	37228222	-	4.41	2.32	4.18	1.76	2.04	5.9	1.43	1.57	1.35	1.13	1.1	1.24	0.28	0.95	0.2
chr12	109088411	109088411	-	0.31	0.5	0.36	0.22	0.32	0.36	0.25	0.18	0.31	0.22	0.31	0.16	0.09	0.09	0.08
chr4	87114749	87114749	+	3.65	4.31	2.33	4.11	1.55	2.18	2.17	1.5	1.35	2.65	0.74	5.06	1.18	0.78	0.36
chr19	40667488	40667488	-	4.38	3.57	4.6	5.67	2.17	1.78	3.56	4.2	3.05	1.95	1.43	2.02	0.58	1.22	0.26
chr1	154550301	154550301	-	2.36	2.58	2.46	1.68	1.25	1.19	0.86	0.95	1.05	0.95	0.9	0.51	0.38	0.31	0.17
chr22	37665777	37665777	+	1.09	1.49	1.51	0.81	0.97	0.9	0.8	1.2	1.28	0.5	0.53	0.67	0.17	0.17	0.22
chr12	131941293	131941293	+	41.81	28.94	12.28	46.53	9.4	8.15	29.36	15.85	14.22	19.9	13.24	7.71	3.37	4.52	4.73
chr4	145558015	145558015	+	0.81	2.21	2.89	2.01	0.73	1.37	0.74	1.2	0.79	0.14	0.71	0.42	0.2	0	0
chr8	38059928	38059928	+	1	1.34	1.35	1.08	0.89	1.15	0.65	0.87	0.85	0.86	0.59	0.67	0.2	0.25	0.34
chr3	45595952	45595952	+	1.1	1.59	2	0.75	0.93	1.64	1.09	0.6	0.9	0.16	0.37	0.3	0.25	0.22	0
chr19	4795131	4795131	+	0.77	0.51	0.84	0.44	0.65	0.65	0.68	0.41	0.73	0.41	0.39	0.23	0.12	0.17	0.13
chr15	88626518	88626518	+	1.73	2	2.58	1.12	1.27	1.53	0.82	0.98	1.61	0.64	0.39	0.53	0.17	0.22	0.23
chr15	89750067	89750067	-	0.91	0.44	1.08	0.11	0.93	0.27	0.72	0.09	0.54	0	0.16	0	0	0.17	0
chr17	81673059	81673059	+	0.59	1	0.92	0.57	0.85	0.61	0.35	1.07	0.41	0.28	0.41	0.51	0.16	0.15	0.32
chr1	2184811	2184811	-	6.72	7.97	3	4.11	1.63	4.59	3.67	6.81	1.93	3.54	2.77	1.69	1.57	2.02	0.67
chr4	7055568	7055568	+	1.16	2.88	3.43	2.19	0.74	1.4	1.14	1.2	0.83	0.76	0.55	0.58	0.4	0.26	0.21
chr5	150521697	150521697	+	0.46	0.8	1.2	0.31	0.55	0.65	0.25	0.35	0.76	0.23	0.2	0.28	0	0.03	0.04
chr12	132078245	132078245	+	6.3	3.98	2	0.23	2.91	1.64	0.7	2.4	2.71	0.88	0.4	9.11	0	0.19	0.14
chr5	179862412	179862412	-	0.83	1.09	0.97	0.61	0.41	0.76	0.82	0.51	0.74	0.32	0.2	0.2	0.11	0.11	0.1
chr22	46244982	46244982	-	1.55	2.56	2.73	1.28	1.53	2.06	1.45	1.28	0.9	0.68	0.99	0.7	0.28	0.09	0.26
chr12	121823714	121823714	+	2.88	1.62	4.28	2.24	1.25	1.46	1.02	1.12	1.17	1.28	1.98	1.01	0.34	0.35	0.68
chr2	100392042	100392042	-	3.07	2.77	5	1.85	2.07	2	2.1	2.85	1.69	2.65	1.4	0.89	0.18	1.81	0.26
chr11	67231699	67231699	+	4.38	3.65	3	2.27	6.05	2.18	1.83	0.75	1.77	1.33	0.99	1.16	0.3	0.78	0
chr3	49652064	49652064	+	7.37	9.74	13.49	5.47	5.04	4.81	4.08	3.15	2.44	2.95	5.93	3.29	1.35	1.16	1.8
chr1	6223094	6223094	-	4.26	3.87	2.39	2.42	2.67	2.71	1.39	2.44	2.01	2.2	1.55	0.9	0.54	0.4	0.17
chr22	21696436	21696436	+	1.13	1.14	0.75	1.82	0.97	1.75	0.82	0.75	1.08	0.88	0.49	0.43	0.25	0.44	0
chr16	66884710	66884710	+	1.88	2.51	3.75	2.01	0.98	1.56	1.45	2.16	1.35	0.97	1.48	0.72	0.34	0.35	0.55
chr19	2717346	2717346	-	4.04	2.8	1.55	2.58	1.33	1.98	1.63	1.17	1.56	1.14	0.57	0.43	0.3	0.54	0.61
chr2	74530157	74530157	+	1.42	1.74	1.19	1.06	1.25	1.4	0.82	1.47	1.2	0.79	0.59	0.54	0.28	0.34	0.22
chr17	44193967	44193967	-	1.04	1.79	2.44	1.85	0.76	0.76	0.49	0.89	0.82	0.33	0.76	0.51	0.32	0.17	0.36
chr19	7612640	7612640	+	3.27	5.04	2.8	4.93	1.51	3.41	1.22	1.56	2.03	1.38	0.82	0.83	0.62	0.78	0.9
chr7	2662140	2662140	+	3.87	2.39	2.71	1.33	1.94	2.18	1.28	2.4	1.9	0.95	0.99	0.63	0.24	0.48	0.72
chr15	29268876	29268876	-	7.27	8.57	6.54	6.08	6.63	2.79	8.7	3.51	7.26	1.87	1.53	1.81	0.75	1.25	0.98
chr10	62805757	62805757	+	2.74	1.55	1.88	1.19	2.42	2.78	0.84	1.27	0.75	0.88	0.68	0.61	0.21	0.52	0.44
chr3	122426615	122426615	-	5.38	1.66	4.5	1.48	4.42	4.37	1.63	0.72	3.55	1.77	0.69	1.1	0.13	0.43	0.32
chr5	14693137	14693137	+	12.94	11.95	5.14	4.93	3.93	1.68	11.42	4.32	4.06	2.36	1.68	1.73	1.18	0.78	0.62
chr22	19331123	19331123	-	2.36	4.65	4.13	2.27	2.6	1.9	1.98	1.54	1.16	1.6	0.67	0.92	0.3	0.2	0.45
chr6_GL000251v2_alt	2203665	2203665	+	1.43	1.53	1.74	1.26	1.06	1.14	0.84	0.83	1.08	0.52	0.43	0.56	0.1	0.16	0.15
chr19	55614195	55614195	+	1.83	4.65	3.5	1.41	3.2	1.97	0.61	4	1.35	0.44	0.99	0.34	0.67	0.26	0
chr9	123382429	123382429	-	1.99	2.12	0.91	0.7	0.26	1.4	0.72	0.6	0.51	0.2	0.28	0.34	0.08	0.1	0
chr2	172100805	172100805	-	1.59	1.22	1.52	0.88	1.45	0.8	1	0.89	0.9	0.29	0.29	0.76	0.36	0.25	0.34
chr16	87832527	87832527	-	1.9	1.85	1.89	1.64	1.43	1.61	1.34	1.21	1.44	0.9	0.47	0.65	0.21	0.21	0.16
chr19	45553683	45553683	-	5.64	4.98	7.5	6.12	3.16	3.62	6.52	5.79	3.67	3.54	2.17	2.67	1.18	0.22	1.25
chr22	20442266	20442266	-	2.69	4.22	2.76	1.5	1.09	1.3	0.97	1.06	1.41	0.95	0.86	0.57	0.41	0.48	0.39
chr10	6233415	6233415	+	2.92	3.47	4.18	2.3	2.17	3.12	2.85	4.8	4.57	1.33	1.15	1.01	1.1	0.83	0.32
chr6	116278234	116278234	-	4.68	4.16	4.05	2.07	2.09	1.83	2.22	2.67	1.83	1.72	1.62	1.01	0.62	0.65	0.9
chr12	98515717	98515717	-	2.99	1.81	1.18	0.99	1.08	0.89	1.14	0.58	0.92	1.38	0.52	0.63	0.31	0.23	0.38
chr10	5639272	5639272	-	0.56	0.61	0.37	0.44	0.44	0.3	0.22	0.66	0.23	0.25	0.21	0.07	0.13	0.02	0.07
chr9	137204251	137204251	-	4.39	3.19	3.93	2.1	2.84	3.39	2.17	2.58	2.43	2.88	1.51	1.26	1.33	1.05	0.38
chr11	214400	214400	+	2.13	2.66	0.77	0.96	1.45	0.96	0.6	1.3	0.9	0.42	0.45	0.51	0.39	0.39	0.29
chr12	2889161	2889161	+	2.59	3.02	3.54	1.41	2.18	1.64	1.76	1.68	1.81	0.52	1.62	1.39	0.31	0.72	0.36
chr20	62799828	62799828	+	6.47	6.29	5.81	5.36	4.23	6.03	3.83	2.47	3.9	2.24	2.15	2.02	0.43	0.49	0.66
chr4	109714429	109714429	-	0.46	0.77	0.4	0.21	0.4	0.28	0.31	0.32	0.41	0.14	0.21	0.08	0.02	0.04	0.12
chr15	90271559	90271559	+	2.12	1.82	1.98	1.23	0.96	1.34	1.02	0.94	1.44	0.91	0.62	0.84	0.48	0.36	0.48
chr16	51137275	51137275	-	1	2.39	3.5	1.44	1.05	2.18	0.7	0.84	0.9	0.76	0.88	1.45	0.49	0.39	0.58
chr1	229659158	229659158	+	0.5	0.91	0.86	0.99	0.36	0.78	0.35	0.44	0.53	0.17	0.38	0.16	0.13	0.26	0.07
chr19	5790072	5790072	-	1.04	1.26	0.68	1.03	0.39	1.01	0.97	0.74	0.59	0.3	0.19	0.44	0.17	0.1	0.14
chr22	17548572	17548572	+	12.44	4.87	4	2.05	5.43	4.92	1.17	1.95	3.16	3.1	2.22	1.62	1.01	0.78	0.72
chr1	212619493	212619493	+	1.67	2.16	1.83	0.88	1.01	1.3	1.63	0.85	1.2	1	0.49	0.51	0.06	0.14	0.25
chr19	33301234	33301234	-	8.63	10.43	5.27	4.74	3.91	4.98	3.47	2.85	6.32	2.06	2.08	1.8	0.38	2.52	1.31
chr16	67908750	67908750	+	0.55	1.33	1.38	0.08	0.56	0.5	0.45	0.32	0.5	0.07	0.27	0.24	0.1	0.17	0.29
chr10	5640684	5640684	-	1.08	0.54	0.8	0.4	0.93	0.4	0.41	0.55	0.3	0.07	0.43	0.1	0	0.03	0.04
chr11	58617718	58617718	+	3.15	1.46	5.71	1.64	2.2	1.09	3.67	1.44	1.45	0.73	1.1	0.42	0.57	0.42	0.21
chr5	14651878	14651878	-	0.59	0.63	0.47	0.38	0.42	0.38	0.29	0.28	0.29	0.16	0.16	0.12	0.05	0.05	0.05
chr19	10553897	10553897	-	1.84	2.18	1.67	1.9	0.68	1.43	0.94	1.42	1.35	0.63	0.52	0.23	0.18	0.09	0.25
chr1	160030415	160030415	-	2.49	6.64	1.75	2.63	1.99	1.53	3.67	0.8	1.35	0.35	1.98	0.38	0.27	0.52	0
chr4	1339985	1339985	+	1	1.62	0.92	0.79	0.99	0.4	0.59	0.4	1.64	0.57	0.51	0.26	0.08	0.11	0.22
chr15	101976253	101976253	+	1.19	0.91	0.6	0.68	0.58	0.51	0.35	0.8	0.87	0.39	0.07	0.25	0.17	0.13	0
chr1	33493434	33493434	+	8.96	6.11	5	2.05	5.82	13.11	5.71	6.01	10.83	1.77	11.86	2.7	0.67	3.1	0
chr3	50648183	50648183	+	1.3	1.3	1.62	1.08	1.23	2.56	0.5	1.08	0.77	0.61	0.91	0.63	0.22	0.2	0.17
chr9	81689319	81689319	-	1.53	1.94	3	2.78	0.85	1.46	1.12	1.63	2.03	0.48	1.05	0.48	0.4	0.59	0.15
chr19	41322711	41322711	+	0.96	0.82	0.62	0.23	0.98	0.41	0.75	0.6	0.6	0.52	0.41	0.52	0.13	0.27	0.13
chr3	49057058	49057058	-	0.75	0.56	0.62	0.3	0.8	0.33	0.42	0.14	1.02	0.34	0.37	0.39	0.12	0.08	0.19
chr17	8227913	8227913	-	4.31	7.52	2.28	2.05	13.96	7.1	2.04	2.4	5.42	1.77	5.93	0.76	0.54	0.78	0.72
chr20	62294292	62294292	+	1.99	3.98	4	1.97	2.62	3.55	0.49	1.6	3.61	1.77	0.27	1.52	0.22	0.09	0.43
chr17	63818310	63818310	+	6.04	3.84	4.22	3.92	2.94	3.82	2.8	3.07	2.88	1.51	1.46	0.87	0.6	0.33	0.36
chr17	745291	745291	-	1.56	2.66	1.65	0.98	1.22	1.71	1.02	1.7	0.64	0.88	1.05	0.37	0.14	0.31	0.22
chr16	30964994	30964994	+	2.05	1.62	4	1.07	1.16	1	0.82	1.43	1.98	0.62	0.7	1.16	0.34	0.32	0.54
chr17	2690691	2690691	-	0.61	0.76	1.45	0.44	0.33	1.19	1.15	0.32	0.65	0.5	0.12	0.18	0.05	0.09	0.14
chr9	93451916	93451916	+	1.28	2.09	1.71	0.41	0.87	1.09	0.82	0.76	2.44	1.11	1.13	0.13	0	0.44	0.29
chr17	8141266	8141266	-	1.74	2.79	4	1.28	2.33	4.37	1.51	1.92	3.66	1.59	1.98	1.64	0.3	0.43	0.62
chr12	51994354	51994354	+	1.51	4.07	3.6	1.48	1.67	1.92	0.6	2.07	1.58	0.98	1.67	1.32	0.34	0.52	0.68
chr16	2213807	2213807	-	0.83	1.11	0.69	0.48	0.66	0.74	0.55	0.43	0.53	0.43	0.28	0.16	0.12	0.14	0.08
chr1	46035210	46035210	+	3.03	4.15	3	1.49	1.74	2.18	2.72	1.67	3.07	1.33	1.04	0.61	0.45	0.2	0.54
chr19	39489976	39489976	+	0.66	0.49	0.91	0.99	1.27	0.25	0.49	0.78	0.48	0.35	0.42	0.09	0.13	0.09	0.29
chr9	131860355	131860355	-	1.28	2.42	0.71	0.75	0.66	1	1.28	0.69	0.71	0.35	0.79	0.28	0.31	0.19	0
chr16	67843500	67843500	+	7.34	7.41	9.68	5.39	4.26	4.57	3.26	4.29	5.54	2.96	3.06	2.99	1.72	1.47	1.6
chr19	18280565	18280565	-	0.33	0.38	0.29	0.22	0.19	0.28	0.22	0.25	0.23	0.17	0.16	0.09	0.03	0.04	0.06
chr10	100275213	100275213	-	1.33	2.32	2.8	1.48	1.68	0.98	1.22	0.72	1.35	0.59	0.69	0.27	0.31	0.85	0.2
chr15	76342274	76342274	+	4.65	3.76	4.66	2.16	3.37	3.82	2.4	2.61	1.3	0.54	2.25	1.01	0.3	0.18	0.21
chr20	35504849	35504849	+	1.22	3.03	2.67	2.3	1.4	0.55	2.72	1.6	2.44	0	0.42	1.01	0.15	0	0.48
chr16	70252017	70252017	-	1	0.94	0.78	0.99	1.06	0.61	0.31	0.55	1.35	1.03	0.88	0.51	0.15	0.19	0.1
chr17	81246526	81246526	-	11.12	7.63	6.75	5.42	4.51	3.44	6.93	10.81	8.94	15.33	4.5	2.66	2.36	1.61	1.62
chr8	143022079	143022079	+	0.81	0.59	0.83	0.42	0.51	0.48	0.69	0.46	0.58	0.29	0.54	0.25	0.1	0.2	0.08
chr19	40751211	40751211	+	0.31	0.32	0.31	0.16	0.14	0.35	0.3	0.32	0.18	0.39	0.25	0.29	0.09	0	0.12
chr21	43761984	43761984	+	5.54	5.92	4.13	4.49	3.82	4.92	2.75	4.26	2.44	4.6	4.45	3.37	0.75	0.85	1.31
chr19	55453157	55453157	-	3.54	4.33	4.24	2.28	3.28	2.51	2.5	3.86	2.97	1.18	2.17	1.18	0.51	0.37	0.59
chr19	1474848	1474848	-	1.83	2.04	2.43	0.98	1.56	0.74	0.84	1.07	0.87	0.8	0.49	0.42	0	0.04	0.35
chr1	166852901	166852901	+	0.82	1.48	0.92	0.57	0.39	0.6	0.34	0.87	0.68	0.34	0.22	0.12	0.15	0.11	0.07
chr3	48681448	48681448	-	3.2	3.22	1.74	2.02	1.98	1.94	2.25	2.3	1.4	1.29	0.99	1.22	0.18	0.22	0.08
chr9	136378283	136378283	-	2.99	2.07	1.67	0.46	0.66	1.27	0.63	0.6	0.81	1.29	1.13	0.76	0.22	0.35	0.72
chr20	17970137	17970137	+	1.72	1.33	1.33	0.78	0.97	1.73	1.51	0.44	0.72	0.69	0.52	0.51	0.14	0.16	0
chr21	9070256	9070256	-	1.76	2.18	0.46	1.23	0.73	0.7	0.82	0.37	0.65	0.55	0.49	0.51	0.19	0.22	0.1
chr16	30357780	30357780	-	1.17	0.57	0.68	0.55	0.78	0.56	0.39	0.44	0.5	0.48	0.3	0.24	0.13	0.17	0.1
chr3	42223678	42223678	+	2.1	2.82	3.33	1.23	2.82	0.94	1.99	3.2	4.4	0.66	1.48	2.02	0.4	0.42	0.48
chr12	109557034	109557034	-	0.36	0.51	0.45	0.28	0.2	0.21	0.21	0.26	0.23	0.25	0.16	0.16	0.06	0.08	0.05
chr17	81559050	81559050	-	0.34	0.54	0.51	0.4	0.21	0.71	0.11	0.29	0.23	0.18	0.14	0.04	0.14	0.06	0.04
chr21	46431701	46431701	+	5.05	5.42	10	8.94	13.96	9.69	13.59	3.38	4.51	3.74	2.96	2.87	1.8	0.78	1.25
chr16	4797312	4797312	-	0.81	1.02	1.33	1.19	0.85	1.64	0.82	1.6	0.41	0.16	0.79	0.38	0.17	0.14	0.22
chr11	72293301	72293301	-	2.12	2.66	4.66	0.9	3.49	1.72	0.7	2.1	1.65	0.76	0.99	0.87	0.51	0.44	0.48
chr20	3866270	3866270	+	6.68	5.08	4.23	2.69	2.46	1.57	5.06	4.37	5.78	4.02	2.37	2.02	1.52	1.01	0.86
chr9	128945811	128945811	-	1.62	1.9	1.71	0.82	1	1.58	0.38	0.36	1.02	0.27	0.16	0.25	0.1	0.33	0.54
chr12	132635895	132635895	-	0.33	0.23	0.74	0.32	0.17	0.21	0.38	0.23	0.37	0.26	0.2	0.23	0.11	0.12	0.04
chr5	66178788	66178788	+	2.24	0.89	1	0.88	0.78	1.18	0.88	0.98	1.1	0.65	0.25	0.41	0.16	0.27	0.39
chr2	96552392	96552392	+	1	1.93	1.75	0.55	1.34	0.96	0.35	0.88	0.68	0.59	0.49	0.34	0.04	0	0.21
chr7	72998324	72998324	-	1.35	1.58	1.16	1.12	1.29	0.82	0.29	0.98	1.1	0.69	0.37	0.47	0.18	0.27	0.23
chr19	9854568	9854568	-	1	1.77	2	1.31	1.16	0.61	0.68	0.72	0.95	0.74	0.38	0.08	0.16	0.12	0.52
chr15	93045167	93045167	-	1	1.08	1.12	0.77	0.75	0.73	0.13	0.53	0.39	0.35	0.37	0.25	0.34	0.12	0
chr1	52032495	52032495	-	3.63	3.54	1.6	2.58	3.32	3.67	2.17	2.33	2.07	1.87	3.46	1.35	0.74	0.66	0.31
chr16	67288967	67288967	+	1.68	1.69	2.13	1.41	1.31	0.89	1.02	1.07	0.93	1.3	0.56	0.58	0.44	0.39	0.22
chr3	196942928	196942928	+	1.15	2.95	2.86	0.55	1.16	0.85	0.74	0.8	1.17	1.06	0.45	0.28	0.25	0.33	0.1
chr16	71850720	71850720	+	2.13	3.54	4.5	1.64	1.16	3.82	0.72	0.7	0.97	0.48	0.85	1.2	0.39	0.54	0.33
chr9	129638053	129638053	-	1.68	2.6	3.71	1.76	1.51	1.13	0.96	0.77	0.84	1.18	0.51	0.2	0.2	0.25	0.22
chr9	133098479	133098479	-	1.06	1.99	1.3	0.88	0.72	0.44	0.76	0.38	1.52	0.63	1.21	0.17	0.17	0.16	0.18
chrX	9716487	9716487	+	2.39	1.59	0.8	0.97	0.83	1.16	1.22	0.57	1.72	0.88	0.64	1.6	0.55	0.22	0.34
chr11	65891118	65891118	+	0.77	1.07	1.32	0.41	0.57	0.44	0.52	0.53	0.76	0.54	0.37	0.38	0.19	0.29	0.15
chr9	137129539	137129539	-	1.18	0.89	2.5	0.44	0.36	1.64	0.72	0.87	1.13	0.1	0.33	0.51	0.25	0.26	0.15
chr5	151030561	151030561	-	3.57	4.51	5.36	2.46	3.65	3.6	1.73	3.06	2.77	2.41	1.61	1.2	0.72	0.6	0.86
chr1	22030500	22030500	+	2.17	2.99	3.25	0.82	1.16	2.09	1.25	1.3	1.96	0.88	0.99	0.78	0.21	0.18	0.48
chrX	119871075	119871075	-	2.34	1.95	2	0.72	0.52	0.7	0.41	1.2	1.06	0.72	0.36	0.67	0.3	0.5	0.55
chr16	66612627	66612627	+	2.77	2.82	1.43	1.82	1.36	0.17	0.91	0.46	0.97	0.76	1.24	0.46	0.19	0.39	0.72
chr11	216450	216450	-	1.71	2.88	4.28	0.63	1.69	2.62	0.47	1.8	2.71	1.11	2.14	0.44	0.56	0.69	0.55
chr2	176116900	176116900	+	1.99	3.72	2.86	1.85	0.29	5.19	0.98	0.69	1.35	0.63	1.78	1.21	0.48	0.35	0.38
chr1	37799845	37799845	+	10.5	9.23	10.18	6.57	6.65	4.4	7.18	5.33	5.42	6.14	3.64	2.78	1.56	2.37	2.33
chr19	42290960	42290960	+	1.86	1.17	1.05	0.96	0.63	0.58	0.54	0.75	0.52	0.56	0.44	0.51	0.17	0.3	0.17
chr16	68298605	68298605	+	1.79	1.99	1.2	1.09	1.16	0.68	1.96	2.8	0.51	0.74	0.79	0.51	0.22	0.39	0
chr11	66858499	66858499	+	1	1.62	1.82	1.42	0.81	1.19	0.61	0.25	0.62	1.15	0.24	0.4	0.14	0.22	0.21
chr6_GL000253v2_alt	4392123	4392123	+	2.23	1.83	1.04	2.1	2.4	1.8	1.86	1.48	1.26	0.92	0.9	0.56	0.28	0.6	0.35
chr16_KI270853v1_alt	1800546	1800546	+	0.92	1.93	1.64	0.59	1.6	0.87	0.27	0.64	1.02	0.63	0.56	0.51	0.17	0	0.1
chr3	47495961	47495961	-	1.56	1.09	1.06	1.49	1.34	1.01	0.96	1.04	0.98	1.64	0.78	0.65	0.16	0.12	0.04
chr15	89627079	89627079	+	2.26	3.47	1.29	2.07	2.58	1.71	1.88	1.04	1.71	0.74	0.58	0.31	0.64	0.52	0.31
chr2	241672637	241672637	+	3.19	4.22	2.71	1.09	2.42	2.05	1.36	1.42	1.64	2.16	1.98	0.67	0.54	0.39	0.51
chr6	8015646	8015646	-	3.58	1.83	1	2.63	4.65	2.73	0.41	1.6	1.81	1.01	0.37	1.42	0.45	0.29	0.21
chr9	136723692	136723692	+	1.23	1.72	1.5	0.68	0.77	0.83	0.65	0.81	0.71	0.52	0.42	0.48	0.19	0.3	0.36
chr9	129888580	129888580	-	1.49	5.31	3.33	2.05	4.07	1.82	8.16	3.12	1.55	1.33	0.99	1.01	0.6	0.55	1.23
chrX	55007316	55007316	+	1.17	1.49	1.09	1.03	1.25	1.05	1.03	0.71	0.49	1.18	0.62	0.47	0.19	0.22	0.29
chr19	1207116	1207116	+	1.24	0.96	0.75	0.59	0.53	0.55	0.63	0.75	0.66	0.44	0.13	0.4	0.06	0.15	0.26
chr2	235042864	235042864	+	4.23	8.63	2.57	1.64	2.79	2.18	2.61	1.2	4.51	0.88	1.65	0.67	0.9	0.22	0.24
chr8	144080327	144080327	+	2.27	2.23	1.89	1.31	1.15	2.16	1.33	0.95	1.02	0.49	0.68	0.43	0.21	0.34	0.27
chr1	240092400	240092400	+	3.98	1.99	5.6	2.46	2.79	1.21	0.54	2.4	3.38	3.54	1.19	0.81	0.81	0.39	0.24
chr2	3388206	3388206	+	1	1.33	1.8	2.05	0.73	0.75	0.74	0.7	0.34	0.41	0.2	0.28	0.22	0.39	0.32
chr19	49150295	49150295	+	2.99	5.11	6.14	2.46	2.21	4.19	2.55	1.9	4.06	1.26	0.99	1.69	0.32	0.52	0.25
chr2	70088540	70088540	+	0.79	1.05	0.95	0.82	0.6	0.67	0.77	0.64	0.56	0.5	0.39	0.29	0.17	0.19	0.22
chr11	32935264	32935264	+	4.31	3.54	2.67	3.28	1.4	1.46	0.82	1.8	1.58	0.59	0.25	0	0.67	0.19	0.41
chr5	34824019	34824019	+	1.83	1.77	4	0.68	0.27	0.96	2.45	1.4	0.95	0.35	0.3	2.02	0.07	0	0.21
chr17	39462129	39462129	+	3.36	2.8	1.08	1.53	3.95	1.73	0.98	1.68	0.75	1.52	1.09	0.67	0.43	0.42	0.21
chr6	43621613	43621613	-	1.39	1.09	1.44	0.51	0.54	0.86	0.43	0.86	2.03	0.17	0.39	0.24	0.11	0.16	0.12
chr1	67413076	67413076	-	0.66	0.78	0.84	0.38	0.52	0.59	0.17	0.36	0.39	0.17	0.26	0.21	0.12	0.11	0.15
chr1	32936870	32936870	-	6.3	4.73	2.94	3.21	3.74	1.34	2	3.28	2.26	1.18	0.92	0.64	0.52	0.15	0.19
chrX	71573801	71573801	+	3.5	3.44	4.13	3.51	1.84	3.14	3.56	2.65	3.11	2.26	1.75	1.78	1.04	0.85	0.77
chr1	33299456	33299456	+	1.61	2.5	2.09	1.34	1.37	1.76	0.94	1.45	1.81	0.88	1.14	0.69	0.5	0.13	0.17
chr7	149224790	149224790	+	1.17	1.1	1.59	0.61	0.68	0.77	0.6	0.69	0.94	0.57	0.43	0.33	0.14	0.23	0.3
chr17	28912965	28912965	-	3.98	4.07	4	2.58	3.1	2.18	2.38	3.43	6.54	2.09	1.58	1.17	0.76	0.78	0.96
chr17	44148947	44148947	+	1.11	0.47	0.89	1.23	0.42	0.96	0	0.45	0.45	0.76	0	0.14	0.05	0.1	0
chr17	75707097	75707097	+	4.98	2.47	1.6	1.82	0.83	0.91	1.43	0.72	2.37	0.79	1.98	0.72	0.67	0.52	0.96
chr6	16306711	16306711	-	1.69	4.65	2.33	0.94	1.63	0.85	0.82	1.2	1.35	0.48	0.59	1.35	0.15	0.16	0.29
chr8	143589546	143589546	-	1.38	1.13	2.17	0.49	0.82	1.09	1	0.69	0.55	1.06	0.31	0.54	0.31	0.25	0.13
chr2	128265812	128265812	-	2.47	2.92	2.29	2.07	2.02	1.99	1.18	1.34	3.05	0.74	0.77	0.45	0.26	0.63	0.88
chr19	58368965	58368965	-	7.47	15.93	8	4.93	6.69	3.06	2.99	4.8	5.87	3.54	2.14	1.3	1.5	1.36	1.7
chr15	84640039	84640039	+	4.31	5.97	5	1.97	1.36	3.28	0.47	0.75	1.02	0.79	0.82	1.01	0.48	1.29	1.26
chr16	19706665	19706665	-	1.77	2.92	1.87	2.13	1.22	1.38	0.58	1.39	1.47	0.94	0.45	0.21	0.4	0.15	0.22
chr22	38716723	38716723	+	1.01	1.15	1.02	0.65	0.54	0.54	1.06	0.37	0.6	0.6	0.42	0.19	0.19	0.07	0.22
chr18	79715034	79715034	+	4.48	3.45	6	4.11	2.33	4.01	1.79	1.37	3.16	1.33	2.17	1.01	0.52	0.56	0.36
chr2	218739001	218739001	+	1.82	1.95	0.43	1.15	1.45	1.09	0.9	1.54	0.83	0.59	0.91	0.67	0.07	0.47	0.32
chr22	21000119	21000119	-	2.34	2.55	2.93	1.95	1.87	2.21	1.6	1.48	1.86	1.41	1.29	0.96	0.44	0.46	0.7
chr12	49796412	49796412	-	1.28	1.11	1.87	1.44	1.47	0.71	1.05	0.74	1.35	0.17	0.56	0.29	0.2	0.41	0.24
chr22	21697509	21697509	+	1.82	2.31	1	1.89	1.97	1.53	1.77	1.5	1.69	1.06	1.62	0.46	0.22	0.05	0.08
chr4	183510905	183510905	+	3.98	1.52	4	2.46	0.7	2.4	1.22	1.8	3.79	2.12	4.45	1.69	0.84	0.39	1.08
chr15	90068381	90068381	+	1.49	1.86	1.71	0.27	0.47	0.49	0.82	0.69	0.85	1.33	0.44	0.13	0.39	0.39	0.29
chr4	1693616	1693616	-	0.44	0.6	0.76	0.31	0.42	0.26	0.28	0.16	0.42	0.22	0.14	0.18	0.05	0.12	0.05
chr15	72583288	72583288	+	1.19	1.33	0.87	0.86	1.68	0.87	1.63	1.2	0.48	0.77	0.47	0.22	0.26	0.19	0.24
chr1	154602376	154602376	-	0.93	0.68	1.04	0.86	0.9	1	0.71	0.35	0.34	0.38	0.39	0.45	0.18	0.18	0.15
chr11	57310183	57310183	-	4.36	8.76	4.2	5.11	2.56	2.44	3.26	4.04	2.45	2.73	1.73	1.61	1.16	1.26	0.79
chr22	19134060	19134060	-	1.88	2.18	2.07	1.76	1.48	1.5	1.39	2.09	1.98	1.07	0.9	0.57	0.48	0.38	0.39
chr22	42871409	42871409	-	1.49	1.19	1.5	1.06	1.11	0.99	0.54	1.4	0.87	0.27	0.66	0.46	0.14	0.14	0.24
chr7	102457656	102457656	-	1.3	1	0.87	1.64	1.45	1.53	0.74	0.93	1.08	0.88	0.35	0.51	0.2	0.06	0.36
chr19	6414887	6414887	-	1.36	1.88	1.87	1.17	1.16	1.3	0.91	1.03	1.6	0.71	0.69	0.78	0.2	0.3	0.37
chr20	3824086	3824086	+	0.75	0.82	0.48	0.38	0.31	0.49	0.3	0.3	0.37	0.14	0.2	0.47	0	0.05	0
chr6	31664200	31664200	-	6.72	11.28	5.5	4.93	2.33	5.46	2.33	7.21	3.29	1.18	1.32	0.87	0.2	0.31	1.92
chr19	48922930	48922930	+	1.02	1.53	1.26	1.22	0.95	1.12	0.8	0.89	0.85	0.84	0.63	0.45	0.25	0.21	0.3
chr16	67675762	67675762	-	10.75	6.86	5.85	4.8	4.56	3.67	3.14	4.59	8.8	4.13	2.22	5.35	2.08	1.98	0.89
chr19	13135782	13135782	+	0.82	0.97	0.71	0.57	0.47	0.57	0.6	0.46	1.15	0.54	0.27	0.36	0.11	0.06	0.07
chr14	22901374	22901374	-	0.81	0.68	1.1	0.56	0.2	0.51	0.39	0.51	0.59	0.28	0.19	0.26	0.13	0.16	0.12
chr2	218404410	218404410	+	0.31	0.42	0.26	0.27	0.35	0.22	0.09	0.24	0.4	0.25	0.13	0.22	0.05	0.07	0.04
chr16	69120546	69120546	-	5.04	6.18	4.03	4.04	2.35	3.34	3.18	2.4	3.3	1.85	1.52	1.44	0.57	0.46	0.38
chr3	126461423	126461423	-	4.98	3.98	6.4	2.79	5.04	2.65	2.04	2.88	3.72	5.9	2.96	0.67	0.17	0.26	0.29
chr17	41802267	41802267	-	4.48	4.83	2.35	3.24	3.22	2.1	2.87	3.28	3.16	2.04	1.57	1.09	0.71	0.8	0.7
chr15	75206365	75206365	+	2.12	0.89	0.9	0.88	1.01	1.02	1.29	0.6	0.37	0.31	0.42	0.45	0.17	0.27	0.24
chr6	43785289	43785289	+	1.99	2.41	2.15	1.26	1.63	1.58	0.69	1.15	1.24	0.71	0.7	0.41	0.39	0.29	0.22
chr15	75207631	75207631	+	2.96	5.36	5.76	2.83	4.07	2.93	2.28	2.8	3.48	1.65	1.89	1.52	0.37	0.65	0.85
chr7	2235472	2235472	-	0.84	0.75	1.04	1.26	1.02	0.56	0.3	0.83	0.77	0.52	0.49	0.47	0.11	0.13	0.27
chr11	3827978	3827978	-	2.99	3.11	4.13	1.24	1.71	1.54	1	1.17	1.39	0.63	0.59	0.65	0.21	0.15	0.24
chr1	39753527	39753527	+	0.56	0.9	0.59	0.47	0.71	0.53	0.21	0.8	0.49	0.46	0.33	0.27	0.19	0.09	0
chr17	59697568	59697568	-	8.2	8.92	11.68	5.21	4.03	7.48	2.53	3.8	7	1.83	3.31	1.89	1.57	1.46	1.57
chr5	151030544	151030544	-	2.95	3.75	2.92	1.64	1.89	1.34	0.69	1.71	2.18	0.88	0.78	0.57	0.23	0.23	0.26
chrY	1593794	1593794	+	1	1.48	0.62	0.27	0.5	0.67	0.41	1.2	0.6	0.32	0.82	0.55	0.16	0.26	0.14
chr22	17818078	17818078	-	1.91	2.66	1.38	0.88	0.58	1.09	1.04	1.2	0.8	0.44	0.99	0.24	0.3	0.36	0.33
chr9	125236545	125236545	-	2.21	1.94	2.17	1.87	1.44	1.64	1.45	1.14	1.49	0.86	0.67	0.75	0.19	0.29	0.21
chr1	12617271	12617271	-	0.93	1.04	0.83	0.46	0.63	0.33	0.61	0.72	0.17	3.54	0.2	0.13	0	0	0
chr11	47161780	47161780	+	1.49	1.14	2.5	0.92	1.36	0.7	1.09	0.28	1.02	0.74	0.28	0.27	0.18	0.36	0
chr4	133163115	133163115	+	4.48	3.45	3.33	2.87	1.55	0.7	0.82	4.8	3.16	1.77	1.11	1.01	0.17	0.54	1.2
chr5	180602178	180602178	-	3.8	9.56	4	3.07	1.86	2.43	6.2	1.85	3.61	1.22	1.29	0.67	1.35	0.55	0.64
chr1	63323704	63323704	+	12.61	6.15	8	1.54	2.62	4.06	5.1	3	2.28	1.35	0.91	0.81	0.81	0.56	1.1
chr6_GL000251v2_alt	3141404	3141404	-	2.79	3.1	6.66	2.74	5.23	2.62	2.17	1.6	0.75	1.06	1.48	0.22	0.34	0.31	0.58
chr19	10259707	10259707	+	0.42	0.35	0.68	0.43	0.34	0.3	0.28	0.18	0.32	0.19	0.25	0.25	0.05	0.06	0.22
chr14	105011344	105011344	-	3.5	2.68	3.34	2.2	2.14	2.43	1.36	1.89	1.85	1.3	1.29	1.31	0.49	0.43	0.47
chr19	3632063	3632063	-	4.38	4.74	2.18	3.94	3.66	2.18	1.63	2.2	2.17	2.43	0.99	1.59	0.36	0.99	1.15
chr16	30782793	30782793	-	1.21	1.48	2	0.72	0.93	1.03	0	0.57	0.98	1.22	0.46	0.23	0.36	0.37	0.3
chr1	108699814	108699814	+	1.94	1.59	1.54	0.45	0.92	0.9	0.38	0.96	0.98	0.79	0.47	0.28	0.12	0.26	0.24
chr2	24918722	24918722	-	1.1	2.1	2	1.41	1.81	1.46	0.61	2.4	2.03	1.3	1.28	1.46	0.18	0.3	0
chr12	132808318	132808318	-	1.74	2.12	0.93	0.31	0.95	0.86	0.24	0.6	1.35	0.42	0.56	0.39	0.26	0.34	0.21
chr17	39672699	39672699	-	6.97	2.88	5.2	1.92	4.07	4.01	1.96	3.9	0.54	0.71	2.96	4.05	0.94	0.26	1.15
chr19	17279129	17279129	+	1.58	1.8	2.22	1.12	1.29	2	1.53	1.16	2.12	0.39	1.11	0.54	0.24	0.7	0.4
chr21	44850078	44850078	-	0.63	0.31	0.45	0.27	0.48	0.32	0.06	0.2	0.23	0.3	0.16	0.13	0.04	0.05	0.08
chr11	119093283	119093283	+	1.34	1.48	1.36	0.86	0.79	1.14	0.56	0.57	0.57	0.66	0.46	0.35	0.09	0.28	0.13
chr1	15727169	15727169	+	1.99	3.02	2.69	1.95	1.25	2.73	1.2	1.78	1.73	1.07	0.94	1.16	0.19	0.33	0.26
chr7	4877884	4877884	-	1.33	1.02	0.67	0.62	0.48	0.51	1.36	0.69	0.74	1.47	0.27	0.43	0.13	0	0
chr6	159755180	159755180	+	1.52	1.5	1.67	1.22	1.02	0.82	0.32	0.41	0.75	0.43	0.21	0.28	0.16	0.11	0.15
chr3	10279625	10279625	+	1.55	1.63	1.54	1.03	1.26	2.87	1.22	0.6	2.13	1.3	0.54	0.25	0.11	0.19	0.13
chr5	453451	453451	+	0.34	0.8	0.24	0.23	0.44	0.63	0.45	0.34	0.59	0.27	0.19	0.25	0.05	0.1	0.11
chr16	3850910	3850910	-	0.66	1.86	1.04	0.78	0.58	0.83	0.6	0.76	0.57	0.42	0.52	0.43	0.11	0.26	0.27
chr3	51382032	51382032	+	2.32	4.65	2.28	1.64	0.78	1.09	0.65	1	0.68	2.83	0.33	1.18	0.51	0.97	0.48
chr8	74314956	74314956	-	4.9	10.81	7.33	6.57	2.39	2.89	2.56	2.66	3.52	1.11	1.22	0.85	0.29	0.62	0.39
chr1	66984729	66984729	+	1.99	3.45	5	1.88	1.63	2.18	1.09	1.2	3.61	0.44	0.36	0.4	0.27	0.16	0.43
chr15	76342022	76342022	+	1	1.19	1.2	1.33	1.16	0.78	0.68	0.86	0.58	0.76	1.36	0.51	0.07	0.22	0.13
chr21	43694797	43694797	+	1.7	3.57	1.23	1.25	1.62	1.88	1.12	1.67	0.68	2.27	0.99	0.56	0.37	0.42	0.38
chr11	134375795	134375795	+	2.69	2.12	1.06	2.09	0.82	1.94	0.82	1.68	1.55	0.97	0.69	0.46	0.22	0.09	0
chr6	139373709	139373709	-	0.75	1.26	0.87	0.7	0.44	0.46	0.36	0.57	0.3	0.59	0.18	0.29	0.08	0.22	0
chr1	1699336	1699336	-	0.6	0.97	0.62	0.29	0.12	0.39	0.27	0.37	0.54	0.07	0.31	0.12	0.11	0	0.08
chr17	40129334	40129334	+	2.26	1.44	1.5	0.76	0.67	1.02	0.52	0.6	0.53	0.12	0.13	0.48	0.08	0.11	0.32
chr7	76329680	76329680	-	2.16	2.51	1.69	1.56	1.5	1.86	1.42	1.17	1.27	0.91	0.51	0.7	0.3	0.16	0.2
chr19	17195197	17195197	+	1.99	3.19	2	2.46	1.16	2.18	0.82	1.54	1.62	0.59	0.74	0.25	0.13	0.07	1.15
chr6	105278253	105278253	-	2.77	1.61	1.65	1.52	2.33	1.82	0.74	0.66	0.4	1.47	0.99	1.69	0.09	0.07	0.33
chr20	57652065	57652065	-	2.99	4.65	6	4.93	1	5.46	4.89	2	2.26	1.99	0.99	1.62	1.01	0.44	0.24
chr15	40902971	40902971	+	2.28	2.39	2.18	0.33	1	1.72	1.83	0.37	1.02	1.26	0.25	0.08	0.47	0.78	0.24
chr2	241672678	241672678	+	1.99	1.56	1.75	0.6	1.26	0.89	1.04	0.7	1.52	1.18	0.76	1.12	0.31	0.21	0.21
chrX	73827081	73827081	-	2.24	2.72	2.58	1.86	1.72	1.82	1.34	1.41	1.84	0.86	1.09	0.82	0.44	0.49	0.44
chr17	28924264	28924264	-	8.26	8.1	6.14	3.46	2.84	4.29	4	5.74	3.95	2.12	2.25	2.02	0.45	0.18	0.68
chr9	125236691	125236691	-	0.61	0.65	0.96	0.53	0.44	0.52	0.36	0.45	0.4	0.38	0.32	0.2	0.07	0.09	0.09
chr7	75418574	75418574	-	0.73	1	0.91	0.96	0.72	0.77	0.69	0.43	0.66	0.3	0.24	0.14	0.09	0.12	0.05
chr16	90005981	90005981	-	2.04	1.53	2.12	2.19	1.41	1.73	0.71	1.1	1.57	0.75	1.34	0.58	0.35	0.38	0.44
chr1	203847503	203847503	+	1.06	3.03	0.86	0.61	1.03	1.09	0.62	1.2	0.51	0.55	0.59	0.25	0.15	0.09	0.19
chr7	150372912	150372912	+	4.21	5.13	6.75	3.48	3.14	3.35	2.36	2.65	2.45	1.74	2.03	1.39	1.2	1.36	0.99
chr17	43769182	43769182	-	0.83	1.12	1.06	0.59	0.84	0.71	0.43	0.41	1.13	0.37	0.38	0.23	0.12	0.16	0.28
chr16	3283880	3283880	+	1.53	1.77	2.89	2.53	1.66	1.75	1.13	0.55	1.22	1.29	0.68	1.01	0.47	0.43	0.12
chr20	52152354	52152354	-	11.15	3.76	4.8	5.47	6.51	5.28	5.98	2.6	3.2	4.13	2.96	4.81	2.12	0.85	0.55
chr15	41396651	41396651	-	3.78	2.12	8	2.96	1.29	4.37	0.54	1.56	0.58	1.06	0.77	1.26	0.67	0.1	0.32
chr17	80252803	80252803	+	1.99	1.43	1.47	1.64	3.68	3.69	1.13	0.88	1.76	1.39	0.99	1.18	0.38	0.17	0.07
chr11	62672121	62672121	+	2.83	3.2	3.84	2.93	1.96	1.88	1.49	1.39	1.9	0.71	0.81	0.94	0.39	0.33	0.59
chr17	63746469	63746469	-	1.15	0.66	1.71	0.55	1.74	0.82	0.43	0.73	1.02	0.29	0.88	0.12	0.07	0	0.14
chr12	753713	753713	+	6.64	3.14	4.12	2	1.65	1.76	2.1	1.97	3.16	1.25	2.39	1.41	0.91	1.29	0.81
chr14	24192770	24192770	-	1.11	1.11	0.61	0.45	0.62	0.48	0.22	0.31	0.41	0.38	0.24	0.37	0.02	0.16	0.11
chr17	50368065	50368065	-	1.86	2.94	3.1	1.81	1.43	1.99	1.85	2.18	2.37	1.36	1.06	0.98	0.49	0.49	0.55
chr10	102140241	102140241	+	0.6	0.64	0.4	0.43	0.37	0.89	0.41	0.71	0.93	0.29	0.28	0.31	0.11	0.07	0.17
chr20	3805951	3805951	+	1	0.94	1.12	0.21	0.4	0.61	0.27	0.56	0.56	0.46	0.16	0.25	0.11	0.06	0.13
chr6_GL000254v2_alt	2503534	2503534	+	1.83	2.29	1.78	2.19	1.36	2.05	1.4	2.16	2.44	0.88	1.32	1.73	0.67	0.34	0.43
chr19	46788123	46788123	-	0.83	1.02	0.93	0.73	0.62	0.61	0.47	0.48	0.65	0.53	0.21	0.25	0.07	0.09	0.15
chr6_GL000255v2_alt	2887612	2887612	+	10.55	5.5	9.5	3.9	7.37	8.19	4.89	6.61	6.54	6.37	3.11	3.79	1.43	1.74	1.23
chr1	1319209	1319209	-	1.39	1.49	1.87	0.78	0.39	1.09	0.5	0.74	1.35	0.44	0.79	0.43	0.18	0.21	0.36
chr9	120788111	120788111	-	1.49	2.66	4.5	2.58	1.36	1.91	1.63	6.61	1.81	2.48	0.42	0.7	0.55	0.55	0.34
chr4	139511625	139511625	-	0.93	2.12	2	0.41	0.54	0.64	1.3	0.3	0.98	0.35	0.2	0.24	0.08	0.06	0.2
chr11	64854342	64854342	-	2.32	3.79	7.6	1.64	1.99	0.55	1.04	1.37	1.58	0.38	0.82	0.74	0.11	0.47	0.21
chr5	150051939	150051939	+	0.75	1.93	0.8	0.55	0.78	0.85	0.58	0.53	0.49	0.74	0.74	0.62	0.04	0.24	0
chr2	85327370	85327370	-	1.89	0.8	1.14	0.86	1.09	0.68	0.52	0.6	1.28	1.61	0.3	0.51	0.06	0.11	0.25
chr8	144139770	144139770	+	2.08	3.28	2.86	1.95	2.3	3.01	2.01	1.6	3.13	0.92	0.95	1.45	0.42	0.62	0.61
chr3	50355014	50355014	-	4.9	5.33	4.68	3.26	3.23	3.4	2.57	3.08	3.29	2.05	2.02	1.39	1.1	1.01	1.15
chr10	72275274	72275274	+	1.15	1.8	1.24	1.28	0.89	1.25	0.79	0.65	1.11	1.04	0.58	0.54	0.19	0.18	0.22
chr22	38700003	38700003	-	0.58	1.21	0.46	0.5	0.49	0.55	0.38	0.53	0.65	0.19	0.14	0.12	0.07	0.09	0.04
chr9	134033589	134033589	-	2.99	2.04	2.16	1.88	1.09	2.37	2.1	1.13	1.95	2.65	0.69	0.88	0.25	0.31	0.27
chr22	50220910	50220910	-	1.9	5.02	3.52	3.28	1.87	2.18	1.41	2.68	2.78	1.67	1.48	1.05	0.22	0.41	0.56
chr10	124943161	124943161	+	1.49	3.32	4.8	1.37	2.62	3.28	1.22	1.8	1.02	1.06	1.27	1.01	0.39	0.93	0.52
chr14	19300243	19300243	-	1.39	1.33	1.33	0.64	1.1	0.84	0.41	0.56	1.81	0.66	0.57	0.76	0.44	0.12	0.26
chr2	3387789	3387789	+	0.33	0.46	0.62	0.42	0.11	0.16	0.37	0.19	0.15	0.21	0.1	0.17	0.22	0.07	0
chr7	149225780	149225780	+	1.6	1.66	1.03	0.5	1.05	0.6	0.84	0.72	0.94	0.6	0.64	0.34	0.16	0.19	0.32
chrX	154367892	154367892	-	1.27	1.34	1.31	0.73	1.17	0.92	0.96	0.96	0.95	0.53	0.51	0.51	0.11	0.21	0.23
chr6	43640432	43640432	+	9.88	8.85	7.33	4.11	4.3	3.92	4.19	5.63	7.64	1.06	1.76	1.36	0.86	1.1	0.98
chr1	58782017	58782017	-	5.6	4.8	5.08	4.54	3.84	4.69	3.07	3.92	5.28	2.59	2.89	2.59	0.84	1.03	1.05
chr9	129177293	129177293	-	3.32	3.45	2.6	1.29	1.33	3.09	4.08	1.31	2.03	0.88	2.17	0.51	0.67	0.65	0.82
chr5	127551806	127551806	+	1.92	1.4	1.08	1.21	1.05	1.09	0.98	0.55	1.08	0.38	0.6	0.21	0.27	0.15	0
chr16	30980081	30980081	+	2.22	2.31	2.24	1.74	1.56	2.5	1.56	1.29	1.91	0.94	0.62	0.67	0.18	0.09	0.2
chr1	156723310	156723310	-	0.61	0.83	0.8	0.37	0.45	0.78	0.31	0.65	0.93	0.52	0.3	0.59	0.14	0.19	0.13
chr16	28156278	28156278	-	4.05	4.18	4.66	3.22	2.46	2.43	2.41	2.05	3.1	2.21	2.7	1.48	0.21	0.36	0.59
chr5	140669470	140669470	+	10.4	6.02	7	3.06	3.85	4.01	1.43	2.74	3.55	1.1	1.87	1.47	0.89	0.86	1.17
chr17	67992007	67992007	-	1.49	1.21	1	4.27	0.58	0.64	0.2	0.7	0.68	1.11	0.27	0.25	0.17	0.16	0.18
chr14	102944064	102944064	-	1.79	1.33	0.75	0.3	0.23	0.27	0.93	1.03	0.14	0.59	0.22	0.3	0.39	0.31	0
chr10	73807793	73807793	-	1.59	3.72	3.33	1.64	2.91	0.87	1.9	1.8	1.52	1.77	0.77	1.3	0.67	0.47	0.58
chr19	14097464	14097464	-	0.64	0.77	1.64	1.15	1.31	0.73	0.43	1.07	0.9	0.88	0.99	0.18	0.31	0	0.43
chr7	70789817	70789817	+	1.43	3.22	3.38	2.87	1.16	1.32	2.12	1.76	1.62	0.98	0.64	1.07	0.56	0.26	0.78
chr20	32849070	32849070	+	0.43	0.47	0.86	0.22	0.36	0.33	0.27	0.31	0.48	0.19	0.21	0.14	0.1	0.09	0.05
chr16	30659200	30659200	+	1.39	0.76	1.29	0.66	0.48	0.69	1.14	0.48	2.48	0.64	0.49	0.51	0.34	0.21	0
chr11	65918111	65918111	-	5.6	3.41	4.4	2.3	1.21	3.38	1.55	1.95	1.73	1.47	0.85	0.82	0.56	0.44	0.24
chrX	141176180	141176180	-	2.12	2.53	2.61	0.35	1.08	1.38	3.53	1.27	1.2	2.53	1.65	1.12	0.74	0.19	0.54
chr19	13763103	13763103	+	1.06	1.33	2.6	1.13	0.82	0.49	0.36	0.76	1.35	0.8	0.42	0.17	0.2	0.39	0.61
chr12	53975590	53975590	+	3.63	8.63	4.6	8.62	2.74	3.52	2.72	3.6	3.2	1.91	1.48	1.01	0.5	1.68	1.3
chr22	42871417	42871417	-	2.26	1.23	2.63	2.46	1.53	1	1.51	1.13	1.81	1.06	1.29	0.58	0.36	0.18	0.22
chr22	19852123	19852123	-	3.8	4.49	4.93	5.01	3.21	3.82	2.41	2.63	3.9	1.52	2.09	1.7	0.45	0.54	0.5
chr15	90271769	90271769	+	3.54	4.53	3.71	3.1	2.54	2.27	1.68	1.93	2.07	1.39	1.25	1.5	0.64	0.61	0.94
chr10	102812922	102812922	+	5.31	3.48	3.78	2.46	2.33	1.59	1	1.2	1.86	1.47	0.54	0.84	0.18	0.57	0.31
chr20	396630	396630	+	7.8	7.92	8.83	5.46	4.53	6.23	3.17	5.08	5.34	3.34	1.99	2.24	0.99	0.67	0.74
chr14	90288576	90288576	-	2.56	2.28	1.71	1.09	0.95	3.28	1.4	0.45	1.81	1.52	0.69	0.71	0.07	0	0.24
chr16	4752181	4752181	-	6.74	8.88	9.27	7.66	4.43	3.51	3.99	4.68	3.87	2.21	2.31	1.66	1.06	0.78	1.3
chr22	46762631	46762631	+	8.96	18.59	17.99	4.11	6.4	9.83	4.89	10.81	6.77	3.54	2.47	6.07	1.69	1.55	4.32
chr15	84802359	84802359	+	1.72	3.74	0.95	1	0.89	1.17	0.73	0.62	0.78	0.97	0.19	0.45	0	0.16	0.19
chr9	37086969	37086969	+	6.97	2.92	4	1.79	3.99	1.01	2.28	4.56	3.61	1.61	2.47	0.9	0.94	1.01	0.58
chr14	19096966	19096966	+	2.05	3.22	2.15	1.54	1.37	2.52	1.01	1.43	0.87	1.49	0.99	1.28	0.71	0.22	0.36
chr13	29514216	29514216	-	0.89	1.02	1.64	0.81	0.81	0.92	0.71	0.84	0.97	0.23	0.4	0.3	0.34	0.06	0.27
chr9	129503651	129503651	+	2.62	4.22	4.66	2.87	3.05	2.91	2.17	3.07	2.41	1.64	1.1	2.28	0.93	0.54	1.2
chr3	49357512	49357512	-	0.24	0.18	0.26	0.17	0.15	0.16	0.13	0.11	0.09	0.1	0.11	0.07	0.02	0.05	0.04
chr9	34343233	34343233	+	1.1	1.08	0.63	1	0.75	0.85	0.78	1.11	0.6	0.92	0.61	0.62	0.04	0.16	0.11
chr12	122061324	122061324	+	1.36	1.43	1.22	0.36	0.24	0.76	0.98	0.41	0.65	0.69	0.32	0.59	0.25	0.28	0
chr14	77718167	77718167	-	1.1	1.15	1.22	0.47	0.35	0.52	0.39	1.44	0.75	0.43	0.43	0.39	0.3	0.19	0.37
chr6_GL000252v2_alt	1979776	1979776	+	1.38	1.72	1.6	1.14	0.98	1.01	0.92	0.95	1.29	0.92	0.61	0.49	0.12	0.18	0.15
chr17	16349277	16349277	-	1.46	1.13	1.59	0.9	1.52	0.9	0.68	0.96	0.81	0.31	0.35	0.52	0.09	0.09	0
chr17	17812520	17812520	-	1.87	1.22	0.76	0.72	0.28	0.38	0.98	0.8	0.94	0.35	0.89	0.25	0.1	0.05	0.1
chr1	156595515	156595515	-	1.43	1.21	1.54	1.31	0.78	0.83	1.35	0.71	0.78	0.54	0.44	0.62	0.16	0.23	0.41
chrX	47571725	47571725	+	0.75	1.33	1.07	0.68	1.68	0.36	0.5	0.3	0.1	0.39	0.07	0.36	0.14	0.19	0
chr19	3759834	3759834	-	6.6	3.21	2	2.57	1.71	1.72	1.63	0.93	1.35	1.45	0.78	0.6	0.56	0.5	0.72
chr2	8683872	8683872	+	0.54	1.04	1.06	0.63	0.65	0.94	0.65	1.04	0.97	0.19	0.64	0.72	0.34	0.12	0.14
chr7	45100338	45100338	-	0.55	0.96	1.28	0.65	0.59	0.82	0.54	0.56	0.7	0.41	0.45	0.36	0.21	0.19	0.22
chr22	21920527	21920527	-	1.29	1.33	2.73	1.77	1.55	0.73	1.09	1.5	0.38	1.5	0.79	1.21	0.27	0.52	0.51
chr20	36612092	36612092	+	1.01	1.24	0.96	0.8	0.76	1.19	0.62	0.64	0.66	0.23	0.27	0.28	0.03	0.05	0.07
chr7	143305195	143305195	+	1.54	1.06	1.33	0.9	1.07	2.73	1.27	0.4	1.35	1.11	0.99	0.4	0.11	0.1	0
chr17	82273571	82273571	-	2.59	3.25	3.68	0.86	1.59	1.76	0.95	1.85	2.22	2.21	0.71	1.08	1.27	0.33	0.56
chr14	73024190	73024190	-	3.32	2.28	2.86	2.3	1.74	1.09	2.04	1.2	1.81	1.33	1.58	0.9	0.49	1.03	0.41
chr17	45149039	45149039	+	3.54	2.49	1.73	1.03	1.03	1.69	0.72	0.26	0.58	1	0.49	0.1	0.45	0.48	0.86
chr6	41932819	41932819	+	1.97	3.13	2.98	1.61	1.98	1.52	1.2	1.13	1.93	0.81	0.63	0.51	0.09	0.09	0.08
chr3	9932323	9932323	-	8.63	3.69	4	2.67	3.68	2.18	1.4	3.6	1.93	2.21	1.58	1.01	0.67	1.55	0.9
chr4	116684000	116684000	+	9.96	7.97	8	4.11	6.4	1.64	0.82	2	6.77	0.88	1.48	1.01	0	3.88	0.48
chr11	61299971	61299971	-	0.32	0.37	0.33	0.35	0.28	0.2	0.27	0.29	0.18	0.08	0.13	0.13	0.1	0.1	0.04
chr1	156939712	156939712	-	2.19	1.99	1.5	1.49	0.48	1.09	0.93	1.4	0.27	1.06	1.1	1.01	0.82	0.26	0.12
chr12	14753	14753	-	2.49	1.8	1.23	0.77	1.24	1.18	1.3	1.8	1.77	0.31	0.42	0.34	0.09	0.19	0.45
chr7	149475207	149475207	-	3.07	3.06	4.92	2.3	4.82	4.25	2.33	3	2.71	0.97	1.38	2.02	0.63	0.55	0.96
chr16	88808211	88808211	+	0.67	0.81	0.75	0.5	0.51	0.51	0.57	0.38	0.65	0.36	0.38	0.29	0.16	0.17	0.17
chr9	133468799	133468799	+	2.84	6.11	3.78	1.77	1.99	3.06	3.81	1.56	2.71	1.11	0.88	0.67	0.19	0.47	0.58
chr8	143589755	143589755	-	5.48	3.72	1.5	2.05	0.7	1.57	1.33	0.6	2.37	1.47	1.98	0.37	0.35	0.44	0.55
chr22	40411601	40411601	-	22.01	12.99	15.07	10.09	16.58	6.37	9.49	12.31	7.28	5.54	8.65	4.05	2.94	2.56	3.77
chr12	114671913	114671913	-	0.53	4.25	4.5	0.62	0.87	0.61	0.82	0.67	1.13	1.42	1.65	0.51	0.21	0.18	0.62
chr3	179333909	179333909	+	2.1	3.32	1.4	2.67	2.33	0.99	1.02	5.61	2.03	0.71	1.11	0.38	0.15	0.22	0.24
chr15	70050071	70050071	-	2.92	2.68	3.68	2.31	1.52	1.9	1.86	1.58	2.13	1.62	1.05	1.21	0.54	0.29	0.75
chr7	55955125	55955125	+	0.57	0.5	0.46	0.25	0.18	0.25	0.28	0.22	0.31	0.33	0.12	0	0.01	0.06	0.13
chr5	138445972	138445972	+	1.41	2.04	1.09	0.82	0.78	1.49	1.9	0.98	2.2	0.59	0.86	0.79	0	0.11	0.62
chr16	2456857	2456857	+	3.3	2.72	5.62	4.11	2.1	3.28	2.65	3.51	2	1.77	2.87	0.83	0.43	0.7	0.92
chr7	150397706	150397706	+	4.65	2.66	7.5	0.7	3.2	1.31	4.08	1.2	1.69	0.88	0.59	0.67	0.67	0.78	0.36
chr19	45703065	45703065	+	6.62	4.92	3.22	3.71	2.8	2.55	3.45	2.77	3.42	3.26	1.85	1.47	1.19	0.86	1.22
chr10	97715168	97715168	+	1.33	1.58	1.5	1.31	0.8	1.09	0.96	1.2	0.9	0.42	1.4	0.23	0.39	0.39	0.24
chr14	76762077	76762077	+	3.56	10.62	10	3.52	2.91	3.71	6.52	6.31	2.71	0.66	2.72	2.36	2.47	1.11	1.44
chr19	34409423	34409423	+	1.55	2.09	0.61	0.97	0.87	1.44	1	1.02	0.68	0.34	0.53	0.47	0.06	0	0.12
chr8	143599639	143599639	+	8.71	14.74	6.11	2.93	4.71	8.41	3.15	4.13	4.24	1.5	2.8	2.28	0.88	0.84	0.66
chr6_GL000255v2_alt	1979067	1979067	+	0.36	0.44	0.34	0.35	0.24	0.3	0.28	0.19	0.31	0.19	0.15	0.11	0.05	0.06	0.08
chr3	52257426	52257426	-	2.6	2.36	4.32	2.7	1.72	2.33	1.38	1.34	2.12	1.15	0.83	0.81	0.17	0.24	0.59
chr11	119094204	119094204	-	7	7.14	7.06	4.65	7.84	4.85	3.5	5.63	4.66	3.51	2.94	2.18	1.17	1.42	1.29
chr20	2116852	2116852	+	7.35	3.75	8.88	2.68	2.54	5.13	3.15	5.02	2.29	2.3	5.27	1.67	0.56	1.55	1.21
chr19	35732547	35732547	+	4.98	1.99	3.33	2.63	2.21	2.18	0.31	1.28	1.76	0.8	0.62	1.01	0.26	0.41	0.27
chr22	41246596	41246596	-	1.5	1.83	1.58	1.19	0.92	0.99	0.88	0.86	1.3	0.62	0.51	0.51	0.16	0.2	0.23
chr19	35768800	35768800	+	2.99	1.99	2	1.64	1.94	1.37	3.26	4.2	2.71	0.59	1.48	0.3	0	1.16	0.21
chr9	136940942	136940942	-	0.29	0.75	0.73	0.25	0.61	0.33	0.33	0.39	0.24	0.12	0.16	0.1	0.07	0.07	0.09
chr22	49887084	49887084	+	2.08	2.95	1	3.08	1.98	1.64	3.26	1.5	2.17	1.62	1.27	1.26	0.35	0.36	0.31
chr1	15939525	15939525	+	0.58	0.84	0.92	0.44	0.29	0.5	0.32	0.39	0.44	0.17	0.29	0.08	0.08	0.12	0.15
chr10	100989107	100989107	+	3.1	5.09	3.27	2.46	0.89	3.46	3.06	2.88	1.16	2.16	0.81	1.52	0.47	0.44	0.52
chr16	5025536	5025536	-	1.16	1.99	1.2	0.9	1.29	0.4	1.9	0.8	1.06	0.12	0.33	0.36	0.72	0.15	0.13
chr1	234609100	234609100	-	1.58	1	1.44	0.7	1.03	0.97	0.69	0.59	0.62	0.59	0.51	0.34	0.3	0.26	0.26
chr22	26492302	26492302	-	1.86	3.5	2.27	0.7	1.71	1.13	0.92	0.8	2.6	0.53	0.46	0.39	0.2	0.17	0.25
chr11	216405	216405	-	2.99	4.17	3.5	1.76	2.47	2.81	1.63	1.5	5.87	0.83	0.53	1.11	0.4	0.39	0.64
chrX	152869078	152869078	+	0.58	0.8	0.42	0.99	0.68	0.7	0.35	0.55	0.43	0.52	0.27	0.15	0.06	0.1	0.06
chr19	46413272	46413272	-	3.89	4.83	3.11	2.99	3.49	1.73	1.63	3.17	2.09	4.42	1.68	1.2	0.48	0.48	0.8
chr10	102630173	102630173	+	1.99	1.53	1.64	0.82	1.5	1.09	0.82	0.72	2.2	0.22	0.49	1.01	0.22	0.16	0
chr17	44780038	44780038	+	3.65	4.98	4.4	3.7	2.99	6.01	2.85	1.65	2.44	1.06	0.59	0.4	0.27	0.52	0
chr2	234496198	234496198	-	2.39	3.22	3	3.08	4.07	1.27	1.48	1.89	1.16	0.76	0.3	1.01	0.17	0.48	0.54
chr22	37029336	37029336	+	0.38	0.78	0.57	0.38	0.29	0.3	0.22	0.37	0.26	0.21	0.17	0.1	0.06	0.06	0.08
chrX	119590609	119590609	-	1.22	2.47	1.45	0.99	0.29	0.47	0.16	0.96	0.41	0.52	0.27	0.61	0.24	0.34	0
chr3	47576980	47576980	-	1.62	1.71	3.11	1.53	1.74	1.09	2.45	1.2	1.16	1.26	0.7	0.87	0.4	0.24	0.56
chr4	1728404	1728404	+	2.8	2.24	2.14	1.91	1.47	1.55	1.73	1.37	2.13	1.47	0.95	0.8	0.32	0.78	0.31
chr1	201969651	201969651	+	1.57	1.33	1.2	0.99	0.93	0.58	0.98	0.75	0.55	0.47	0.64	0.35	0.1	0.09	0.1
chr19	10491832	10491832	-	1.32	1.47	1.28	1.05	1.06	0.99	0.55	0.6	0.98	0.54	0.27	0.29	0.14	0.18	0.23
chr21	45556180	45556180	+	3.98	1.11	2.33	1.09	0.7	0.73	0.65	0.72	0.34	1.77	1.38	0.51	0.27	0.39	0
chr6	82366184	82366184	+	3.58	2.66	1.85	0.55	1.45	2.65	0.95	0.94	1.35	1.5	0.38	0.16	0.19	0.19	0.43
chr17	58495103	58495103	-	1.1	2.79	1.37	2.25	2.99	1.85	1.33	2.4	1.44	1.18	0.99	1.01	0.34	0.42	0.19
chr16	29807744	29807744	+	2.12	2.07	1.95	1.71	1.28	1.36	1.46	1.08	1.41	1.13	0.68	0.62	0.22	0.19	0.2
chr22	18088197	18088197	+	1.07	1.58	3.09	0.97	0.81	0.96	0.91	1.89	1.56	1.77	0.89	0.7	0.05	0	0.18
chr15	74837111	74837111	-	0.39	0.93	0.33	0.43	0.54	0.35	0.51	0.23	0.16	0.32	0.17	0.42	0.02	0.13	0.14
chr8_KI270816v1_alt	95596	95596	-	3.56	2.92	2.8	2.3	2.47	1.91	1.63	2.8	1.93	2.95	0.66	0.81	0.22	0.39	0.96
chr12	53187837	53187837	+	1.99	1.82	1.55	0.64	1.51	1.2	0.67	0.72	0.94	0	0.58	0.47	0.28	0.36	0
chr17	59213156	59213156	+	4.78	9.29	17.99	6.57	1.74	2.18	1.96	4.4	2.17	1.11	1.24	0.37	0.27	0.39	0.36
chr17	68307627	68307627	+	4.48	3.19	11	5.47	4.26	1.82	2.04	3	2.26	5.31	1.65	1.69	0.67	0.39	0.48
chr1	111766666	111766666	+	1.29	1.9	3.55	2.19	1.99	0.61	1.04	0.92	1.93	0.77	0.99	1.01	0.39	0.35	0.16
chr16	87330140	87330140	-	0.62	0.52	1.54	0.55	0.47	0.26	0.48	0.28	0.15	0.66	0.27	0.07	0.2	0.14	0
chr1	226965191	226965191	+	0.53	1.33	0.83	0.99	0.83	0.52	0.73	0.95	0.37	0.28	0.3	0.24	0.11	0.15	0.06
chr11	63955093	63955093	+	3.87	3.68	2.92	1.77	2.13	5.9	2.99	1.68	2.34	1.3	3.95	1.09	0.67	0.42	0.51
chr14	105499041	105499041	+	5.18	6.64	7.11	4.19	6.61	3.41	5.67	5.4	12.55	4.89	2.81	3.6	1.69	1.72	1.18
chr20	18142738	18142738	+	3.38	2.76	2.28	3.54	1.82	3.69	2.13	2.17	1.49	0.92	0.95	0.67	0.19	0.37	0.33
chr19	33814022	33814022	+	5.7	6.54	5.33	4.46	6.98	4.18	3.14	3.15	6.9	2.59	2.64	2.14	0.84	2.1	0.99
chr12	53975736	53975736	+	0.57	2.49	2	0.33	0.7	0.59	0.82	1.42	0.97	0.54	0.47	0.1	0.21	0.22	0.67
chr16	3727909	3727909	-	5.21	9.74	7.75	3.64	3.99	3.28	4.35	2.03	4.36	3.22	1.27	1.1	0.59	0.62	0.94
chr16	4880608	4880608	+	2.53	2.92	1.05	1.06	2.52	0.82	0.45	2.23	0.97	1.18	0.44	0.79	0.21	0.09	0
chr19	3959213	3959213	-	4.9	6.87	6.38	5.22	3.95	6.1	3.26	4.88	5.92	2.33	2.82	2.4	0.65	0.93	0.85
chr16	53492372	53492372	-	3.98	4.87	1.55	0.91	1.4	1.46	0.36	0.6	1.13	0.59	0.49	0.51	0.13	0.11	0
chr1	28518226	28518226	+	9.46	18.59	10	9.85	12.79	9.28	6.52	1.92	9.48	2.65	1.19	1.69	0.84	1.29	3.36
chr1	229594454	229594454	-	0.96	1.96	1.15	1.18	0.58	0.95	1.25	0.51	1.35	0.38	0.62	0.38	0.1	0.18	0.17
chr10	95664026	95664026	-	1.36	1.73	1.53	0.85	1.26	0.81	1.45	0.7	0.77	0.34	0.35	0.57	0.19	0.16	0.2
chr7	73478262	73478262	-	1.33	1.55	0.83	0.82	0.39	0.28	0.48	0.38	0.96	0.72	0.37	0.57	0.28	0.18	0.17
chr1	230839039	230839039	-	1.99	1.03	2.4	0.55	0.98	1.18	1.17	0.9	0.63	0.67	0.41	0.51	0.27	0.12	0.54
chrX	48922907	48922907	-	0.66	0.62	0.76	0.35	0.27	0.36	0.45	0.66	0.6	0.27	0.33	0.27	0.15	0.12	0.23
chr20	34741988	34741988	-	0.86	1.77	0.91	1.01	1.16	0.59	0.82	1.44	0.52	0	0.25	0.27	0.05	0.52	0.21
chr6	7248852	7248852	+	6.3	2.43	6.4	3.7	1.4	1.82	1.63	1.32	7.22	5.31	1.78	1.39	1.35	1.29	0.72
chr1	19329169	19329169	+	3.29	4.45	3.2	2.74	1.52	2.18	1.86	2.13	2.5	1.77	1.07	4.89	0.73	1.37	0.51
chr19	3538636	3538636	-	1.26	1.14	1.07	0.33	0.72	0.78	0.47	0.76	1.25	0.35	0.22	0.43	0.1	0.04	0.23
chr1	32376373	32376373	-	2.4	2.68	3.73	2.03	1.41	1.71	1.29	1.5	1.73	1.15	0.78	0.66	0.4	0.43	0.58
chr9	129888513	129888513	-	2.36	2.66	3.5	1.64	3.78	7.28	0.93	5.71	2.51	0.98	1.48	0.81	0.9	0.6	0.14
chr6_GL000255v2_alt	3115360	3115360	-	1.99	1.46	1.14	0.45	0.65	0.61	0.25	0.12	0.11	0.66	0.19	0	0.2	0.13	0.29
chr9	137582502	137582502	-	4.44	3.68	4.98	2.4	3.08	2.91	2.46	2.18	3.45	1.28	1.31	1	0.47	0.63	0.89
chr1	1401898	1401898	+	1.31	1.75	0.69	0.59	1.32	0.76	0.74	2.7	0.86	0.88	0.63	0.9	0.04	0.06	0.41
chr12	122473726	122473726	-	1.45	3.1	5.33	2.11	1.74	2.03	0.82	1	1.76	0.12	0.36	0.79	0.55	0.16	0.1
chr11	62787184	62787184	+	1.29	2.32	1.11	0.72	1.16	2.91	0.54	0.53	2.03	0.53	0.05	0.27	0.11	0.39	0.31
chr5	176599632	176599632	-	1.28	1.4	2.67	1.07	1.69	0.96	1.25	0.69	2.2	0.97	0.64	0.54	0.14	0.17	0.36
chr1	159918402	159918402	-	0.1	0.16	0.23	0.14	0.06	0.06	0.03	0.08	0.03	0.03	0.05	0.05	0.02	0.02	0.02
chr6	41932747	41932747	+	2.42	3.82	3.88	2.25	2.98	2.42	1.68	2.06	2.34	0.85	0.83	0.82	0.21	0.25	0.15
chr19	6212727	6212727	-	1.04	0.96	1.08	0.47	0.7	0.73	0.61	1.04	0.59	0.21	0.31	0.32	0.09	0.08	0.13
chr1	160093267	160093267	-	1.38	1.99	2.71	2.24	0.7	2.12	0.98	3.15	1.81	1.5	0.99	0.77	0.2	0.48	0.09
chrX	38805311	38805311	+	4.33	6.59	6.24	4.64	4.29	3.25	2.5	2.29	4.43	1.7	1.99	1.46	0.65	0.53	0.51
chr19_KI270868v1_alt	47237	47237	-	2.99	3.45	4.66	2.87	2.56	3.64	2.17	1.2	4.06	1.33	0.99	0.76	0.13	0.1	0.58
chr10	70300859	70300859	-	2.49	4.34	3.33	3.7	3.49	2.67	0.98	3.4	3.32	2.21	3.62	2.02	0.34	0.78	0.24
chr5	93594205	93594205	+	3.71	2.88	3.88	2.65	1.9	2.36	3.5	0.89	2.71	1.47	1.3	0.67	0.37	0.53	1.26
chr12	51994243	51994243	+	2.11	5.75	10	2.96	10.47	3.43	2.04	2	2.51	2.65	0.79	1.01	0.27	0.34	0.48
chr3	127672542	127672542	+	0.6	0.47	1.03	0.27	0.53	0.34	0.28	0.29	0.54	0.34	0.26	0.27	0.11	0.07	0.12
chr15	74629921	74629921	+	1.45	1.19	0.96	1.06	0.58	0.58	1.09	0.6	0.74	0.28	0.29	0.27	0.1	0.11	0.07
chr19	10929602	10929602	+	3.14	2.52	3.57	1.64	2.41	1.52	2.11	2.07	1.28	0.99	0.71	1.01	0.44	0.29	0.54
chr7	27164995	27164995	-	1.31	2.84	1.71	1.64	1.25	1.09	0.96	0.98	0.95	0.82	0.58	0.51	0.07	0.13	0.19
chr15	43771249	43771249	+	1.65	1.75	1.13	1.15	1.42	1.27	0.87	1.11	1.06	0.59	0.64	0.56	0.15	0.18	0.29
chr16	2767267	2767267	+	0.78	0.85	0.83	0.72	0.51	0.48	0.5	0.6	0.82	0.71	0.37	0.26	0.11	0.17	0.14
chr6_GL000253v2_alt	2033696	2033696	+	0.62	0.66	0.64	0.38	0.49	0.45	0.36	0.43	0.56	0.34	0.26	0.37	0.1	0.08	0.15
chr20	2117029	2117029	+	1.93	3.26	3.54	2.53	1.32	1.99	1.51	3.72	2.13	1.42	1.41	0.76	0.35	0.49	0.38
chrX	153076883	153076883	-	1.89	3.98	2.57	1.37	0.7	0.78	1.4	0.4	2.37	0.16	0.54	0.58	0.22	0.23	0.58
chr19	12792853	12792853	+	7.22	6.31	3.5	3.14	4.07	2.55	1.63	3.34	1.72	1.03	1.32	1.46	0.67	0.87	0.63
chr15	82044439	82044439	-	1.62	1.33	1	2.19	0.47	1.21	1.96	0.86	0.6	0.79	0.58	0.92	0.31	0.34	0
chr14	24238919	24238919	+	1.05	1.42	1.54	0.89	0.83	0.87	0.6	0.58	0.51	0.49	0.45	0.28	0.09	0.17	0.24
chr17	5489440	5489440	+	2.32	3.98	2.1	1.28	1.94	2.31	1.27	1.48	1.64	1.25	1.34	0.45	0.42	0.35	0.33
chr1	228394886	228394886	-	3.29	2.94	3.1	1.94	2.47	2.14	1.88	2.15	1.82	2.01	2.34	0.84	0.41	0.81	0.6
chr9	78271519	78271519	+	3.73	4.43	2.8	2.19	1.45	2.84	0.54	3	4.06	1.77	1.32	0.67	0.25	0.16	0.29
chr11	66700645	66700645	-	2.21	1.62	1.08	0.66	0.66	1.51	0.54	0.36	0.45	1.26	0.28	0.61	0.13	0.65	0.43
chr17	5444047	5444047	-	7.96	7.43	3.14	2.92	6.2	1.82	3.73	3.84	1.9	1.61	4.94	2.02	0.84	0.3	0.86
chr16	30738116	30738116	+	1.49	1.11	1.58	1.06	1.01	0.6	1.14	0.82	0.7	1.23	0.51	0.63	0.24	0.23	0.2
chr12	55828526	55828526	-	2.65	3.19	2.5	1.79	1.41	2.37	1.25	0.93	0.83	1.04	0.99	0.87	0.29	0.24	0.31
chr19	16501215	16501215	+	1.66	1.33	1.67	2.3	0.83	0.44	0.49	0.6	1.35	0.95	0.74	0.55	0.39	0	0.22
chr4	1978914	1978914	+	2.95	3.3	5.23	1.64	2.24	4.48	2.3	2.71	5.32	2.19	1.14	1.67	1.07	0.52	0.63
chr3	195068985	195068985	-	2.92	2.74	1.75	1.31	1.57	1.78	2.12	0.8	1.35	0.74	1.44	0.39	0.3	0.41	0.15
chr14	60648935	60648935	-	1.07	0.66	0.94	0.92	1.6	0.61	0.33	0.48	0.59	0.47	0.55	1.1	0.08	0.19	0.18
chr2	172100268	172100268	-	0.64	0.95	1.06	0.25	0.34	0.4	0.46	0.6	0.38	0.48	0.49	0.31	0.05	0.11	0.34
chr16	30397971	30397971	+	4.98	6.4	6.27	4.29	3.41	2.87	4.35	2.81	2.84	2.12	2.27	2.44	0.87	1.1	0.87
chr3	150409966	150409966	+	5.97	5.75	2.28	4.27	0.95	0.87	1.22	1.72	1.35	0.66	3.95	1.3	0.79	0.39	0.62
chr19	11378129	11378129	-	2.19	4.31	4.28	7.12	0.87	4.37	2.94	3	3.38	0.59	0.44	1.52	0.15	0.78	0
chr6	11575507	11575507	+	13.94	9.74	12.49	3.94	10.47	6.55	14.68	8.41	5.42	1.77	3.29	6.07	0.45	0.78	1.44
chr17	8269373	8269373	+	4.01	10.39	4.9	4.25	4.18	3.89	3.02	3.98	5.87	3.45	3.14	2.17	0.46	0.69	0.44
chr14	73713528	73713528	-	0.48	0.89	0.59	0.38	0.33	0.37	0.29	0.49	0.21	0.25	0.22	0.29	0.07	0.07	0.08
chr19	58582953	58582953	+	6.37	3.45	12.99	2.01	1.66	2.34	1.4	2.7	1.13	1.77	1.32	0.72	0.34	2.33	0.72
chr14	104886425	104886425	+	3.78	2.1	4.75	1.82	1.5	1.7	1.4	0.6	1.92	0.8	0.62	0.67	0.25	0.33	0
chr15	42160382	42160382	-	1.9	2.16	2.67	2.35	1.66	1.64	2.85	0.74	1.81	0.59	0.71	0.63	0.34	0.6	0.64
chr20	36591289	36591289	+	7.63	4.85	4	3.78	3.49	4.98	2.49	3.15	3.2	2.95	1.67	1.1	0.64	0.57	0.83
chr15	101305004	101305004	-	4.57	6.53	4.31	3.2	2.58	2.91	1.97	2.28	1.65	1.18	1.75	1.16	0.71	0.51	0.4
chr20	43461096	43461096	+	0.63	0.64	0.6	0.34	0.78	0.46	0.46	0.27	0.32	0.63	0.21	0.51	0.07	0.2	0
chr5	435444	435444	+	3.73	3.62	5.75	3.75	1.99	2.96	5.44	3.15	1.67	1.18	0.64	1.66	0.81	0.65	0.48
chr10	28682218	28682218	+	12.61	34.07	17.77	12.59	8.66	30.58	9.51	9.46	24.03	7.08	7.08	7.42	4.45	3.39	7.2
chr17	2299097	2299097	-	1.23	2.39	0.62	3.01	0.18	2	0.44	1.02	0.58	0.88	0.49	0.1	0.18	0.35	0.24
chr15	40873015	40873015	-	9.24	14.93	7.33	7.23	4.65	8.74	4.89	4.12	4.96	5.31	4.2	2.23	2.02	2.21	1.56
chr22	23096108	23096108	+	0.92	1.33	1.87	0.6	0.87	0.89	1	0.87	1.04	0.62	0.31	0.78	0.12	0.39	0.4
chr8	144524007	144524007	+	2.92	2.73	2.53	2.59	1.42	1.3	1.29	0.95	2.03	1.77	0.67	1.21	0.52	0.53	0.79
chr17	79784883	79784883	+	4.07	3.3	3.73	3.64	2.78	2.73	2.06	2.1	2.99	1.7	1.04	0.87	0.41	0.26	0.24
[truncated: 10,714 more rows]
