# Supplementary material for: Atlas of quantitative single-base-resolution N6-methyl-adenine methylomes
Source: Nat Commun. 2019 Dec 10;10:5636. doi: 10.1038/s41467-019-13561-z (PMC6904561; doi:10.1038/s41467-019-13561-z)
Supplement: Supplementary file 9 — Supplementary Data 6 [file 41467_2019_13561_MOESM9_ESM.xlsx]

## Sheet: Sheet1
Chr	Start	End	Strand	WT rep1 RML	WT rep2 RML	WT rep3 RML	Pcif1-KO rep1 RML	Pcif1-KO rep2 RML	Pcif1-KO rep3 RML	Gene	Annotation	Motif	WT DESeq2 padj	Pcif1-KO DESeq2 padj
chr9	86947505	86947506	-	18.0882	23.2908	5.54197	0.895885	0.707186	0.614181	NA	unannotated	GCAGC	0.00352405	NA
chr19	15125705	15125706	-	6.57751	5.59797	7.44207	0.656983	0.464091	0.188979	ILVBL	5utr	ACACG	8.46979e-07	0.201342
chr4	184649446	184649447	-	9.37904	47.358	19.001	0.895885	0	0.614181	CASP3	5utr	GCAGT	0.000446772	NA
chr5	70077249	70077250	+	2.88908	4.05433	1.93529	0.796342	0.589322	0.223339	SMN2	3utr	AGACT	0.0101543	NA
chr2	38602921	38602922	-	8.03918	21.7381	15.8342	2.68766	0	6.14181	HNRNPLL	5utr	TTAGA	0.000891421	NA
chr6_GL000255v2_alt	2908464	2908465	-	8.20666	8.65088	4.55233	2.04774	0.909239	1.57932	BAG6	5utr	GTACG	0.00518093	NA
chr14	73644987	73644988	+	12.0588	20.1854	7.9171	2.68766	2.12156	1.22836	DNAL1	5utr	GCACT	0.00816792	NA
chr9	93443667	93443668	-	8.03918	17.0799	6.33368	2.68766	2.65195	2.04727	NA	unannotated	GAACT	0.00311184	NA
chr7	2555501	2555502	-	4.22057	10.3515	2.9909	0.298628	0.117864	0.491345	BRAT1	5utr	GGAGG	0.0132031	NA
chr3	128879622	128879623	+	34.669	42.3117	8.23378	4.47943	3.18234	4.29927	ACAD9	5utr	TCAGA	0.00109485	0.392295
chr2	45009431	45009432	-	31.1518	23.2908	5.80587	0	0	0	NA	unannotated	CTAGA	0.0104204	NA
chr12	110502126	110502127	-	15.0735	16.3036	15.8342	1.79177	2.12156	1.22836	VPS29	5utr	TTAAG	0.00378307	NA
chr7	1237211	1237212	+	1.82709	2.6874	1.24412	0	1.06078	0	NA	unannotated	GGACC	0.0258957	NA
chr21	30480366	30480367	-	8.32629	9.27067	4.75026	0	1.06078	0	NA	unannotated	TCACA	1.19376e-05	NA
chr1	12019476	12019477	+	7.03428	10.0927	11.0839	0	1.59117	0.491345	MIIP	5utr	AGACG	0.049372	NA
chr4	52597639	52597640	-	1.72268	4.96871	3.56269	0.447943	0.53039	0.818909	USP46	cds	TAACT	0.0367512	NA
chr12	6970713	6970714	-	8.03918	7.76361	14.2508	0.447943	0.353593	0.409454	PHB2	5utr	GTAGT	0.00931274	NA
chr5	181261212	181261213	+	13.0637	11.6454	7.9171	0.447943	0	1.22836	TRIM52-AS1	ncRNA	CTATG	0.0235498	NA
chr20	34872855	34872856	-	10.049	15.5272	7.9171	1.79177	3.18234	1.22836	GGT7	5utr	CCACT	0.019643	NA
chr19	17267459	17267460	+	4.76004	5.9521	2.51484	0.985474	0.909239	0.781685	BABAM1	5utr	GTAAA	2.51434e-07	0.0148156
chr11	64778765	64778766	-	13.7336	33.1247	12.1395	1.45581	1.76797	3.07091	SF1	5utr	GTAAC	0.00667213	NA
chr2	206159608	206159609	+	19.0931	7.24604	6.33368	1.91975	1.5154	1.22836	EEF1B2	5utr	CCAGC	7.76282e-06	0.0178077
chr13	99981205	99981206	+	6.53183	6.21089	1.97927	0.298628	0.53039	0.409454	NA	unannotated	TCATC	0.00649402	NA
chr7	1236966	1236967	+	16.2793	11.7425	11.0839	1.79177	1.06078	2.45673	UNCX	cds	GGACA	8.5124e-07	NA
chr20	34677087	34677088	-	7.53673	9.00579	11.6117	2.15012	1.41437	2.45673	PIGU	5utr	TTATC	0.0495959	NA
chr17	7315376	7315377	-	17.4182	16.6918	28.5015	1.5678	1.06078	1.84254	NA	unannotated	GCAGG	2.4872e-05	NA
chr17	19362720	19362721	-	4.42155	3.45049	3.95855	0.597257	0	1.22836	B9D1	cds	GCATG	0.00391185	NA
chr6	116254070	116254071	-	16.4133	12.81	6.33368	1.11986	4.9503	0.307091	TSPYL4	5utr	GCAGA	6.80504e-05	0.264335
chr19	34172524	34172525	+	1.50735	5.17574	4.75026	1.34383	0	0	LSM14A	5utr	CCATG	0.00940929	NA
chr8	23528872	23528873	+	6.02938	13.1981	3.16684	0	0	0	SLC25A37	5utr	CCACC	0.0426393	NA
chr5	16465799	16465800	-	29.142	13.9745	15.0425	1.34383	2.12156	3.68509	NA	unannotated	TCAGT	0.000111219	NA
chr10	12196218	12196219	+	1.75857	2.12205	4.39839	0.373286	0.848623	0.682424	CDC123	5utr	GGAAA	0.00796765	0.292896
chr19	46746449	46746450	-	18.0882	17.0799	13.1952	1.79177	1.59117	1.22836	STRN4	5utr	GCAGG	0.000358618	NA
chr14	60981078	60981079	-	13.0637	20.1854	4.75026	0	1.06078	1.22836	TRMT5	5utr	TCATA	0.00891833	NA
chr20	31514456	31514457	+	9.11585	3.90858	3.25998	0.0689143	1.41437	0.921272	HM13	5utr	TTAGG	5.08871e-10	0.178964
chr1	244751492	244751493	+	5.42645	1.5042	3.95855	0	0	1.22836	NA	unannotated	GTACT	0.0441664	NA
chr4	75514329	75514330	-	17.0833	10.0927	7.9171	0.895885	0	0.614181	RCHY1	5utr	TTATC	0.0176555	NA
chr7	1232871	1232872	+	7.03428	19.409	3.95855	0	0	0	NA	unannotated	GTAAA	0.0126491	NA
chr1	1399563	1399564	+	3.30181	2.91135	5.80587	0.223971	1.32597	0.737018	LOC148413	ncRNA	CTAGC	0.00498595	NA
chr12	118016743	118016744	+	0.753673	1.22583	0.603207	0.244332	0.117864	0.0614181	RFC5	5utr	TCAGG	0.0172427	NA
chr17	7251976	7251977	-	7.36925	4.05433	4.75026	0.179177	0.30308	0.350961	NA	unannotated	GGAGT	0.00606432	NA
chr21	37267333	37267334	-	2.21077	2.71726	1.18756	0.671914	0.212156	0	DSCR3	5utr	TCACG	0.0188642	NA
chr19	38264436	38264437	+	12.0588	13.9745	7.9171	1.79177	1.59117	1.22836	NA	unannotated	CCAGG	0.0192736	NA
chr7	129188637	129188638	+	5.77816	5.43453	6.33368	1.19451	0.795584	0.307091	NA	unannotated	CCAGA	0.0115976	NA
chr3	131381793	131381794	+	8.03918	5.69332	5.10213	0.7839	0.446644	0.661426	NUDT16	5utr	GCAGT	0.000235575	0.183179
chr14	23071564	23071565	-	14.6715	14.4403	19.001	1.34383	1.48509	0.350961	ACIN1	5utr	GTAAG	7.06785e-07	0.220981
chr19	40348689	40348690	+	16.0784	9.12225	17.4176	2.91163	2.12156	1.63782	PLD3	5utr	CTAGG	0.000123767	0.00113192
chr5	14508079	14508080	+	9.37904	2.39378	4.75026	0.895885	0.757699	0.921272	TRIO	cds	GTACT	0.0296119	NA
chr2	75646800	75646801	+	5.52694	6.40498	2.11123	0.895885	1.06078	1.40384	MRPL19	5utr	CTAGC	0.0105502	NA
chr19	35612734	35612735	+	12.0588	20.1854	12.6674	2.68766	4.24312	0	NA	unannotated	TCAGA	0.00472855	NA
chr2	74482986	74482987	-	14.0686	4.91696	9.50051	0.895885	0	0.818909	CCDC142	5utr	CCATT	0.012489	NA
chr22	21001739	21001740	-	6.19687	6.70122	3.05374	1.03371	1.21232	0.877402	THAP7	intron	TCAGA	2.27913e-09	0.0831202
chr22	24555109	24555110	-	2.84721	2.24282	2.26203	0.244332	0.235729	0	GUCD1	5utr	GCAGC	0.00931274	NA
chr5_GL339449v2_alt	510073	510074	-	8.70911	6.59907	12.6674	1.79177	1.06078	3.68509	SERF1A	5utr	GCAGA	0.000235063	NA
chr1	155308872	155308873	+	3.30181	5.13261	6.01699	0.947079	1.16181	0.933556	FDPS	5utr	CTACT	2.29912e-05	0.00935906
chr5	139404077	139404078	-	12.7287	8.79876	15.8342	4.47943	1.59117	1.53545	SPATA24	5utr	CTAGC	0.0153332	NA
chr19	42397123	42397124	+	16.0784	17.0799	12.6674	5.37531	2.65195	0.614181	NA	unannotated	TCAGT	0.00450785	NA
chr2	98608489	98608490	-	4.68952	4.65817	8.55046	1.79177	1.19338	0	COA5	5utr	TGAGA	0.00340925	NA
chr3	129183891	129183892	-	4.43337	8.16518	3.21082	0.492737	0.441991	0.381216	CNBP	5utr	GCAGA	7.85085e-14	0.159364
chr1	42958860	42958861	-	3.56282	8.69525	7.9171	0.895885	0.848623	1.53545	SLC2A1	5utr	GCAAG	0.000110965	0.0847753
chr6	138773774	138773775	+	7.03428	7.18134	4.75026	1.49314	1.06078	0.245673	CCDC28A	cds	ACAAA	0.0493282	NA
chr7	141738371	141738372	+	4.97424	5.83959	10.7673	2.15012	1.20709	1.49158	SSBP1	5utr	TGATC	2.76775e-09	1.29803e-06
chr1	183635782	183635783	-	5.94564	9.74765	2.95572	1.5678	0.707186	0.737018	ARPC5	5utr	GCAGT	1.56005e-06	0.110638
chr15	66356684	66356685	-	9.04408	10.7581	6.33368	0.671914	1.06078	0.737018	TIPIN	5utr	TTAGT	8.63926e-06	NA
chr4	11368601	11368602	+	26.4623	28.7254	58.5865	3.58354	5.3039	8.59854	NA	unannotated	AGAGA	1.32429e-08	0.0344722
chr2	131105335	131105336	+	14.7385	8.76179	13.4591	1.07506	0.471457	1.22836	PLEKHB2	5utr	GCAGT	2.97701e-05	0.220353
chr1	145912424	145912425	-	10.7189	18.7621	14.0246	3.42065	3.10074	3.5906	PEX11B	cds	GGACT	4.33924e-05	4.82661e-05
chr17	82363203	82363204	+	13.6379	15.5272	9.50051	1.11986	5.3039	2.45673	TEX19	cds	GAACT	0.000126852	NA
chrX	24149728	24149729	+	5.02449	2.91135	1.18756	0.447943	0.53039	0	ZFX	5utr	CCAGT	0.0494249	NA
chr10	125161029	125161030	-	2.51224	3.88181	2.37513	0	0	0.409454	CTBP2	5utr	TCACC	0.0400838	NA
chr11	14520352	14520353	-	2.00979	3.41599	4.27523	0.895885	0.795584	0.65031	PSMA1	5utr	GCACC	0.0112288	NA
chr16	57186038	57186039	-	7.36925	6.40498	5.80587	0.895885	1.06078	0.307091	FAM192A	5utr	CTATT	0.00589237	NA
chr22	20507581	20507582	+	16.0784	11.1278	6.33368	0.447943	1.06078	3.68509	MED15	5utr	GCACT	0.00576003	NA
chr17	16471709	16471710	+	1.59601	1.24218	2.11123	0	0.53039	0.614181	NA	unannotated	GAACC	0.0287086	NA
chr6	26596935	26596936	+	35.1714	23.2908	38.0021	7.16708	5.3039	2.45673	NA	unannotated	TCAGT	4.72831e-05	0.097474
chr14	50944482	50944483	-	90.4408	36.2302	34.5185	9.85474	8.66303	8.24758	PYGL	5utr	CCACC	4.45229e-10	2.53621e-08
chrX	103310992	103310993	-	3.11518	5.43453	7.9171	1.19451	0.318234	0.670016	BEX2	5utr	ACACT	9.14089e-05	NA
chr5_KI270795v1_alt	10069	10070	+	5.52694	5.24044	2.77098	0.597257	2.12156	0.307091	LOC728554	ncRNA	CCAGG	0.0134233	NA
chr16	30526773	30526774	-	3.01469	4.65817	4.22245	0.447943	1.06078	1.22836	NA	unannotated	ACAGT	0.0463811	NA
chr19	8514165	8514166	-	17.5857	12.163	2.37513	0.298628	0	0.409454	NA	unannotated	CGAGA	0.0143904	NA
chr16	1972054	1972055	+	25.6249	10.0927	13.1952	2.38903	1.06078	1.63782	NA	unannotated	GCAGC	5.92613e-05	0.0986144
chr20	2470786	2470787	-	37.0915	44.7702	24.796	5.69648	5.1328	4.55341	SNRPB	5utr	GCATT	3.53961e-111	4.02386e-36
chr22	50783765	50783766	+	11.0539	19.409	7.9171	0.895885	2.12156	0	RPL23AP82	ncRNA	GCAGG	0.0139663	NA
chr3	111979033	111979034	+	21.6053	7.91889	10.2922	1.07506	2.29835	1.57932	ABHD10	5utr	ACACT	9.24977e-05	0.0101623
chr1	88992628	88992629	-	7.23526	6.98725	5.54197	0.537531	0.795584	0.921272	RBMXL1	5utr	CCAGT	6.24191e-05	NA
chr12	42326162	42326163	+	29.142	10.0927	12.6674	5.37531	4.24312	0	PPHLN1	5utr	GTACC	0.00558804	NA
chr17	42833444	42833445	+	2.67973	2.0703	3.16684	0.943037	0.461208	0.350961	PSME3	5utr	GCAAG	0.00196202	0.0450736
chr6	34859194	34859195	+	6.53183	3.57126	9.50051	1.49314	1.16686	1.63782	UHRF1BP1	cds	AGAGG	0.0443507	0.000823309
chr17	7012333	7012334	-	9.37904	14.7509	5.54197	0.447943	4.24312	0.409454	ALOX12-AS1	ncRNA	CTAGC	0.0371905	NA
chr16	29790753	29790754	+	10.2317	14.6097	7.28373	1.19451	1.55037	1.56337	KIF22	5utr	GGAGT	1.54805e-10	0.00501141
chr1	154974677	154974678	+	3.21567	1.43627	1.87131	0.537531	0.117864	0.491345	CKS1B	5utr	GGAGC	0.00771939	NA
chr12	123602117	123602118	+	6.36435	4.65817	1.58342	1.34383	0.265195	0.614181	DDX55	5utr	GCAGC	0.0260813	NA
chr17	35741397	35741398	+	14.0686	14.4403	5.01416	3.58354	1.06078	2.45673	RASL10B	3utr	GAACT	6.16809e-05	NA
chr3	9986887	9986888	+	37.1812	55.1217	19.001	2.68766	1.06078	2.45673	NA	unannotated	TCAGA	1.09181e-05	NA
chr6	42879913	42879914	+	26.1273	16.3036	15.8342	1.71033	1.97002	4.17643	RPL7L1	cds	TGATC	7.12305e-05	0.00182447
chr3	134485978	134485979	-	4.68952	3.10545	2.1772	0.447943	0.424312	1.22836	ANAPC13	5utr	GCAAG	0.0496954	NA
chr1	220046439	220046440	-	1.09228	0.55801	0.692746	0.238903	0.122398	0.118874	EPRS	5utr	GTAGT	0.0492286	0.517492
chr10	3067547	3067548	+	23.1126	21.1558	36.4186	8.95885	4.50831	2.21105	PFKP	5utr	CCATT	3.61421e-08	0.000836856
chr16	69132569	69132570	-	7.20176	8.76179	7.38929	2.38903	1.06078	1.40384	CHTF8	5utr	GCAGT	0.000247487	0.161975
chr1	149899596	149899597	+	3.76837	5.12398	4.3544	1.79177	0	0.245673	BOLA1	5utr	CCAGG	0.00517566	NA
chr17	79839439	79839440	-	4.52204	23.2908	22.1679	0	1.06078	2.45673	NA	unannotated	TCAGT	0.00966031	NA
chr19	1605439	1605440	-	2.50604	1.89544	2.43932	0.460049	0.561137	0.462998	UQCR11	5utr	ACAGG	1.35003e-13	0.00111064
chr3	39052022	39052023	+	14.4035	18.0504	4.3544	1.19451	0.707186	1.22836	WDR48	5utr	GCAAG	0.00270182	NA
chr1	26432320	26432321	+	6.02938	10.8691	3.16684	0	0	0.409454	DHDDS	5utr	TCATG	0.0468267	NA
chr5	139561357	139561358	+	4.27081	2.91135	2.53347	0.358354	0	1.22836	UBE2D2	5utr	GCAGC	0.0114164	NA
chr3	196942525	196942526	-	2.88908	6.21089	6.33368	0.716708	1.06078	1.53545	NCBP2	5utr	GCATT	0.000655943	NA
chr8	63168642	63168643	+	17.0833	8.15179	9.50051	1.19451	1.06078	0.701922	YTHDF3	5utr	CCATT	0.00185676	NA
chr1	3857475	3857476	+	6.02938	3.88181	7.12539	0.447943	0	0.614181	DFFB	5utr	GCACC	0.0441572	NA
chr14	19337682	19337683	-	7.03428	6.3218	2.85015	0.447943	0.265195	0.409454	NA	unannotated	GCACT	0.00327733	NA
chr8	42391886	42391887	+	3.1403	5.14339	1.58342	1.03371	0.441991	0.921272	VDAC3	5utr	TCAGC	0.00129689	0.0435157
chr6	26596952	26596953	+	10.049	19.409	7.65319	1.25424	1.76797	2.86618	ABT1	5utr	TTACG	8.03814e-05	0.00148393
chr21	33403422	33403423	+	4.52204	4.26999	1.58342	0.223971	1.06078	0.614181	IFNGR2	5utr	GGAAG	0.0295112	NA
chr12	104030749	104030750	+	6.20672	7.2978	5.36203	1.11439	2.07913	1.45584	NA	unannotated	CCAGT	2.12287e-10	1.10325e-07
chr10	6202931	6202932	+	5.02449	10.0927	12.6674	1.79177	1.06078	1.22836	PFKFB3	5utr	CCAGC	0.0362577	NA
chr1	54053440	54053441	-	14.0686	6.98725	12.6674	0.895885	1.06078	2.45673	TMEM59	5utr	TCAGG	0.0134741	NA
chrX	154490628	154490629	-	6.02938	5.9521	3.56269	0.597257	0	0	SLC10A3	5utr	GCAGA	0.00706192	NA
chr1	150629611	150629612	-	9.64701	17.8563	8.86715	2.15012	2.12156	0.818909	ENSA	5utr	TCACG	5.70906e-06	0.166637
chr21	36070023	36070024	+	2.71913	2.85842	1.931	0.36499	0.502474	0.708671	CBR1	5utr	CCAGA	3.32914e-06	0.0734062
chr11	64166090	64166091	-	6.23036	4.99089	3.59868	1.49314	0.707186	1.05288	MACROD1	5utr	GCAGT	0.000172428	0.156365
chrX	49200192	49200193	-	28.8908	64.8262	19.001	5.37531	2.65195	9.8269	SYP	5utr	GCATT	2.8483e-08	0.0132235
chr22	36776116	36776117	-	15.4084	20.1854	11.0839	1.49314	0.757699	2.7024	IFT27	5utr	GCAGG	2.47192e-05	0.0288989
chr17	58219236	58219237	-	3.41665	2.48436	2.37513	0.746571	0.192869	0.409454	MKS1	5utr	GCAGC	0.0403642	NA
chr11	73761073	73761074	-	7.03428	12.4218	9.50051	0.447943	2.12156	2.45673	RAB6A	5utr	GCACT	0.0234253	0.348796
chr11	17351801	17351802	+	8.54163	6.79316	4.75026	0.895885	0	2.45673	NCR3LG1	5utr	GCAGT	0.00400441	NA
chr1	26472452	26472453	+	7.03428	4.78756	4.75026	2.3293	0.353593	1.22836	HMGN2	5utr	CTAAC	0.00840186	0.39971
chr10	69180236	69180237	+	8.03918	3.88181	9.50051	0.895885	0	0	SUPV3L1	5utr	TCACT	0.0302504	NA
chr19	29606282	29606283	+	10.049	31.8308	38.0021	1.34383	1.59117	2.45673	POP4	5utr	CCAGT	0.000551334	NA
chr9	89311197	89311198	+	23.2801	16.1927	7.49485	2.0361	1.9094	1.22836	CKS2	5utr	TTAGT	1.63578e-12	0.0157357
chr1	205121974	205121975	-	2.67973	16.3036	11.0839	0.447943	0	0.307091	RBBP5	5utr	CCAGT	0.0103289	NA
chr19_KI270938v1_alt	164544	164545	-	5.02449	4.65817	3.16684	0	0.707186	0	MBOAT7	5utr	CCAGT	0.0147205	NA
chr15	40471566	40471567	+	14.7385	9.31634	6.86148	2.0904	2.42464	2.91736	CHST14	cds	GGACA	0.000367373	9.05767e-06
chr9	74952836	74952837	-	2.15335	1.43328	3.51871	0.298628	0.662987	0.701922	C9orf40	5utr	GCATC	0.0066045	NA
chr19	38899622	38899623	-	10.8529	8.36745	14.6466	1.25424	0.37885	0.614181	SIRT2	5utr	ACAGA	3.4305e-05	0.361357
chr19	17305592	17305593	+	3.15825	5.04635	4.22245	0.447943	2.12156	0	NA	unannotated	GAACT	0.011318	NA
chr3	179333839	179333840	+	4.01959	2.44852	1.97927	0.447943	0.424312	1.22836	ZNF639	cds	GAACA	0.0062312	NA
chr12	122226051	122226052	-	18.0882	9.51043	5.93782	3.1356	2.91714	1.84254	DIABLO	5utr	TCACT	0.00771947	0.0703105
chr15	40405800	40405801	+	13.0637	8.92816	9.50051	0.597257	1.06078	0.409454	IVD	5utr	TCAGC	0.00843858	NA
chr19	40750901	40750902	+	4.37848	3.93356	5.454	0.268766	0.265195	0.818909	SNRPA	5utr	GCAGG	0.000589109	NA
chr16	29808142	29808143	+	2.51224	2.05304	1.23584	0.166676	0.140103	0.198123	MAZ	intron	GCAGG	2.5004e-07	0.0375622
chr15	43800598	43800599	+	20.0979	28.5313	31.2725	3.16195	5.65749	8.0721	HYPK	cds	TTATG	1.1642e-08	3.213e-08
chr7	26201791	26201792	+	0.502449	0.369696	0.541696	0.13574	0.0517453	0.0856997	CBX3	5utr	GCAGA	0.0143325	NA
chr16	70251939	70251940	-	4.06983	2.62593	5.65507	0.188607	0.117864	0.236224	NA	unannotated	GCAGG	9.8577e-09	NA
chr10	7788168	7788169	+	2.67973	2.48436	3.32518	0.244332	0.282874	0.491345	ATP5C1	5utr	TGAGG	0.0032245	NA
chr7	5530600	5530601	-	77.3771	69.6531	83.0767	14.7558	14.1543	10.7635	ACTB	5utr	CCACC	1.90433e-181	4.48108e-98
chr1	219173883	219173884	+	7.03428	4.46408	1.84732	0.671914	0	0	LYPLAL1	5utr	GCATC	0.00766668	NA
chr6	42879931	42879932	+	6.76022	10.4809	4.01133	0.779031	1.29651	1.66706	RPL7L1	cds	CTAGA	5.41535e-07	0.0797341
chr6	158644738	158644739	-	36.2768	56.8962	24.642	5.37531	6.36468	4.7195	DYNLT1	5utr	TCAGG	2.97017e-20	7.33547e-07
chr19	35612754	35612755	+	2.41175	5.43453	6.33368	0.597257	0	0	HAUS5	5utr	TGAAG	0.0300582	NA
chr18	10471834	10471835	+	6.02938	10.4809	12.6674	2.23971	0.707186	1.63782	APCDD1	cds	GCAGG	0.0447459	NA
chr22	21982812	21982813	-	8.54163	6.59907	1.58342	0	0	0	TOP3B	5utr	CCAGA	0.0376966	NA
chr16	5071842	5071843	+	19.0931	28.7254	18.051	4.7034	4.77351	6.34654	ALG1	5utr	CCAGC	2.30691e-07	1.05603e-05
chr1	91500857	91500858	+	4.01959	2.63963	3.95855	0	0	1.22836	CDC7	5utr	GCAGG	0.0386192	NA
chr1	228406592	228406593	-	1.06401	2.0703	3.16684	0.551314	0.565749	0.387904	TRIM11	5utr	GGACA	0.0116293	0.0942481
chr7	99408657	99408658	+	14.0686	25.2317	19.001	1.79177	1.06078	0.818909	NA	unannotated	TCAGT	2.23036e-06	NA
chr19	12775551	12775552	-	6.02938	5.17574	14.2508	0.895885	1.59117	3.68509	HOOK2	5utr	CTAGG	0.0301467	NA
chr1	24643301	24643302	+	16.4803	16.4977	7.46469	1.61259	1.41437	0.877402	SRRM1	5utr	GGAGC	8.00975e-05	0.180603
chr10	32056405	32056406	-	1.50735	10.8691	12.6674	0.447943	0.353593	0.614181	KIF5B	5utr	TCAGG	0.0392203	NA
chr21	42879546	42879547	-	13.0637	5.27926	3.95855	1.49314	0.53039	1.22836	WDR4	5utr	ACAGG	0.000685622	0.32494
chr3	48188416	48188417	-	8.03918	22.5145	6.33368	1.79177	0.636468	0	NA	unannotated	CCACT	0.00199049	NA
chr17	59707429	59707430	-	2.51224	4.52877	6.33368	1.49314	0.265195	0	PTRH2	5utr	ATAGA	0.021217	NA
chr2	175181709	175181710	-	36.4554	33.4848	38.1848	6.8804	4.67991	7.61585	ATP5G3	5utr	TGAGT	3.89205e-53	1.2513e-26
chr1	114780665	114780666	-	1.0049	3.10545	2.77098	0.298628	0.424312	0.307091	SIKE1	5utr	CCAGA	0.0362525	NA
chr1	32394420	32394421	-	7.68451	15.786	3.39304	1.11986	0.441991	1.22836	BSDC1	5utr	GCAGG	0.00703238	NA
chr20	63653423	63653424	-	14.7385	12.3109	17.0218	0.447943	0.353593	3.68509	STMN3	5utr	GCACT	1.27098e-07	NA
chr4	154550399	154550400	-	6.02938	5.69332	4.3544	1.79177	1.06078	0.818909	PLRG1	5utr	CCAAT	0.0110091	NA
chr1	62437049	62437050	+	4.42155	3.75241	1.26674	1.11986	0.15154	0	USP1	5utr	GGAAA	0.00919842	NA
chr9	137077516	137077517	+	3.01469	5.62862	2.37513	0.895885	0.53039	0	UAP1L1	5utr	ACAGA	0.00639911	NA
chr6	166956566	166956567	-	3.26592	1.26159	5.14611	1.11986	0.353593	0.245673	RNASET2	5utr	GCAGG	0.0253663	NA
chr20	3209500	3209501	+	4.52204	3.83868	2.95572	0.7839	0.589322	0.27297	ITPA	5utr	TCACT	9.95363e-06	0.12244
chr14	23567782	23567783	-	16.0784	13.1981	14.2508	0.895885	0.53039	3.68509	AP1G2	5utr	CCAGG	0.0269588	NA
chr3	122384199	122384200	+	3.51714	1.9409	5.27806	0.895885	0.482172	0.737018	FAM162A	5utr	ACATT	0.00306723	0.0831743
chr19	36115481	36115482	+	6.28061	2.7949	1.97927	0.895885	0.436791	0.818909	TBCB	5utr	GCAGC	0.023235	0.171962
chr19	36140094	36140095	+	2.55089	3.29954	1.95599	0.938546	0.415088	0.578053	CAPNS1	5utr	GGACG	0.000962055	0.0148032
chr7	28409367	28409368	+	15.0735	14.7509	22.1679	0.895885	0.53039	1.84254	NA	unannotated	TCAGT	7.00445e-06	NA
chr7	44848086	44848087	-	12.5612	8.15179	4.75026	0	1.06078	0.921272	H2AFV	5utr	GCACG	0.00389946	NA
chr12	132560045	132560046	+	3.01469	1.16454	3.69464	0.223971	0	0	FBRSL1	intron	CCAGA	0.0228328	NA
chr1	155610240	155610241	+	34.1665	19.7972	7.9171	3.1356	3.88952	1.36485	MSTO1	5utr	GCAGC	5.52357e-05	0.0589548
chr21	28885364	28885365	-	28.1371	42.6999	17.4176	3.58354	0.53039	1.84254	N6AMT1	5utr	GCATG	0.000144997	NA
chr17	7307587	7307588	+	6.45453	4.21753	4.75026	0.798152	0.865373	0.581856	EIF5A	5utr	TCATA	7.39106e-14	6.69595e-06
chr2	131492396	131492397	-	18.2556	26.8621	11.4006	3.71152	6.36468	3.68509	MZT2A	5utr	GCACC	2.10847e-09	0.00021423
chr6	31542032	31542033	-	13.0637	4.91696	15.8342	1.11986	0.397792	0.491345	DDX39B	5utr	GTAGA	0.00395093	NA
chr13	28659106	28659107	+	81.3967	86.9525	53.8363	10.7506	8.48623	5.32291	POMP	5utr	CCAGC	1.98802e-09	0.00100031
chr22	31346342	31346343	-	8.03918	3.49363	3.16684	0.223971	0	0	NA	unannotated	CCATC	0.00695691	NA
chr1	172444068	172444069	-	5.19197	9.89861	9.89637	0.298628	0.53039	0.614181	PIGC	5utr	CCACA	0.000691203	NA
chr4	2242120	2242121	-	33.1616	11.3866	14.2508	0	1.06078	6.14181	POLN	5utr	GCAGT	0.000911168	NA
chr8	65644733	65644734	+	7.03428	15.5272	4.75026	0.895885	1.06078	0.818909	MTFR1	5utr	CCAAG	0.00354592	NA
chr13	21140545	21140546	+	55.2694	38.7404	61.7533	8.39892	5.38549	13.512	SAP18	5utr	TTAGT	7.67181e-21	3.88728e-10
chr17	8162947	8162948	-	10.8864	9.75997	5.88127	1.0452	0.235729	0.460636	VAMP2	5utr	CCAGT	0.000132343	NA
chr14	24232655	24232656	+	2.00979	0.436703	1.46162	0.0995428	0	0.0944895	GMPR2	5utr	TCAGT	0.0374657	NA
chr19	1574722	1574723	-	12.9723	23.679	7.12539	1.49314	1.76797	3.68509	NA	unannotated	GGACA	6.29404e-05	NA
chr16	58629823	58629824	-	10.049	12.81	7.60041	0.895885	1.06078	1.22836	CNOT1	5utr	GTAGA	0.000111815	0.103399
chr16	68229338	68229339	-	3.76837	5.17574	4.75026	0	0	0	ESRP2	3utr	AGACA	0.036823	NA
chr19	45079265	45079266	+	29.142	37.2653	7.46469	0.895885	1.48509	0.526441	GEMIN7	5utr	GTAGC	0.0391105	NA
chr3	141738276	141738277	+	6.69932	3.88181	7.12539	0.298628	0.53039	0.614181	RNF7	5utr	ACAGA	0.0374102	NA
chr10	70146688	70146689	-	8.03918	10.0927	4.22245	0.895885	0	0.614181	TYSND1	5utr	CCAGC	0.0268794	NA
chr7	150379360	150379361	+	1.14845	6.98725	6.33368	0	0.53039	1.53545	ZNF775	5utr	GCAGT	0.0269393	NA
chr10	129964273	129964274	-	7.03428	10.8691	7.9171	0	1.06078	1.22836	NA	unannotated	CCATT	0.0468267	NA
chr10	112446913	112446914	-	2.41175	4.85226	3.56269	0	0	0	ZDHHC6	5utr	GGAGA	0.0190655	NA
chr2	200811921	200811922	+	4.01959	3.36423	3.16684	0	0.30308	0.245673	BZW1	5utr	GCAGA	0.00209943	NA
chr11	65333871	65333872	+	8.18274	5.9521	9.23661	1.45581	1.15721	1.84254	DPF2	5utr	GCAGA	5.27917e-06	0.0161926
chr8	73294601	73294602	+	5.69442	9.31634	22.1679	0.895885	0.353593	0.409454	RDH10	5utr	TCAGA	0.00048909	NA
chr6	42050523	42050524	+	43.2106	59.0035	18.2093	6.2712	3.18234	6.14181	TAF8	5utr	GCACA	2.98048e-05	0.0569277
chr4	112637170	112637171	+	3.01469	2.71726	3.95855	0.895885	1.06078	0.409454	LARP7	5utr	CTATC	0.0269393	NA
chr14	20469405	20469406	+	38.4732	31.2097	33.2518	6.98791	5.22813	4.91345	PNP	5utr	CCAAC	6.47219e-36	1.86936e-10
chr17	13017987	13017988	-	1.63296	1.3802	0.527806	0.298628	0.176797	0	ELAC2	5utr	GTAGG	0.0397353	NA
chr9	122159778	122159779	-	20.7009	29.5017	17.6438	3.35957	3.7885	4.70872	NDUFA8	5utr	GCATG	2.21398e-08	1.92864e-05
chr11	65014167	65014168	+	18.2556	21.0727	14.7032	2.23971	4.34919	3.15865	ARL2	5utr	GGACT	9.11926e-11	3.02981e-07
chr7	2242185	2242186	-	12.31	14.2333	9.50051	0.447943	0.589322	0.614181	MRM2	5utr	GCAGG	0.000144518	NA
chr8	48921428	48921429	-	48.2351	16.8212	30.085	0.447943	0.53039	0	SNAI2	5utr	TCAGT	3.62355e-06	NA
chr4	112231772	112231773	+	6.02938	3.88181	4.75026	2.68766	0	0	AP1AR	5utr	GCAGC	0.0365386	NA
chr7	157138968	157138969	+	4.01959	1.68212	2.77098	0.223971	0.707186	0.245673	UBE3C	5utr	GCAGT	0.0411422	NA
chr3	49022082	49022083	+	2.81371	4.26999	1.35722	0.165905	0.265195	0.223339	NDUFAF3	5utr	GCAGG	0.00162024	0.176798
chr7	44848079	44848080	-	6.78306	9.12225	3.16684	1.61259	1.32597	1.63782	H2AFV	5utr	GTATT	0.00726727	0.0189664
chr3	52770939	52770940	-	27.1322	21.3499	10.2922	1.79177	4.24312	3.68509	NEK4	5utr	GCAGA	0.000131663	NA
chr6	111483536	111483537	+	2.34476	3.62302	1.26674	0	0.53039	0	TRAF3IP2-AS1	ncRNA	CCAGT	0.0499958	NA
chr1	155308913	155308914	+	1.5552	2.44852	1.58342	0.419351	0.407992	0.264941	FDPS	5utr	TTAGG	5.7453e-06	0.0129145
chrX	72572842	72572843	-	17.0833	13.7157	19.7927	3.58354	0	5.52763	HDAC8	5utr	TCAGA	6.24089e-05	0.206695
chr6	30617839	30617840	+	8.03918	3.10545	4.75026	0.895885	0	2.45673	MRPS18B	5utr	TCAAT	0.049055	NA
chr16	84700007	84700008	+	2.79138	6.98725	3.95855	0.223971	0.353593	0.614181	USP10	5utr	GTATG	0.0131868	NA
chr20	41405300	41405301	-	5.52694	6.0168	5.27806	1.79177	1.06078	0.491345	CHD6	cds	GGACT	0.0250469	NA
chr21	25607483	25607484	-	6.53183	9.31634	3.16684	0.447943	3.18234	0.409454	MRPL39	5utr	TCACC	0.0181507	NA
chr19	10718053	10718054	+	7.70421	20.9618	9.50051	2.68766	0.53039	0	DNM2	5utr	GGAGG	0.00880977	NA
chr9	33265048	33265049	+	7.43624	3.59067	1.97927	0.806297	1.06078	0.701922	CHMP5	5utr	CTAGT	0.000153181	0.0577468
chr6	31652645	31652646	-	9.24506	24.8436	15.8342	4.03148	0.636468	1.22836	BAG6	5utr	GTACG	0.00470859	NA
chr11	78079860	78079861	-	39.3585	43.4762	23.8644	8.44692	6.09948	8.12609	NDUFC2-KCTD14	5utr	TGAGT	3.56457e-22	6.89573e-17
chr14	30622318	30622319	+	7.70421	12.6806	3.80021	0.895885	0.353593	1.22836	SCFD1	5utr	GCAGT	0.00388177	NA
chr22	40346499	40346500	+	12.0588	17.8563	14.2508	0	1.06078	1.84254	ADSL	5utr	CCAGG	0.00434878	NA
chr12	120529154	120529155	-	4.52204	13.9745	14.2508	0.671914	3.18234	2.45673	COQ5	5utr	TCACT	0.0169877	0.214856
chr16_KI270855v1_alt	128201	128202	+	2.00979	2.52317	2.77098	0.895885	0.30308	0	DNAJA3	5utr	CCAAG	0.0466456	NA
chr11	777478	777479	-	2.63786	7.56952	2.77098	0.223971	0	0.614181	PDDC1	5utr	CCAGC	0.00538745	NA
chr7	4974043	4974044	+	5.52694	3.88181	3.16684	0.895885	0	1.22836	RNF216P1	ncRNA	GCAGG	0.0379005	NA
chr9	133031007	133031008	+	1.82138	1.91104	0.659758	0.179177	0.279152	0.505796	GTF3C5	5utr	ACAGG	0.00803519	0.247557
chr2	8730691	8730692	-	17.0833	5.62862	14.2508	1.79177	1.76797	1.22836	KIDINS220	3utr	TTACT	0.0331193	NA
chr4	102869022	102869023	+	2.34476	3.45049	4.43357	0.597257	0.176797	0.307091	CISD2	5utr	GCAGG	0.0036648	0.323514
chr15	74890035	74890036	+	5.02449	7.76361	14.2508	0.895885	0.53039	1.84254	MPI	5utr	GGAAA	0.0435586	NA
chr1	165827615	165827616	+	3.41665	5.52079	2.01526	0.373286	0.471457	0.341212	UCK2	5utr	GTAAA	2.21294e-06	0.122228
chr6	122399673	122399674	+	2.34476	2.43999	2.11123	0.298628	0.353593	0.409454	HSF2	5utr	GTAGC	0.0298059	NA
chr14	103334209	103334210	+	5.69442	22.5145	15.8342	0.597257	0.176797	0.409454	EIF5	5utr	GTAGC	0.00668976	NA
chr17	64784124	64784125	-	10.049	7.76361	3.80021	0	1.41437	0.737018	NA	unannotated	CCAGG	0.0385289	NA
chr12	48998132	48998133	-	11.5563	12.4218	2.94064	0.895885	2.12156	0	DDN	cds	GAACT	0.00931274	NA
chr20	3046051	3046052	+	18.0882	24.7142	14.4091	2.79964	1.6501	2.94807	MRPS26	5utr	GCAGT	1.40751e-11	0.00122883
chr9	15510969	15510970	-	9.24506	24.0672	11.8756	4.03148	3.18234	3.99218	PSIP1	5utr	GGAGC	6.98118e-05	0.00100235
chr3	48440068	48440069	-	2.34476	2.17381	2.71443	0.407221	0.53039	0.409454	CCDC51	5utr	CCAGG	0.000826005	NA
chr6	119349760	119349761	-	7.36925	10.8691	20.5844	0.671914	0.707186	3.07091	MAN1A1	5utr	TTAGT	0.00271694	NA
chr17	18039174	18039175	-	4.52204	8.53997	7.9171	0.895885	0	0.921272	NA	unannotated	GTAGG	0.040065	NA
chr3	150546495	150546496	-	3.51714	3.00193	1.7697	0.298628	0.294661	0.921272	SERP1	5utr	GTAGA	0.000363814	0.219355
chr5_KI270897v1_alt	250647	250648	+	9.54653	5.5898	8.4449	1.79177	0.795584	1.22836	SERF1B	5utr	GCAGA	0.000271259	0.294411
chr1	28259481	28259482	+	21.1028	17.8563	26.1264	1.79177	2.12156	7.37018	SESN2	5utr	GCAGC	9.84412e-05	0.178129
chr9	35749227	35749228	-	17.0833	6.98725	4.75026	1.79177	1.06078	0.614181	GBA2	5utr	CCAGA	0.0332053	NA
chr3	185938013	185938014	-	13.7031	27.1726	20.2326	2.52477	2.33371	2.12172	TRA2B	5utr	TTAGA	1.34059e-14	0.000623026
chr16	10743840	10743841	+	20.6004	16.5624	9.89637	4.03148	2.12156	1.84254	NUBP1	5utr	CCACG	0.000196903	0.0292501
chr2	9631022	9631023	-	7.53673	3.88181	7.9171	1.34383	0	0.526441	YWHAQ	5utr	GTAGG	0.0332325	NA
chrX	154547641	154547642	+	7.78795	3.75241	6.33368	0	0.30308	0.17548	IKBKG	5utr	GGAAG	0.00287575	NA
chr7	102478921	102478922	-	14.7385	26.7068	45.9192	5.5744	6.09948	7.50666	POLR2J	5utr	TTATT	4.53398e-09	6.82451e-08
chr8	48008446	48008447	+	3.89398	3.21635	1.58342	0.298628	0	0.409454	UBE2V2	5utr	GCAGG	0.000873279	NA
chr17	16381053	16381054	+	3.61763	5.24044	4.3544	1.02387	0.397792	1.05288	UBB	5utr	ACACT	0.0169705	NA
chr12	50112235	50112236	+	10.2809	10.2339	12.3879	1.74911	1.97691	2.19812	COX14	5utr	ACAGT	2.01428e-24	4.91194e-07
chr19	47515039	47515040	-	1.08864	1.24218	2.11123	0.268766	0.167491	0.409454	NAPA	5utr	GCAGC	0.0413177	NA
chr1	235328569	235328570	+	61.2987	15.9154	25.3347	0	1.06078	0.614181	NA	unannotated	GCAGT	8.11794e-06	NA
chr7	96709860	96709861	-	8.20666	6.28147	7.38929	0.537531	1.9094	1.50133	SHFM1	5utr	TCAGC	1.88465e-05	0.0197001
chr16	23510471	23510472	-	2.67973	3.39658	2.63903	0.447943	0.265195	1.22836	GGA2	5utr	CCAGG	0.0165857	NA
chr19	14572069	14572070	-	12.8124	6.37725	10.5561	1.59268	0.861883	0.900799	NDUFB7	5utr	TGAGG	1.08781e-08	0.00538434
chr14	77457571	77457572	-	2.41175	2.32908	1.9001	0.895885	0.353593	0	VIPAS39	5utr	GCACA	0.0397969	NA
chr1	28236123	28236124	+	60.6527	70.0019	84.9768	21.7003	13.5073	17.1026	ATPIF1	5utr	TTAGC	3.37501e-40	2.31014e-19
chr12	109097575	109097576	+	20.0979	24.8436	11.0839	0	1.06078	1.22836	NA	unannotated	GCATG	0.00300943	NA
chr11	46381712	46381713	+	34.2503	24.4985	15.5906	3.75152	2.70499	2.93442	MDK	5utr	GGACG	2.84241e-24	1.6254e-08
chr2	86195441	86195442	-	2.44047	2.32908	5.38363	0.597257	0.289303	0.409454	IMMT	5utr	CCACT	0.000480778	0.151268
chr19	41397392	41397393	-	4.82351	6.98725	7.9171	0.447943	1.06078	0	NA	unannotated	GCAGC	0.00248583	NA
chr6	71288810	71288811	+	6.02938	10.8691	7.9171	0	0.53039	2.45673	OGFRL1	5utr	GCAGT	0.0468267	NA
chr19	9827891	9827892	+	50.2449	37.6535	76.0041	10.1534	6.57683	11.8742	UBL5	5utr	TTAAC	4.49926e-08	9.66574e-07
chr8	22245392	22245393	+	27.1322	28.7254	9.50051	0	0.707186	1.22836	NA	unannotated	CCAGG	0.000577965	NA
chr8	23084353	23084354	+	12.0588	10.8691	3.16684	0.895885	1.06078	1.22836	NA	unannotated	CCAGC	0.0377591	NA
chr19	36115484	36115485	+	12.8962	8.53997	6.92746	2.26958	1.06078	2.55909	TBCB	5utr	GCAGC	1.99196e-05	0.000101418
chr5	140303093	140303094	-	4.27081	7.37543	7.9171	1.34383	0.707186	0.921272	PFDN1	5utr	GCAGG	0.000703614	NA
chr17	44947772	44947773	-	13.0637	12.4218	3.16684	0	1.59117	0	NA	unannotated	CTAAT	0.0479048	NA
chr1	228109298	228109299	-	10.8993	18.2092	23.3114	1.97095	2.52955	1.13387	MRPL55	5utr	CCAGT	1.98127e-30	1.59351e-05
chr5	140175126	140175127	+	4.35456	7.76361	6.33368	0.895885	0.212156	0	CYSTM1	5utr	TCAGG	0.0291935	NA
chr3	48918843	48918844	+	6.02938	3.10545	2.63903	0	0.848623	0	ARIH2	5utr	GGAGC	0.0404575	NA
chr3	9986828	9986829	-	4.35456	3.45834	2.15921	0.597257	0.815984	0.537409	EMC3	5utr	CCAGG	0.000970155	0.0497869
chr8	77000077	77000078	-	2.63786	4.46408	5.27806	0	0.353593	2.45673	PEX2	5utr	GTAAT	0.0124079	NA
chr15	80059678	80059679	+	29.142	59.7798	20.5844	1.61259	4.24312	1.7548	ZFAND6	5utr	ATAAA	0.00287474	NA
chr3	52278645	52278646	-	11.0539	30.2781	15.3818	1.54744	1.73582	2.66145	NA	unannotated	TCAGC	2.54101e-09	0.00375164
chr1	51729860	51729861	+	12.0588	10.4809	8.70881	0.895885	1.06078	0.614181	OSBPL9	5utr	TCAGG	0.0479615	NA
chr9	121370247	121370248	-	6.78306	17.8563	6.33368	1.79177	0.636468	1.22836	STOM	5utr	GCATT	0.00165995	NA
chr11	60842088	60842089	+	2.34476	5.54544	2.57306	0.985474	0.22731	1.22836	CCDC86	5utr	GCACG	0.000547398	0.0771001
chr9	68241947	68241948	+	11.0539	12.4218	9.50051	0.895885	1.59117	2.45673	CBWD3	5utr	GGAGT	0.0224327	NA
chr9	35072618	35072619	-	1.38173	1.97619	3.95855	0.447943	0.111661	0.233974	VCP	5utr	TCAGC	0.0242841	0.860298
chr11	6683332	6683333	-	3.81861	1.35863	3.16684	0.298628	0.589322	0.877402	MRPL17	5utr	CCAGT	0.0434254	0.328355
chr22	28800687	28800688	+	14.571	9.83391	17.4176	0.895885	0	1.22836	NA	unannotated	TCAGG	0.000177772	NA
chr4	88523745	88523746	-	2.63786	2.87254	1.33341	0.179177	0.15154	0.167504	PYURF	5utr	CCACG	4.69322e-05	NA
chr9	122159758	122159759	-	10.9103	7.03038	6.09616	1.65032	1.2841	1.95093	NDUFA8	5utr	GCACT	1.1092e-11	0.00456409
chr20	63865328	63865329	+	2.93739	3.33188	7.06449	0.325776	1.27294	0.921272	TPD52L2	5utr	CCATA	6.7282e-11	0.00326044
chr7	76303569	76303570	+	13.0637	6.21089	4.22245	0	1.06078	0	NA	unannotated	TCACT	0.00954774	NA
chr6	170554368	170554369	+	6.02938	11.6454	8.70881	0.895885	0	0.409454	TBP	5utr	TCAGT	0.00418989	NA
chr11	60914184	60914185	+	4.88093	5.91976	2.59105	0.689143	0.53039	0.307091	TMEM109	5utr	GTAAA	0.00065494	0.119314
chr4	112637173	112637174	+	7.70421	6.21089	7.12539	0.895885	0.53039	0.818909	LARP7	5utr	TCAGG	0.00527504	NA
chr18	712629	712630	-	10.049	13.1981	4.75026	0.895885	1.06078	0.307091	ENOSF1	5utr	CCAGT	0.0264023	NA
chr17	21284710	21284711	+	16.0784	8.79876	13.4591	0.358354	3.18234	0.818909	MAP2K3	5utr	CCAGT	0.00123783	NA
chr19	55461630	55461631	-	4.65907	7.06489	5.60287	1.37018	1.72377	0.670016	ISOC2	5utr	GTAAC	1.72716e-07	0.000288294
chr1	144250275	144250276	-	8.54163	5.82271	2.57306	0.127984	0	0.818909	LOC100996732	ncRNA	CCAGA	0.0142594	NA
chr19	58305376	58305377	+	15.7434	22.2557	20.5844	1.02387	1.06078	2.45673	LOC105372481	ncRNA	GCAGT	7.90452e-06	0.233598
chr17	18363530	18363531	-	17.0833	9.31634	11.8756	0.447943	0.212156	0.409454	SHMT1	5utr	GCAGA	0.00186261	NA
chrX	119693156	119693157	-	2.15335	1.29394	3.69464	0.537531	0.53039	0	2006-09-01	5utr	GCAGT	0.0387764	NA
chr1	161202382	161202383	+	3.6288	3.59949	2.47409	0.467418	0.448791	0.850405	NDUFS2	5utr	GTAAG	0.000169625	0.01378
chr1	19251549	19251550	+	17.0833	13.9745	11.0839	0.895885	1.06078	0.614181	NA	unannotated	GCACC	0.0154059	NA
chr5	176365486	176365487	+	10.049	15.5272	7.9171	1.79177	2.12156	2.45673	ARL10	5utr	GCAGT	0.0485393	NA
chr9	128340526	128340527	+	8.54163	9.31634	14.2508	0.298628	1.06078	0.818909	NA	unannotated	TCAGG	0.0289164	NA
chr19	45691967	45691968	-	7.23526	19.1502	6.62157	2.04774	0.972381	1.74018	SNRPD2	5utr	GGAAG	5.69067e-06	0.00702091
chr14	55411829	55411830	-	19.0931	38.0417	6.33368	0.895885	2.12156	1.22836	ATG14	5utr	TCAGG	0.00123974	NA
chr11	47248902	47248903	+	7.03428	5.43453	9.50051	0	4.24312	0.614181	NR1H3	5utr	TTACT	0.0234253	NA
chr12	8949644	8949645	-	8.64212	5.98907	19.001	1.79177	1.17864	1.22836	M6PR	5utr	CCAGA	0.000189334	0.0454164
chr19	35745618	35745619	+	2.76347	4.41929	4.39839	0.689143	0.49919	0.361283	PSENEN	5utr	CCAGG	2.49582e-05	0.117116
chr1	244751752	244751753	+	3.85211	3.72653	3.56269	0	0	0	NA	unannotated	GGACA	0.00554959	NA
chr14	50312332	50312333	+	6.02938	10.8691	7.9171	0.895885	0	0	ATP5S	5utr	CCAGG	0.0293027	NA
chr8	60281394	60281395	-	6.53183	15.5272	6.86148	1.79177	0.53039	1.22836	CA8	5utr	CCACA	0.00504354	NA
chr16	23641467	23641468	+	17.7532	15.6825	8.4449	0.447943	0.53039	0.877402	DCTN5	5utr	GGAAG	1.18732e-05	0.588608
chr19	17215347	17215348	+	16.0784	10.0927	7.9171	2.68766	2.12156	2.45673	USE1	5utr	GCACT	0.00941873	NA
chr14	64388310	64388311	+	13.5661	10.7138	5.54197	3.58354	2.12156	1.22836	MTHFD1	5utr	GTAGT	0.000881281	NA
chr2	189784339	189784340	-	4.35456	12.0336	4.75026	0.223971	0.353593	0.409454	ORMDL1	5utr	TGAGG	0.00649402	NA
chr14	104753182	104753183	+	3.5467	3.39381	3.01604	0.648087	0.368967	0.526441	SIVA1	5utr	GTAGC	5.58986e-12	0.000931711
chr5	175968288	175968289	-	16.5808	20.5736	8.31295	2.68766	3.71273	2.76382	THOC3	5utr	GCATG	0.000249559	0.00750299
chr1	26472476	26472477	+	7.28551	4.26999	9.67645	1.19451	1.29651	2.61027	HMGN2	5utr	CTATA	2.31462e-07	0.00386211
chr2	241489917	241489918	-	16.0784	8.69525	4.75026	0	0	2.45673	NA	unannotated	GAACT	0.0166505	NA
chr12	122526935	122526936	-	5.40132	12.8876	4.52405	0.716708	0.60616	0.545939	RSRC2	5utr	TTAGT	6.7779e-05	NA
chr1	28259523	28259524	+	9.04408	7.86066	11.0839	0.547485	0.124798	0.96976	SESN2	5utr	GCAGT	1.9245e-08	0.193566
chr12	69239606	69239607	+	2.67973	1.28268	1.97927	0.149314	0.662987	0.188979	CPSF6	5utr	GCAGG	0.0238654	NA
chr1	26472515	26472516	+	1.77005	2.11548	1.85324	0.56379	0.351155	0.481037	HMGN2	5utr	TGAAG	4.11636e-26	0.0763896
chr9	34179049	34179050	+	7.20176	5.9521	1.80962	0.895885	2.12156	0.350961	UBAP1	cds	GTAGG	0.00853817	NA
chr17	76103755	76103756	-	3.76837	3.41599	2.85015	0.255967	0.176797	0.491345	EXOC7	5utr	GGACG	0.011138	NA
chr19	15379784	15379785	-	5.3899	14.1298	3.95855	0.298628	0.318234	1.84254	AKAP8	5utr	GCATG	4.55463e-05	NA
chr7	151877655	151877656	+	14.0686	5.82271	5.14611	2.68766	0	0	NA	unannotated	ACAGT	0.0165316	NA
chr14	105021071	105021072	-	14.571	11.8672	8.34894	1.79177	0.374393	1.71971	CDCA4	5utr	TCAGC	2.99308e-07	0.0580984
chr11	112226387	112226388	+	19.5955	41.9235	38.0021	1.34383	1.06078	0.545939	PTS	5utr	GCACC	1.37612e-05	NA
chr9	34612096	34612097	-	33.4128	25.7062	33.9304	7.16708	4.39466	3.68509	RPP25L	5utr	CCATC	4.08292e-19	4.73697e-05
chr12	8082276	8082277	+	30.1469	21.3499	8.31295	3.1356	0.707186	0.98269	NECAP1	5utr	ACAGC	0.000158356	0.207201
chr17	4704128	4704129	-	28.1371	62.4971	67.2953	8.51091	6.36468	7.37018	PELP1	cds	CCACT	2.92137e-07	0.000207656
chr15	90233965	90233966	-	44.2155	24.8436	14.2508	0.447943	2.12156	1.22836	CIB1	5utr	GCAGT	3.51654e-05	0.254918
chr9	122264837	122264838	-	9.04408	19.409	11.0839	0.895885	4.24312	0	RBM18	5utr	TTAAC	0.0100792	NA
chr9	78297155	78297156	+	0.690867	1.28805	0.96944	0.230025	0.176797	0.29003	PSAT1	5utr	CCAGC	0.000271204	0.0164805
chr8	21919736	21919737	+	4.01959	5.17574	4.75026	0.447943	1.59117	0	XPO7	5utr	GGAGG	0.0155791	NA
chr14_GL000194v1_random	56447	56448	-	13.0637	4.91696	9.50051	1.79177	3.18234	0	MAFIP	ncRNA	AGATG	0.0445214	NA
chr19	39445581	39445582	+	49.9099	34.5481	20.9803	4.47943	2.65195	3.07091	SUPT5H	5utr	CCAGT	2.05538e-10	0.00103602
chr6	42050528	42050529	+	8.54163	7.50483	11.0839	0.895885	3.18234	2.45673	TAF8	5utr	CTACG	0.00952883	NA
chr18	12658218	12658219	+	4.68952	10.0927	5.54197	2.68766	0.53039	0	NA	unannotated	GCAGG	0.0272024	NA
chr10	43648873	43648874	-	12.0588	8.92816	25.3347	2.68766	2.82874	3.68509	ZNF32	5utr	CCATT	0.00171271	0.0456739
chr17	75779777	75779778	-	19.0213	44.8737	25.8219	3.68308	4.03096	2.99413	H3F3B	5utr	GGAGC	3.19294e-28	1.52638e-06
chr3	142149492	142149493	-	1.57912	6.0168	7.9171	0.223971	0.265195	0.818909	TFDP2	5utr	GTAGC	0.00661152	NA
chr15	68820894	68820895	-	19.0931	23.4849	23.7513	3.35957	2.91714	3.68509	ANP32A	5utr	TTAGT	9.01915e-08	0.00167683
chr6	17706885	17706886	-	5.62743	4.48564	2.37513	0	0	0.614181	NA	unannotated	GTAAT	0.00399764	NA
chr14	23556270	23556271	+	1.86624	3.62302	0.989637	0.398171	0.282874	0.614181	THTPA	5utr	GCATT	0.0474843	0.136738
chr19	18831958	18831959	+	12.8962	8.4694	11.4798	1.49314	0.265195	0.818909	UPF1	5utr	GCAGT	1.11598e-07	NA
chr11	112086898	112086899	+	5.84668	12.907	10.2922	1.87321	1.06078	1.96538	SDHD	5utr	TCAGG	9.93165e-08	0.00130643
chr16	84178429	84178430	-	2.13541	3.62302	5.27806	1.11986	0.53039	0.737018	TAF1C	3utr	AGATG	0.0203044	0.0749951
chr5	160421854	160421855	+	11.6121	14.9061	7.00038	2.11173	2.12156	2.98317	PTTG1	5utr	TCACC	5.8751e-13	2.23816e-05
chr9	129642115	129642116	-	5.35945	3.36423	3.56269	0.127984	0	0.17548	ASB6	5utr	GCAGG	0.0406628	NA
chr22	41446796	41446797	-	11.0539	14.3627	10.5561	0	0	2.45673	TOB2	5utr	TCACT	0.00104733	NA
chr5	112922250	112922251	-	2.21077	1.27545	2.28716	0.298628	0.167491	0.716545	REEP5	5utr	GCAGT	0.0188252	0.155169
chr20	2470798	2470799	-	3.55579	4.76908	3.65404	0.990189	0.618788	0.614181	SNRPB	5utr	TTACG	9.15344e-06	0.363848
chr17	2511887	2511888	-	14.0686	8.15179	2.37513	0	0	0	METTL16	5utr	TCACA	0.0205508	NA
chrX	153794365	153794366	-	3.93585	2.99454	3.16684	0.895885	0.757699	0.573236	IDH3G	5utr	GTATC	0.000119281	0.0820019
chr1	16613549	16613550	-	10.049	9.83391	13.4591	0.447943	0	0.245673	NBPF1	5utr	GCAGG	0.00157729	NA
chr3	49094070	49094071	-	10.049	9.16106	8.97271	0.895885	0.45462	0.614181	QRICH1	5utr	CTATT	0.00055761	NA
chr20	6778813	6778814	+	5.35945	4.03708	3.95855	0.895885	1.41437	0	BMP2	cds	TCAGT	0.0212753	NA
chr1	25906418	25906419	-	24.4221	33.4353	28.0196	5.37531	4.88881	6.06504	STMN1	5utr	TCAGA	1.63342e-55	1.68417e-16
chr5	131165328	131165329	-	11.5563	8.53997	6.59758	4.92737	1.06078	0.368509	HINT1	5utr	TTAGG	0.00572505	0.308338
chr20	34516414	34516415	+	8.90052	5.43453	3.16684	0.895885	1.76797	1.53545	DYNLRB1	5utr	GGACT	6.35612e-05	0.00768703
chr1	1375204	1375205	-	16.3296	7.97535	7.06449	0.447943	0.578607	0.781685	AURKAIP1	5utr	GGACC	0.0425776	NA
chr2	74426055	74426056	-	3.68462	7.2978	10.2922	1.15185	0.954701	1.22836	RTKN	3utr	GGACT	0.014213	NA
chr12	2794968	2794969	+	17.0833	35.7126	17.4176	4.92737	1.76797	4.91345	FKBP4	5utr	CCACC	9.97604e-05	0.00965301
chr1	154974654	154974655	+	11.0539	12.4218	15.8342	1.34383	0.353593	4.91345	CKS1B	5utr	TGAAA	0.0018633	0.193159
chr7	36389870	36389871	+	5.02449	1.9409	1.58342	0	0	0.614181	ANLN	5utr	TCACT	0.0449846	NA
chr6	52671112	52671113	+	6.53183	7.37543	5.54197	0.597257	0.53039	1.22836	TMEM14A	5utr	TCAGC	0.00833529	NA
chr1	54200019	54200020	-	12.0588	19.409	5.54197	1.19451	3.18234	0.614181	CYB5RL	5utr	GGAGG	0.0262679	NA
chr1	154983333	154983334	+	22.1077	21.7381	4.75026	0.447943	2.12156	0.614181	FLAD1	5utr	GGAAG	0.0102084	NA
chr6_GL000254v2_alt	3078391	3078392	-	9.54653	3.49363	2.53347	0.298628	0.265195	0	CLIC1	5utr	GGAGA	0.00928515	NA
chr14	67674621	67674622	-	2.00979	5.69332	3.69464	1.0452	0.192869	1.47404	VTI1B	5utr	GGAAG	0.026176	0.141147
chr19	11197534	11197535	-	9.04408	3.10545	5.54197	0	2.12156	1.22836	KANK2	5utr	CGAAG	0.0418499	NA
chr6	139374647	139374648	-	21.1028	41.1471	14.2508	1.19451	0.707186	1.84254	CITED2	5utr	ACACA	0.00016658	NA
chr1	151060410	151060411	+	7.53673	4.65817	11.8756	0.298628	0	0.818909	MLLT11	5utr	TCAGT	0.0215243	NA
chr22	30356909	30356910	-	5.22547	7.20907	8.97271	0.895885	3.18234	0.307091	SF3A1	5utr	GCAAC	0.000701353	0.21586
chr6	7313181	7313182	-	13.8859	25.4905	7.55169	2.98628	2.21799	1.56337	SSR1	5utr	CCATT	1.75658e-11	8.24279e-05
chr20	50153722	50153723	-	11.0539	16.3036	14.2508	5.82325	1.06078	1.22836	TMEM189-UBE2V1	5utr	TCATT	0.00827614	0.266047
chr20	2144262	2144263	+	17.6314	19.6208	40.1133	9.13803	5.11103	4.91345	STK35	3utr	GGACA	2.2516e-07	7.71209e-05
chr4	1289893	1289894	+	10.5514	17.8563	13.4591	1.79177	1.85636	1.84254	MAEA	5utr	CTAAT	0.00174683	0.0827053
chr3	184314607	184314608	+	1.18355	1.96133	1.11771	0.282911	0.184483	0.313625	EIF4G1	5utr	GGAAA	1.09181e-05	0.12186
chr10	74826599	74826600	+	9.04408	10.4809	2.37513	0.895885	0.353593	0	KAT6B	5utr	TCAGT	0.0177063	NA
chr15	43826992	43826993	+	9.04408	5.04635	6.33368	0.447943	2.12156	0	WDR76	5utr	GCAAT	0.0441664	NA
chr3	150603293	150603294	+	8.03918	18.6327	7.9171	3.58354	0.353593	2.45673	SELT	5utr	GCAGC	0.0249425	NA
chr22	17628748	17628749	-	7.3214	6.36616	12.6674	1.79177	2.12156	1.71971	ATP6V1E1	5utr	TTATA	1.88917e-05	0.0255049
chr14	91510297	91510298	-	4.01959	6.21089	2.11123	0.179177	0.353593	1.22836	PPP4R3A	5utr	TGAGG	0.0286736	NA
chr17	50346134	50346135	+	8.03918	8.92816	3.95855	0.149314	0.795584	0.491345	XYLT2	5utr	GCAGG	0.00310031	NA
chr2	148020736	148020737	-	13.0637	12.4218	11.0839	0.895885	0	0.409454	ORC4	5utr	GGAGT	0.0235182	NA
chr18	75286076	75286077	+	5.35945	4.26999	2.71443	0.767902	1.06078	1.22836	TSHZ1	cds	TCAGC	0.10345	0.0105699
chr1	40979704	40979705	+	4.16315	3.62302	4.3544	0.298628	0.707186	0.409454	CTPS1	5utr	CTAGA	0.000773554	NA
chr17	42121345	42121346	-	2.00979	4.91696	6.86148	0.895885	0.265195	0	KAT2A	5utr	CTAGG	0.0314481	NA
chr10	45972507	45972508	+	2.67973	5.43453	2.63903	0.895885	0.176797	0.921272	TIMM23	5utr	TCAGC	0.0467762	NA
chr20	38962359	38962360	+	11.0539	10.4809	1.58342	0	0	0	DHX35	5utr	TTACC	0.0103839	NA
chr15	65869482	65869483	+	6.53183	9.31634	9.50051	1.19451	0.848623	3.68509	RAB11A	5utr	CCAGT	0.000898525	NA
chrX	48897930	48897931	+	8.16479	13.9745	14.2508	2.23971	3.97792	1.53545	PQBP1	5utr	CCAGT	3.08772e-09	0.00187534
chr12	108562611	108562612	+	4.42155	3.10545	9.50051	0.255967	0.15154	0.377958	ISCU	5utr	GCAAG	0.0173304	NA
chr17	4967816	4967817	-	33.9153	33.1247	15.4383	6.80873	6.36468	5.73236	SPAG7	5utr	TCAGT	1.32841e-11	6.03172e-06
chr2	169749499	169749500	+	1.4809	0.895802	1.01791	0.279964	0.163197	0.327563	KLHL23	cds	TGACC	0.0426915	NA
chr12	54188966	54188967	-	3.61763	4.19235	4.75026	0.895885	0.353593	0	SMUG1	5utr	GGATG	0.0262217	NA
chr17	42609373	42609374	-	19.0931	22.5145	14.2508	0.671914	2.12156	7.37018	FAM134C	5utr	TTATT	0.0027783	0.170197
chr9	122264815	122264816	-	10.049	9.31634	2.37513	0.447943	2.12156	0.614181	RBM18	5utr	GCAGC	0.0375865	NA
chrX	130339953	130339954	+	4.52204	6.21089	5.54197	0.895885	0.53039	1.22836	SLC25A14	5utr	CCAGT	0.0313269	0.193566
chr1	151540308	151540309	+	18.0882	34.9363	12.6674	3.58354	3.18234	1.22836	TUFT1	5utr	CCAGT	0.000148644	0.187002
chr19	38647626	38647627	+	11.0539	10.8691	12.6674	1.79177	0.353593	1.22836	ACTN4	5utr	GCAGG	0.0178452	NA
chr6	31827736	31827737	+	16.7483	46.9699	72.8373	3.1356	12.7294	2.45673	HSPA1B	5utr	GGAAA	5.01402e-07	0.0242419
chr1	206461127	206461128	+	3.26592	1.35863	1.58342	0	0.60616	0.921272	SRGAP2	cds	GGACA	0.0447261	NA
chr15	34225023	34225024	+	11.8578	8.28119	10.0283	1.34383	1.9094	1.22836	EMC4	5utr	GCAGA	3.38685e-06	0.0464597
chr14	69767144	69767145	+	6.96498	6.78295	3.8266	0.377215	0.583429	0.153545	SRSF5	5utr	TCAGT	1.38869e-15	0.218767
chr6	44223614	44223615	+	0.376837	0.421453	0.143947	0	0.0461208	0.0722566	SLC29A1	cds	TCAGC	0.0330594	NA
chr19	35758183	35758184	+	6.02938	14.7509	11.0839	0	1.06078	0	PROSER3	5utr	GCAGA	0.0326967	NA
chr20	58651282	58651283	+	21.9068	21.5828	16.4676	0.995428	3.18234	1.53545	STX16	5utr	TCAGA	1.68325e-09	0.00456594
chr22	17628768	17628769	-	7.36925	19.7972	10.2922	1.34383	0.795584	0.818909	ATP6V1E1	5utr	GCAGG	0.000242572	NA
chr20	1393058	1393059	-	1.14069	0.726806	1.31952	0.255967	0.218396	0.235576	FKBP1A	5utr	CCAGG	3.05547e-06	0.00879462
chr1	228103269	228103270	-	1.06401	1.35863	0.967645	0.0344571	0.106078	0.0372231	C1orf35	5utr	GCAGG	0.00119293	NA
chr19	1174267	1174268	-	15.0735	9.31634	9.50051	1.79177	0.53039	1.22836	SBNO2	5utr	CCAAG	0.01246	NA
chr15	72231240	72231241	-	19.428	25.2317	29.2933	8.51091	3.60665	2.45673	PKM	5utr	GGATT	8.77508e-06	0.00103311
chr16	75229904	75229905	-	2.63786	3.75241	0.838281	0.447943	0.675041	0.614181	BCAR1	cds	GGACC	0.0271718	0.226959
chr4	932474	932475	+	4.52204	3.62302	1.58342	0	0.397792	1.84254	TMEM175	5utr	TCAAG	0.0495819	NA
chrX	119871868	119871869	+	1.9294	1.29394	1.44866	0.475368	0.270017	0.311965	NDUFA1	5utr	TCAAG	0.0214423	0.307169
chr1	44213463	44213464	+	11.0539	17.8563	6.33368	1.34383	2.12156	0	DMAP1	5utr	GAAGT	0.0402864	NA
chr22	29766993	29766994	-	3.15825	6.46968	11.8756	0.0814441	2.47515	0.921272	ZMAT5	5utr	CGAGG	0.000166925	NA
chr22	17159264	17159265	-	4.01959	5.17574	1.00763	0.255967	0.353593	0.204727	CECR5	5utr	GCACG	0.00670903	NA
chr16	87765966	87765967	-	9.04408	3.10545	14.2508	1.34383	0.707186	0.818909	KLHDC4	5utr	CCACG	0.0485106	NA
chr17	81239318	81239319	+	7.53673	23.2908	17.4176	1.25424	1.53224	1.84254	C17orf89	5utr	GGACG	0.00169076	0.0388746
chr16	58734306	58734307	-	1.72268	2.83372	3.44627	0.537531	0.596688	0.472447	GOT2	5utr	GCAGG	0.00321957	0.645216
chr19	7926165	7926166	-	7.03428	12.4218	9.50051	1.79177	2.12156	1.22836	CTXN1	5utr	CCATA	0.0336939	NA
chr2	97664020	97664021	-	7.03428	3.36423	1.58342	0.895885	0.636468	0	ACTR1B	5utr	GTAGG	0.040474	NA
chr4	98929124	98929125	-	19.8467	26.2669	18.4732	5.07668	2.65195	3.68509	EIF4E	5utr	TCAGA	3.39653e-09	0.000832437
chr17	46979252	46979253	-	11.0539	4.65817	9.50051	0	0	0	NA	unannotated	GCACA	0.0173638	NA
chr16	29808066	29808067	+	1.80882	1.81151	3.95855	0.383951	0.353593	0.204727	MAZ	intron	GCAGC	0.0225931	NA
chr2	197499880	197499881	-	2.84721	3.10545	7.12539	0.358354	1.06078	0.614181	HSPD1	5utr	GGAGG	0.0423594	NA
chr9	92293715	92293716	-	6.53183	11.2572	9.50051	1.79177	1.41437	2.45673	IARS	5utr	TCAGC	0.0304634	NA
chr3	184174889	184174890	+	5.49738	4.78075	4.66906	0.693589	0.879671	1.05288	AP2M1	5utr	GCAGG	2.8046e-10	0.000459025
chr10	98446914	98446915	-	4.18707	5.30514	4.3544	1.64246	0.353593	0.98269	HPS1	5utr	GCAGG	0.00156739	0.187861
chr19	58347641	58347642	-	9.04408	17.0799	9.50051	0.895885	0.707186	0.409454	A1BG	intron	CCAGG	0.0168748	NA
chr1	36149485	36149486	-	18.8418	20.4442	27.1443	4.1808	3.41807	4.91345	TRAPPC3	5utr	TCAGT	8.79684e-10	0.000169819
chr20	38435327	38435328	-	2.11028	2.02717	3.48352	0	0.53039	0.307091	SNHG17	ncRNA	TCAGT	0.00407117	NA
chr3	50205272	50205273	+	4.01959	10.0927	12.6674	0	1.06078	0.614181	SLC38A3	5utr	GCAGC	0.0268794	NA
chr22	24555989	24555990	+	2.26102	3.64293	2.4543	0.383951	0.136875	0.711157	SNRPD3	5utr	TTAGG	6.95304e-05	0.304986
chr10	119892729	119892730	+	6.02938	8.0224	3.16684	0.447943	0.353593	2.45673	SEC23IP	5utr	TCAGT	0.0383291	NA
chr9	137302270	137302271	-	39.6934	21.544	50.6694	8.06297	1.59117	2.45673	NA	unannotated	CTAGT	1.97737e-07	0.0840239
chr16	2883245	2883246	+	5.77816	10.0927	4.75026	0.179177	3.18234	0.17548	FLYWCH2	5utr	GCATG	0.000440757	NA
chr1	50968806	50968807	+	1.25612	0.955522	2.26203	0.248857	0.471457	0.17548	CDKN2C	5utr	GGAGA	0.0441572	0.58728
chr17	4939942	4939943	-	6.53183	9.2387	4.85582	0.689143	0.734386	0.850405	SLC25A11	5utr	GCACG	2.12444e-07	0.0578878
chr18	35041420	35041421	+	10.049	9.70452	2.71443	1.11986	0.424312	0.307091	MAPRE2	5utr	GCAGT	0.0143225	NA
chr11	77821156	77821157	+	12.0588	11.2572	7.12539	2.0904	1.36386	1.22836	AAMDC	5utr	GCAGA	0.00302447	0.104232
chr17	42020071	42020072	+	26.1273	24.8436	25.3347	1.79177	2.12156	1.22836	NKIRAS2	5utr	GCAGG	0.000187053	NA
chr2	26034099	26034100	+	5.69442	5.43453	8.97271	0.447943	3.18234	0.409454	RAB10	5utr	GCACG	0.00113487	NA
chr19	44891245	44891246	+	7.03428	13.1981	4.75026	0.537531	1.59117	0.614181	TOMM40	5utr	GCAGC	0.00643192	0.679736
chr1	161132586	161132587	-	1.78648	1.03515	0.750041	0	0	0.409454	DEDD	5utr	GGATG	0.0488662	NA
chr11	118997986	118997987	-	16.0784	10.4809	3.95855	0.597257	2.65195	0.921272	LOC107984396	ncRNA	TTAAG	0.006316	NA
chr3	184174863	184174864	+	14.4705	12.4218	8.70881	1.41849	1.85636	2.18376	AP2M1	5utr	TGAAA	6.59478e-08	0.000985475
chr20	62302986	62302987	+	10.049	9.42724	4.75026	0.814441	2.00369	1.02364	ADRM1	5utr	GCAGG	6.16298e-07	0.0015113
chr7	64500664	64500665	+	8.54163	14.7509	14.2508	1.34383	1.06078	4.91345	NA	unannotated	TGATT	0.00585662	NA
chr10	75235956	75235957	-	12.2597	6.21089	8.97271	2.68766	0.825051	1.07482	COMTD1	5utr	TCACT	4.39961e-05	0.00328944
chr4	121696974	121696975	-	2.55089	3.70265	2.1772	0.235759	0.412525	0.505796	ANXA5	5utr	CTAGG	0.00105999	0.138964
chr10	101818433	101818434	-	12.5612	8.41058	5.14611	1.34383	0.795584	2.45673	MGEA5	5utr	ACAGG	0.0221203	NA
chr18	12948010	12948011	+	8.54163	11.6454	12.6674	0.895885	1.06078	2.45673	SEH1L	5utr	GCAGC	0.00705889	NA
chr3	10141779	10141780	+	12.0588	13.1981	28.5015	3.58354	3.18234	0.818909	VHL	5utr	GCAGC	0.00021695	0.148601
chr7	97117699	97117700	+	8.03918	6.46968	15.8342	0.298628	2.12156	1.22836	SDHAF3	5utr	GCAGT	0.00517566	NA
chr16	30076002	30076003	+	33.5636	17.0202	29.5572	3.17006	2.25416	7.5749	PPP4C	5utr	GTAGG	1.1549e-09	3.82722e-05
chr14	96039361	96039362	+	9.04408	14.7509	14.2508	0	0.53039	1.22836	C14orf132	5utr	CCAGA	0.0133233	NA
chr2	119366965	119366966	+	18.0882	4.43635	19.001	2.38903	0.353593	0	DBI	5utr	AAAGG	0.0016009	NA
chr17	50397499	50397500	-	7.66234	4.53873	5.83886	1.27984	1.45159	1.22836	LRRC59	5utr	GCACC	2.96071e-06	0.000819563
chr5	133052033	133052034	+	2.59598	2.75255	6.86148	0.537531	0.53039	0.350961	HSPA4	5utr	CTACC	0.00195556	NA
chr17	50752355	50752356	+	0.753673	1.23205	0.890673	0.206743	0.0815984	0.258603	LUC7L3	3utr	GGACT	0.0130158	NA
chr16	66552598	66552599	+	2.79936	2.63963	4.01945	0.895885	0.662987	0.446677	CKLF-CMTM1	5utr	AGAAG	4.25916e-05	NA
chr21	39387764	39387765	+	6.02938	14.7509	5.54197	2.68766	2.12156	1.22836	NA	unannotated	GCATG	0.0258608	NA
chrX	15854812	15854813	-	13.5661	29.5017	12.6674	1.34383	1.59117	1.22836	AP1S2	5utr	CTATG	0.00373575	NA
chr14	99481416	99481417	+	15.3247	26.3963	30.8767	7.16708	1.5154	3.68509	CCNK	5utr	CCATA	3.17294e-06	0.00744478
chr1	40040753	40040754	+	12.5612	4.65817	3.95855	0.149314	0.883983	1.71971	CAP1	5utr	GGAAG	0.00302781	0.516758
chr2	231786446	231786447	+	1.84231	0.998179	3.69464	0.179177	0.265195	0	COPS7B	5utr	GGACG	0.0337986	NA
chr14	22589223	22589224	-	15.5201	17.9975	12.509	5.55449	1.60632	2.06365	DAD1	5utr	GCACA	1.98279e-08	0.000109309
chr1	153963536	153963537	-	22.359	21.5828	14.2508	5.01696	4.50831	2.01005	SLC39A1	5utr	CTAGG	9.67719e-09	0.000127598
chr10	58269161	58269162	+	4.52204	6.59907	3.69464	0.447943	0.424312	1.84254	CISD1	5utr	GTAGC	0.0211447	NA
chr14	99481411	99481412	+	9.04408	34.1599	28.5015	3.58354	0.795584	1.84254	CCNK	5utr	ACATT	0.000164575	NA
chr17	81222964	81222965	-	18.0882	5.9521	9.50051	0.895885	0	0	CEP131	5utr	CTAGC	0.0150659	NA
chr18	23453286	23453287	+	5.02449	11.6454	4.75026	1.79177	2.12156	1.22836	RIOK3	5utr	CCAGT	0.0450876	NA
chr22	31399603	31399604	+	30.775	25.4408	9.263	3.49395	4.64091	2.82523	DRG1	5utr	GCAGT	2.77861e-21	2.37608e-06
chr1	154983362	154983363	+	9.47475	7.83419	5.48107	1.16465	1.54295	0.737018	FLAD1	5utr	ACAAG	0.000276023	0.443807
chr2	241102286	241102287	-	3.76837	6.98725	5.54197	0.671914	0.53039	0	MTERF4	5utr	CCATC	0.0207769	NA
chr11	71448348	71448349	-	1.25612	1.22924	2.37513	0.298628	0.217596	0.383863	DHCR7	5utr	GCAGC	0.0351377	0.430804
chr12	2004437	2004438	-	11.0539	10.0927	0.950051	0.149314	0.795584	0.307091	DCP1B	5utr	GGAGG	0.0227859	NA
chr11	72103296	72103297	-	15.5759	6.59907	8.181	1.07506	1.14918	1.98428	LAMTOR1	5utr	TCATG	0.00017182	0.000887837
chr4	154550420	154550421	-	19.0931	24.8436	23.7513	3.58354	2.12156	0.614181	PLRG1	5utr	TCACA	0.00100685	NA
chr14	96502397	96502398	+	4.82351	5.17574	4.75026	1.19451	0.353593	0	PAPOLA	5utr	GTAGC	0.0105091	NA
chr11	61333069	61333070	-	2.12145	1.525	1.02156	0.45836	0.225014	0.398388	DDB1	5utr	GCAGT	0.000584981	0.0311208
chr7	102572579	102572580	-	31.3528	37.1359	29.2933	5.97257	7.63761	6.756	POLR2J3	5utr	TTAGG	0.000258591	0.0861626
chr8	100150637	100150638	+	9.37904	21.7381	8.70881	0.447943	0.424312	1.84254	POLR2K	5utr	GGAAG	0.000421875	NA
chr17	752170	752171	-	7.3214	9.07746	8.57685	1.37829	1.25365	1.07482	GEMIN4	5utr	TTAGC	4.36943e-08	0.00517584
chr17	44708664	44708665	+	8.37414	22.1263	12.6674	0.298628	6.36468	1.84254	DBF4B	5utr	TTAAA	0.00139426	0.085708
chr1	11681107	11681108	-	1.0049	0.708852	0.760041	0.127984	0.132597	0.144513	MAD2L2	5utr	CGATC	0.0428542	NA
chr22	38426712	38426713	-	25.6249	18.8915	15.8342	1.79177	5.3039	4.29927	KCNJ4	3utr	GGACA	0.0169882	NA
chr17	15999823	15999824	+	11.3051	7.76361	3.61924	1.43342	0.636468	0.614181	TTC19	5utr	GCAGT	0.000108402	0.274439
chr16	53627	53628	-	12.6617	12.6806	11.0839	1.34383	0.909239	1.05288	POLR3K	5utr	GCAGT	5.16192e-07	0.0908963
chr2	206159437	206159438	-	5.69442	11.6454	2.48823	0	0.53039	0.409454	NDUFS1	5utr	TTAGC	0.00214859	NA
chr15	88467707	88467708	+	4.56772	5.13593	4.43357	1.0452	0.891055	0.760415	MRPS11	5utr	TCAAT	4.20724e-07	0.0081822
chr1	244653103	244653104	+	2.76347	7.76361	3.16684	0	1.06078	0	DESI2	5utr	CCAAC	0.0340801	NA
chr2	3377817	3377818	-	5.69442	3.45834	4.55233	0.191975	0.883983	0.163782	TSSC1	5utr	CCAGT	0.000282172	0.315511
chr22	22321639	22321640	+	19.0931	15.139	4.22245	1.49314	2.65195	1.96538	BMS1P20	ncRNA	GAACA	0.00638863	NA
chr10	100267637	100267638	-	7.03428	3.68772	7.9171	0.895885	0.176797	0.701922	CWF19L1	5utr	GCATT	0.0219471	NA
chr12	57550043	57550044	+	12.0588	3.10545	9.50051	0.895885	0	0	NA	unannotated	GCAGA	0.0475504	NA
chr15	65530524	65530525	+	0.957045	1.12141	0.333351	0.119451	0.132597	0.0944895	HACD3	5utr	TCAGG	0.0298636	NA
chr3	48681153	48681154	-	3.01469	1.90561	4.75026	0.597257	0.53039	0.614181	NCKIPSD	intron	GGACG	0.0330495	NA
chr1	145918716	145918717	-	7.53673	17.4681	7.38929	2.68766	1.59117	1.63782	PEX11B	5utr	GCAGG	0.00127235	NA
chr7	127652164	127652165	+	16.7178	26.6551	24.4299	4.83778	5.3039	3.96856	SND1	5utr	GTAGA	2.46033e-13	0.00209625
chr1	171781717	171781718	+	4.01959	1.78563	1.97927	0.244332	0	0.670016	METTL13	5utr	TCACG	0.00996086	NA
chr2	85612065	85612066	-	12.0588	16.6918	8.70881	1.79177	1.59117	1.84254	NA	unannotated	GCAAG	0.0017104	NA
chr1	167936695	167936696	+	8.03918	2.13499	4.3544	0.447943	1.06078	1.22836	DCAF6	5utr	TTAGT	0.0250457	NA
chr2	104856379	104856380	+	30.1469	12.81	34.8352	2.30371	9.01662	3.99218	POU3F3	cds	GGACC	0.0125816	0.016939
chr14	39175248	39175249	+	4.75042	4.70993	4.75026	0.223971	0.353593	0.409454	PNN	5utr	GTAAA	1.4918e-05	NA
chr17	63600894	63600895	+	87.4261	46.1935	41.5648	5.37531	2.12156	4.29927	TACO1	5utr	CCAGT	3.11433e-15	0.00742619
chr3	113747036	113747037	+	12.0588	11.6454	3.16684	0	1.06078	0	ATP6V1A	5utr	GCAGC	0.0289463	NA
chr19	44955392	44955393	+	5.02449	5.9521	1.58342	0.447943	1.06078	0.818909	CLPTM1	5utr	GGAAG	0.039634	NA
chr11	67483126	67483127	+	0.968356	0.937493	2.32235	0.170645	0.30308	0.341212	AIP	5utr	GGAAG	4.51625e-05	NA
chr3	48847873	48847874	-	14.0686	6.98725	9.50051	1.79177	0	3.68509	NA	unannotated	TCACA	0.0430643	NA
chr22	39502361	39502362	+	12.7287	8.53997	3.95855	1.07506	0.795584	0.460636	MIEF1	5utr	CCATG	1.86003e-05	0.21974
chr15	43493154	43493155	-	8.54163	5.82271	6.33368	0	1.06078	0.614181	TP53BP1	5utr	GGAGT	0.0306036	NA
chr7	102363882	102363883	+	11.0539	17.8563	5.27806	0.895885	0	0	LOC100289561	5utr	GCACT	0.00470979	NA
chr11	6481311	6481312	-	3.01469	3.17014	1.42508	0.366499	0.265195	0.323253	ARFIP2	5utr	CTAGG	0.00402098	0.438718
chr19	4182546	4182547	-	5.88583	5.76726	11.8756	1.07506	0.53039	0.98269	SIRT6	5utr	GCAGT	0.000209599	NA
chr16	69330581	69330582	-	3.51714	5.17574	7.9171	1.79177	0.45462	0.368509	PDF	5utr	TTAAG	0.0199941	NA
chr19	55655008	55655009	+	3.34966	4.91696	1.96562	0.709243	0.574589	0.575795	U2AF2	5utr	GGAAG	1.68205e-06	0.00605289
chr19	12737502	12737503	+	4.47636	7.43089	5.06694	1.47181	1.22398	1.22836	ASNA1	5utr	CCAAA	0.00038726	0.0379716
chr20	36050959	36050960	-	19.428	36.6184	28.5015	1.19451	0	0.921272	NORAD	ncRNA	TCAGT	9.56148e-14	NA
chr17	78979922	78979923	-	2.67973	12.81	11.0839	2.68766	1.06078	0	LGALS3BP	5utr	CCATA	0.000905939	NA
chr15	101489706	101489707	-	2.51224	4.39938	5.54197	0.895885	1.36386	0.491345	PCSK6	5utr	GCACT	0.0152573	0.165897
chr2	27357055	27357056	+	6.02938	5.04635	7.9171	0.597257	0.265195	0.614181	NA	unannotated	CCAAC	0.0205629	NA
chr6_GL000254v2_alt	2962596	2962597	+	11.0539	6.46968	22.1679	0.895885	0	1.84254	PRRC2A	5utr	TTAGT	0.00224407	NA
chr22	23894382	23894383	+	52.5488	52.7926	57.6121	12.9617	15.3017	10.4746	MIF	5utr	ACAGT	1.11049e-131	7.3362e-70
chr4	82373978	82373979	-	4.82351	3.97885	4.55233	1.5678	0.954701	0.661426	HNRNPD	5utr	TTAGG	0.0156091	0.0334898
chr20	63472654	63472655	-	24.1175	16.3036	15.0425	0.895885	0	0	KCNQ2	5utr	CCAGG	0.000434653	NA
chr11	62856160	62856161	+	2.13946	1.90943	0.622058	0.343105	0.140397	0.335008	SLC3A2	5utr	TCACT	2.53427e-05	0.0642196
chr10	102714635	102714636	+	14.0686	6.21089	17.4176	6.2712	1.06078	0.818909	SFXN2	5utr	CCAGT	0.00682279	0.297772
chr1	37808207	37808208	-	17.0833	15.5272	8.70881	0.895885	1.59117	4.91345	NA	unannotated	TCACT	0.0115008	NA
chr19	12734741	12734742	-	31.1518	17.8563	20.5844	2.0904	2.47515	2.45673	NA	unannotated	GCATT	0.000309116	0.0839108
chr8	79767769	79767770	-	12.3543	23.4202	23.0475	2.46368	1.6501	0.921272	HEY1	5utr	GGATC	3.37876e-18	0.032231
chr19	56121294	56121295	-	16.0784	34.9363	22.1679	0.895885	1.59117	2.45673	ZNF787	5utr	TCACT	0.000967155	NA
chr1	206203564	206203565	+	3.51714	2.32908	1.58342	0	0.212156	0	NA	unannotated	GTAGA	0.046312	NA
chr2	131492766	131492767	-	5.02449	8.92816	9.50051	1.34383	1.06078	0.921272	NA	unannotated	CTAGT	0.0140353	NA
chr13	33818148	33818149	+	3.26592	3.28461	3.95855	1.0452	0.848623	0.307091	RFC3	5utr	TCAAG	0.00321356	0.129832
chrX	71254688	71254689	-	12.0588	12.4218	2.63903	0	0	0	ZMYM3	5utr	GTAAT	0.0357136	NA
chr1	225924249	225924250	-	0.942091	1.14298	2.40445	0.199086	0.212156	0.390843	PYCR2	5utr	CCATC	0.000494718	0.235054
chr6	43576054	43576055	-	6.02938	13.9745	7.9171	0	1.59117	0	XPO5	5utr	GCAGT	0.0349589	NA
chr8_KI270816v1_alt	78377	78378	-	4.52204	10.0927	5.27806	0.447943	2.65195	0.98269	EEF1D	intron	GGACT	0.0324578	NA
chr7	92134473	92134474	-	13.4656	15.5272	5.27806	1.0452	1.59117	2.45673	CYP51A1	5utr	GTAGG	0.000119085	0.0859804
chr17	14069506	14069507	+	18.0882	21.7381	11.8756	4.47943	3.18234	3.68509	COX10	5utr	CTACT	0.0179066	NA
chr16	2969347	2969348	+	11.5563	4.0112	7.38929	0.895885	0.353593	0	PAQR4	5utr	GCAGA	0.00149962	NA
chr2	27378210	27378211	-	6.53183	8.53997	3.95855	1.27984	1.45857	1.7743	ZNF513	cds	GGACA	NA	0.0159167
chr1	225999342	225999343	-	11.8578	14.5956	9.89637	1.34383	0.795584	0.491345	SDE2	5utr	TCAGA	2.2192e-06	NA
chr16	721533	721534	+	5.52694	2.48436	6.01699	0.447943	0.53039	0.614181	NA	unannotated	GTAGT	0.0121048	NA
chr6	116279929	116279930	-	31.1518	38.624	63.3368	1.34383	0.636468	1.22836	TSPYL1	5utr	TTAGT	4.66444e-09	0.344795
chr22	38057422	38057423	+	2.23311	2.67413	3.0085	0.398171	0.235729	0.136485	PICK1	5utr	CCAGG	0.000239523	NA
chr19	38374783	38374784	+	7.33575	8.67252	3.59868	1.50381	1.83226	1.41897	PSMD8	cds	TCACG	1.25692e-18	2.72031e-10
chr12	50764100	50764101	+	3.01469	4.91696	2.77098	0.447943	0	1.22836	ATF1	5utr	CCAGT	0.00329545	NA
chr9	128191568	128191569	-	7.03428	8.15179	9.50051	0.895885	1.06078	0	CIZ1	5utr	TTACG	0.012899	NA
chr6_GL000250v2_alt	3160361	3160362	+	56.2743	37.2653	14.2508	2.68766	5.83429	0.614181	HSPA1B	5utr	GGAAA	7.51891e-06	0.198605
chr1	92298986	92298987	-	21.1028	25.6199	15.8342	4.47943	1.06078	0.614181	GLMN	5utr	CCAGA	0.000917743	NA
chr12	56224343	56224344	+	16.5808	28.7254	28.5015	2.23971	1.06078	2.45673	NABP2	5utr	GCACT	3.01421e-05	0.312465
chr1	31065716	31065717	-	10.7189	9.47161	11.8756	0	3.18234	3.68509	PUM1	5utr	CCAGT	0.000138754	NA
chr17	82051896	82051897	+	63.3085	69.0962	20.9803	7.39105	6.57683	5.83472	GPS1	5utr	GGAAG	2.67159e-09	2.93144e-05
chr19	32581189	32581190	+	40.7988	55.2769	36.2207	4.47943	4.11052	3.5486	PDCD5	5utr	GCAGT	1.80042e-19	7.03224e-06
chr10	72354990	72354991	-	24.1175	10.8691	30.085	3.58354	2.12156	2.45673	DNAJB12	cds	TCACT	0.0214971	NA
chr14	77458095	77458096	+	7.56629	6.04212	4.38485	1.37829	1.41437	1.29856	AHSA1	5utr	GTAGT	3.01065e-10	5.71842e-06
chr20	57391397	57391398	+	11.0539	16.6918	20.5844	1.79177	2.12156	1.22836	RBM38	5utr	GCAGA	0.00059453	NA
chr16	75647813	75647814	+	2.00979	0.913366	0.79171	0	0.0883983	0.17548	TERF2IP	5utr	TCAGT	0.0449022	NA
chr22	22298149	22298150	+	2.17728	4.46408	2.37513	0	0.265195	0.27297	BMS1P20	ncRNA	GGAGA	0.0253292	NA
chr22	42070789	42070790	-	8.70911	9.83391	16.6259	4.47943	0.964345	2.94807	NAGA	5utr	TCAGA	2.95407e-06	0.00177166
chr9	125200584	125200585	+	8.94359	4.75521	8.4826	1.5358	1.17864	1.3512	RABEPK	5utr	GCAGT	1.23943e-07	0.00195869
chr14	49598943	49598944	+	11.5563	8.15179	4.11689	1.79177	1.27294	0.614181	LRR1	5utr	GGACC	0.0268502	NA
chr19	39445660	39445661	+	1.08864	0.582271	1.46162	0.170645	0.117864	0.245673	SUPT5H	5utr	GCAGT	0.0163394	NA
chr22	22298128	22298129	+	6.23036	32.6072	20.5844	0.447943	0	0	BMS1P20	ncRNA	GCACA	0.000915095	NA
chr1	151166143	151166144	+	3.15825	3.17938	4.88221	0.970542	0.623988	0.307091	SCNM1	5utr	TCACA	2.44866e-05	0.0572211
chr12	56316038	56316039	-	2.67973	1.78563	1.58342	0.447943	0.0883983	0.223339	CNPY2	5utr	GCAGC	0.0364624	NA
chr19	10928638	10928639	-	2.41175	1.22	1.80962	0.179177	0.265195	0	YIPF2	5utr	GTAGG	0.0292762	NA
chr1	12019469	12019470	+	4.68952	7.37543	3.95855	1.79177	0	0	MIIP	5utr	CCAAT	0.0139498	NA
chr16	1771536	1771537	-	2.08157	1.58801	1.46162	0.162888	0.0815984	0.350961	NME3	5utr	CCATC	0.0040519	NA
chr17	31859243	31859244	-	7.03428	6.46968	3.16684	0.298628	1.59117	1.47404	COPRS	5utr	TCACG	0.00802304	0.0804316
chr1	154272640	154272641	+	6.47601	5.61097	3.5799	1.18257	0.785762	0.921272	HAX1	5utr	TCAAT	3.15896e-09	0.000562347
chr20	44210770	44210771	-	49.7424	51.2398	53.8363	6.2712	4.24312	0.614181	OSER1	5utr	TCAGT	6.32771e-08	NA
chr6	33418179	33418180	-	4.82351	5.5898	4.3544	0.447943	0.53039	1.22836	CUTA	cds	ATAGG	0.00494154	NA
chr1	109426436	109426437	-	9.54653	9.18694	11.8147	1.69223	1.63537	2.74019	PSMA5	5utr	TTAGT	4.06847e-12	1.75128e-06
chr13	45341243	45341244	-	2.26102	1.24218	1.9001	0.597257	0.53039	0	TPT1	5utr	GCAGC	0.0335211	NA
chr22	17638763	17638764	+	2.00979	2.39378	1.58342	0.358354	0.795584	0	BCL2L13	cds	CCAAC	0.0487039	NA
chr2	69013356	69013357	+	6.02938	7.76361	6.33368	1.19451	0	3.68509	ANTXR1	5utr	ACAAT	0.0442083	NA
chr4	2240869	2240870	-	4.52204	1.55272	3.16684	0.895885	0.707186	0.545939	HAUS3	cds	AGACT	0.0438282	NA
chr1	28518235	28518236	+	3.18218	10.0927	10.0283	0.597257	0.53039	0.614181	RCC1	5utr	GCAGA	0.00147635	NA
chr1	154183202	154183203	-	12.6868	17.3387	19.7927	2.20526	3.06447	3.68509	TPM3	5utr	GCAGG	8.79371e-07	0.00108764
chr5	181060069	181060070	+	9.04408	3.88181	8.4449	0	3.18234	1.22836	BTNL9	3utr	GGATT	0.0100504	NA
chr3	111979025	111979026	+	16.5808	13.9745	9.10466	0.298628	0.212156	0.921272	ABHD10	5utr	TCAGT	0.000354377	NA
chr6	31541969	31541970	-	1.12085	1.2534	0.823378	0.335957	0.15154	0.297185	DDX39B	5utr	CCATA	7.15805e-06	0.149925
chr21	43789527	43789528	+	7.03428	10.8691	17.4176	1.79177	1.06078	0	NA	unannotated	TCACG	0.0204434	NA
chr14	103715458	103715459	-	10.049	7.76361	5.80587	0.298628	0.15154	0.818909	XRCC3	5utr	GCAGG	0.00253151	NA
chr1	36464359	36464360	-	7.66234	4.65817	1.9001	0.671914	0.45462	0.307091	MRPS15	5utr	CCAGC	4.42835e-05	0.0679641
chr12	26937971	26937972	-	4.62253	2.32908	1.97927	0.537531	1.59117	0.102364	ASUN	5utr	TTAGG	0.00544387	NA
chr1	235161255	235161256	-	9.04408	19.409	17.4176	1.79177	4.24312	2.45673	RBM34	5utr	GCAGC	0.00505832	NA
chr5	72320230	72320231	-	2.26102	1.77454	2.26203	0.298628	0.30308	0	MRPS27	5utr	GTACG	0.0279348	NA
chr15	89912951	89912952	-	36.1763	31.0545	25.3347	3.80751	1.76797	13.512	ARPIN	5utr	CCATT	8.11485e-05	0.0156425
chr22	21002219	21002220	+	4.68952	13.9745	7.9171	0.895885	0	0.307091	THAP7-AS1	ncRNA	TTAGT	0.0012126	NA
chr16	1309679	1309680	+	3.68462	4.15908	8.13302	0.447943	0.742545	0.446677	UBE2I	5utr	GGAGG	4.11649e-08	0.00508535
chr17	7251986	7251987	-	8.03918	1.98403	6.33368	1.19451	0.53039	0.614181	NA	unannotated	ACAGG	0.0212632	NA
chr8	97775801	97775802	+	3.64275	8.36081	3.03489	1.13164	0.873583	0.850405	LAPTM4B	cds	GCAGC	1.94945e-06	0.00191747
chr1	228082707	228082708	+	12.5851	14.023	13.8909	2.59498	3.07626	2.82523	ARF1	5utr	TCAGA	3.05675e-29	2.38032e-14
chr17	17591691	17591692	-	47.7326	21.6411	61.7533	9.49638	9.33486	8.18909	PEMT	5utr	ATAGG	2.53699e-10	1.35839e-05
chr19	58128110	58128111	-	4.68952	6.21089	11.0839	0.447943	2.12156	0.818909	ZNF329	cds	TCAGG	0.0293027	NA
chr7	75410351	75410352	+	21.4378	59.0035	53.8363	0.895885	3.18234	3.07091	NSUN5P1	ncRNA	GTAAA	6.5478e-06	0.0802042
chr1	6393398	6393399	-	11.0539	5.54544	5.38363	0.447943	0.707186	0.818909	ACOT7	cds	TTATG	0.000423962	NA
chr9	20658342	20658343	+	18.0882	26.3963	7.9171	5.37531	2.12156	3.07091	FOCAD	5utr	TCAAG	0.0450188	NA
chr6	170584599	170584600	-	0.274063	0.55898	0.503815	0.134383	0.0815984	0.0511818	PDCD2	5utr	CCACG	0.0313135	NA
chr1	201955505	201955506	+	94.4604	62.1089	63.8646	20.6054	12.7294	9.08989	TIMM17A	5utr	TCACT	8.30657e-07	0.00607718
chr3	51941940	51941941	-	16.0784	14.7509	15.8342	1.19451	1.41437	0	RRP9	5utr	CCAGG	0.00518382	NA
chr1	203305518	203305519	+	42.2057	52.7926	3.80021	0.447943	1.06078	0	NA	unannotated	GCAGA	6.65905e-05	NA
chr3	50088918	50088919	+	13.0637	9.70452	12.6674	0.895885	0	2.45673	RBM5	5utr	GTACT	0.0114431	NA
chr12	120534376	120534377	+	1.56317	2.32908	1.9001	0.511934	0.223322	0.655127	RNF10	5utr	CCATT	0.00561206	0.0477225
chr1	54200029	54200030	-	5.02449	18.6327	11.0839	0.447943	0	0.614181	CYB5RL	5utr	CCAGA	0.0165203	NA
chr6	39115185	39115186	-	10.049	13.1981	7.9171	0.895885	1.06078	1.22836	SAYSD1	5utr	GCAGG	0.0495819	NA
chr17	82051907	82051908	+	7.25759	11.7748	4.82943	2.23971	1.28809	2.08822	GPS1	5utr	GCACG	1.02635e-07	0.000311259
chr1	219613104	219613105	-	5.52694	4.65817	12.6674	1.34383	0	0	NA	unannotated	GCAGT	0.0192572	NA
chr17	7857565	7857566	-	11.1974	7.67735	9.72672	1.27984	1.48509	1.53545	NAA38	5utr	GGATC	2.15067e-06	0.0983257
chr5	172959443	172959444	+	9.33119	10.6103	18.6492	4.77805	1.52487	1.63782	RPL26L1	5utr	TCAGG	4.6505e-08	0.00419023
chr1	53196799	53196800	+	7.03428	10.0927	7.12539	0	1.06078	0	CPT2	5utr	ACAGG	0.0475414	NA
chr12	69585458	69585459	+	27.4337	31.0545	28.6775	3.58354	2.98947	5.43989	CCT2	5utr	TCAGT	1.77488e-26	5.83731e-07
chr11	66347628	66347629	-	9.37904	21.7381	38.0021	0.746571	0.424312	0.526441	B4GAT1	5utr	GCAGG	1.83491e-05	NA
chr2	161160427	161160428	+	16.0784	12.0336	22.1679	0.895885	0.53039	0	TANK	5utr	TCACT	0.000695398	NA
chr1	231336337	231336338	-	4.01959	3.0084	7.9171	1.19451	1.9094	0.17548	EXOC8	cds	AGACT	0.0402864	NA
chr15	80059675	80059676	+	18.0882	37.2653	11.8756	1.11986	3.18234	1.22836	ZFAND6	5utr	TTAAT	6.13044e-05	0.11205
chr18	74291982	74291983	-	7.53673	14.7509	11.0839	2.01574	1.76797	0.921272	CYB5A	5utr	CCAGT	0.000120719	0.0974311
chr9	128818473	128818474	+	3.01469	10.0927	8.70881	0.895885	1.06078	0.818909	NA	unannotated	TTAAA	0.0143946	NA
chr14	77458064	77458065	+	5.02449	7.11665	6.86148	1.19451	0.734386	1.36485	AHSA1	5utr	GCAAG	0.000392158	0.196804
chr22	37953687	37953688	+	5.62743	3.04075	4.43357	0.895885	0.176797	0.737018	POLR2F	5utr	GCAGG	0.000388495	0.161544
chr15	83011614	83011615	-	11.0539	9.31634	7.9171	2.23971	0.15154	1.84254	C15orf40	5utr	CCAGG	0.000684194	NA
chr8	30812800	30812801	-	2.00979	2.48436	4.75026	0.358354	0	0.27297	PPP2CB	5utr	ACAAG	0.0404575	NA
chr7	152676140	152676141	-	9.44604	6.29715	2.53347	1.34383	0.265195	0.614181	XRCC2	5utr	GCAGT	0.000487304	NA
chr13	37000781	37000782	+	16.0784	12.4218	2.53347	0.895885	0.53039	0.614181	EXOSC8	5utr	GCAGG	0.00695691	NA
chr21	44818059	44818060	-	16.9158	22.9027	16.5379	6.2712	3.18234	3.87904	SUMO3	5utr	ACAGT	1.2219e-20	1.75144e-06
chr5	141320783	141320784	-	19.0931	41.1471	30.085	0.895885	0	1.22836	TAF7	5utr	GCACT	2.15842e-05	NA
chr16	2502576	2502577	+	9.24506	16.0448	14.2508	2.23971	3.71273	3.43942	TBC1D24	3utr	GGACC	0.00333784	NA
chr19	15379814	15379815	-	12.0588	9.05755	3.16684	0.895885	0	2.45673	NA	unannotated	CCAGT	0.0181236	NA
chr7	158704802	158704803	-	30.1469	36.489	19.001	7.16708	3.18234	1.84254	NCAPG2	5utr	GGAGG	0.000114587	NA
chr13	49936339	49936340	-	9.04408	4.46408	14.2508	0.895885	1.06078	3.68509	SPRYD7	5utr	ACATA	0.0307668	NA
chr10	100286673	100286674	-	24.62	11.516	7.9171	3.1356	2.12156	2.86618	BLOC1S2	5utr	ACAGC	0.00161004	0.758621
chr5_KI270795v1_alt	10049	10050	+	11.0539	6.98725	9.50051	0	2.12156	1.22836	LOC728554	ncRNA	GCATG	0.0385981	NA
chr6	13814556	13814557	-	7.03428	27.1726	15.0425	0.895885	3.18234	1.63782	MCUR1	5utr	GCAGG	0.000387622	NA
chr17	63827095	63827096	-	17.0833	8.53997	3.69464	0.447943	1.59117	1.22836	FTSJ3	5utr	GCATA	0.0359317	NA
chr7	100436443	100436444	-	2.14378	3.79554	4.07165	0.895885	0.53039	0.701922	PPP1R35	5utr	CCAGG	0.00123813	0.128482
chr8	37554134	37554135	-	1.40686	3.10545	2.28716	0.5226	0.111661	0	NA	unannotated	GGATT	0.00406652	0.902504
chr8	54135229	54135230	+	9.54653	3.43817	19.001	1.34383	0.212156	0.245673	MRPL15	5utr	CCACG	0.00968658	NA
chr1	58631549	58631550	-	9.24506	4.43635	7.28373	1.59268	1.32597	0.98269	NA	unannotated	GCAGT	1.65512e-06	0.00878748
chr1	36087418	36087419	+	7.03428	13.1981	4.75026	0	0	0	TEKT2	intron	CCAGT	0.0467869	NA
chr21	43107547	43107548	-	0.591116	1.39745	2.37513	0.162888	0.0757699	0.153545	U2AF1	5utr	GCAGG	0.0211317	NA
chr13	30465929	30465930	-	7.72515	7.63422	9.61362	1.09497	1.52487	1.3161	HMGB1	5utr	TTACA	4.94273e-10	0.00445566
chr16	56730151	56730152	+	2.58402	4.87999	3.76062	1.19451	0.53039	0.921272	NUP93	5utr	CGAGA	0.00129655	0.0174879
chr17	82273437	82273438	-	1.26704	2.6114	1.0886	0.398171	0.109736	0.368509	CSNK1D	5utr	CCAGA	0.00295387	0.791528
chr20	31547384	31547385	+	3.01469	7.37543	6.33368	1.34383	1.06078	1.22836	HM13	intron	ACAAC	0.0152063	NA
chr17	76265352	76265353	+	4.01959	6.0168	5.54197	1.79177	1.19338	0.460636	UBALD2	5utr	ACATT	0.0120127	0.127734
chr22	21002114	21002115	-	6.28061	6.21089	8.4449	1.07506	1.06078	2.04727	THAP7	5utr	CGAGA	0.00628424	NA
chr8	23164026	23164027	-	10.049	12.0336	3.16684	0	0.53039	0	TNFRSF10D	5utr	GCAGT	0.0300708	NA
chr14	21477211	21477212	+	7.36925	10.0927	3.16684	2.23971	0.353593	2.45673	TOX4	5utr	GCAGT	0.00984362	NA
chr17	81684015	81684016	+	4.27081	3.23484	2.90294	0.895885	0.353593	0.818909	HGS	5utr	CCAGC	0.0355458	NA
chr7	44019174	44019175	-	16.0784	8.53997	14.2508	2.68766	1.06078	1.84254	POLR2J4	ncRNA	TTATT	0.00466522	NA
chr14	22982641	22982642	-	7.03428	6.59907	2.11123	0	0.53039	0	AJUBA	5utr	GTAGA	0.0411344	NA
chr6	144008255	144008256	-	2.17728	2.32908	1.58342	0	0.424312	0	PLAGL1	5utr	TCACT	0.0432781	NA
chr6	158644723	158644724	-	1.55759	1.72525	0.928211	0.447943	0.353593	0.0944895	DYNLT1	5utr	GGACG	0.0071795	0.0647287
chr2	27343493	27343494	-	0.803918	1.39745	0.619599	0.127984	0.182893	0.211787	GTF3C2	cds	TGACT	0.0279434	NA
chr7	816614	816615	+	12.0588	20.1854	7.9171	0.895885	1.06078	1.22836	SUN1	5utr	GCAGA	0.00727806	NA
chr9	113410447	113410448	-	15.0735	8.53997	10.5561	0.716708	0.53039	3.07091	POLE3	intron	GGAGG	0.021217	NA
chr7	149028474	149028475	-	0.451476	0.269753	0.760041	0.0683607	0.0760168	0.09279	PDIA4	5utr	CCAGA	0.00340325	0.164871
chr19	49929204	49929205	+	26.1273	29.8899	12.034	0.895885	1.06078	2.45673	ATF5	5utr	TCATT	2.02861e-05	NA
chr19	45423921	45423922	-	23.1126	36.489	25.3347	2.23971	5.83429	4.504	NA	unannotated	AGAGG	3.5657e-05	0.126461
chr9	109119949	109119950	-	8.03918	11.6454	6.33368	1.79177	0.53039	1.22836	NA	unannotated	CCATT	0.0445214	NA
chr1	225777848	225777849	+	3.34966	1.84386	1.34591	0.368894	0.385738	0.153545	SRP9	5utr	GGACT	0.00262945	0.246504
chr6	57090187	57090188	+	2.00979	6.59907	9.50051	0.895885	0.53039	0.409454	ZNF451	5utr	GGATT	0.019643	NA
chr6	30617857	30617858	+	1.63296	3.97885	1.80962	0.895885	0.53039	0	MRPS18B	5utr	GTACG	0.00920442	NA
chr12	113185720	113185721	+	2.41175	4.22686	1.68898	0.137829	0	0.223339	RITA1	5utr	GCAGT	0.00302695	NA
chr1	155135851	155135852	+	14.571	28.2078	9.32458	1.88136	1.59117	2.98317	SLC50A1	5utr	GTAGG	1.74612e-08	0.0199517
chr13	72781943	72781944	-	21.1028	23.2908	11.0839	1.79177	2.12156	1.22836	DIS3	5utr	TTACT	0.00133088	NA
chr2	24793424	24793425	+	2.00979	1.55272	3.69464	0.447943	0	1.22836	CENPO	5utr	GCAGG	0.040065	NA
chr1	155262265	155262266	-	8.03918	4.86719	5.75789	1.19451	0.601108	1.00089	SCAMP3	5utr	GCACA	5.80178e-12	0.00333839
chr8	60516935	60516936	+	11.0539	4.14059	6.33368	0.447943	2.12156	0.614181	RAB2A	5utr	GCAGA	0.0494498	NA
chr20	36605780	36605781	+	6.74717	10.3145	5.38363	1.67978	0.972381	0.877402	C20orf24	5utr	GTAGA	5.72266e-12	0.0139256
chr1	175000020	175000021	+	0.781587	0.992017	0.316684	0	0	0.213628	CACYBP	5utr	GGAGG	0.0230621	NA
chr7	44884061	44884062	-	8.37414	4.14059	6.33368	1.19451	0.909239	2.04727	PURB	3utr	AAACA	0.0406748	NA
chr14	105181311	105181312	-	58.284	49.6871	14.2508	8.06297	4.77351	9.8269	NUDT14	5utr	TCAGA	4.88188e-05	0.00689049
chr4	165379059	165379060	+	8.03918	7.9577	4.75026	1.0452	1.06078	1.22836	CPE	5utr	CCAGT	0.00170413	0.124386
chrX	53225198	53225199	-	7.41112	10.6573	3.39304	0.846114	0.636468	0.636929	KDM5C	5utr	CCAAG	2.05005e-07	0.0795015
chr12	108562605	108562606	+	11.0539	4.0112	22.1679	1.5678	0.618788	0.921272	ISCU	5utr	GCAGG	0.000327181	0.0484126
chr22	20917408	20917409	+	9.71401	34.9363	22.1679	0.298628	0.353593	1.22836	NA	unannotated	GCAGA	9.11339e-05	NA
chr1	206635535	206635536	+	19.0931	8.28119	7.9171	0	1.59117	0	DYRK3	5utr	CCACT	0.00215924	NA
chr16	67109942	67109943	+	5.52694	10.0927	6.33368	0	0	0	C16orf70	5utr	GCAGT	0.0357136	NA
chr15	76931756	76931757	+	3.51714	1.9409	2.03582	0.407221	0.60616	0.409454	RCN2	5utr	GTAGC	0.0109095	NA
chr7	151341811	151341812	+	11.3051	16.3036	17.4176	0.537531	0.265195	0.350961	NUB1	cds	GCACT	2.56589e-06	NA
chr16	684332	684333	-	7.53673	5.74507	2.37513	0.895885	0.176797	0.204727	JMJD8	cds	TGAGG	0.00915163	NA
chr6	10747793	10747794	+	0.669932	2.24282	4.3544	0.0689143	0.22731	0.136485	TMEM14B	5utr	GCAGC	0.00876019	NA
chr19	36115210	36115211	-	1.14845	2.84666	1.58342	0.298628	0	0	POLR2I	5utr	GCATG	0.0421989	NA
chr16_KI270855v1_alt	128187	128188	+	7.70421	15.9154	15.0425	2.0904	1.06078	0.614181	DNAJA3	5utr	GCAGA	0.000724259	0.464148
chr3	49094048	49094049	-	9.44604	4.0112	2.11123	0.447943	0.53039	0.460636	QRICH1	5utr	GTAAG	0.00106481	NA
chr5_KI270795v1_alt	10060	10061	+	16.0784	15.139	5.80587	0.298628	0	0.614181	LOC728554	ncRNA	GCAGC	0.00429044	NA
chr1	154183196	154183197	-	2.83198	5.43453	4.3544	0.403148	0.795584	0.789662	TPM3	5utr	GGAAG	0.00261791	0.0338499
chr1	155209237	155209238	+	38.9398	58.4859	32.82	12.5424	6.21314	8.96705	MTX1	cds	ACAGA	5.58641e-23	1.18794e-13
chr19	45553398	45553399	-	3.30181	1.69829	4.75026	1.0452	0.578607	0.614181	OPA3	3utr	CAACT	0.0485485	NA
chr1	22052691	22052692	+	5.52694	10.0927	6.33368	1.19451	0.53039	0.307091	CDC42	5utr	GCAGC	0.00284899	NA
chr9	87726077	87726078	+	14.0686	25.6199	12.6674	0.895885	1.06078	4.29927	CTSL	5utr	CCAGA	0.00202422	0.10733
chr1	156767538	156767539	+	16.19	35.2468	8.4449	1.43342	1.06078	3.27563	PRCC	5utr	CCATT	5.45422e-12	0.00576398
chr11	60842112	60842113	+	3.87603	3.39658	3.10594	1.15938	0.550034	0.646507	CCDC86	5utr	TTACC	1.92824e-07	0.00150118
chr18	670735	670736	-	2.72758	6.59907	4.75026	1.19451	0	1.84254	ENOSF1	3utr	GAACT	0.0456829	NA
chr2	190880820	190880821	+	79.3869	52.4044	31.6684	9.85474	1.41437	4.91345	GLS	5utr	TCAGT	1.18058e-07	0.0585723
chr21	7744977	7744978	+	4.01959	9.70452	4.22245	0.447943	0	2.45673	SMIM11B	5utr	GCAGG	0.0385168	NA
chr8	124372700	124372701	-	10.049	16.3036	3.16684	0.895885	2.12156	0.614181	NA	unannotated	CCACT	0.047166	NA
chr2	27357066	27357067	+	6.53183	4.81344	14.2508	3.1356	1.76797	0.737018	NA	unannotated	CCACG	0.0011724	0.0836489
chr1	145608018	145608019	+	9.04408	9.31634	14.2508	0	1.06078	2.45673	GPR89A	5utr	GCAGT	0.00073754	NA
chr6	34757509	34757510	+	4.27081	2.80165	2.21679	0.995428	0.509174	0.665363	SNRPC	5utr	TCACG	2.70746e-05	0.0165387
chr3	128726192	128726193	+	8.47882	8.39441	5.85865	1.62888	0.72133	0.884421	RAB7A	5utr	CCATA	5.47676e-12	0.0364686
chr14	69879415	69879416	+	35.4226	57.4507	82.3378	6.2712	4.24312	2.45673	SMOC1	5utr	TCAGG	2.67002e-10	0.0409765
chr4	163494689	163494690	+	13.6666	8.15179	4.75026	1.34383	0.353593	0.307091	TMA16	5utr	TCAGG	0.000148886	NA
chr8	125091869	125091870	+	5.8284	4.0112	3.95855	1.19451	0.353593	0.350961	NSMCE2	5utr	TCAGC	0.00432673	NA
chr16	72093933	72093934	+	1.63296	2.88363	1.97927	0.179177	0.795584	0.27297	DHX38	5utr	ACAAT	0.037637	NA
chr3	153162228	153162229	+	28.1371	15.786	39.5855	2.38903	5.3039	1.22836	RAP2B	5utr	GTAGA	0.000386635	0.106186
chr17	75667337	75667338	+	29.6445	34.1599	8.70881	6.2712	1.85636	3.68509	SAP30BP	5utr	TCATA	1.27272e-05	0.0850433
chr16	2251586	2251587	-	3.61763	4.0759	9.18383	1.34383	1.06078	1.7548	ECI1	5utr	TTATC	0.00167027	0.0147901
chr16	8797629	8797630	-	19.0931	10.8691	4.75026	0.447943	0	0.491345	TMEM186	5utr	GCAGC	0.0254975	NA
chr22	17774453	17774454	-	0.753673	2.32908	2.43603	0.298628	0.15154	0.545939	BID	5utr	GTAGT	0.0185503	NA
chr1	149927802	149927803	-	36.3438	39.2839	33.6037	4.6586	8.22104	7.37018	SF3B4	5utr	TCAGA	1.35331e-15	1.12737e-05
chr17	8162953	8162954	-	16.4133	11.0631	11.0839	0.447943	0.825051	0.526441	VAMP2	5utr	CCAGC	0.0234253	NA
chr20	4686458	4686459	+	6.28061	5.9521	15.8342	0	1.06078	0	PRNP	5utr	CCAGT	0.00453792	NA
chr19	5978092	5978093	-	3.92824	4.4918	0.750041	0.179177	0.424312	0.27297	RANBP3	5utr	TTAAG	0.00167363	0.395243
chr2	131492716	131492717	-	0.356576	0.665453	1.16673	0.223971	0.0964345	0.193952	NA	unannotated	GTATT	0.0198102	NA
chr17	5439177	5439178	-	6.02938	16.3036	15.8342	1.79177	2.12156	3.68509	NA	unannotated	GGAAG	0.0136597	0.185055
chr2	172102899	172102900	-	10.049	17.8563	12.6674	0.447943	1.06078	0.818909	NA	unannotated	GCAGA	0.0230517	NA
chr20	17570084	17570085	+	24.1175	8.79876	5.54197	0.895885	0.15154	0.153545	DSTN	5utr	GTAAG	0.00345604	NA
chr1	155934406	155934407	-	94.4604	38.4299	42.7523	1.79177	0	0.818909	KIAA0907	5utr	GGATA	8.13286e-07	NA
chr1	21440136	21440137	+	11.0539	10.8691	6.33368	0.597257	3.18234	0	NBPF3	5utr	GCACA	0.0281337	NA
chr2	233854534	233854535	-	16.0784	26.7845	15.8342	2.23971	1.06078	2.45673	HJURP	5utr	GCAGT	3.16741e-06	0.136355
chr5_KI270897v1_alt	449141	449142	+	9.04408	6.21089	6.33368	0	1.59117	1.22836	SERF1A	5utr	GCAGA	0.015761	NA
chr7	43758711	43758712	+	2.00979	2.42613	3.43074	0.447943	0.707186	0.558347	BLVRA	5utr	GCACG	0.0106642	NA
chr2	27583046	27583047	+	3.51714	10.0927	15.8342	0	0.53039	0	ZNF512	5utr	GGAGA	0.0160973	NA
chr15	78565539	78565540	+	6.02938	3.75241	3.16684	0.895885	1.06078	1.22836	CHRNA5	5utr	CCAGA	0.021214	0.241539
chr10	102432575	102432576	-	4.80118	4.29587	6.90947	1.05877	1.19338	1.22836	CUEDC2	5utr	GGATG	9.64564e-06	0.022376
chr6	43687790	43687791	-	6.69932	12.4218	5.06694	1.0452	1.45857	1.71971	MRPS18A	5utr	GTAGG	0.00380848	0.0590244
chr2	23385178	23385179	+	8.03918	13.1981	7.9171	0	0	0	NA	unannotated	GCAGA	0.0305387	NA
chr6_GL000256v2_alt	4866831	4866832	-	1.60784	2.22557	1.13101	0.244332	0.53039	0.245673	CUTA	cds	CTAAT	0.0155726	NA
chr1	16686250	16686251	-	34.1665	21.7381	22.1679	0.895885	3.18234	0.409454	NA	unannotated	GCATT	0.000173958	0.289737
chr17	81871371	81871372	-	26.4623	26.3963	11.4006	9.85474	2.47515	2.04727	ARHGDIA	5utr	GCAGG	5.45974e-05	0.0339113
chr5	149551390	149551391	-	6.36435	6.46968	3.95855	0.639918	0.482172	0.438701	CSNK1A1	5utr	GCATT	9.39239e-06	0.202694
chr18	80046512	80046513	+	24.1175	6.21089	15.8342	2.0904	1.59117	1.22836	RBFA	3utr	GAACT	0.0127904	NA
chr17	7484794	7484795	+	1.10539	0.776361	0.826132	0.0746571	0.196441	0.346461	POLR2A	cds	ACAGC	0.0232082	0.873985
chr20	46089961	46089962	-	5.02449	12.4218	17.4176	0	0	1.22836	NA	unannotated	CCACT	0.00922428	NA
chr12	64222295	64222296	-	7.53673	13.1981	9.50051	0	1.06078	0	C12orf66	5utr	TCAGA	0.0112414	NA
chr20	31952017	31952018	-	3.90793	2.7949	3.0085	0.223971	0.176797	0.153545	PDRG1	5utr	GGAGT	2.145e-05	NA
chr16_KI270855v1_alt	178715	178716	+	4.01959	6.98725	7.12539	0.447943	0.707186	1.84254	HMOX2	5utr	CCAGT	0.0119029	NA
chr19	6593763	6593764	-	6.53183	3.72653	3.69464	0	2.12156	0	LOC107985339	ncRNA	TTACT	0.0267929	NA
chr16	985406	985407	+	29.142	12.0336	30.085	6.2712	1.06078	0	SOX8	3utr	GGACT	0.042882	NA
chr7	101308295	101308296	+	13.0637	8.53997	12.6674	0.895885	0	0	NA	unannotated	GCACT	0.0257484	NA
chr1	28518254	28518255	+	17.7532	22.5145	12.6674	2.53834	2.33371	1.71971	RCC1	5utr	GCAGT	2.87826e-20	0.010886
chr20	63499085	63499086	-	2.81371	4.0759	0.79171	0.671914	0.265195	0.491345	EEF1A2	5utr	CCAGT	0.0185111	NA
chr14	77458036	77458037	+	8.54163	24.8436	33.2518	2.68766	2.47515	4.91345	AHSA1	5utr	TTAAG	0.00143776	0.236111
chr17	19378497	19378498	+	11.5563	23.2908	11.8756	0.895885	1.06078	2.45673	MAPK7	5utr	ACAGG	0.000336219	NA
chr12	121888835	121888836	+	1.30264	0.970452	1.68558	0.375694	0.277823	0.223339	PSMD9	5utr	GGAGT	0.00333749	0.180954
chr15	101295245	101295246	-	13.6379	19.5643	10.0283	3.1356	1.27294	2.04727	SNRPA1	5utr	GCACG	2.12556e-07	0.00660096
chr1	183635753	183635754	-	2.07679	3.10545	3.06128	0.597257	0.771476	0.17548	ARPC5	5utr	GGAAG	0.000309116	0.42522
chr16	31108388	31108389	+	15.0735	19.409	13.4591	0.447943	4.24312	0.818909	BCKDK	5utr	TCACG	0.00452347	NA
chr7	92134476	92134477	-	2.21077	5.43453	3.95855	0.298628	0.707186	0.614181	CYP51A1	5utr	TTAGT	0.0290643	NA
chr17	81703391	81703392	+	0.653183	0.656921	1.05561	0.167978	0.0922417	0.255909	MRPL12	5utr	GCAGC	0.0493766	NA
chrX	51496591	51496592	-	6.02938	14.7509	4.75026	0.895885	0.353593	0.818909	NUDT11	5utr	GCAGA	0.00578442	NA
chr6	31158183	31158184	-	27.6347	11.4901	10.2922	4.47943	2.12156	1.22836	CCHCR1	5utr	GTAGG	0.000303585	NA
chr2	200963659	200963660	-	4.52204	4.91696	9.50051	0	1.06078	2.45673	ORC2	5utr	CCATC	0.0264023	NA
chr22	36481606	36481607	-	0.721465	0.559702	0.51078	0.116855	0.198896	0.0511818	TXN2	5utr	GCAGG	0.0241222	NA
chr6	7313178	7313179	-	13.2183	20.6706	7.49485	2.87963	2.2731	1.94491	SSR1	5utr	TTACC	0.0077338	0.277909
chr19	9835334	9835335	+	26.4623	38.0417	18.2973	3.38446	2.16085	2.27247	PIN1	5utr	GCAGG	2.76584e-18	3.87933e-08
chr1	151190196	151190197	-	33.1616	9.83391	19.001	2.15012	2.38675	1.63782	VPS72	5utr	GTAGT	4.89303e-05	0.0310339
chr1	1313439	1313440	+	7.53673	3.10545	5.27806	1.49314	0.707186	0.921272	NA	unannotated	AGACA	0.0411344	NA
chr22	38656659	38656660	+	10.049	17.5975	39.5855	3.28491	1.59117	1.22836	CBY1	5utr	GCAGG	2.15881e-06	0.0995235
chr1	27322254	27322255	+	1.86624	4.58759	2.48823	0.223971	0.60616	0.614181	TMEM222	cds	CCAGG	0.00190153	NA
chr19	1574538	1574539	-	4.75651	4.01881	4.75026	2.68766	0.176797	0.491345	NA	unannotated	GAACA	0.0106786	NA
chr2	241637692	241637693	+	17.2507	20.8647	22.3941	3.04601	7.07186	3.07091	ATG4B	5utr	TCAGT	7.54019e-14	0.00074729
chr2	185547005	185547006	-	10.049	9.31634	11.0839	0.447943	4.24312	1.22836	NA	unannotated	AAACT	0.0281337	NA
chr12	122064332	122064333	+	2.76347	4.65817	2.63903	0	0.265195	0.818909	NA	unannotated	GCATC	0.034919	NA
chr7	5190263	5190264	+	12.7287	10.2652	8.51088	1.99086	1.59117	2.63221	WIPI2	5utr	ACAAG	0.00860805	0.0839108
chr4	1721518	1721519	+	7.53673	14.3627	10.5561	2.0904	1.06078	2.21105	TACC3	5utr	CCATC	0.00118127	0.0287296
chr21	44801801	44801802	-	24.2611	20.4677	16.6259	2.46368	1.29651	1.47404	UBE2G2	5utr	GCAGG	4.68911e-12	0.00708098
chr19	12734669	12734670	-	1.72268	1.18007	1.33982	0.210797	0.0662987	0	C19orf43	5utr	GCACC	0.0268783	NA
chr7	118184131	118184132	+	1.75857	2.43999	1.97927	0	0	1.22836	LSM8	5utr	GCAGG	0.0267929	NA
chr22	29268269	29268270	+	33.1616	35.7126	13.4591	13.4383	1.69725	2.45673	EWSR1	5utr	GCAGT	1.34273e-06	0.00369071
chr6_GL000252v2_alt	2900429	2900430	-	3.01469	6.59907	9.50051	0.447943	1.06078	2.45673	BAG6	5utr	GCACG	0.0443439	NA
chr13	33818165	33818166	+	1.50735	1.08691	1.25007	0.298628	0.244795	0.230318	RFC3	5utr	GGAAC	0.0369629	0.977828
chr17	21043005	21043006	-	2.15335	0.970452	1.84732	0.111986	0	0.737018	USP22	5utr	GCAGC	0.0351263	NA
chr12	4273796	4273797	+	4.52204	6.59907	2.90294	1.19451	0.353593	0.614181	CCND2	5utr	CCAGT	0.00631817	NA
chr3	15099135	15099136	-	7.03428	6.59907	2.37513	1.34383	0	0	RBSN	5utr	CGACC	0.0362043	NA
chr6	113971135	113971136	-	1.82709	2.89371	2.71443	0.0995428	0.176797	0.614181	HDAC2	5utr	CGAGT	0.0160594	NA
chr11	33774503	33774504	-	5.52694	17.8563	6.33368	0.358354	0	1.63782	FBXO3	5utr	CCAGG	0.0161356	NA
chr1	202889131	202889132	-	4.35456	4.03708	3.69464	0.298628	1.06078	0.818909	RABIF	5utr	GCAGC	0.00236527	NA
chr6	63211471	63211472	+	15.0735	24.8436	9.50051	1.49314	2.65195	2.45673	NA	unannotated	CTAGG	0.0441664	NA
chr5	177875524	177875525	+	35.1714	31.8308	31.6684	1.79177	3.18234	2.45673	LOC728554	ncRNA	GCAGC	5.17916e-05	NA
chr10	132331851	132331852	-	11.0539	13.1981	2.11123	1.34383	0.353593	0.614181	STK32C	5utr	GTAGC	0.0446907	NA
chr17	81239329	81239330	+	4.62253	10.0927	8.70881	1.54744	1.67957	0.921272	C17orf89	5utr	AGATG	0.0110712	NA
chr2	30910916	30910917	-	5.52694	5.5898	14.2508	0	0	0	GALNT14	cds	GGACA	0.0447459	NA
chr19	47048613	47048614	-	4.88093	3.20671	6.04578	0.350564	0.397792	0.775808	TMEM160	cds	TCATG	2.04132e-05	0.295666
chr3	186570690	186570691	+	9.54653	12.4218	7.9171	1.79177	0.53039	1.22836	DNAJB11	5utr	CTACC	0.00638872	NA
chr10	56361271	56361272	-	20.0979	55.1217	31.035	3.73286	4.66743	6.96072	ZWINT	5utr	GGATT	4.11298e-08	0.000117005
chr8	22141906	22141907	-	6.02938	4.46408	4.75026	0.895885	0.707186	0.245673	REEP4	5utr	GCACT	0.0294683	NA
chr16	88811906	88811907	-	0.597507	0.474443	0.384325	0.108592	0.0892244	0.0847147	APRT	5utr	GCACG	0.0290328	0.914885
chr2	38751358	38751359	-	22.359	43.8644	17.7343	2.58811	2.29835	1.84254	SRSF7	5utr	GTAGT	7.69563e-18	0.000711208
chr1	32651231	32651232	+	1.63957	0.833168	1.76612	0.403148	0.331494	0.153545	RBBP4	5utr	ACAGA	0.00182246	0.408972
chr12	130163015	130163016	+	7.70421	10.0927	4.22245	0	2.12156	0	FZD10	cds	GGACA	0.0266449	NA
chr12	109999429	109999430	+	9.04408	18.6327	11.0839	2.68766	0.53039	6.14181	ANKRD13A	5utr	GCAGA	0.00949988	NA
chr19	10106346	10106347	+	3.41665	2.32908	2.26203	0.671914	0.212156	0.17548	PPAN	5utr	GCAGC	0.0269364	NA
chr19	1104069	1104070	+	6.28061	7.49613	5.26847	1.63731	1.26644	1.3357	GPX4	cds	CTACT	3.13124e-56	3.67611e-18
chr1	19312325	19312326	+	8.8431	7.37543	10.2922	1.79177	0.636468	1.53545	PQLC2	5utr	CCAGA	0.000101706	0.272027
chr12	100200821	100200822	+	4.35456	2.7949	3.95855	0.298628	0.265195	0.307091	ACTR6	5utr	ACAAC	0.0456574	NA
chr2	219544030	219544031	+	8.03918	6.98725	4.75026	0	0	0	TMEM198	5utr	TCAGG	0.0269393	NA
chr1	65420712	65420713	+	6.02938	3.88181	3.16684	0.447943	0.265195	0.614181	LEPROT	5utr	CCAGT	0.0424342	NA
chr16	31094897	31094898	-	2.15335	1.43328	2.90294	0.298628	0.424312	0.670016	VKORC1	5utr	CTAAC	0.0199652	0.544989
chr21	33542093	33542094	-	1.30637	1.55272	1.33982	0.298628	0.0505133	0.0558347	GART	5utr	GCAAG	0.0351805	NA
chr12	123633828	123633829	+	8.03918	9.18694	5.06694	0.537531	1.76797	1.63782	GTF2H3	5utr	CCACT	0.000860073	0.321361
chr15	101251971	101251972	-	16.0784	13.1981	4.75026	0	2.12156	1.22836	NA	unannotated	TCATA	0.0300731	NA
chr2	26244927	26244928	+	3.26592	8.0224	7.9171	1.79177	1.59117	0.409454	HADHB	5utr	GCAGA	0.00951796	0.166039
chr19	40750898	40750899	+	1.59109	1.55272	2.77098	0.162888	0.0883983	0.27297	SNRPA	5utr	GTAGC	0.0137036	NA
chr6	41072968	41072969	+	12.0588	10.0927	7.9171	1.79177	1.06078	1.22836	NFYA	5utr	CCATT	0.00934206	NA
chr4	141220902	141220903	+	5.02449	6.98725	4.75026	0	0	0	ZNF330	5utr	GTAAA	0.019643	NA
chr5	151081033	151081034	-	17.0833	6.98725	17.4176	0.537531	5.3039	0.767727	TNIP1	5utr	GCACT	0.0117639	0.199805
chr7	66921230	66921231	+	2.34476	3.10545	2.77098	0.597257	0.212156	0.245673	TMEM248	5utr	GGAAA	0.0115651	NA
chr12	109477637	109477638	+	9.04408	19.409	6.01699	1.34383	0.192869	3.07091	UBE3B	5utr	ACACC	0.0104117	NA
chr8	125091862	125091863	+	12.3937	13.5863	3.69464	0	0.53039	0.409454	NSMCE2	5utr	TCACT	0.00199027	NA
chr19	42226131	42226132	+	4.46621	13.1981	14.7786	2.06054	2.42464	2.76382	ZNF526	cds	GGACT	0.00839245	0.0346674
chr21	25734971	25734972	+	9.04408	10.0927	9.50051	0.895885	0	0	GABPA	5utr	TCAGT	0.0299657	NA
chr1	210778262	210778263	+	16.0784	19.409	11.0839	1.79177	1.59117	3.68509	NA	unannotated	AAATT	0.00336842	NA
chr4	139301526	139301527	+	3.34966	2.55743	3.69464	0.298628	0.795584	1.22836	NAA15	5utr	TCAGT	0.000257741	NA
chr19	47130834	47130835	+	24.1175	16.4977	16.8898	2.18994	4.24312	1.53545	SAE1	5utr	GCACT	1.22281e-05	0.000601898
chr20	5113075	5113076	-	5.48126	14.4181	13.9869	2.86683	3.88952	1.57932	TMEM230	5utr	GCACT	8.5157e-08	0.00470179
chr22	38506336	38506337	-	20.0979	16.6918	1.58342	0	0	0	DDX17	5utr	TTAAG	0.0102705	NA
chr2	27323065	27323066	-	12.31	9.4955	7.12539	2.44332	1.01027	1.39214	MPV17	5utr	GGAGG	0.039671	0.415558
chr20	41028822	41028823	+	20.6004	16.8212	15.8342	4.47943	1.59117	4.91345	TOP1	5utr	CCAAA	0.000114035	0.0516436
chr2	44361491	44361492	-	6.53183	12.81	4.75026	0.767902	0.53039	0.614181	PREPL	5utr	GCAGA	0.005295	NA
chr17	58352200	58352201	-	37.1812	27.6902	11.0839	1.27984	1.81848	0.682424	SUPT4H1	5utr	CTATT	1.90768e-05	0.0877214
chr2	110212528	110212529	-	5.35945	6.67671	7.52124	1.0452	1.06078	0.98269	LINC00116	ncRNA	GCAGC	0.000676779	0.031867
chr19	12723931	12723932	-	0.709339	1.76446	1.58342	0.895885	0	0	TNPO2	5utr	TCAGT	0.0448471	NA
chr19	42076155	42076156	+	11.0539	6.21089	6.33368	0	0	0.614181	ZNF574	5utr	GTAGC	0.0260976	NA
chr2	231926395	231926396	-	25.1224	16.6918	17.4176	2.68766	1.06078	1.22836	NPPC	5utr	TCAGA	0.000818373	NA
chr20	64273323	64273324	+	11.7238	4.12069	15.0425	1.79177	2.12156	3.68509	PCMTD2	cds	GGACT	0.023605	NA
chr9	136410665	136410666	+	3.94229	4.3809	1.69652	0.716708	0.636468	0.614181	PMPCA	5utr	GCAAG	0.000698438	0.577603
chr1	23959822	23959823	+	9.04408	17.0799	20.5844	0.447943	0	1.22836	PNRC2	5utr	CCATT	0.00129418	NA
chr17	81239326	81239327	+	5.52694	8.53997	5.38363	1.79177	1.48509	0.893355	C17orf89	5utr	CTAAG	0.00811706	0.0337415
chr8	30156368	30156369	+	16.4133	13.8192	5.80587	4.03148	1.41437	2.45673	DCTN6	5utr	CCAAT	2.67795e-05	0.0296579
chr4	177309873	177309874	+	9.2953	13.9745	4.75026	0.597257	1.06078	1.22836	NEIL3	5utr	TCAGT	0.00139785	NA
chr3	184174854	184174855	+	41.2008	39.5944	25.018	3.88217	5.3039	7.06309	AP2M1	5utr	GCACT	1.34036e-09	0.000118831
chr19	2783266	2783267	-	1.17238	2.13499	0.619599	0.298628	0.159117	0.184254	SGTA	5utr	GCAAC	0.00464379	NA
chr20	45881234	45881235	+	16.0784	11.3866	3.16684	0.895885	0.353593	0.614181	ZSWIM1	5utr	GGAGA	0.0216355	NA
chr3	58433817	58433818	-	6.69932	9.91002	1.99649	0.585771	0.652787	1.04411	PDHB	5utr	ACACG	4.30637e-07	0.0115295
chr12	52070002	52070003	+	5.77816	12.0336	3.56269	0.639918	0.45462	0.350961	ATG101	5utr	CCAGG	0.00576908	0.960561
chr5	146203604	146203605	+	11.0539	13.1981	14.2508	0.895885	1.06078	4.91345	RBM27	5utr	TTAGT	0.015037	NA
chr19	3631227	3631228	-	14.571	22.5145	6.33368	2.04774	3.0308	2.80769	PIP5K1C	3utr	AGACG	0.0211546	0.00196664
chr22	21629998	21629999	-	1.41716	1.39428	2.02326	0.260096	0.053039	0.18198	YDJC	cds	GCATG	2.51899e-06	0.428638
chr3	52239145	52239146	-	7.8382	15.139	21.1123	1.11986	1.48509	1.22836	TWF2	5utr	GCACC	0.000104309	0.0252857
chr1	206202869	206202870	-	15.0735	8.53997	14.2508	0	1.06078	1.22836	FAM72A	5utr	GCAGG	0.00632492	NA
chr16	23510491	23510492	-	21.1028	14.3627	7.9171	1.34383	0	0	GGA2	5utr	GCAGT	0.00574659	NA
chr6	10694944	10694945	+	3.01469	3.36423	5.27806	0.447943	0	0.614181	NA	unannotated	CCAGG	0.0317585	NA
chr1	53238542	53238543	-	9.04408	7.76361	11.0839	1.79177	1.06078	1.22836	MAGOH	5utr	TCACT	0.0240129	NA
chr22	21952847	21952848	-	35.6739	23.2908	30.085	11.6465	2.47515	2.21105	PPM1F	5utr	GCAGC	1.46681e-06	0.00411754
chr2	85616174	85616175	+	11.0539	4.46408	5.27806	0	0	0.153545	USP39	5utr	GGACG	0.0319702	NA
chr19	55654131	55654132	+	12.7287	13.1981	30.085	6.2712	1.41437	1.22836	U2AF2	5utr	GCAAA	6.46173e-05	0.162769
chr2	206159587	206159588	+	8.03918	18.6327	7.9171	1.34383	1.06078	1.84254	NA	unannotated	GCAGT	0.0141243	NA
chr16	69754920	69754921	-	6.38828	7.71186	5.62993	2.50848	0.662987	0.789662	NOB1	5utr	TCACG	1.70942e-07	0.0542214
chr11	60914189	60914190	+	1.90931	1.6233	0.395855	0.167978	0.132597	0.21677	TMEM109	5utr	CCAGC	0.0305557	NA
chr3	156674589	156674590	+	7.03428	11.6454	9.50051	0.895885	0	0	TIPARP	5utr	GCAGA	0.0392203	NA
chr10	79826680	79826681	+	2.34476	4.26999	5.14611	0.895885	1.06078	0.737018	LOC642361	ncRNA	CCATT	0.0145715	NA
chr19	56141323	56141324	+	3.21567	2.7949	8.97271	0.895885	0.636468	0.307091	ZNF444	5utr	TGAGG	0.0322442	NA
chr2	197500357	197500358	+	3.26592	2.49253	1.82702	0.497714	0.390813	0.491345	HSPE1	5utr	TCACG	0.00746124	0.145754
chr1	20661380	20661381	-	20.6461	16.158	15.2008	3.69553	3.66451	4.14572	DDOST	cds	GCACG	4.64638e-18	7.3266e-06
chr4	184734088	184734089	-	5.02449	10.4809	9.50051	0.895885	0	0.737018	CENPU	5utr	CCAGT	0.00460182	NA
chr19	39532830	39532831	-	4.68952	13.9745	7.12539	0.447943	0	0.614181	EID2B	5utr	TTATT	0.0106583	NA
chr17	75205702	75205703	+	6.69932	4.91696	6.59758	0.746571	1.32597	1.22836	NUP85	5utr	GGAGG	0.000278325	NA
chr4	139302476	139302477	-	8.37414	6.21089	7.9171	1.79177	2.12156	0.491345	NDUFC1	5utr	CCAGA	0.000237132	0.0220929
chr17	18258722	18258723	-	6.85157	8.53997	9.76442	2.79964	1.29651	2.10576	FLII	5utr	CTAGC	2.1941e-07	0.00133808
chr19	13762813	13762814	+	3.81861	1.81151	1.80962	0.223971	0.60616	0.614181	CCDC130	cds	ACACC	0.00918131	NA
chr6	27838556	27838557	+	5.02449	9.70452	6.33368	0.895885	2.12156	0	NA	unannotated	TCATT	0.0178474	NA
chr3	136250351	136250352	+	26.6298	34.9363	21.8512	2.79964	2.75803	4.60636	PCCB	5utr	GTAGG	3.23917e-11	0.000522418
chr21	25734907	25734908	-	3.9191	2.64759	5.80587	0.776434	0.656673	0.558347	ATP5J	5utr	GGAAG	2.90265e-07	0.00819792
chr14	34875338	34875339	-	12.0588	7.37543	3.69464	0	0.53039	0	BAZ1A	5utr	TCAGA	0.00931274	NA
chr6	143511688	143511689	-	1.24134	1.01897	0.461831	0.247141	0.165747	0.204727	FUCA2	5utr	ACAGC	0.00747729	NA
chr20	56392206	56392207	-	3.26592	3.88181	0.527806	0.298628	0	0	AURKA	5utr	TAACG	0.0496032	NA
chr6_GL000255v2_alt	2921924	2921925	+	2.00979	2.01854	4.75026	1.34383	0	0.614181	CSNK2B	5utr	CCACT	0.0435557	NA
chr15	80989814	80989815	-	4.01959	4.0112	3.87058	1.0452	0.53039	0.98269	MESDC2	5utr	CTAGG	0.0012137	0.071956
chr5	176361760	176361761	-	1.25612	1.2522	0.870881	0.127984	0.265195	0.409454	KIAA1191	5utr	GTACT	0.0180041	0.53832
chr1	154272648	154272649	+	2.91074	1.91318	3.54186	0.79408	0.53039	0.672675	HAX1	5utr	TCACA	1.1782e-07	0.000870473
chr6	41787694	41787695	+	1.87354	3.49999	1.43947	0.586398	0.247974	0.380619	TOMM6	5utr	CCACT	4.1537e-10	0.0639491
chr18	3247800	3247801	+	2.67973	6.21089	5.93782	0.447943	1.76797	0.307091	MYL12A	5utr	CTAAG	0.0339824	NA
chr11	27506766	27506767	-	15.5759	13.4569	25.3347	4.03148	1.06078	1.22836	LIN7C	5utr	GTAGG	0.00090607	NA
chr12	118136123	118136124	+	5.44654	6.86547	4.5429	1.08701	1.46994	1.5187	PEBP1	5utr	CCAGT	1.42768e-25	2.03405e-14
chr22	38705943	38705944	+	9.04408	6.72846	2.11123	0	2.12156	0.818909	GTPBP1	5utr	CTAAG	0.0189708	NA
chr7	141551409	141551410	+	26.1273	22.1263	7.69089	5.37531	2.12156	2.86618	AGK	5utr	GCAGA	5.28781e-06	0.00970167
chr19	17337578	17337579	+	3.72403	2.32908	2.86995	0.497714	0.589322	0.98269	GTPBP3	5utr	GCAGG	0.00038085	NA
chr2	202265735	202265736	+	8.03918	11.6454	7.9171	0	0	0	NOP58	5utr	TCAGA	0.0492935	NA
chr17	82273430	82273431	-	5.77816	10.2221	6.74674	1.22166	1.12507	1.7548	CSNK1D	5utr	TCAGA	5.69094e-15	1.03614e-05
chr21	43776337	43776338	-	2.81371	2.82817	2.11123	0.127984	0.424312	0.655127	CSTB	5utr	CTACT	0.000750191	0.513741
chr15	89334814	89334815	-	3.44536	7.37543	2.63903	0.511934	0.53039	0.307091	NA	unannotated	GGAAG	0.000150729	NA
chr1	11012653	11012654	+	11.5563	14.9061	12.6674	1.79177	1.59117	6.14181	TARDBP	5utr	CCATT	3.4548e-05	0.214427
chr14	23954182	23954183	-	11.0539	11.6454	15.8342	0.895885	1.06078	1.22836	DHRS4-AS1	ncRNA	CCAGA	0.011268	NA
chr15	82986227	82986228	+	3.81861	2.45848	3.16684	0.447943	0.212156	0.921272	FAM103A1	5utr	TTAGA	0.00563238	NA
chr18	34493308	34493309	+	10.049	4.39938	6.33368	0.447943	0	0	DTNA	5utr	TCAGG	0.0492622	NA
chrX	48521807	48521808	+	4.68952	13.8636	7.9171	2.17572	2.38675	1.7548	EBP	5utr	CCACT	1.27534e-05	0.0122463
chr6	99520976	99520977	+	9.04408	11.6454	6.33368	0.895885	2.12156	0	NA	unannotated	GGAGG	0.0397969	NA
chr18	47176361	47176362	-	24.62	11.2572	13.723	2.98628	4.24312	1.63782	IER3IP1	5utr	GTAGG	1.14093e-05	0.0148241
chr17	38870060	38870061	+	14.0686	14.7509	5.54197	2.68766	1.06078	1.63782	LASP1	5utr	CCAGT	0.00913172	NA
chr5	149345523	149345524	+	2.41175	3.10545	1.05561	0.149314	0	0.245673	GRPEL2	5utr	TCAGC	0.0218532	NA
chr3	48188405	48188406	-	6.36435	5.27926	3.16684	0.537531	0.117864	0.409454	NA	unannotated	CTATT	0.00744453	NA
chr2	241356284	241356285	+	19.0931	15.5272	9.50051	1.79177	1.06078	1.22836	FARP2	5utr	GCAGT	0.00502289	NA
chr1	153977695	153977696	-	6.23036	13.7157	8.97271	1.64246	2.12156	0.737018	JTB	5utr	CCAGT	4.34267e-05	0.0846936
chr12	55817721	55817722	-	14.7385	29.5017	33.7796	8.95885	5.3039	4.17643	SARNP	5utr	CTAGT	2.34758e-07	0.000476854
chr15	84716138	84716139	-	7.53673	4.87999	3.16684	0.559928	1.41437	1.63782	SEC11A	5utr	CCAGT	0.00205669	0.00534014
chr1	10474949	10474950	+	9.54653	16.3036	4.07165	4.03148	1.76797	0.409454	PEX14	5utr	TTAGT	0.00301535	0.177841
chr2	12740789	12740790	+	14.571	5.74507	9.50051	3.58354	2.12156	0.409454	TRIB2	cds	TAACT	0.0436519	NA
chr5	149345501	149345502	+	15.0735	8.53997	8.31295	0.298628	0	0.818909	GRPEL2	5utr	GCAAG	0.040371	NA
chr19	49929474	49929475	-	11.7238	11.8007	5.06694	0.746571	0.795584	0.98269	NUP62	5utr	CCAGG	5.67549e-06	0.144681
chr7	148698902	148698903	+	10.049	7.76361	6.33368	0.671914	0	1.84254	CUL1	5utr	CCAGG	0.00305394	NA
chr10	48306679	48306680	+	5.52694	3.49363	9.50051	0.895885	0.265195	0.409454	MAPK8	5utr	TTACT	0.0298611	NA
chr5	81301640	81301641	+	6.69932	3.27797	3.16684	0.447943	0.353593	0	ZCCHC9	5utr	CCAAC	0.00062862	NA
chr17	75182961	75182962	-	1.63296	1.29394	2.26203	0.0814441	0.397792	0.153545	SUMO2	5utr	GCACC	0.0353683	NA
chr5	154941100	154941101	+	3.58892	3.19171	2.03582	0.895885	0.589322	0.204727	MRPL22	5utr	GGAGG	0.0102371	NA
chr5	134411906	134411907	-	13.0637	16.3036	16.8898	2.38903	6.36468	2.45673	CDKN2AIPNL	5utr	GCAGT	0.00208516	0.00960634
chr2	241150475	241150476	+	28.6396	12.4218	13.6174	3.45556	5.3039	3.22445	PPP1R7	5utr	GGAAA	1.10301e-05	6.14567e-05
chr13	110893090	110893091	-	0.942091	1.0248	0.863683	0.223971	0.265195	0	ANKRD10	cds	GAACA	0.0409465	NA
chr2	74483088	74483089	+	16.7483	10.2868	5.54197	1.49314	2.12156	0.98269	TTC31	5utr	GTAGA	8.26984e-06	0.169733
chr10	74150790	74150791	-	2.51224	2.21818	1.9001	0.537531	0	0.614181	AP3M1	5utr	GGATC	0.0360297	NA
chr10	72354993	72354994	-	13.0637	9.31634	15.8342	2.68766	1.06078	1.22836	DNAJB12	cds	TCATC	0.0162239	NA
chr1	114780684	114780685	-	10.049	7.37543	5.54197	0	0	0.409454	SIKE1	5utr	GTAAT	0.0177765	NA
chr16	180460	180461	+	28.1371	24.0672	14.2508	0.447943	0	0	HBQ1	5utr	GCAGG	5.56267e-05	NA
chr6_GL000254v2_alt	2994530	2994531	-	9.04408	5.43453	9.50051	1.19451	1.06078	3.68509	BAG6	5utr	GCACG	0.0365097	NA
chr17	43484015	43484016	+	2.26102	2.45848	1.97927	0.497714	0	0.409454	DHX8	5utr	GGAGG	0.0328973	NA
chr11	85647966	85647967	+	6.02938	5.43453	6.33368	2.23971	0	1.84254	TMEM126A	5utr	CCACG	0.028109	NA
chr11	2400728	2400729	+	17.0833	7.37543	7.9171	0.895885	0	2.45673	TSSC4	5utr	CCAGA	0.0129986	NA
chr1	201955514	201955515	+	16.832	13.1011	6.13575	1.5678	0.662987	1.84254	TIMM17A	5utr	GCATT	1.27465e-07	0.107307
chr5	176416577	176416578	-	29.142	32.6072	14.2508	3.28491	3.88952	1.96538	NA	unannotated	GCATT	6.53228e-05	0.0348824
chr17	75261703	75261704	+	3.15825	2.68198	3.80021	0.298628	0	0.491345	MRPS7	5utr	CCAGA	0.00107324	NA
chr4	152411534	152411535	-	14.0686	6.79316	4.3544	2.68766	0.60616	2.21105	FBXW7	cds	GGACT	0.00407037	0.0708128
chr12	56333987	56333988	-	4.35456	16.3036	7.9171	0.895885	0	2.45673	PAN2	5utr	TTAGG	0.0159015	NA
chr1	156741100	156741101	-	3.01469	3.19171	4.3544	0.814441	0.471457	1.22836	MRPL24	5utr	GGACG	0.00496664	0.297701
chr17	8162957	8162958	-	18.0882	7.9577	6.33368	0.298628	0.825051	0.526441	VAMP2	5utr	GCAGC	0.000162077	0.506397
chr13	106568163	106568164	-	18.0882	15.5272	26.9181	0	0	0	ARGLU1	5utr	GCATT	0.000889385	NA
chrX	135344795	135344796	+	13.0637	13.1981	12.6674	0	1.06078	0	ZNF449	5utr	GCAGT	0.0120889	NA
chr17	58003902	58003903	-	1.55932	1.25724	0.40785	0.287963	0.191288	0.279173	SRSF1	3utr	GGATT	0.00140202	0.0607502
chr9	101398613	101398614	-	16.7483	21.7381	10.1339	2.68766	1.06078	1.22836	MRPL50	5utr	TCAGG	3.96462e-07	NA
chrX	154379232	154379233	+	3.51714	1.73188	5.38363	0.895885	0.795584	0.737018	NA	unannotated	TCAGG	0.00118275	NA
chr1	45550825	45550826	+	3.01469	4.5029	7.12539	0	0.795584	0.921272	AKR1A1	5utr	CCAGC	0.0195601	NA
chr2	61538257	61538258	-	13.4656	7.66657	4.97646	0.447943	1.06078	1.22836	XPO1	5utr	CTAGG	1.57349e-05	NA
chr8	143829333	143829334	-	4.77326	6.3218	6.33368	1.71033	0.806192	0.786152	PUF60	5utr	GGAGG	4.1985e-07	0.000944082
chr19	54115750	54115751	+	8.03918	13.9745	7.9171	1.34383	4.24312	0.614181	PRPF31	5utr	TCATC	0.0244268	NA
chr16	75433457	75433458	-	3.76837	2.66181	6.33368	0.127984	1.59117	0.491345	CFDP1	5utr	CTAGC	0.00923673	NA
chr8	144078697	144078698	+	6.18398	6.27559	13.1198	1.21208	1.06078	1.50133	EXOSC4	5utr	GTAGG	1.17997e-06	0.00884676
chr17	75012666	75012667	+	29.142	31.8308	18.2093	4.92737	2.82874	5.32291	ICT1	5utr	GAAGC	0.000527074	0.0170275
chr10	69318864	69318865	+	6.02938	22.5145	8.4449	0.358354	0.707186	1.22836	HK1	5utr	GCAGC	0.0053443	NA
chr10	75401763	75401764	-	25.6249	11.1887	8.94166	0.395856	0.458064	0.346461	ZNF503	5utr	CCAGA	4.14679e-14	0.0931338
chr17	4940083	4940084	+	5.77816	3.21635	6.33368	0	1.41437	0.307091	RNF167	5utr	GGAGT	0.00555516	NA
chr7	151519652	151519653	-	1.45152	1.87621	1.69652	0.286683	0.390813	0.350961	RHEB	5utr	CTAGC	0.0151406	0.11205
chr6	157323532	157323533	-	3.51714	3.68772	6.33368	0.597257	1.06078	0	TMEM242	5utr	CCAGT	0.0340936	NA
chr14	76151921	76151922	+	20.0979	6.21089	14.2508	1.34383	4.24312	3.07091	GPATCH2L	5utr	TCAGA	0.00206577	NA
chr11	18394595	18394596	+	0.615905	0.517574	0.707485	0.170645	0.0994481	0.170081	LDHA	5utr	TCATT	0.00825134	0.0743288
chr20	62937900	62937901	-	1.40686	4.5029	3.16684	0	1.06078	0	DIDO1	5utr	CCAGA	0.0445214	NA
chr20	3846877	3846878	+	3.21567	2.23204	6.72953	0.223971	0	1.22836	MAVS	5utr	CCAGG	0.00349813	NA
chr6	4135564	4135565	-	3.01469	1.9409	1.80962	0.551314	0.385738	0.545939	ECI2	5utr	CCAAG	0.0229177	0.0628383
chr19	41310259	41310260	+	1.84231	2.71726	1.24412	0.255967	0.212156	0.17548	CCDC97	5utr	GGAGG	0.0162042	NA
chr19	35629065	35629066	+	11.6934	7.4896	7.33373	1.74698	1.44652	2.04727	RBM42	5utr	CCACC	1.36462e-11	2.73323e-05
chr7	102465012	102465013	+	1.0049	1.81151	2.15921	0.298628	0	0	LRWD1	5utr	CCAGG	0.00991362	NA
chrX	11111327	11111328	+	8.03918	3.49363	2.77098	1.19451	1.06078	1.22836	HCCS	5utr	GCAGC	0.0260364	0.214427
chr1	27549146	27549147	-	17.5857	12.6159	19.001	3.58354	3.53593	4.29927	AHDC1	cds	CCAGG	0.00104497	0.0121661
chr1	121184334	121184335	-	8.03918	8.28119	9.50051	1.79177	2.12156	0.614181	NA	unannotated	GCAGG	0.0103474	NA
chr4	7068041	7068042	-	3.81861	2.28056	3.56269	0.162888	0.254587	0.558347	GRPEL1	5utr	GCAGT	0.00111009	0.311065
chr7	30771416	30771417	+	6.53183	8.92816	5.54197	1.79177	0	0.818909	FAM188B	5utr	CCATA	0.0137351	NA
chr3	48188375	48188376	-	2.24169	2.32908	1.46162	0.559928	0.241086	0.491345	NA	unannotated	ACAGC	0.00656604	0.143448
chr6	63572548	63572549	+	2.59598	3.17014	2.11123	0.447943	0.53039	0.409454	PTP4A1	5utr	TCACT	0.00687991	NA
chr20	44966511	44966512	+	23.1126	29.5017	3.95855	0.895885	1.06078	0.409454	STK4	5utr	TCAGG	0.00103333	NA
chr14	74713151	74713152	+	11.0539	4.26999	7.9171	0	0	0	FCF1	5utr	GTATT	0.0192572	NA
chrX	149938482	149938483	-	5.62743	5.98907	6.86148	2.38903	0.707186	0.204727	CXorf40B	5utr	GTACG	0.00131022	NA
chr4	158723391	158723392	-	9.04408	4.26999	4.75026	0.895885	1.06078	0.818909	PPID	5utr	TCAGC	0.0350185	NA
chr17	68512449	68512450	+	2.67973	5.86584	7.52124	0.977329	1.15721	0.573236	PRKAR1A	5utr	CTATC	0.000129025	0.0124082
chr16	69424648	69424649	+	3.63309	3.88181	3.09486	0.647028	0.689506	0.482571	CYB5B	5utr	GTAGT	0.0002866	0.0132298
chr9	37485961	37485962	+	1.80882	2.58787	2.37513	0.447943	0	0	POLR1E	5utr	GCAGC	0.0416113	NA
chr19	1905398	1905399	+	11.7573	24.6883	21.8512	4.03148	2.33371	2.45673	SCAMP4	5utr	CTAAG	6.36314e-11	0.0013022
chr17	79009792	79009793	-	12.0588	26.3963	25.3347	0.597257	2.12156	0.614181	CANT1	5utr	CCAGA	0.000767274	NA
chr7	101245114	101245115	-	22.1077	12.4218	19.7927	1.61259	1.06078	1.84254	NA	unannotated	CCAGG	0.000964095	0.347581
chr9	128322606	128322607	+	5.2478	5.91976	4.27523	0.383951	0.883983	0.859854	COQ4	5utr	ACACT	0.000523021	NA
chr19	6361532	6361533	+	3.85211	6.63436	5.88127	1.45581	0.771476	1.09188	CLPP	5utr	GTAGT	7.31259e-06	0.0863475
chr7	6577473	6577474	+	2.61273	2.84666	2.26203	0.149314	0.117864	0.767727	ZDHHC4	5utr	GGAGG	0.0343834	NA
chr2	8682055	8682056	+	37.5832	51.2398	41.6967	2.52477	1.76797	2.10576	ID2	5utr	TCATT	5.79427e-37	0.0292735
chr2	202238593	202238594	-	9.04408	17.0799	14.2508	0.298628	1.06078	0.818909	SUMO1	5utr	GAAGT	0.0408468	NA
chr15	75368617	75368618	-	32.1567	29.5017	11.0839	0.895885	2.12156	1.22836	MAN2C1	5utr	CCAGG	0.000786952	NA
chr19	1574377	1574378	-	11.3051	7.98543	3.69464	3.58354	0.707186	1.22836	NA	unannotated	TGACT	0.0394373	NA
chr1	112956216	112956217	-	12.0588	10.3515	3.43074	1.5678	1.59117	3.07091	SLC16A1	5utr	GCAGC	0.00156561	NA
chr12	70243352	70243353	-	3.34966	4.26999	2.63903	0	1.06078	0	LINC01481	ncRNA	GCAGC	0.0454001	NA
chr3	10115676	10115677	+	6.78306	6.40498	5.75789	1.94108	0.53039	1.22836	BRK1	5utr	GCAGT	0.000276925	0.103048
chr14	77708015	77708016	-	12.5612	9.05755	6.72953	2.68766	1.06078	1.84254	NA	unannotated	GTATA	0.000413822	NA
chr6	125301950	125301951	-	3.12635	1.64977	1.86285	0.263496	0.48959	0.153545	HDDC2	5utr	CCAGC	0.00272234	0.659072
chr5	151447603	151447604	+	5.02449	10.8691	14.2508	0.895885	1.06078	0	SLC36A1	5utr	TGAGG	0.0470885	NA
chr14	103334236	103334237	+	14.1802	15.2037	23.2235	2.68766	2.72772	1.91079	EIF5	5utr	TCAGT	1.74867e-14	0.000534042
chr1	43172285	43172286	-	4.16315	6.72846	3.2724	0.895885	0.652787	0.893355	EBNA1BP2	cds	GCAGT	0.000314408	0.138339
chr22	32474820	32474821	+	1.43557	2.58787	1.10839	0.179177	0	0.307091	FBXO7	5utr	CCAGA	0.00524862	NA
chr1	155934412	155934413	-	30.1469	22.5145	14.2508	0	1.06078	0	KIAA0907	5utr	GTAGT	0.00158319	NA
chr3	4979462	4979463	+	3.01469	3.88181	2.90294	0	0	0.409454	BHLHE40	5utr	ACAGA	0.0118859	NA
chr15	40405794	40405795	+	10.049	10.0927	6.33368	2.98628	1.06078	1.22836	IVD	5utr	TCAGT	0.0230937	0.301105
chr5	134607045	134607046	-	7.28551	6.30794	4.75026	0.826971	1.32597	1.689	SAR1B	cds	GAACT	0.029395	NA
chr7	130051368	130051369	-	2.38663	6.05562	4.75026	0	0.53039	0.245673	ZC3HC1	5utr	CCAAG	0.0157385	NA
chr1	174159519	174159520	+	13.0637	7.76361	12.6674	0	4.24312	0	RABGAP1L	5utr	TCAGT	0.0195704	NA
chr3	127598409	127598410	+	17.0833	19.7541	20.132	3.09488	5.00082	4.42211	MCM2	5utr	CCACT	5.17774e-13	6.69782e-05
chr3	48609643	48609644	-	8.1574	7.34557	3.79061	1.37182	1.33162	1.25245	UQCRC1	5utr	GCAAC	9.19992e-13	2.15598e-08
chr1	44631954	44631955	+	9.04408	10.0927	7.9171	0.895885	1.06078	1.22836	RNF220	intron	GCAGA	0.00582239	NA
chr17	49788692	49788693	+	9.04408	9.70452	3.56269	0.0895885	0.45462	0.245673	KAT7	5utr	CCAGA	0.00302982	NA
chr14	21511339	21511340	-	11.0539	17.4681	17.4176	1.34383	6.36468	1.22836	METTL3	5utr	TCATT	0.00254126	NA
chr17	75047224	75047225	+	3.01469	9.31634	5.54197	0.447943	0	1.84254	KCTD2	5utr	GCAGC	0.0360663	NA
chr5	138575400	138575401	-	3.11518	4.76908	10.0283	0.298628	0.397792	0.781685	HSPA9	5utr	CCAGA	0.000189021	0.736306
chr7	97872426	97872427	-	6.0885	5.32866	4.22245	0.639918	0.795584	1.40384	ASNS	5utr	CCAGC	9.56411e-09	0.00856263
chr16	69565965	69565966	+	14.0686	9.31634	3.16684	0	0	1.22836	NFAT5	5utr	TCAGA	0.0164407	NA
chr1	155745820	155745821	+	20.7679	36.8772	7.9171	1.66379	1.06078	2.76382	MSTO2P	ncRNA	GCAGC	1.1144e-05	0.00704779
chr7	4775635	4775636	+	4.01959	10.0927	2.37513	0.447943	0.353593	0.614181	AP5Z1	5utr	GGAAG	0.0405302	NA
chr1	145927452	145927453	-	21.5718	33.4159	25.5106	5.19613	6.81347	5.5715	RBM8A	5utr	GCACA	2.34207e-46	1.23491e-21
chr1	156751696	156751697	-	6.02938	5.27926	2.71443	0.537531	0	0.491345	HDGF	5utr	GCAGA	0.000698072	NA
chr7	72879356	72879357	+	4.82351	14.7509	8.70881	1.34383	0	0	POM121	5utr	GCACT	0.000796228	NA
chr22	43015114	43015115	-	7.28551	23.679	11.7173	1.34383	0.636468	0.818909	PACSIN2	5utr	GCAGT	9.47526e-05	NA
chr6	158168245	158168246	-	4.68952	17.8563	15.8342	0.447943	0.795584	0	SERAC1	5utr	CCAGC	0.0121493	NA
chr9	26892801	26892802	-	27.1322	21.7381	11.0839	0	2.12156	0.307091	CAAP1	5utr	CCAGT	0.00140727	NA
chr17	81861114	81861115	+	11.0539	10.0927	3.16684	0	2.12156	1.22836	LOC107985024	ncRNA	TCAAG	0.039671	NA
chr17	15999703	15999704	-	14.0686	5.82271	6.33368	1.49314	1.06078	0	NA	unannotated	TCACT	0.0235498	NA
chr1	156751684	156751685	-	3.31616	2.95988	1.84732	0.398171	0.282874	0.682424	HDGF	5utr	GCAAT	0.0121743	0.471402
chr20	34112221	34112222	-	1.41868	2.10727	3.61924	0.597257	0.192869	0.566937	EIF2S2	5utr	GCAAG	0.00258795	NA
chr22	39488449	39488450	+	10.049	6.36616	10.2922	2.68766	2.12156	1.22836	MGAT3	cds	GGACA	0.0199889	NA
chr1	44631967	44631968	+	12.8627	16.1095	3.95855	0.447943	2.12156	2.45673	RNF220	intron	TTAGG	3.58856e-05	NA
chr12	103930382	103930383	+	13.0637	13.9745	1.58342	0	1.06078	0	HSP90B1	5utr	TGAAA	0.0364748	NA
chr20	58891393	58891394	+	38.7181	60.3621	39.9022	9.22235	9.26414	9.56368	GNAS	5utr	ATAAG	2.3219e-16	1.04434e-06
chrX	11111296	11111297	+	11.0539	12.4218	7.12539	0.447943	0	0.614181	HCCS	5utr	GTAGG	0.0418007	NA
chr7	27165503	27165504	-	4.35456	2.77272	6.50961	1.34383	0.48619	0.460636	HOXA9	5utr	TCATA	0.00335285	0.0236828
chr16	30787187	30787188	-	15.0735	8.28119	2.63903	0.179177	0.265195	0.409454	ZNF629	5utr	CCAGT	0.00553565	NA
chr21	42879543	42879544	-	18.5906	9.31634	10.5561	2.38903	1.06078	0.921272	WDR4	5utr	GGAAG	0.00319925	NA
chr10	84139508	84139509	+	47.7326	32.6072	19.3969	1.94108	9.54701	5.52763	GHITM	5utr	GCAGT	5.97241e-08	0.0129718
chr1	147670473	147670474	-	3.01469	4.26999	1.58342	0.223971	0.424312	0.921272	ACP6	5utr	TTATA	0.0483699	NA
chr17	16381050	16381051	+	1.40686	2.32908	2.37513	0.383951	0.353593	0.350961	UBB	5utr	GCAAC	0.0305387	NA
chr9	87726118	87726119	+	9.14457	20.1854	12.6674	2.88674	4.59671	2.5684	CTSL	5utr	CCAGA	4.1537e-10	1.26518e-05
chr9	101398598	101398599	-	3.85211	10.8691	6.86148	0.447943	1.32597	0.614181	MRPL50	5utr	TCATC	0.00158704	NA
chr18	158587	158588	+	4.01959	4.65817	2.77098	0.111986	0	0	USP14	5utr	CCACC	0.0450933	NA
chr17	800927	800928	-	2.51224	2.77272	2.11123	0.597257	0.265195	0.921272	NXN	3utr	AGACG	0.0438929	NA
chr12	109097596	109097597	+	17.5857	19.409	18.051	1.97095	2.12156	1.53545	UNG	5utr	CCAAT	2.27348e-12	0.0182107
chr11	64810564	64810565	-	27.1322	9.57512	12.6674	4.47943	1.06078	2.86618	MEN1	5utr	GCAGG	0.00452187	0.0850433
chr8	54135249	54135250	+	3.01469	1.97076	5.38363	0.537531	0.289303	0.245673	MRPL15	5utr	TCAGG	0.00233732	NA
chr17	7307563	7307564	+	4.38501	2.92277	5.06694	0.346794	0.825051	0.818909	EIF5A	5utr	ATAGA	3.98801e-06	0.0727558
chr3	122384181	122384182	+	11.0539	4.65817	11.0839	2.68766	1.76797	1.22836	FAM162A	5utr	CCACT	0.0115651	0.117432
chr16	2429446	2429447	+	5.77816	11.6454	5.80587	0.895885	0.132597	0.614181	CCNF	5utr	TCAGG	0.00294299	NA
chr22	43143395	43143396	-	7.03428	5.17574	11.8756	0	0.53039	0	MCAT	5utr	GCAGT	0.00338957	NA
chr7	100429446	100429447	+	6.28061	1.47759	3.60668	0.298628	0.662987	0.409454	NA	unannotated	TCATT	2.68457e-05	0.239792
chr21	46324140	46324141	+	5.52694	8.92816	6.33368	0	0.53039	1.22836	PCNT	5utr	CCAAG	0.0175076	NA
chrX	53434347	53434348	-	2.26102	2.05507	1.05561	0.332757	0.235729	0.379347	HSD17B10	5utr	ACAAG	5.91129e-07	0.342466
chr19	913218	913219	-	3.01469	14.7509	11.0839	2.23971	2.12156	1.22836	R3HDM4	5utr	TCACT	0.049342	NA
chr1	33036878	33036879	-	18.9926	45.5465	25.1085	5.32261	5.71642	10.9188	AK2	5utr	GCACT	3.81438e-22	2.21112e-07
chr3	184186199	184186200	+	4.01959	2.13499	1.58342	0	0.45462	0.245673	ABCF3	5utr	TGAGT	0.0420489	NA
chr14	90397031	90397032	+	35.3389	36.9326	20.8723	4.33011	3.04974	1.91932	CALM1	5utr	GCAGT	1.07304e-20	6.28049e-05
chr11	119334526	119334527	+	84.4114	32.866	58.5865	6.2712	9.01662	5.32291	RNF26	5utr	GCACA	1.03212e-07	0.00175292
chr1	26921759	26921760	+	4.50343	4.20148	6.09007	1.01534	1.74717	0.589614	NUDC	5utr	CTAGA	6.96712e-10	0.00546334
chr10	58269164	58269165	+	12.5612	9.9633	7.9171	0.597257	1.27294	2.86618	CISD1	5utr	GCATC	0.00333932	NA
chr6	3258951	3258952	+	6.28061	10.4809	5.54197	1.11986	0.757699	0.921272	PSMG4	5utr	CCATC	0.00615638	0.191582
chr17	81239341	81239342	+	5.42645	6.59907	4.75026	0.831893	0.777905	1.22836	C17orf89	5utr	CCAGG	0.000263769	0.0112347
chr17	51153579	51153580	+	6.17294	10.1336	3.56269	1.47448	0.830944	0.847147	NME1-NME2	5utr	GCAAG	4.33428e-19	6.1049e-07
chr5	122845612	122845613	+	5.52694	9.31634	6.33368	0	2.12156	0	SNX24	5utr	TCAGC	0.039816	NA
chr17	80101579	80101580	+	6.02938	17.4681	31.6684	1.5678	0.795584	0.614181	GAA	5utr	GCACG	0.000392426	0.336636
chr7	39566405	39566406	+	4.01959	17.0799	15.8342	0	1.59117	1.22836	YAE1D1	5utr	GTAAT	0.0264594	NA
chr11	126269170	126269171	+	8.37414	20.1854	15.0425	3.1356	4.24312	2.86618	FOXRED1	5utr	GCAGT	0.00068133	0.0837614
chr12	49568131	49568132	-	6.19687	10.7581	11.4798	2.68766	1.94476	0.716545	MCRS1	5utr	GTAGA	0.00014778	0.0516436
chr17	46590747	46590748	+	4.01959	6.21089	11.0839	0.895885	0.53039	1.22836	NSF	5utr	GCAGC	0.0410201	NA
chr16	66934396	66934397	-	4.42155	4.8699	5.454	0.746571	0.942915	0.755916	FAM96B	5utr	GCACG	0.000139024	0.071956
chr14	60649483	60649484	-	19.0931	17.4681	17.4176	0	0	0.409454	NA	unannotated	ACAGA	0.00049599	NA
chr4	499239	499240	+	6.02938	4.65817	12.6674	0	0	1.84254	PIGG	5utr	TTATT	0.0229724	NA
chr6_GL000251v2_alt	3098002	3098003	+	6.02938	9.31634	7.9171	0.895885	2.12156	1.22836	PRRC2A	5utr	TTAGT	0.0247846	NA
chr14	21511328	21511329	-	10.5514	12.163	2.85015	0.597257	2.65195	0.614181	METTL3	5utr	TTAGC	0.000572451	NA
chrX	111681178	111681179	+	8.54163	4.26999	3.95855	0.671914	2.12156	1.22836	ALG13	5utr	TCATA	0.0409172	NA
chr8	127736069	127736070	+	28.5391	25.2317	68.8787	4.92737	9.54701	4.09454	MYC	5utr	GGACC	2.84205e-14	0.00807002
chr16	68229419	68229420	-	5.27571	3.97314	4.75026	0	0	0	ESRP2	3utr	GAACT	0.00334813	NA
chr12	110468844	110468845	+	7.47392	9.89861	6.46563	1.34383	1.69725	0.350961	FAM216A	5utr	GCAGC	1.60492e-09	0.1245
chr5	175968277	175968278	-	15.0735	41.9235	12.4412	1.79177	0.883983	0.877402	THOC3	5utr	GCAGC	8.79371e-07	0.0382224
chr1	235367454	235367455	+	3.56282	7.89301	6.86148	0.335957	2.38675	0.877402	TBCE	5utr	GCAGT	0.00048929	0.0538448
chr10	119872842	119872843	-	6.28061	3.58321	9.18383	0.223971	0.424312	0.245673	MCMBP	5utr	CCATT	0.000237132	NA
chr11	60914179	60914180	+	2.81371	1.24218	1.58342	0.244332	0.265195	0.0944895	TMEM109	5utr	AGAAG	0.0314228	NA
chr17	18315292	18315293	+	10.049	14.7509	6.33368	0.447943	0	0	SMCR8	5utr	TCATG	0.0141624	NA
chr10	17229273	17229274	+	21.3038	21.3146	47.8984	6.12188	5.51605	3.01507	NA	unannotated	CCAGT	6.93033e-17	9.18625e-06
chr5	136132897	136132898	+	1.40686	5.43453	3.95855	0.298628	0.265195	0.818909	SMAD5	5utr	CTAAT	0.0141821	NA
chr1	185317242	185317243	-	1.89814	3.45049	3.56269	0.597257	0.265195	0.307091	IVNS1ABP	5utr	GCAGT	0.00386246	NA
chr2	232550700	232550701	+	8.2904	9.54468	12.4562	2.06743	1.14918	1.88349	EIF4E2	5utr	GCAGT	1.82499e-15	5.80467e-05
chr2	240560844	240560845	+	1.67483	2.91135	2.37513	0.447943	0	0	DUSP28	cds	CCAGC	0.0487441	NA
chr20	13785048	13785049	+	4.01959	12.4218	4.75026	0	1.06078	1.22836	NDUFAF5	5utr	GCAAT	0.0272489	NA
chr14	39175229	39175230	+	8.8431	6.50203	5.14611	1.79177	0.353593	1.22836	PNN	5utr	GCATA	5.61876e-05	NA
chr19	15125712	15125713	-	1.40686	2.86656	1.00763	0.358354	0.265195	0.409454	ILVBL	5utr	TCACG	0.00327245	NA
chr3	129183851	129183852	-	0.667044	0.658354	0.756047	0.122166	0.201182	0.191932	CNBP	5utr	ACAGC	0.00101768	0.419471
chr7	75073789	75073790	-	1.40686	1.25412	1.9001	0.447943	0	0.17548	RCC1L	5utr	TTAAG	0.0443323	NA
chr22	49960744	49960745	+	5.69442	4.0759	3.16684	0.895885	1.06078	0	PIM3	5utr	CCAAA	0.0325567	NA
chr14	51989582	51989583	+	1.25612	1.21112	1.03266	0.0895885	0.176797	0.323253	C14orf166	5utr	CCACC	0.00974951	0.433452
chr3	47475822	47475823	-	1.546	2.52317	2.21679	0.447943	0.707186	0.27297	SCAP	5utr	GCAGC	0.0494249	0.188762
chr9	113275583	113275584	-	6.02938	10.8691	11.0839	0.895885	2.12156	1.22836	CDC26	5utr	GCATG	0.0392203	NA
chr8	143829313	143829314	-	1.04956	1.09985	1.26674	0.0943037	0.270837	0.245673	PUF60	5utr	CGACG	0.000409213	0.227597
chr12	1645950	1645951	+	2.41175	5.43453	4.75026	1.11986	0.795584	0.921272	WNT5B	cds	CAAGG	0.028109	NA
chr21	6499225	6499226	-	1.55302	1.471	2.21679	0.0995428	0.30308	0.0944895	U2AF1L5	5utr	GCAGG	0.046635	NA
chr16	31456992	31456993	-	4.68952	2.87254	2.63903	0.298628	0.707186	1.22836	NA	unannotated	GAACT	0.0284426	NA
chr2	97273296	97273297	+	12.5612	3.29954	4.75026	0.447943	1.06078	0	NA	unannotated	GAACT	0.029252	NA
chr20	34955763	34955764	-	1.91844	2.01854	2.66302	0.895885	0.212156	0.307091	GSS	5utr	CGAGG	5.94049e-05	NA
chr12	55966837	55966838	+	1.74182	2.11343	5.54197	0.298628	0.311994	0.460636	CDK2	5utr	TCAAG	0.000953227	NA
chr1	156282828	156282829	-	4.52204	8.53997	15.8342	1.79177	3.71273	0.737018	SMG5	5utr	GGAGC	0.047346	NA
chr20	45812615	45812616	+	9.71401	9.70452	8.23378	2.23971	1.59117	1.96538	UBE2C	5utr	TCAAA	0.00183722	0.246323
chrX	153935036	153935037	-	22.1077	16.0125	12.9552	4.15365	2.82874	2.61027	NAA10	5utr	GCACC	1.167e-10	5.78985e-07
chr1	925739	925740	+	5.35945	4.39938	6.33368	0.597257	1.06078	1.22836	NA	unannotated	CCAGC	0.0354908	NA
chr1	67685200	67685201	+	39.6934	23.2908	10.2922	1.19451	1.06078	2.45673	GADD45A	5utr	CCAGT	5.70733e-07	NA
chr7	23299316	23299317	+	16.0784	22.5145	10.2922	2.68766	0.53039	0	NA	unannotated	GTACC	0.00649772	NA
chr1	224114110	224114111	+	11.5563	17.8563	11.0839	0.895885	0.53039	0.614181	FBXO28	5utr	GTAAG	0.00169385	NA
chr19	2163956	2163957	+	11.0539	13.9745	2.37513	1.34383	0.353593	0	NA	unannotated	CCAAG	0.00333427	NA
chr20	38033559	38033560	+	2.34476	2.43999	4.22245	0	0.53039	0.614181	RPRD1B	5utr	TCAAA	0.0152079	NA
chr20	5119957	5119958	-	28.9536	32.1866	32.5998	3.47156	4.36098	2.89543	PCNA	5utr	GCATT	4.0357e-49	3.71885e-05
chr19	7943728	7943729	-	15.4084	14.285	26.9181	2.98628	5.3039	3.27563	TIMM44	5utr	TCAGG	2.46007e-06	0.00707652
chr7	100101378	100101379	-	12.0085	16.6055	12.709	1.12959	1.63663	1.42378	MCM7	5utr	CCACA	8.88554e-37	2.94532e-07
chr22	30356890	30356891	-	9.77491	8.69525	10.0283	2.98628	2.51935	0.98269	SF3A1	5utr	CCATC	1.38637e-10	0.000442377
chr17	41836248	41836249	-	26.1273	31.8308	12.1395	2.3293	1.29651	2.45673	NT5C3B	5utr	GCAGT	0.00057035	0.00619167
chr19	40348702	40348703	+	5.11584	3.37946	4.97646	1.14022	0.795584	0.921272	PLD3	5utr	TCAGG	2.27638e-05	0.104055
chr10	96587011	96587012	-	14.0686	5.43453	9.50051	1.19451	1.06078	0	TM9SF3	5utr	TCAGG	0.0156231	NA
chr17	16353489	16353490	-	5.02449	3.88181	8.70881	0.298628	0.707186	0.921272	CENPV	5utr	GCAGG	0.0408161	NA
chr20	34516401	34516402	+	74.8649	50.2694	25.3347	9.25748	14.8509	6.756	DYNLRB1	5utr	GCAGA	1.26439e-11	1.03879e-05
chr12	27710839	27710840	+	1.5369	2.6874	0.500027	0.223971	0.0757699	0.350961	MRPS35	5utr	GCAGC	0.00628737	NA
chr14	20343627	20343628	+	10.5514	6.79316	3.16684	1.34383	0.53039	2.45673	PARP2	5utr	TCAGC	0.00142571	NA
chr8	143976744	143976745	-	3.68462	7.37543	3.16684	0	0.353593	0.409454	PLEC	5utr	GCAGT	0.0194633	NA
chr4	99088729	99088730	-	45.2204	153.72	87.8798	13.1397	16.9725	8.84421	ADH5	5utr	TCAGC	1.13396e-09	2.73774e-06
chr9	113376985	113376986	-	27.1322	9.83391	15.8342	0	0	1.22836	HDHD3	5utr	GCACC	0.00221773	NA
chrX	48597507	48597508	+	3.81861	5.04635	4.3544	0	1.06078	0.409454	WDR13	5utr	GCAGC	0.0235232	NA
chr19	51108378	51108379	-	3.73248	4.0112	4.75026	0.447943	0.353593	0.153545	CTU1	5utr	GCAGT	0.00363187	NA
chr3	47781892	47781893	-	8.2904	7.76361	11.0839	1.79177	2.12156	2.14964	SMARCC1	5utr	GCAGT	0.000362478	0.103277
chr3	47381010	47381011	+	3.51714	12.4218	5.54197	0.298628	0.795584	2.45673	PTPN23	5utr	GCACG	0.0259956	NA
chr14	69398317	69398318	-	2.84721	4.65817	2.11123	0.206743	0.223322	1.05288	NA	unannotated	CGAGG	0.0113467	0.354058
chr18	3262155	3262156	+	1.40686	1.83504	0.904811	0.511934	0.106078	0.0818909	MYL12B	5utr	CCACT	0.0171502	NA
chrX	9463317	9463318	+	6.53183	11.6454	6.33368	0.447943	3.18234	0.409454	TBL1X	5utr	TCAGT	0.0287228	NA
chr21	30480226	30480227	-	0.450471	0.34659	0.182702	0	0	0	KRTAP19-1	cds	GCAGC	0.0486625	NA
chr19	10836209	10836210	-	11.4558	10.5363	4.75026	2.91163	0.897582	1.41734	TMED1	5utr	GCAGA	4.8699e-09	0.00177887
chr15	41332590	41332591	-	16.0784	34.9363	17.4176	3.1356	4.77351	6.14181	OIP5	5utr	GTATT	2.43245e-05	0.00834408
chr14	52707199	52707200	+	12.5612	12.4218	9.50051	3.58354	3.18234	1.63782	PSMC6	cds	CTATG	4.98782e-05	NA
chr11	64241085	64241086	+	4.01959	3.17014	2.63903	0.565822	0.459671	0.921272	FKBP2	5utr	GCAGA	0.000343498	0.00216935
chr6	170553298	170553299	-	9.24506	12.2762	8.3695	1.58503	4.24312	1.41734	PSMB1	5utr	TCAAG	2.55128e-14	0.000811414
chr2	61144968	61144969	-	5.02449	11.6454	8.70881	0.895885	1.59117	1.22836	LOC339803	ncRNA	TCATA	0.0217751	NA
chr12	55716096	55716097	+	2.34476	1.66363	0.619599	0.266344	0.238134	0.214964	BLOC1S1	cds	GGAGG	0.000111704	0.056296
chr6	43635867	43635868	+	3.68462	6.0168	2.71443	0	0	0	MAD2L1BP	5utr	GGAGG	0.00119077	NA
chr11	61333075	61333076	-	1.47385	1.09266	0.422245	0.111986	0.0424312	0.245673	DDB1	5utr	GCAGC	0.0150021	NA
chr7	73683596	73683597	+	29.3932	29.3723	11.8756	8.06297	3.18234	5.89614	WBSCR22	5utr	CCAGT	5.89863e-12	6.05207e-06
chr17	45112335	45112336	-	1.79446	3.59067	3.95855	0.796342	0.397792	0.614181	PLCD3	3utr	TGACT	0.0342865	NA
chr1	146052243	146052244	-	19.0931	11.1278	3.16684	0	0	0	RNVU1-6	ncRNA	TCATA	0.00285129	NA
chr17	28335471	28335472	-	27.1322	17.0799	19.001	4.47943	3.18234	3.68509	IFT20	5utr	TCATA	0.000634717	NA
chr5	62403881	62403882	-	3.01469	4.0759	5.14611	0	0.265195	0.245673	DIMT1	5utr	CCAGA	0.0130572	NA
chr17	43900623	43900624	-	23.1126	5.04635	25.3347	4.03148	2.38675	1.22836	MPP2	5utr	CCAGG	0.00167686	0.0198311
chr1	93345908	93345909	+	25.1224	46.5817	11.0839	0.895885	4.24312	0.614181	NA	unannotated	GCAAA	0.000123144	NA
chr20	63707893	63707894	-	2.51224	6.59907	4.55233	0	0.0964345	2.45673	ARFRP1	5utr	GCAGC	0.0203896	NA
chr16	66552607	66552608	+	1.22821	0.942724	1.08339	0.255967	0.265195	0.263221	CKLF-CMTM1	5utr	GGAGG	0.0123786	NA
chr20	33993727	33993728	+	4.01959	1.84386	4.11689	0.895885	0	0.409454	RALY	5utr	GCAGA	0.00179208	NA
chr3	62319042	62319043	+	4.01959	1.55272	1.58342	0.597257	0.353593	0.818909	C3orf14	5utr	TCAGA	0.0235182	NA
chr1	234610146	234610147	-	1.5369	1.26159	0.923661	0.158097	0.0757699	0.27297	NA	unannotated	GCAGC	0.00757548	NA
chr19	1605461	1605462	-	82.1275	45.299	42.2042	8.73488	12.1838	8.56783	UQCR11	5utr	GCAGT	1.53296e-65	9.29134e-58
chr18	59139883	59139884	+	2.67973	6.83198	4.75026	0.179177	1.59117	0.614181	SEC11C	5utr	GCAGG	0.0040519	NA
chr17	44708690	44708691	+	5.02449	4.65817	12.6674	1.79177	0.176797	0.491345	DBF4B	5utr	CCAAG	0.000119701	0.377425
chr14	34539700	34539701	-	9.54653	18.8915	7.38929	0.895885	0.15154	2.04727	EAPP	5utr	TTAGG	8.10888e-05	NA
chr16	86555234	86555235	-	8.03918	11.2572	11.0839	0.298628	2.12156	3.68509	MTHFSD	5utr	TCACT	0.0102683	NA
chr20	37179317	37179318	+	4.36912	3.22489	3.05374	0.732997	0.507329	0.614181	RPN2	5utr	TCAGC	6.18411e-08	0.00794703
chr14	19062400	19062401	+	2.23311	1.55272	1.87131	0.137829	0.198896	0.102364	LINC01296	ncRNA	TCAGA	0.00216463	NA
chr6	30617242	30617243	-	31.6543	80.7416	30.8767	0.895885	2.65195	7.37018	PPP1R10	5utr	CCATT	6.3312e-08	0.178129
chr3	50236203	50236204	+	7.03428	9.44573	21.1123	0.895885	5.3039	1.22836	GNAI2	5utr	GCAGT	8.61754e-06	0.122376
chr3	136862232	136862233	+	1.50735	4.46408	4.75026	1.79177	0	0	NCK1	5utr	CCAAG	0.0438282	NA
chr1	161749801	161749802	+	14.0686	20.5736	3.56269	1.79177	0.707186	0.98269	DUSP12	cds	CCATG	9.37702e-05	0.191714
chr4	56435611	56435612	-	11.7238	19.1502	12.6674	2.68766	1.76797	3.68509	PPAT	5utr	GTAGC	0.000466059	NA
chr1	193105429	193105430	-	15.0735	20.1854	12.6674	1.79177	3.18234	0.614181	GLRX2	5utr	GGATC	0.00338171	NA
chr14	91458450	91458451	-	2.55089	1.81151	2.53347	0.767902	0.53039	0	PPP4R3A	3utr	TGACT	0.0446622	NA
chr6	36027807	36027808	+	10.7189	7.56952	12.6674	0.298628	0	1.22836	MAPK14	5utr	CCACT	0.000903615	NA
chr1	172444098	172444099	-	5.35945	27.1726	15.8342	0.895885	0	2.45673	LOC102724528	intron_ncRNA	GGAGA	0.0354759	NA
chr10	119165687	119165688	-	7.8382	8.69525	1.42508	1.19451	0.132597	0.491345	SFXN4	5utr	CCACG	0.00276321	NA
chr6	43059427	43059428	-	3.01469	4.65817	4.97646	0.597257	0.353593	0.307091	MRPL2	5utr	TCATC	0.00728577	NA
chr3	120742515	120742516	-	9.37904	19.409	7.9171	2.68766	1.06078	0.614181	RABL3	5utr	GCAGT	0.00313172	NA
chr1	225777831	225777832	+	9.79775	9.70452	19.7927	1.02387	2.54587	3.27563	SRP9	5utr	CCATC	1.45655e-06	0.00897488
chr9	87726184	87726185	+	2.0726	2.49545	2.07824	0.716708	0.106078	0.54048	CTSL	5utr	GCAGG	0.00160935	NA
chr7	44573926	44573927	-	4.60578	6.25941	4.60631	1.19451	0.571189	0.578053	DDX56	5utr	GCAGC	4.51561e-05	0.0557148
chr11	65014190	65014191	+	2.31899	1.44921	1.1036	0.39195	0.235729	0.267035	ARL2	5utr	GGAGG	0.000102641	0.00689049
chr11	64284653	64284654	-	12.5612	5.37907	9.93236	0.977329	0.909239	1.126	BAD	5utr	TCAGG	9.35631e-08	0.0128526
chr6	118894151	118894152	+	2.34476	12.4218	14.2508	0.298628	0	1.22836	ASF1A	5utr	TCAGA	0.0168699	NA
chr6	166586676	166586677	-	4.52204	4.91696	7.9171	0.447943	0	3.68509	RPS6KA2	intron	GGAGA	0.0301036	NA
chr7	100149032	100149033	+	1.27896	1.03515	2.03582	0.127984	0.15154	0	NA	unannotated	CCAGT	0.021217	NA
chr17	4263955	4263956	-	49.24	52.5338	43.544	6.2712	2.97018	3.68509	ANKFY1	5utr	GCAGT	1.53896e-09	0.000672348
chr6	42746097	42746098	-	8.37414	45.029	31.6684	3.58354	0.265195	4.29927	TBCC	5utr	ACAAG	0.0218741	NA
chr7	73005895	73005896	-	26.6298	21.9969	12.1395	2.68766	0.636468	0.614181	STAG3L3	ncRNA	TCAGA	1.32397e-05	NA
chr19	2427585	2427586	-	5.67471	7.1721	6.46035	1.11986	1.35008	1.44199	TIMM13	5utr	GCAGT	4.31923e-13	1.76987e-05
chr22	27919503	27919504	+	3.81861	3.68772	5.80587	0	1.59117	0	TTC28-AS1	ncRNA	TCAGC	0.0106507	NA
chr12	7018473	7018474	-	6.53183	14.7509	9.50051	2.0904	1.06078	1.22836	LPCAT3	5utr	GCATT	0.0125301	0.095827
chr3	58433831	58433832	-	33.1616	24.8436	6.72953	2.91163	2.71088	3.22445	PDHB	5utr	GCAGC	2.87655e-05	8.26619e-05
chr13	48037725	48037726	+	33.8315	34.6775	26.9181	1.11986	2.47515	2.86618	NUDT15	5utr	CCAGG	3.80095e-08	0.0239415
chr17	75784807	75784808	+	6.53183	12.4218	7.12539	0.895885	1.06078	0	NA	unannotated	GCACT	0.0307818	NA
chr5	138338265	138338266	+	121.258	45.2619	44.9295	8.6005	3.27877	3.33413	FAM53C	5utr	TCAGA	6.89834e-24	1.03483e-06
chr19	12806606	12806607	+	5.38625	11.1677	8.20499	3.28491	1.2199	0.998045	NA	unannotated	GGAAA	1.38754e-10	4.61227e-05
chr4	173334352	173334353	-	7.66234	12.3815	9.70705	1.81474	1.34221	1.75879	HMGB2	5utr	CCAGT	9.58899e-54	1.70792e-09
chrX	55161161	55161162	-	3.51714	9.12225	6.01699	1.0452	1.41437	0.98269	FAM104B	5utr	GCAGG	0.000121549	0.178779
chr2	15591905	15591906	+	1.67483	6.40498	4.11689	0.497714	0.795584	0.526441	DDX1	5utr	GCAGG	0.000978698	NA
chr14	102139896	102139897	+	9.54653	10.8691	22.1679	0	0.707186	0.409454	WDR20	5utr	TTAGG	0.00416535	NA
chr20	35411972	35411973	-	27.1322	11.4513	7.9171	1.19451	1.41437	0	UQCC1	5utr	TTATT	2.81643e-07	0.432363
chr12	120446383	120446384	-	33.1616	25.1023	36.4186	3.28491	1.9094	2.66145	TRIAP1	5utr	CCACC	5.43878e-08	0.00671411
chr6	44223594	44223595	+	8.2904	10.6534	5.05186	2.3293	0.424312	0.921272	SLC29A1	cds	GCAGC	7.49097e-13	0.00256038
chr22	41947158	41947159	-	25.1224	6.67671	12.6674	0.746571	0.909239	1.22836	CENPM	5utr	CCAGG	0.000940393	0.049078
chr7	1237150	1237151	+	3.90137	2.27363	2.30316	0.447943	0	1.22836	NA	unannotated	GGACC	0.000215674	NA
chr9	93134250	93134251	-	23.1126	4.46408	21.3762	0.671914	0.795584	0.111669	NINJ1	5utr	TCAGG	0.000227629	NA
chr2	219498913	219498914	+	1.80882	3.49363	4.75026	0.298628	0.565749	1.02364	GMPPA	5utr	GCAGA	0.0155525	0.111792
chr3	195271158	195271159	-	3.01469	12.4218	14.2508	0.895885	0	0	XXYLT1	5utr	TCATG	0.0195105	NA
chr9	37422697	37422698	+	30.3243	67.9316	51.725	9.55611	5.56909	5.73236	NA	unannotated	ACATT	6.89176e-16	1.47501e-05
chr17	42155008	42155009	-	6.02938	15.5272	20.5844	1.34383	1.59117	0.614181	RAB5C	5utr	GGATC	0.00436544	NA
chr16	30193673	30193674	-	4.13124	3.83172	3.7287	0.926778	0.505133	0.913398	BOLA2B	cds	GTAAG	4.32561e-10	0.000452917
chr19	45079262	45079263	+	35.6739	45.029	8.5957	0.895885	3.53593	1.22836	GEMIN7	5utr	CCAGT	7.60771e-05	0.121192
chr18	657652	657653	+	6.02938	6.30794	6.55988	0.716708	0.235729	1.84254	TYMS	5utr	CCACT	7.20344e-05	0.272846
chr9	122911031	122911032	-	12.5612	17.0799	5.27806	5.37531	0.53039	2.45673	ZBTB6	cds	GGACA	0.0294683	NA
chr7	26200742	26200743	-	19.5453	26.0164	21.5697	4.00791	3.82915	5.20438	HNRNPA2B1	5utr	GTAGC	1.28533e-06	0.00601391
chr17	7307632	7307633	+	3.89398	2.38084	1.77402	0.694939	0.629473	0.54048	EIF5A	5utr	CTAAG	1.46667e-05	0.00890975
chr21	43719176	43719177	+	2.00979	0.776361	1.05561	0.268766	0.141437	0.526441	PDXK	5utr	CCAGA	0.0451577	NA
chr16	89828474	89828475	+	9.04408	6.59907	6.33368	0.895885	0	0	NA	unannotated	CCAGG	0.0324578	NA
chr1	224183242	224183243	+	21.651	105.585	77.9834	4.47943	4.77351	3.99218	DEGS1	5utr	CCACA	2.58564e-06	0.00514513
chr7	76303576	76303577	+	7.03428	4.26999	4.22245	0.298628	0	1.84254	NA	unannotated	CCAGC	0.0402511	NA
chr1	143971985	143971986	-	9.04408	15.5272	9.50051	0.895885	1.06078	1.22836	FAM72C	5utr	GCAGG	0.0160973	NA
chr12	6470676	6470677	-	5.02449	11.6454	12.6674	2.68766	2.65195	1.22836	VAMP1	5utr	GCAGT	0.0201678	NA
chr12	130163005	130163006	+	6.02938	2.32908	3.48352	0	0	0	FZD10	cds	TCAGC	0.049551	NA
chrX	154379269	154379270	+	1.8237	2.01854	2.28716	0.244332	0.249595	0.136485	EMD	5utr	TTAGG	0.000481561	NA
chr17	63550489	63550490	+	2.34476	3.10545	5.54197	0	0	0.307091	DCAF7	5utr	CCAAG	0.0453991	NA
chr21	42836232	42836233	-	3.51714	4.19235	2.37513	0.597257	0.53039	0.614181	NA	unannotated	TAACT	0.0393002	NA
chr17	4710651	4710652	+	6.8668	9.31634	7.38929	1.34383	1.94476	0.614181	ARRB2	5utr	GCAGG	4.05909e-05	0.102089
chr3	50617150	50617151	+	8.03918	11.4513	8.31295	0.537531	0.848623	0.526441	MAPKAPK3	5utr	CGACT	0.000167648	0.182677
chr1	224929691	224929692	+	7.53673	4.46408	5.54197	0.298628	0.707186	1.84254	DNAH14	5utr	CCAGG	0.00497471	NA
chr11	125592831	125592832	+	10.049	13.1981	9.50051	4.47943	2.12156	0	STT3A	5utr	GGAGG	0.0241309	NA
chr16	67935708	67935709	-	1.50735	5.27926	5.14611	0.716708	0.60616	0.614181	PSMB10	intron	CCATC	0.0184649	NA
chr13	28659115	28659116	+	6.69932	8.53997	2.77098	1.79177	1.06078	0.737018	POMP	5utr	GGAAA	0.00994271	0.13935
chr17	7857240	7857241	-	9.90542	22.7733	15.8342	3.484	2.25416	3.378	NAA38	cds	GCAGC	1.47354e-06	0.000112262
chr1	156054781	156054782	+	15.0735	9.12225	14.2508	0.298628	1.23758	1.43309	LAMTOR2	5utr	CCAGG	9.29741e-05	0.0515179
chr16	28554189	28554190	-	22.1077	6.21089	17.4176	0.895885	0	0	NA	unannotated	TCAGG	0.0111536	NA
chr14	20455190	20455191	+	37.1812	25.6199	6.72953	3.58354	2.12156	2.45673	APEX1	5utr	CCAGG	6.19042e-06	0.0803377
chr10	69630253	69630254	+	7.53673	10.8691	5.80587	2.68766	1.06078	1.22836	C10orf35	5utr	GGAGG	0.00185349	NA
chr6	2999895	2999896	+	1.17238	6.59907	3.80021	0.223971	0.424312	0	NQO2	5utr	GCAGG	0.0400158	NA
chr12	82358386	82358387	-	10.3839	24.0672	7.9171	0.447943	1.76797	0.921272	CCDC59	5utr	TTAGT	0.000390506	NA
chr1	244750552	244750553	+	4.01959	4.03708	3.16684	0	2.12156	0	NA	unannotated	AGACT	0.0446907	NA
chr2	215312088	215312089	+	0.781587	1.20336	0.833379	0.167978	0.0707186	0.129301	ATIC	5utr	GCACG	0.0367297	NA
chr16	30698195	30698196	+	17.0833	2.58787	11.0839	0	0.707186	0	NA	unannotated	GTAGT	0.00560994	NA
chr1	109076002	109076003	-	6.02938	13.1981	20.5844	1.79177	0.353593	0.614181	NA	unannotated	GTAGT	0.00209943	NA
chr13	21176546	21176547	-	9.54653	3.54908	14.2508	0.597257	1.59117	0.409454	SKA3	5utr	CTAGT	0.00671519	NA
chr16	89490560	89490561	-	30.1469	19.1502	8.97271	1.79177	1.32597	3.07091	ANKRD11	5utr	CCAGA	0.000103703	0.266134
chr14	59484380	59484381	-	16.0784	6.21089	7.12539	0.895885	0.353593	2.45673	NA	unannotated	TCAGT	0.00617403	NA
chr11	69641155	69641156	+	7.03428	24.8436	22.1679	0.895885	1.06078	3.68509	CCND1	5utr	CCAGA	0.00219512	NA
chr5	177875513	177875514	+	8.03918	16.3036	14.2508	1.79177	1.06078	2.45673	LOC728554	ncRNA	GCATG	0.0132875	NA
chr11	17276738	17276739	+	21.1028	16.3036	9.50051	1.19451	5.3039	3.07091	NUCB2	5utr	GCAGA	0.00378295	0.182233
chr19	47130828	47130829	+	14.571	31.0545	31.6684	1.79177	0.265195	1.22836	SAE1	5utr	GCAGA	4.18953e-05	0.35655
chr22	42614859	42614860	-	0.729043	0.653778	0.439839	0.0790487	0.0707186	0.258603	POLDIP3	5utr	GCAAG	0.0359703	NA
chrX	152830756	152830757	-	7.03428	14.7509	19.001	0.895885	2.82874	5.52763	CETN2	5utr	TCAGT	0.00868452	0.0588192
chr20	17682241	17682242	-	6.53183	14.3627	14.2508	1.79177	4.59671	1.53545	RRBP1	5utr	GCAGA	0.00147443	0.0069843
chr7	73738836	73738837	-	14.0686	4.14059	15.8342	0.895885	0	0.614181	ABHD11	5utr	CTAGG	0.0350467	NA
chr2	218659719	218659720	+	4.42155	6.98725	8.23378	0.639918	1.06078	0.818909	BCS1L	5utr	AGACG	0.000283415	NA
chr22	20981988	20981989	+	7.53673	10.8691	22.1679	1.79177	0	2.45673	NA	unannotated	CCAGG	0.00414536	NA
chr19	36054904	36054905	+	2.51224	1.9409	4.75026	0	0.176797	0.921272	WDR62	5utr	CCAGT	0.042312	NA
chr1	70221480	70221481	+	4.01959	4.33468	3.95855	0.447943	0	0.614181	NA	unannotated	AGAAA	0.00163682	NA
chr11	64186170	64186171	+	44.2155	28.7254	18.2093	5.37531	7.07186	3.93076	STIP1	5utr	GTAGC	8.77901e-06	0.000192169
chr1	224183247	224183248	+	3.75162	6.85786	10.4506	0.895885	1.55037	1.15159	DEGS1	5utr	CCAGC	0.040184	0.0599041
chr1	154983359	154983360	+	6.02938	5.14339	3.69464	1.79177	1.06078	0.755916	FLAD1	5utr	GGAAC	0.00173636	0.0253988
chr7	101245064	101245065	-	0.726947	0.429476	0.517656	0.149314	0.163197	0.0682424	FIS1	5utr	CCACT	0.0142596	0.44717
chr20	45812651	45812652	+	0.753673	0.806221	0.940155	0.103371	0.122398	0.136485	UBE2C	5utr	GCAGT	0.0133174	0.4164
chr2	85327988	85327989	-	8.79285	27.949	23.7513	1.79177	0.795584	1.22836	TGOLN2	5utr	TTAGA	0.00013951	NA
chr8	109334367	109334368	+	5.35945	3.92494	3.39304	0.639918	0.353593	0.646507	ENY2	5utr	CTACT	9.96495e-06	0.124744
chr19_GL949749v2_alt	164544	164545	-	8.03918	10.8691	2.63903	0.298628	0	0	MBOAT7	5utr	CCAGT	0.0411627	NA
chr1	10474953	10474954	+	41.2008	48.9108	10.4053	4.47943	3.18234	0.921272	PEX14	5utr	TCAGG	1.25937e-07	0.236473
chr20	63865269	63865270	+	6.02938	11.6454	9.76442	1.79177	1.27294	0.460636	TPD52L2	5utr	GCAGT	4.40078e-06	0.119305
chr17	48997415	48997416	+	3.12635	2.23204	5.54197	0.895885	1.06078	0.614181	IGF2BP1	5utr	TTAGA	0.0217144	NA
chr19	58558962	58558963	-	13.5661	12.6159	26.9181	0.537531	0.707186	0.921272	UBE2M	5utr	GCAGG	3.2334e-05	NA
chr22	35299894	35299895	+	1.89814	3.88181	5.14611	0.407221	0.942915	0.368509	TOM1	5utr	TGATT	0.00161622	0.0863591
chr5	177600153	177600154	+	10.049	13.9745	9.50051	0.671914	0.60616	0	B4GALT7	5utr	GGAGG	0.0157529	NA
chr16	1959551	1959552	+	4.72674	5.1018	11.4493	1.79177	1.82893	1.61921	NDUFB10	5utr	CTAGG	3.51556e-13	5.20379e-07
chrX	103310966	103310967	-	4.83991	6.55249	1.91102	0.617852	0.55345	0.692923	BEX2	5utr	TCAGA	4.51533e-19	0.000159325
chr5	175968265	175968266	-	8.82077	18.1151	6.98567	2.28948	1.62653	0.760415	THOC3	5utr	GGACT	0.0295112	0.157731
chr22	19854843	19854844	-	2.00979	1.85132	1.94882	0.162888	0.192869	0.350961	C22orf29	5utr	GCAGG	0.00644191	NA
chr1	15409894	15409895	+	9.04408	11.6454	4.75026	1.79177	2.12156	1.22836	EFHD2	5utr	TCAGG	0.0449846	NA
chr7	101154424	101154425	+	13.0637	7.76361	7.12539	1.19451	2.12156	1.22836	AP1S1	5utr	AGAGG	0.017444	NA
chr14	52791606	52791607	-	9.2953	8.3847	6.33368	0.255967	0	1.05288	GNPNAT1	5utr	GCAGA	0.000136566	NA
chr8	58553260	58553261	+	20.0979	12.4218	26.1264	2.0904	3.18234	2.30318	SDCBP	5utr	CCAGT	9.07338e-08	0.000949675
chr10	42494149	42494150	+	8.54163	3.41599	3.16684	0.895885	0	1.22836	LINC00839	ncRNA	AAACT	0.023605	NA
chr17	58003905	58003906	-	1.02827	0.9237	0.219243	0.216248	0.0521695	0.191079	SRSF1	3utr	CCAGG	4.58975e-06	0.204718
chr16	30699001	30699002	-	5.02449	6.21089	11.6117	0.223971	0.53039	0.614181	NA	unannotated	CCAGA	0.00408935	NA
chr6	18155073	18155074	-	30.1469	16.3036	6.33368	2.68766	1.32597	1.22836	TPMT	5utr	TCATT	0.000141323	0.078413
chr9	34458564	34458565	-	6.02938	21.7381	9.50051	0.895885	2.12156	0.614181	FAM219A	5utr	TCACC	0.00891833	NA
chr12	76559770	76559771	-	1.50735	16.3036	14.2508	0.895885	0.53039	0.614181	OSBPL8	5utr	CCAGA	0.0246765	NA
chr15	88467712	88467713	+	1.65513	1.78563	1.53234	0.311612	0.374393	0.345477	MRPS11	5utr	TCAAG	0.00176177	0.554871
chr17	4939937	4939938	-	2.84721	1.91104	2.19919	0.0559928	0.30308	0.245673	SLC25A11	5utr	GGACC	0.00342925	NA
chr1	25819953	25819954	+	21.6053	13.4569	14.2508	1.79177	0.353593	3.07091	MTFR1L	5utr	TGAGG	0.000931833	NA
chr10	47502686	47502687	-	16.5808	8.53997	6.33368	0.298628	1.76797	2.04727	AGAP9	cds	GGACT	0.0251817	NA
chr6_GL000255v2_alt	2908477	2908478	-	2.67973	4.65817	7.9171	1.79177	1.32597	0.409454	BAG6	5utr	GCACG	0.0487441	NA
chr11	3057417	3057418	-	8.54163	20.9618	10.0283	1.64246	4.03096	1.93028	CARS	5utr	TCAGA	0.0185061	0.0201663
chr20	43457895	43457896	+	25.3737	35.7126	40.6411	3.1356	2.82874	4.91345	SRSF6	5utr	CCATT	8.41757e-12	0.00113517
chr16	3458011	3458012	+	11.0539	4.65817	11.0839	0.895885	0.53039	2.45673	NAA60	5utr	GCAGG	0.0489276	NA
chr19	39532816	39532817	-	5.69442	3.75241	4.75026	0.447943	0	0.614181	EID2B	5utr	GTAGA	0.00805186	NA
chr1	155324518	155324519	+	11.7238	4.9493	4.07165	0.895885	0.795584	0.111669	RUSC1	cds	CTACA	0.000224057	0.47123
chr11	68030707	68030708	+	1.81839	2.22782	1.48015	0.352925	0.279928	0.329026	NDUFS8	5utr	GCAAG	3.1276e-08	0.00314886
chr19	58347621	58347622	-	5.27571	3.49363	7.9171	0.447943	0.424312	0	A1BG	cds	TCAGC	0.00316147	NA
chr22	37686353	37686354	+	15.0735	15.7213	11.0839	2.46368	1.69725	0.921272	NOL12	5utr	GGAAG	4.9925e-05	0.0918604
chr17	63842681	63842682	-	2.00979	1.43328	3.95855	0.447943	0	0	SMARCD2	5utr	GGACG	0.0359775	NA
chr16	1773118	1773119	-	1.70599	1.89356	1.14903	0.254513	0.297415	0.191932	MRPS34	cds	CCATG	8.1749e-11	0.0806165
chr3	9363069	9363070	+	8.03918	3.88181	2.37513	0.298628	0	0	THUMPD3	5utr	TGACC	0.0328973	NA
chr19	54159717	54159718	-	6.02938	15.5272	22.1679	0.895885	0.707186	0.614181	LENG1	5utr	CCAGT	0.0188953	NA
chrX	51893638	51893639	+	4.857	11.956	12.9313	3.58354	1.1315	1.33073	MAGED1	5utr	GCATT	2.44375e-05	0.0024936
chr17	63842686	63842687	-	4.52204	0.998179	6.33368	0.0995428	0.45462	0.122836	SMARCD2	5utr	GGACG	0.0180003	NA
chr7	56051764	56051765	+	23.1126	18.6327	33.2518	4.47943	7.77905	4.17643	CCT6A	5utr	CCAGA	1.71345e-06	9.69459e-05
chr2	202265770	202265771	+	6.8333	2.7949	3.43074	0.358354	0.15154	0.17548	NOP58	5utr	CCAGT	0.000141148	NA
chr1	244864481	244864482	-	1.12795	1.43072	0.921692	0.26436	0.203437	0.220475	HNRNPU	5utr	TGAAA	0.00023606	0.205006
chr15	83011591	83011592	-	3.58892	2.38084	2.30316	0.127984	0.15154	0.307091	C15orf40	cds	GCAGC	0.000934446	NA
chr12	49189077	49189078	-	21.6053	32.9954	6.13575	4.22346	4.09158	2.17755	TUBA1A	5utr	GCAGG	2.44975e-05	4.6506e-08
chr3	14651772	14651773	+	6.02938	13.9745	5.54197	1.34383	0	0	CCDC174	5utr	GTAGG	0.0260693	NA
chr19	49085434	49085435	+	3.68462	2.0703	4.75026	0.358354	1.06078	0.409454	SNRNP70	5utr	GGACC	0.0173587	NA
chr8	98117170	98117171	-	6.02938	8.53997	11.0839	0.895885	3.18234	0.614181	RIDA	5utr	TCAGT	0.0279591	NA
chr10	102245531	102245532	+	8.03918	16.5624	11.0839	2.0904	3.18234	2.94807	GBF1	5utr	CTAGT	2.92665e-05	0.0317642
chr9	78297146	78297147	+	0.795544	0.685025	0.492619	0.0651553	0.0521695	0.115159	PSAT1	5utr	CCAGG	0.012968	0.693196
chr5_KI270898v1_alt	10060	10061	+	10.5514	13.5863	3.69464	0.447943	1.59117	0.307091	LOC728554	ncRNA	GCAGC	0.000359386	NA
chr1	32200646	32200647	+	9.04408	5.33748	15.0425	1.34383	1.06078	2.86618	CCDC28B	5utr	GGAGG	0.000249762	0.0609696
chr19	17337587	17337588	+	12.9579	11.3767	11.7506	1.10263	1.41437	1.34003	GTPBP3	5utr	GCAGG	2.74774e-19	0.00123746
chr1	15684321	15684322	+	13.0637	2.71726	7.9171	0	0	0	NA	unannotated	GCACA	0.0493301	NA
chr3	141876642	141876643	+	14.6428	19.3228	13.657	1.59268	2.33371	1.56337	ATP1B3	5utr	GCAGT	7.42844e-13	0.00177674
chr3	105366908	105366909	+	13.0637	3.88181	7.12539	0	0	0.307091	ALCAM	5utr	TCAGA	0.0278678	NA
chr8	143990090	143990091	+	3.51714	3.10545	2.37513	0.162888	0.30308	0	GRINA	5utr	GCAGG	0.0197172	NA
chr22	32474709	32474710	+	20.0979	22.5145	9.50051	1.34383	4.24312	1.84254	NA	unannotated	TCATC	0.003577	NA
chr20	18588017	18588018	+	7.8717	14.2333	3.95855	1.34383	1.06078	2.45673	DTD1	5utr	TCAGA	0.000182675	0.0134723
chr1	54887184	54887185	-	7.34348	9.18694	5.38363	1.54463	1.27776	1.56722	DHCR24	5utr	CCAGG	4.09734e-11	1.40845e-07
chr8	43093508	43093509	+	21.1028	75.307	22.1679	1.79177	1.06078	1.22836	POMK	5utr	GTAGG	5.33459e-05	NA
chr20	3767774	3767775	-	17.4182	10.0927	29.2933	7.16708	2.82874	0	C20orf27	5utr	GGAGG	6.27871e-05	0.448876
chr8	142727250	142727251	+	3.44536	2.52317	7.38929	0.597257	2.12156	0.409454	THEM6	5utr	TGAGT	0.00256254	NA
chr2	38875933	38875934	-	11.0539	7.76361	6.33368	5.37531	0	0	NA	unannotated	TCAGA	0.036905	NA
chr12	57772104	57772105	-	40.8658	20.6512	20.9803	7.16708	3.71273	3.68509	METTL1	5utr	GTAGA	1.39356e-10	5.44302e-05
chr19	49451799	49451800	-	1.33986	2.08647	0.923661	0.238903	0.0883983	0.111669	PIH1D1	5utr	GCACG	0.00814893	NA
chrX	153724065	153724066	-	5.02449	12.81	6.33368	0.796342	1.27294	0.701922	BCAP31	5utr	CCAAG	0.00330189	0.0799816
chr12	132560024	132560025	+	6.53183	2.15656	5.80587	0.895885	0	0	FBRSL1	intron	CCAGA	0.00228864	NA
chr4	146175707	146175708	+	6.02938	16.3036	8.70881	0	3.18234	0	LSM6	5utr	GCAGA	0.0123816	NA
chrX	49235469	49235470	+	7.70421	15.5272	7.9171	3.58354	0.53039	1.53545	CCDC22	5utr	TCACA	0.000254434	0.372961
chr13	78603582	78603583	-	6.02938	22.5145	9.50051	0.597257	3.18234	0.614181	NA	unannotated	TTAGA	0.00625167	NA
chr18	57586731	57586732	-	16.0784	2.71726	19.001	0.895885	1.06078	1.22836	FECH	5utr	TCAGG	0.0096421	NA
chr1	85580760	85580761	+	7.53673	8.53997	5.54197	1.79177	2.12156	0	CYR61	5utr	GCAGA	0.0128202	NA
chr1	2391828	2391829	+	6.69932	3.0084	10.2922	1.34383	1.32597	0.526441	RER1	5utr	GGAGG	0.00259802	NA
chr16	28211964	28211965	-	5.77816	10.8691	3.80021	1.79177	0.353593	1.22836	NA	unannotated	CCACT	0.00122495	NA
chr18	24139061	24139062	+	11.0539	15.5272	6.33368	0	1.06078	0	CABYR	5utr	TCAGG	0.0177179	NA
chr14	77321042	77321043	+	5.02449	3.43817	3.95855	0.671914	0	0.614181	GSTZ1	5utr	CCAGC	0.0182177	NA
chr16	4476428	4476429	+	3.15825	2.13499	5.08956	0.843186	0.707186	0.307091	HMOX2	5utr	GGAGT	0.000968763	0.199567
chrX	103376310	103376311	+	6.02938	10.8691	4.75026	1.19451	0.265195	2.45673	NA	unannotated	TCAGA	0.0392203	0.210538
chr20	1393102	1393103	-	15.4503	8.59969	14.5147	1.30311	0.707186	0.614181	FKBP1A	5utr	GCAGG	6.23669e-10	0.0450307
chr19	17292588	17292589	+	6.8333	11.3866	6.33368	0.597257	1.06078	0	NA	unannotated	GCAGA	0.000923742	NA
chr1	28887102	28887103	+	15.0735	38.0417	22.1679	1.79177	0.53039	0.614181	EPB41	5utr	TCAGT	0.00629189	NA
chr22	40636710	40636711	-	33.1616	35.7126	8.70881	1.79177	1.59117	0.614181	MKL1	5utr	GCAGC	0.000125837	NA
chr1	244864516	244864517	-	0.768451	1.14411	0.79171	0.144498	0.192869	0.268704	HNRNPU	5utr	CCAGG	0.014469	0.575804
chr19	633550	633551	-	2.00979	4.03708	3.95855	0.895885	0.636468	0.409454	POLRMT	5utr	GCAGG	0.0238595	NA
chr8	23084357	23084358	+	17.5857	12.0336	12.6674	1.79177	2.12156	2.45673	LOC254896	ncRNA	CCAGC	0.0292655	NA
chr15	40039180	40039181	-	11.3888	21.3499	18.2093	2.98628	2.82874	3.378	SRP14	5utr	CTAGG	0.000155169	0.00257593
chr17	3892956	3892957	-	4.01959	11.2572	11.0839	0.895885	0.53039	2.45673	CAMKK1	5utr	ACACT	0.0014296	NA
chr13	30465940	30465941	-	6.69932	16.3036	14.7786	1.61259	2.12156	4.91345	HMGB1	5utr	GGAGA	6.39784e-05	0.00270335
chr14	75127054	75127055	-	19.0931	7.76361	17.4176	1.79177	1.06078	1.22836	NEK9	5utr	GCAGG	0.00968412	NA
chr2	61538215	61538216	-	1.50735	0.670494	2.53347	0.358354	0.15154	0.111669	XPO1	5utr	GCAGC	0.0369928	NA
chr15_KI270905v1_alt	2014752	2014753	+	1.50735	1.03515	1.0886	0.398171	0	0.350961	NA	unannotated	TGAAG	0.00516005	NA
chr5	178204532	178204533	+	62.9257	50.2047	52.3023	6.84456	6.75041	6.79987	HNRNPAB	5utr	TCAGG	1.99567e-97	9.06253e-27
chrX	130165858	130165859	-	13.0637	12.4218	9.50051	0	0.53039	0	AIFM1	5utr	GCAGT	0.0172439	NA
chr11	134069041	134069042	+	9.04408	15.5272	11.0839	2.23971	4.24312	1.22836	JAM3	5utr	ACAAG	0.0311067	NA
chr12	49568125	49568126	-	2.51224	2.13499	1.97927	0.537531	0.397792	0.204727	MCRS1	5utr	GTACC	0.0406232	NA
chr14	101964572	101964573	+	63.811	41.7294	31.1406	7.16708	12.7294	9.8269	DYNC1H1	5utr	TCAGT	6.90358e-11	1.99977e-06
chr11	68903892	68903893	+	13.0637	5.43453	6.33368	0	0.53039	2.45673	IGHMBP2	5utr	GTAAC	0.0261897	NA
chr17	80035871	80035872	-	15.5759	29.5017	14.2508	9.85474	0	4.91345	NA	unannotated	TCACT	0.00275146	0.245642
chr19	50804623	50804624	-	6.21209	8.89287	7.52124	4.03148	0.848623	0.737018	C19orf48	5utr	CTATA	2.32528e-05	0.420697
chr19	18557788	18557789	+	3.80425	1.73757	5.42887	0.0895885	0.681929	0.545939	KXD1	5utr	TGACT	0.000248992	0.617183
chr1	15834860	15834861	-	2.15335	2.17381	4.75026	0	0	0.818909	FLJ37453	ncRNA	CCAGT	0.00906386	NA
chr1	29236521	29236522	+	8.8431	21.2205	14.2508	2.68766	1.06078	2.45673	PTPRU	5utr	CCAGT	7.05371e-05	NA
chr10	103396486	103396487	-	4.01959	17.0799	14.2508	2.23971	2.38675	0.17548	USMG5	5utr	GGAGG	0.0151224	0.0818228
chr7	66654566	66654567	+	9.37904	4.65817	14.2508	1.79177	1.06078	1.53545	LOC100996437	ncRNA	CCAGA	0.00458738	0.165608
chr14	93242487	93242488	-	34.669	9.66139	23.7513	4.25546	7.16026	3.68509	BTBD7	cds	AAACT	0.00016506	0.000833018
chr19	35629060	35629061	+	17.2268	11.9983	7.71917	2.40769	1.80956	3.99218	RBM42	5utr	GGAGC	8.70405e-11	8.64465e-06
chr11	65720803	65720804	-	6.73281	13.0687	20.5844	2.50848	1.80332	2.45673	RNASEH2C	5utr	CCAGC	7.93542e-06	3.54028e-06
chrX	154023727	154023728	-	2.56807	1.70799	5.27806	0.373286	0.675041	0.767727	MECP2	3utr	TGACT	0.00728228	NA
chr14	96363525	96363526	+	14.0686	7.37543	6.33368	0.447943	0	0.614181	GSKIP	5utr	CCAGT	0.0142491	NA
chr7	259900	259901	+	12.5612	13.1981	6.96704	2.68766	2.12156	0	FAM20C	cds	GGACT	0.0391242	NA
chr14	100376310	100376311	-	12.0588	14.5568	6.78608	1.37829	0.848623	1.33073	WARS	5utr	CCAGG	6.46491e-08	0.00259554
chr12	110403667	110403668	-	0.861341	1.77454	1.15158	0	0.192869	0.409454	ANAPC7	cds	CGAGT	0.0209968	NA
chrX	154516231	154516232	-	17.5857	27.949	23.7513	3.40436	1.94476	1.09188	FAM3A	5utr	CCATT	7.79752e-07	0.00584548
chr15_KI270905v1_alt	1329079	1329080	+	4.22057	3.62302	4.75026	0.895885	0.729286	1.47404	APBA2	cds	ACACC	0.0115986	0.0229038
chr5	60945069	60945070	-	13.0637	10.4809	5.27806	0.895885	1.06078	3.68509	ERCC8	5utr	CCAGT	0.0197754	NA
chr19	46850862	46850863	-	3.34966	4.48564	6.96704	0.895885	1.19338	0.526441	AP2S1	5utr	GGAAG	0.00184237	0.150632
chr22	29767364	29767365	+	19.5955	31.8308	13.4591	2.3293	1.66694	1.47404	NA	unannotated	GCAGG	2.91473e-05	0.0258484
chr15	77071077	77071078	-	0.854163	0.722819	1.15158	0.186643	0.0902791	0.0409454	TSPAN3	5utr	GCAGG	0.00667213	NA
chr1	19251804	19251805	+	2.31899	3.88181	1.05561	0.497714	0.883983	0	MRTO4	5utr	GCACC	7.10012e-05	NA
chr12	120194712	120194713	-	23.1126	20.3795	12.984	1.11986	2.12156	1.63782	NA	unannotated	GGAGT	5.12859e-07	0.0356194
chr3	124730456	124730457	+	8.54163	10.98	15.4383	0.895885	2.54587	1.53545	UMPS	5utr	ACAGG	0.00588105	NA
chr1	173477371	173477372	+	0.208332	0.181568	0.134759	0.0466607	0.0326394	0.0409454	PRDX6	5utr	CCAGC	0.0469877	0.609982
chr1	244864490	244864491	-	0.931368	0.944573	0.706884	0.0651553	0.273749	0.173009	HNRNPU	5utr	CGAAC	0.00927376	0.567206
chr1	154974665	154974666	+	40.6983	20.0442	19.9058	4.99136	3.28842	2.7024	CKS1B	5utr	CCAAA	1.59778e-16	3.60015e-06
chr3	23810453	23810454	+	11.5563	15.5272	5.20266	0.895885	4.24312	1.22836	UBE2E1	5utr	CCAGT	5.60405e-05	NA
chr16	88651061	88651062	-	2.81371	2.32908	1.58342	0	0	0	CYBA	5utr	GCAGG	0.0337228	NA
chr3	149970921	149970922	-	3.61763	4.39938	6.65036	1.02387	1.59117	0.682424	PFN2	5utr	CTACC	0.00814989	0.0434764
chr15	75368604	75368605	-	20.4329	26.3963	7.9171	3.58354	3.18234	6.14181	MAN2C1	5utr	GGAAA	0.000795252	0.0630498
chr19	16185429	16185430	+	34.8364	24.7142	8.70881	1.38455	4.45527	1.84254	FAM32A	5utr	GCACT	3.34303e-09	0.00888943
chr9	112041243	112041244	-	8.54163	26.3963	14.2508	3.58354	3.18234	4.91345	SUSD1	3utr	GAACT	0.0553082	0.0274665
chr3	44976266	44976267	+	15.6317	15.6135	2.04913	0.570109	0.53039	0.102364	EXOSC7	5utr	GCAGC	2.32321e-08	0.178165
chr12	118016728	118016729	+	3.40119	4.46408	3.31079	0.398171	0.53039	0.438701	RFC5	5utr	GTAAG	0.000114629	0.215537
chr17	16353439	16353440	-	1.27896	1.68212	1.18756	0.279964	0.212156	0.163782	CENPV	5utr	GGAGC	0.0371842	0.496671
chr20	1393082	1393083	-	11.6934	8.65359	9.39836	2.48857	1.74885	1.47404	FKBP1A	5utr	CTAGG	2.26829e-11	0.000187418
chr19	36773152	36773153	+	14.0686	7.50483	19.001	1.34383	2.12156	1.22836	LOC728485	cds	GCAGA	0.000315485	NA
chr5	177592202	177592203	+	61.2429	55.1838	53.9739	13.9296	12.0036	12.7059	NA	unannotated	GCAGG	1.65665e-70	3.26667e-46
chr19	3572963	3572964	+	2.81371	6.98725	3.69464	1.49314	0.53039	0	HMG20B	5utr	GCAGT	0.00402942	NA
chr15	48331434	48331435	+	29.142	10.4809	8.70881	2.68766	0.212156	0	DUT	5utr	CCAGG	0.000642873	NA
chr19	46413611	46413612	-	11.0539	17.8563	14.2508	0.895885	3.18234	0.614181	CCDC8	5utr	TCATT	0.0114659	NA
chr3	179562925	179562926	+	17.0833	27.949	10.2922	1.34383	0.53039	7.37018	ACTL6A	5utr	GCAAG	0.0097128	NA
chr19	10543916	10543917	+	3.01469	7.9577	1.97927	0	0	0.409454	ATG4D	5utr	CTAAG	0.0121134	NA
chr3	127629200	127629201	+	7.20176	5.74507	7.05341	0.447943	0.407992	0.460636	PODXL2	5utr	GCAGG	8.74957e-06	0.21821
chr11	118997979	118997980	-	13.0637	4.65817	5.54197	0.298628	1.06078	0.737018	LOC107984396	ncRNA	GGAGG	0.0234253	NA
chr5	10761227	10761228	-	1.93249	1.46139	2.50708	0.298628	0.318234	0.614181	DAP	5utr	GCAGT	0.000369494	0.335253
chr17	42458877	42458878	+	30.1469	48.1344	12.6674	0.895885	1.06078	1.84254	ATP6V0A1	5utr	GCACG	0.000248108	NA
chr6	33289603	33289604	+	32.4079	45.5465	26.8126	7.44274	6.71827	7.14684	PFDN6	5utr	TTACT	9.075e-08	0.0295992
chr14	104753155	104753156	+	2.37521	2.43999	1.48446	0.179177	0.397792	0.283468	SIVA1	5utr	GTAAG	0.00524359	0.0982448
chr1	31297040	31297041	+	3.01469	1.35863	1.3723	0.111986	0.244795	0.245673	ZCCHC17	5utr	TCAGC	0.0124041	NA
chr2	96760901	96760902	+	11.0539	15.5272	6.33368	0.895885	0	0	CNNM4	5utr	GCAGT	0.0177179	NA
chr1	9150865	9150866	-	17.7532	7.56952	3.95855	0	0	0.614181	MIR34AHG	ncRNA	GGACC	0.0200239	NA
chr20_KI270870v1_alt	182111	182112	+	11.0539	6.59907	3.95855	0.597257	0.353593	0.614181	PCMTD2	cds	GAACT	0.0103101	NA
chr7	100148900	100148901	+	9.04408	8.15179	8.70881	2.23971	1.59117	1.22836	LAMTOR4	5utr	GCAAG	0.000849947	0.00462735
chr6_GL000254v2_alt	2994520	2994521	-	7.53673	6.59907	10.2922	0.895885	1.41437	0.921272	BAG6	5utr	GTAGT	0.00551978	0.429766
chr19	58555010	58555011	-	11.8075	5.15222	6.06977	1.5678	0.583429	0.818909	CHMP2A	5utr	GGAAA	9.20478e-05	0.0215884
chr1	168226003	168226004	+	12.5612	24.0672	11.8756	1.79177	0	2.45673	NA	unannotated	GCACC	0.000930727	NA
chr20	37179055	37179056	+	13.0637	9.31634	12.6674	2.68766	0	2.45673	RPN2	5utr	GTAGC	0.0152332	NA
chr19	56595301	56595302	+	8.03918	3.10545	5.54197	1.79177	1.06078	0	ZNF71	5utr	TCATT	0.0410201	NA
chr19	40799195	40799196	+	15.0735	17.8563	9.8172	2.0904	3.18234	1.63782	EGLN2	5utr	GTATG	1.20881e-05	0.0583802
chr19	17305403	17305404	+	3.51714	3.36423	3.56269	0.895885	1.06078	0	NA	unannotated	GAACT	0.023605	NA
chr15	78872972	78872973	+	8.03918	9.20543	21.3762	1.79177	0.830175	1.22836	MORF4L1	5utr	GTAGT	5.72853e-11	0.00042224
chr13	37000787	37000788	+	78.382	33.9011	20.5844	4.6586	4.50831	5.83472	EXOSC8	5utr	GCAGA	4.51981e-08	8.32352e-05
chr1	114780630	114780631	-	2.21077	1.68212	1.58342	0.497714	0.0757699	0.204727	SIKE1	5utr	GCAGG	0.00173059	NA
chr1	155127875	155127876	+	12.0588	10.8691	3.16684	0.895885	1.06078	0	EFNA1	5utr	CCAGA	0.0289875	NA
chr7	35801218	35801219	+	18.2891	37.7829	10.4506	2.0904	3.18234	1.22836	2007-09-01	cds	TCAGT	1.06884e-07	0.010244
chr12	6493247	6493248	-	2.51224	2.71726	1.42508	0.311612	0	0.452555	MRPL51	5utr	GTAAG	0.000358669	0.935711
chr1	156728509	156728510	+	1.50735	3.54908	2.63903	0	0	0	RRNAD1	5utr	TTAGA	0.0173927	NA
chr8	43056322	43056323	+	7.53673	20.1854	11.0839	1.79177	1.59117	1.22836	FNTA	5utr	CCACC	0.0117599	NA
chr17	68035707	68035708	+	15.0735	11.6454	22.1679	1.19451	0.53039	1.22836	KPNA2	5utr	TTAAA	0.000845647	NA
chrX	63755121	63755122	-	50.2449	19.409	30.085	8.06297	9.54701	1.84254	ARHGEF9	5utr	GGATG	2.83798e-05	0.0627877
chr22	26434342	26434343	+	30.1469	27.949	12.6674	3.28491	4.24312	6.756	ASPHD2	cds	GAACT	0.000430119	0.0441893
chr16	56520023	56520024	-	3.34966	8.53997	3.95855	0	0	0	BBS2	5utr	GCAGG	0.0404575	NA
chrX	107628509	107628510	+	5.3116	7.87452	2.82262	0.959877	0.757699	0.578053	PRPS1	5utr	GGAAT	1.55412e-09	0.0144481
chr7	38178373	38178374	+	2.72758	4.21453	3.16684	0.407221	0.424312	1.05288	STARD3NL	5utr	GCAGT	0.00156908	0.0907966
chr5	137754345	137754346	-	1.81839	0.633764	1.14661	0.127984	0.424312	0.245673	HNRNPA0	5utr	CCAGA	0.0056936	0.555402
chr3	57597383	57597384	-	2.44047	3.96807	1.23155	1.34383	0	0	ARF4	5utr	GCACA	0.00915454	NA
chr1	246507278	246507279	-	5.42645	7.76361	10.0283	0.597257	1.06078	0.818909	SMYD3	5utr	GCAGC	0.00302401	NA
chr20	50958531	50958532	-	19.5955	71.8134	34.8352	3.35957	6.89506	3.07091	DPM1	5utr	TCAGT	1.36048e-09	0.0164432
chr16	66552581	66552582	+	10.1746	20.8065	24.8069	2.3293	3.97792	3.68509	CKLF-CMTM1	5utr	GGAAG	4.75181e-08	0.00122645
chr7	1570031	1570032	-	17.0833	35.9714	20.0566	5.37531	5.3039	6.14181	PSMG3	5utr	CCACT	3.85884e-10	0.000164317
chr5	892895	892896	+	1.84231	2.17381	1.26674	0.447943	0.265195	0.245673	TRIP13	5utr	CTAGG	0.0223451	NA
chr3	44976274	44976275	+	1.06401	1.06239	0.439839	0.158097	0.144652	0.0722566	EXOSC7	5utr	GCAGC	0.0460384	NA
chr5	44808948	44808949	+	19.5955	15.2684	31.6684	1.79177	1.32597	1.22836	MRPS30	5utr	GGAAT	7.31893e-06	NA
chr3	52198159	52198160	+	2.00979	0.824884	1.26674	0.358354	0.53039	0	ALAS1	5utr	TGAGG	0.0457588	NA
chr21	44801798	44801799	-	19.0931	22.0204	18.2093	3.1356	1.37901	1.57932	UBE2G2	5utr	GGAGG	0.0116599	NA
chr20	45791953	45791954	+	7.03428	14.3627	11.0839	0.895885	1.59117	1.84254	DNTTIP1	5utr	CCACT	0.00394524	NA
chr9	128818460	128818461	+	8.03918	17.8563	6.33368	3.58354	0	2.45673	NA	unannotated	TCATA	0.0252405	NA
chr3	48918866	48918867	+	1.7779	1.73188	1.40748	0.0639918	0.117864	0.0877402	ARIH2	5utr	GGAGG	0.0112485	NA
chr4	41990529	41990530	+	15.5759	9.70452	6.33368	1.49314	2.65195	3.27563	SLC30A9	5utr	CCAGG	0.00875305	0.0505764
chr5	146182649	146182650	-	12.0588	27.949	9.50051	0.895885	4.24312	4.91345	LARS	5utr	TTAGT	0.0242648	NA
chr17	75516547	75516548	+	8.54163	7.37543	9.50051	0.447943	1.06078	0.614181	TSEN54	5utr	GCAGG	0.00832122	NA
chrX	154547621	154547622	+	7.36925	3.68772	7.9171	0.298628	1.06078	0.737018	IKBKG	5utr	GGAAG	0.0297998	NA
chr2	96335777	96335778	+	3.76837	3.10545	3.95855	0	0.795584	0.409454	NCAPH	5utr	TCAGG	0.00483243	NA
chr16	30748415	30748416	+	3.51714	4.34762	9.50051	0	0.265195	0.614181	PHKG2	5utr	TTAAG	0.0328097	NA
chr17	17206332	17206333	-	25.1224	32.6072	5.14611	1.34383	0.53039	1.22836	NA	unannotated	GCAGA	0.000211357	NA
chr19	42217703	42217704	-	2.81371	3.39658	7.9171	0.537531	0.353593	0.409454	DEDD2	5utr	ATAGA	0.00317863	NA
chr1	43970012	43970013	+	9.04408	9.57512	5.98181	1.3936	0.897582	3.378	DPH2	5utr	GTAGT	0.00735843	NA
chr17	19362707	19362708	-	2.9142	1.63899	3.16684	0	0	1.84254	B9D1	cds	GCACT	0.00225395	NA
chr5	271645	271646	+	119.583	162.26	21.1123	1.02387	1.48509	2.04727	PDCD6	5utr	GCAGA	6.62303e-09	0.0194243
chr17	75784832	75784833	+	4.68952	5.82271	6.33368	0.447943	0.265195	0.245673	NA	unannotated	GCAGA	0.00573227	NA
chr10	95693953	95693954	-	4.52204	7.37543	7.9171	2.68766	0.353593	1.84254	TCTN3	5utr	GCAAT	0.0244268	NA
chr19	2456951	2456952	-	11.0539	9.83391	5.38363	0.537531	0.212156	0	LMNB2	5utr	GCAGC	0.0018554	NA
chr18	74148522	74148523	+	13.0637	12.4218	20.5844	0.895885	1.06078	3.68509	TIMM21	5utr	CCAGG	0.000635619	NA
chr11	118572408	118572409	+	22.1077	39.5944	14.2508	1.79177	3.53593	3.68509	ARCN1	5utr	CCATC	6.64138e-05	0.0503733
chr6	30556255	30556256	-	6.02938	10.0927	12.6674	1.49314	1.06078	2.86618	GNL1	5utr	TCAGT	0.0114689	NA
chr5	134411880	134411881	-	13.4656	22.2557	23.0727	3.31478	5.15236	4.42211	CDKN2AIPNL	5utr	CTATC	2.33717e-08	1.88766e-06
chr22	30591895	30591896	-	40.1959	24.8436	18.4468	11.8705	2.06852	3.17327	PES1	5utr	GCACG	6.4631e-29	4.41706e-07
chr2	74198585	74198586	+	17.5857	13.9745	33.2518	1.79177	2.12156	1.22836	MTHFD2	5utr	GTATA	0.00340885	NA
chr3	184017883	184017884	-	5.35945	15.786	13.4591	0.597257	1.41437	1.22836	ABCC5	5utr	TCATG	1.39399e-05	NA
chr7	56051443	56051444	-	6.23036	9.83391	15.0425	1.34383	0.636468	0.921272	PSPH	5utr	TCATT	0.00205075	NA
chr10	23095578	23095579	+	35.1714	57.4507	14.7786	9.4068	5.3039	3.68509	MSRB2	5utr	GCAGA	1.33463e-06	0.00311958
chr9	34329568	34329569	+	15.0735	4.91696	5.80587	0.895885	0.265195	0	NUDT2	5utr	CCAAG	0.00812795	NA
chr6	43059433	43059434	-	20.0979	18.8915	7.38929	4.25546	1.41437	5.73236	MRPL2	5utr	TCAAC	0.00014187	0.00328836
chr4	151099564	151099565	+	11.0539	7.76361	11.0839	1.79177	3.18234	1.22836	NA	unannotated	AAAGG	0.0244268	NA
chr17	31859234	31859235	-	4.01959	3.41599	0.703742	0.199086	0	0.17548	COPRS	5utr	CCACG	0.0358775	NA
chr11	62856110	62856111	+	3.41665	4.26999	3.43074	0.597257	0	0.737018	SLC3A2	5utr	GCATT	0.000726348	NA
chr16	84145158	84145159	-	9.04408	7.37543	15.8342	1.34383	2.12156	3.68509	HSDL1	5utr	GCAGC	0.0128647	NA
chr2	231708529	231708530	+	10.6199	11.0081	19.6248	3.26877	3.52553	2.51972	PTMA	5utr	CCACT	2.24993e-44	1.02774e-13
chr4	127880933	127880934	+	6.53183	8.53997	3.16684	0.447943	0	3.68509	PLK4	5utr	TCAAA	0.00196328	NA
chr6	42879919	42879920	+	27.9936	30.3644	24.2791	3.30788	2.57618	6.96072	RPL7L1	cds	GTAGC	4.96161e-08	0.00185723
chr5	176448354	176448355	+	72.3526	59.0035	16.8898	8.06297	9.54701	8.59854	FAF2	5utr	TCAGT	1.22366e-07	0.00210319
chr15	75625719	75625720	-	4.01959	6.21089	5.27806	0.895885	0.353593	0	SNUPN	5utr	GCAGG	0.0424844	NA
chr20	63708038	63708039	+	53.2596	26.0081	44.3357	1.79177	3.18234	1.22836	ZGPAT	5utr	GCACT	1.11646e-06	NA
chr18	9914024	9914025	+	2.13541	5.74507	5.80587	0.358354	0.53039	0.409454	VAPA	5utr	GCAAG	0.000635668	NA
chrX	119565408	119565409	-	18.0882	20.5736	8.70881	2.98628	1.06078	0.614181	CXorf56	5utr	TCATT	0.00140897	NA
chr3	129316285	129316286	-	108.306	73.0334	76.0041	16.1259	6.61427	8.68043	NA	unannotated	CCAGA	8.57915e-70	3.2009e-19
chr22	50508246	50508247	+	10.6	13.5746	6.89253	2.04774	1.97691	1.3512	NCAPH2	5utr	GCAAA	1.6141e-23	5.17522e-05
chr10	89251822	89251823	-	13.0637	6.72846	2.77098	1.61259	0.265195	0.818909	LIPA	5utr	CCAGG	0.00311184	NA
chr6	53065432	53065433	+	3.01469	1.16454	2.63903	0	0.424312	0	NA	unannotated	GCAGC	0.0450582	NA
chr7	107891173	107891174	+	7.70421	7.56952	14.2508	2.23971	1.76797	1.22836	DLD	5utr	GGAGG	0.00572602	NA
chr8	119832840	119832841	-	5.22547	10.8691	17.4176	5.37531	1.06078	0.409454	NA	unannotated	TCAGA	0.00354688	NA
chr20	35772025	35772026	+	12.0588	7.18134	7.9171	0.447943	1.59117	1.22836	PHF20	5utr	GCAGA	0.0376164	NA
chr14	24311648	24311649	+	2.81371	3.26072	5.80587	1.25424	0.848623	0.409454	LTB4R2	cds	GAACT	0.042312	NA
chr14	45134466	45134467	-	3.39153	3.03487	1.58342	0.447943	0.45462	0.859854	FKBP3	5utr	GCAGC	0.025061	NA
chr12	47706020	47706021	-	14.0686	9.31634	4.75026	0	0.53039	1.22836	RPAP3	5utr	TCACT	0.0141314	NA
chr9	37422691	37422692	+	0.730834	3.62302	2.63903	0.597257	0	0.737018	NA	unannotated	CCAGC	0.0492935	NA
chr1	161226062	161226063	+	31.1518	23.2908	26.9181	4.47943	1.41437	0.877402	TOMM40L	5utr	TCACT	0.0258957	NA
chr1	27322265	27322266	+	2.61273	2.7401	2.32856	0.199086	0.883983	0.767727	TMEM222	cds	GAAGT	0.000645012	NA
chr4	24584533	24584534	-	4.35456	2.32908	6.86148	0.671914	0.848623	0.614181	DHX15	5utr	TTAGC	0.0388678	NA
chr19	57435324	57435325	+	10.049	10.0927	7.12539	0.895885	1.59117	0	ZNF749	5utr	GGACT	0.0160447	NA
chr10	7788147	7788148	+	14.0686	3.62302	7.9171	0.179177	0	0.409454	ATP5C1	5utr	GGAGC	0.023605	NA
chr1	32394424	32394425	-	9.04408	12.4218	3.28864	1.00787	0.636468	0.921272	BSDC1	5utr	TCATG	4.03706e-08	0.0826858
chr19	32581196	32581197	+	3.38011	3.34433	3.16684	0.325776	0.235729	0.438701	PDCD5	5utr	TCAAG	0.00023803	0.658872
chr15	62840655	62840656	+	8.70911	19.409	23.7513	5.37531	4.24312	2.94807	TLN2	3utr	GAACT	0.00492765	0.106186
chr11	46617556	46617557	+	30.6494	12.4218	34.8352	2.68766	1.81848	2.76382	ATG13	5utr	CCATT	9.00452e-07	0.0298077
chr1	114757976	114757977	-	3.27522	3.29284	6.08366	1.34383	1.06078	0.661426	CSDE1	5utr	GTACC	0.000126734	0.020807
chr11	65890654	65890655	+	3.34966	3.29954	1.58342	0.671914	0	0.307091	CCDC85B	5utr	GCAGC	0.048156	NA
chr1	43974918	43974919	+	9.54653	7.37543	5.27806	1.5678	2.12156	1.63782	ATP6V0B	5utr	GCATC	0.00310368	0.00896043
chr15	73927939	73927940	-	3.01469	13.9745	14.2508	1.79177	0	0	LOXL1-AS1	ncRNA	GCAGT	0.0482215	NA
chr1	53220610	53220611	-	2.87766	6.67671	11.7173	0.895885	0.675041	1.93028	C1orf123	5utr	GCAAG	4.70075e-06	0.0904398
chr20	1118636	1118637	+	3.40119	4.24715	1.75935	0.223971	0.942915	0.921272	PSMF1	5utr	CCATT	6.89032e-05	0.236542
chr1	9613423	9613424	+	2.61273	1.92047	2.90294	0.223971	0.53039	0.307091	TMEM201	3utr	GTACT	0.0328097	NA
chr1	167935994	167935995	-	7.77121	7.50483	8.0679	1.27491	1.13936	1.18112	MPC2	intron	TCACA	4.62958e-11	4.65727e-05
chr3	53197283	53197284	+	12.0588	14.7509	5.54197	4.47943	2.12156	1.22836	NA	unannotated	CAACT	0.0400847	NA
chr1	32179714	32179715	+	10.1925	6.79316	7.46469	0.383951	2.12156	1.05288	NA	unannotated	GCAGT	0.000475719	NA
chr5	138543208	138543209	-	3.01469	3.10545	1.97927	0.895885	0.353593	0.737018	ETF1	5utr	GCAAC	0.0235182	NA
chrX	154762874	154762875	+	10.25	4.85226	14.2508	3.1356	1.21232	2.04727	DKC1	5utr	CTAGC	2.40626e-05	0.0357107
chr6	158644752	158644753	-	25.1224	32.866	24.2791	6.56983	6.36468	3.15865	DYNLT1	5utr	GCAGT	2.58805e-07	0.000643673
chr6	7726098	7726099	+	6.02938	4.14059	9.50051	0	0	1.22836	NA	unannotated	GCAGA	0.0426816	NA
chr16	83807995	83807996	+	15.8704	21.1735	11.3884	3.70571	2.72772	2.12716	HSBP1	5utr	GCAGC	1.34463e-20	9.00231e-14
chr19	15332538	15332539	-	13.5661	8.53997	9.50051	0.447943	3.18234	2.45673	NA	unannotated	TCAGT	0.00695216	NA
chr3	127598439	127598440	+	1.69246	1.38361	1.06881	0.158097	0.220996	0.153545	MCM2	5utr	GTAGT	7.55088e-08	0.147937
chr16	69339784	69339785	+	10.049	9.70452	8.70881	0.597257	1.32597	1.22836	NIP7	5utr	CCAGT	0.00129122	NA
chr22	21567735	21567736	+	12.0588	23.9966	12.1085	3.45556	4.39466	3.87407	UBE2L3	5utr	CCAAA	2.36363e-09	0.000119025
chr1	192809040	192809041	+	14.0686	18.6327	3.16684	1.79177	0	1.22836	RGS2	5utr	GCAAA	0.0232952	NA
chrX	154412091	154412092	-	3.51714	2.58787	5.14611	0.0995428	0	0.614181	NA	unannotated	TCATG	0.00399017	NA
chr5	141320764	141320765	-	0.913543	2.45848	3.16684	0.447943	0.176797	0.614181	TAF7	5utr	GTAGG	0.0111571	NA
chr15	68820768	68820769	-	1.23859	1.00176	0.653475	0.189514	0.169725	0.20859	ANP32A	5utr	GCAGA	0.000154346	0.0856567
chrX	47218711	47218712	+	11.1974	14.5956	4.87206	0.447943	1.29651	0.818909	CDK16	5utr	GCATG	5.92665e-07	0.0343031
chr8	79767766	79767767	-	26.6516	38.7363	40.2188	3.58354	1.98896	1.53545	HEY1	5utr	TCAGT	2.90101e-27	0.0707194
chr3	51983503	51983504	+	0.837414	1.55272	0.475026	0	0.176797	0.307091	ACY1	5utr	GCAGG	0.0115977	NA
chr1	120176519	120176520	-	25.1224	59.0035	15.0425	1.79177	1.06078	4.504	SEC22B	5utr	CCACC	2.84205e-05	0.224063
chr17	18363494	18363495	-	1.13051	3.26072	2.11123	0.746571	0.265195	0.223339	SHMT1	5utr	CCAAG	0.0191562	NA
chr1	159925542	159925543	-	17.0833	5.62862	5.80587	1.34383	0.707186	1.22836	NA	unannotated	GGACC	0.00831658	NA
chr14	21025060	21025061	-	16.0784	15.7213	7.32331	2.38903	1.48509	2.14964	NDRG2	5utr	GCAAG	1.97403e-05	0.0515702
chr19	55461626	55461627	-	5.25639	8.15179	6.75592	1.45048	1.26283	0.884421	ISOC2	5utr	CCAGC	0.0130743	0.290006
chr17	18314974	18314975	-	1.70833	4.91696	2.77098	0.895885	0.265195	0	TOP3A	5utr	ATACT	0.0212753	NA
chr12	107093548	107093549	-	9.54653	3.36423	12.6674	1.79177	0	0.409454	CRY1	5utr	GCAGA	0.00658291	NA
chr10	58385422	58385423	+	6.53183	3.7709	5.14611	0.358354	0	0	TFAM	5utr	CTAGT	0.000207549	NA
chr5	173328446	173328447	-	4.68952	3.72653	4.75026	0.767902	0.53039	0.350961	STC2	5utr	GGATA	0.00180049	0.240061
chr19	36115487	36115488	+	14.2121	12.3109	7.9171	3.16546	1.54295	3.30713	TBCB	5utr	GCAGC	0.00033711	0.000339655
chr9	133336186	133336187	-	6.19687	4.56112	10.6881	0.895885	0.30308	1.63782	SURF6	5utr	TGAGA	4.09722e-05	NA
chr1	203795662	203795663	+	6.53183	11.6454	12.6674	1.34383	0.212156	0	ZC3H11A	5utr	GCAGT	0.000225296	NA
chr19	48445975	48445976	+	1.38173	1.44181	0.989637	0.223971	0.30308	0.27297	GRWD1	5utr	TTACC	0.039671	NA
chr6	149749735	149749736	+	6.69932	4.91696	1.97927	0.597257	0.707186	0	PCMT1	cds	GGAGC	0.0368483	NA
chr10	91923797	91923798	+	9.54653	32.6072	19.001	0	0	1.22836	NA	unannotated	GCAAA	0.0104084	NA
chr17	49788682	49788683	+	74.3624	34.6775	16.6259	1.97095	2.82874	1.84254	KAT7	5utr	GCAGA	2.95881e-07	0.0335956
chr1	145958001	145958002	-	2.00979	3.88181	3.16684	0	0.636468	0.818909	LIX1L	5utr	CTAGC	0.0179066	NA
chr15	38454130	38454131	+	32.1567	22.9027	5.27806	2.68766	0.53039	2.45673	FAM98B	5utr	TTAGA	0.00355763	NA
chr11	67443466	67443467	-	2.00979	14.7509	17.4176	0.7839	0.795584	1.38191	CORO1B	5utr	CCAGA	0.0228614	0.111533
chr1	47437320	47437321	-	2.34476	5.17574	7.12539	0.537531	0.53039	1.22836	NA	unannotated	GAACT	0.0468267	NA
chr11	70398536	70398537	+	9.54653	22.5145	15.8342	1.5678	2.82874	2.76382	CTTN	5utr	GGAAG	0.00155989	0.0722101
chr16	2752649	2752650	+	3.01469	3.57126	2.21679	0.597257	0	0.204727	SRRM2	5utr	GCAGC	0.0254011	NA
chr17	58219252	58219253	-	16.0784	7.18134	14.2508	0.716708	1.41437	0.614181	MKS1	5utr	GCAGT	0.0034524	NA
chr1	156741087	156741088	-	4.62253	5.06323	9.06867	0.72524	1.06078	1.57932	MRPL24	5utr	CCATG	2.39772e-09	0.0100259
chr17	81239363	81239364	+	1.82709	2.71726	0.980212	0.433493	0.30308	0.269641	C17orf89	cds	TCATG	0.00422076	0.0519244
chrX	134797204	134797205	-	12.7287	8.53997	6.86148	0.179177	0	0.921272	FAM122B	5utr	GCAGG	0.000312379	NA
chr6	5004036	5004037	-	19.0931	23.2908	5.27806	2.68766	0.53039	0.614181	RPP40	5utr	CCAGC	0.00120672	NA
chr3	114056781	114056782	+	6.02938	2.0703	3.16684	1.79177	0.353593	0	QTRT2	5utr	GCAGA	0.0366715	NA
chr1	149899574	149899575	+	6.02938	7.76361	11.0839	1.79177	0.707186	0	NA	unannotated	CCAGC	0.0164381	NA
chrX	123733051	123733052	-	11.5563	11.6454	17.4176	2.68766	1.06078	1.22836	THOC2	5utr	ACATC	0.02865	NA
chr9	128191560	128191561	-	5.35945	9.31634	4.22245	0.671914	0.707186	0.614181	CIZ1	5utr	CCACA	0.00675253	NA
chr19	3786380	3786381	-	2.61273	4.26999	3.16684	0	0	0	MATK	5utr	GCAGT	0.0268794	NA
chr3	119498566	119498567	+	9.92336	12.8876	12.2149	3.71152	1.76797	1.11669	TIMMDC1	5utr	CCAAA	1.09752e-17	0.000128099
chr19_GL383574v1_alt	20244	20245	+	5.52694	5.43453	11.0839	0.895885	0.353593	0.614181	LSM14A	5utr	GTAGC	0.0260364	NA
chr6	43635844	43635845	+	6.53183	7.37543	10.2922	0.447943	1.06078	0	MAD2L1BP	5utr	CTAAC	0.0343363	NA
chr7	100827522	100827523	-	25.1224	9.70452	23.7513	0	1.06078	1.22836	NA	unannotated	CCAGT	0.00168489	NA
chr11	118531201	118531202	+	12.5612	9.31634	6.33368	1.79177	0.53039	0.614181	TMEM25	5utr	GCAGT	0.0135419	NA
chr1	156282806	156282807	-	14.571	12.4218	11.8756	1.02387	0.662987	0.377958	SMG5	5utr	TCACA	5.15846e-05	0.205109
chr19	45584797	45584798	-	4.01959	11.6454	14.2508	0.895885	0.53039	1.84254	OPA3	5utr	TCAGC	0.0345831	NA
chr2	218659729	218659730	+	1.67483	2.32908	1.58342	0.497714	0.53039	0.307091	BCS1L	5utr	CCAGA	0.0199889	NA
chr16	29454331	29454332	-	5.72019	3.23854	2.87601	0.868737	0.602715	0.642099	BOLA2-SMG1P6	cds	GTAAG	2.38687e-11	0.000372875
chr1	173477329	173477330	+	2.78279	6.77552	4.99386	0.773719	0.505133	0.737018	NA	unannotated	ACAGG	1.99743e-05	0.0128074
chr14	65102516	65102517	-	19.5955	19.7196	41.1689	3.28491	1.41437	0.737018	MAX	5utr	GCAGT	2.67784e-07	0.105733
chr4	102869040	102869041	+	8.76494	13.1981	10.908	1.79177	1.20543	1.36485	CISD2	5utr	CCAGA	1.31936e-12	4.95121e-06
chr11	74949282	74949283	+	1.5369	1.9409	1.84732	0.325776	0.433955	0.427257	SPCS2	5utr	ACAAG	0.0086099	0.914437
chr1	155135827	155135828	+	39.191	31.8308	19.001	0.716708	1.59117	6.14181	SLC50A1	5utr	CCAGA	2.21193e-05	0.111322
chr1	161153994	161153995	+	1.60784	1.90075	0.546007	0.474292	0.247515	0.283468	UFC1	5utr	CCAAG	0.00684189	0.768681
chr8	66429037	66429038	+	3.1403	4.19235	1.58342	0.149314	0.707186	0.921272	RRS1	5utr	GCATC	0.000480361	NA
chr17	43398992	43398993	+	21.1028	24.8436	17.4176	0.895885	0	0	ARL4D	5utr	GCAGA	0.000644342	NA
chr1	109984808	109984809	+	1.86624	3.68772	3.95855	0	0.45462	0.307091	AHCYL1	5utr	GCAGG	0.0340155	NA
chrX	68828988	68828989	+	18.0882	7.76361	25.3347	0.895885	0	0	NA	unannotated	GGAGT	0.00158805	NA
chr17	4940070	4940071	+	3.41665	2.52317	3.16684	0	0.53039	0	RNF167	5utr	GCAAA	0.0471517	NA
chrX	103686698	103686699	-	41.3683	42.2432	15.7682	4.55408	4.48791	3.26284	MORF4L2	5utr	TTACT	5.76886e-36	1.74634e-15
chr5	176388597	176388598	-	3.16543	11.102	5.48107	0.651553	1.06078	1.09188	NOP16	5utr	TTACA	2.34097e-06	0.0609155
chr14	20989998	20989999	+	5.02449	4.58759	3.95855	0.179177	0.707186	0.818909	METTL17	5utr	GGAGC	5.49465e-05	NA
chr12	112125559	112125560	+	4.01959	4.34762	10.2922	0.537531	0.795584	0.98269	TRAFD1	5utr	ACAGA	0.000794698	0.254189
chr6	52284759	52284760	-	5.02449	4.26999	2.77098	0.671914	0.795584	0.409454	MCM3	cds	GGAAG	0.0431977	NA
chr7	10940172	10940173	-	22.4427	17.0799	12.4694	3.71152	2.43979	3.68509	NDUFA4	5utr	GTAGG	0.000192311	0.0190382
chr16	18926407	18926408	-	7.03428	7.24604	7.9171	0.895885	0	0.409454	NA	unannotated	GCAGT	0.045601	NA
chr19	12891179	12891180	+	9.04408	12.163	10.2922	2.12773	1.76797	1.7743	GCDH	5utr	GCAGT	2.25287e-06	0.000606643
chr4	24584538	24584539	-	5.69442	7.24604	9.50051	0.895885	1.41437	1.84254	DHX15	5utr	CCATT	0.0170341	NA
chr11	33774519	33774520	-	20.0979	23.2908	25.3347	5.37531	2.12156	4.29927	FBXO3	5utr	CCAGA	0.00035335	0.0686968
chr16	1782989	1782990	+	2.29117	3.93033	4.37769	0.597257	0.662987	0.722566	NUBP2	5utr	GGACT	2.08273e-06	0.00144035
chr6	31959174	31959175	+	10.049	12.163	8.97271	1.61259	2.12156	0.921272	SKIV2L	5utr	GCAGC	0.00283282	0.068758
chr22	21001735	21001736	-	9.99315	8.18708	3.87665	1.30937	1.69725	1.32285	THAP7	intron	ATACT	7.38526e-05	0.0649682
chr12	56300371	56300372	-	9.04408	6.59907	4.75026	0.447943	1.06078	1.22836	CS	5utr	TGAGG	0.0109554	NA
chr10	95656710	95656711	-	6.10116	7.40529	5.88127	1.5678	2.02512	1.07482	ALDH18A1	5utr	TCATC	3.24544e-07	0.000570865
chr22	32801704	32801705	+	61.8012	74.5307	29.2933	2.68766	6.36468	1.84254	TIMP3	5utr	GCAGA	3.86624e-10	NA
chr1	153670986	153670987	-	15.2409	19.0209	9.10466	4.12107	3.3002	3.35008	ILF2	5utr	TCAGT	3.09077e-10	5.82046e-06
chr19	11559229	11559230	-	13.7336	10.1524	12.3155	3.67313	1.94476	2.45673	ELOF1	5utr	TCACT	1.60843e-09	1.53177e-05
chr12	110468897	110468898	+	0.921156	0.911381	0.833379	0.191975	0.244795	0.204727	FAM216A	cds	GCACA	0.00227575	NA
chr2	189784315	189784316	-	2.13541	4.03708	3.16684	0.767902	0.53039	0.27297	ORMDL1	5utr	GCAGC	0.0201538	NA
chr7	143381346	143381347	+	1.40686	1.16454	1.58342	0.335957	0.265195	0.204727	ZYX	5utr	GCAGA	0.0295674	NA
chr10	79347496	79347497	+	1.0049	1.91502	1.41674	0.119451	0.101027	0.102364	PPIF	5utr	TCAGT	0.00996415	NA
chr1	165827554	165827555	+	4.82351	3.33835	5.80587	1.49314	0.176797	0	UCK2	5utr	ATAGC	0.00118998	NA
chr10	100912962	100912963	+	16.0784	7.76361	4.75026	0	2.12156	1.22836	SLF2	5utr	TCACT	0.0170655	NA
chr19_KI270938v1_alt	90149	90150	-	27.1322	17.0799	6.33368	2.68766	1.06078	4.91345	TFPT	5utr	TTATT	0.00702108	NA
chr12	2877222	2877223	+	25.1224	60.9444	25.3347	3.04601	2.91714	4.91345	RHNO1	5utr	GCATT	3.54102e-10	0.00188534
chr6	43576184	43576185	+	11.0539	8.79876	3.16684	0.895885	2.12156	0	POLH	5utr	TCAGT	0.0068345	NA
chr2	241315924	241315925	+	5.45516	9.16106	2.26203	0.223971	0.176797	1.09188	2002-09-01	5utr	CGAGC	2.8352e-05	0.332353
chr15	64703214	64703215	-	15.4563	11.6195	27.7098	2.91163	2.98947	3.31658	OAZ2	5utr	TCAGT	5.5409e-25	3.78113e-06
chr3	10321092	10321093	-	2.16439	3.36423	1.72737	0.308926	0.0757699	0.383863	SEC13	5utr	GGAGC	0.000852203	0.481946
chr3	136250371	136250372	+	4.35456	10.375	8.82191	1.5998	1.59117	1.7548	PCCB	5utr	GCAAA	8.26331e-05	0.0174261
chr21	43789576	43789577	+	7.70421	13.6295	10.1791	1.97095	1.06078	1.7548	RRP1	5utr	TCAGT	1.7401e-11	0.018901
chr9	105694548	105694549	+	6.53183	2.63963	3.95855	0.298628	0.353593	0.614181	TMEM38B	5utr	GGAGC	0.0212753	NA
chr16	70299195	70299196	+	10.7189	8.92816	5.38363	0.895885	0.397792	0.460636	DDX19B	5utr	GTAGT	0.00139027	NA
chr1	218285292	218285293	+	43.2106	32.6072	41.1689	4.47943	2.12156	7.37018	RRP15	5utr	TCAGG	3.90547e-06	0.0672688
chr17	80476603	80476604	-	20.0979	14.7509	2.11123	0.895885	1.06078	0	NPTX1	5utr	GCAGT	0.0053009	NA
chr8	1763788	1763789	+	3.01469	11.6454	12.6674	2.68766	0	1.22836	CLN8	5utr	CCAGT	0.0420088	NA
chr22	46335732	46335733	+	7.36925	3.10545	9.10466	0.895885	0.636468	0.818909	TRMU	5utr	GTAGC	0.00234255	NA
chr19	46861110	46861111	+	5.52694	4.85226	3.16684	0.671914	0.53039	0.818909	NA	unannotated	TCAGC	0.0089779	NA
chr18	21612288	21612289	+	5.52694	4.65817	3.69464	0.298628	0	0.491345	SNRPD1	5utr	CCATG	0.0224327	NA
chr10	118685931	118685932	-	7.03428	5.90035	6.33368	0.895885	1.23758	1.22836	CACUL1	3utr	AGACT	0.0409465	NA
chr8	30812828	30812829	-	4.01959	4.65817	7.9171	1.34383	0	0	PPP2CB	5utr	GGAGA	0.0435644	NA
chr12	48682212	48682213	-	2.41175	1.0675	1.97927	0.447943	0	0	KANSL2	5utr	GCAGA	0.0409639	NA
chr19	33064887	33064888	-	23.1126	9.70452	20.5844	0	3.18234	1.22836	RHPN2	5utr	TCAGT	0.0036932	NA
chrX	132023275	132023276	+	6.02938	9.31634	8.70881	0	0	0	STK26	5utr	CTAAA	0.0205292	NA
chr19	12881473	12881474	-	4.52204	8.0224	6.33368	1.79177	1.06078	0.614181	DNASE2	5utr	TTAGG	0.00936038	NA
chr1	219173868	219173869	+	6.02938	4.46408	17.4176	0.895885	0	0.614181	LYPLAL1	5utr	GCATG	0.0170205	NA
chr1	244750660	244750661	+	1.80882	1.46646	5.80587	0	0	0	NA	unannotated	GAACT	0.0304861	NA
chr22	37560481	37560482	+	24.5195	21.2945	23.9775	2.3517	0.662987	2.80769	CDC42EP1	5utr	GCAGA	4.28048e-13	0.00318354
chr12	57547180	57547181	-	4.68952	3.88181	1.42508	1.11986	0.424312	0.701922	DCTN2	5utr	TCATC	0.00372352	0.121842
chr19	49453224	49453225	+	7.03428	19.409	7.9171	1.79177	1.06078	3.68509	ALDH16A1	5utr	TTAGC	0.0496205	NA
chrX	40097957	40097958	-	15.3247	22.7086	8.07544	1.79177	2.12156	1.47404	BCOR	intron	GCAGA	1.12707e-07	0.0561395
chr2	74834118	74834119	+	3.51714	15.5272	11.0839	1.79177	0	1.22836	HK2	5utr	TCAAT	0.0158249	NA
chr1	156054796	156054797	+	10.3839	4.85226	5.14611	1.69223	0.424312	0.307091	LAMTOR2	5utr	GCAGG	0.000466004	0.0255435
chr1	165827557	165827558	+	8.24016	5.82271	11.6117	2.0904	0.707186	0	UCK2	5utr	GCAGC	0.000605241	NA
chr16	1493361	1493362	+	7.03428	17.8563	8.70881	0.895885	1.06078	1.22836	TELO2	5utr	GCAGA	0.0198806	NA
chr17	42154985	42154986	-	12.7766	9.16106	23.7513	3.58354	1.70903	3.57342	RAB5C	5utr	GAAGT	7.2281e-07	1.99048e-05
chr7	42932351	42932352	+	4.01959	4.26999	8.70881	0	1.06078	2.45673	MRPL32	5utr	GCAGG	0.0474432	NA
chr12	57782786	57782787	+	5.12498	7.3323	5.11566	0.814441	0.407992	0.921272	TSFM	5utr	TTATC	3.04197e-06	0.071956
chr6	43771979	43771980	+	13.0637	4.65817	7.9171	0	0	0.614181	NA	unannotated	TTACA	0.0450582	NA
chr7	149239657	149239658	+	6.36435	14.7509	12.6674	0.895885	3.18234	0	ZNF212	5utr	GCACC	0.02282	NA
chr3	53347523	53347524	-	5.02449	3.26072	3.95855	0.447943	0	0	DCP1A	5utr	GGATT	0.0320848	NA
chr7	149028653	149028654	-	7.23526	5.10764	2.82753	0.960805	1.0242	0.868842	PDIA4	5utr	GTAGG	0.0011205	0.000375696
chr1	179877802	179877803	-	42.2057	67.5434	9.10466	1.79177	0.53039	0.614181	TOR1AIP2	5utr	ACATT	8.2801e-05	NA
chr4	73258794	73258795	-	7.03428	5.9521	10.0283	0.597257	0.53039	1.22836	ANKRD17	5utr	GTAGA	0.0282411	NA
chr20	37527842	37527843	-	1.93249	1.59839	4.63716	0.210797	1.19338	0.245673	BLCAP	5utr	GCAGG	0.0045778	0.177829
chr3	9792700	9792701	-	1.20588	1.31981	2.96891	0.335957	0	0.614181	TADA3	5utr	GCAGC	0.0299329	NA
chr19	48170367	48170368	-	14.0686	6.98725	6.33368	0.447943	1.06078	4.91345	LIG1	5utr	CTAGG	0.00131054	NA
chr7	151057893	151057894	-	7.36925	12.6806	9.04811	2.20526	2.20316	2.7297	CDK5	5utr	CCAGA	9.87899e-06	2.29373e-05
chr14	22589226	22589227	-	9.6183	16.7888	10.0283	4.08126	1.09866	2.32024	DAD1	5utr	ACAGC	1.88884e-05	0.000130165
chr7	128654107	128654108	+	9.04408	20.1854	7.12539	1.43342	1.59117	1.22836	LINC01000	ncRNA	GGACT	0.00646046	NA
chr1	33036931	33036932	-	15.0735	11.6454	7.12539	0	1.06078	0.614181	NA	unannotated	CCAGT	0.0116456	NA
chr17	3636731	3636732	+	3.51714	6.0168	4.22245	1.79177	0.795584	0.409454	CTNS	5utr	CCAAA	0.00552733	NA
chrX	119852968	119852969	-	2.34476	3.49363	5.93782	1.79177	0.707186	0	UPF3B	5utr	GTAAC	0.00781488	NA
chr21	17612873	17612874	-	1.80882	3.88181	2.11123	0.895885	0	0	BTG3	5utr	CCAGT	0.0445214	NA
chr17	75941041	75941042	-	10.5514	15.139	3.16684	0.447943	0	1.22836	NA	unannotated	CCAGA	0.0191603	NA
chr1	159925516	159925517	-	2.22513	2.63963	1.9001	0.398171	0.331494	0.737018	TAGLN2	5utr	GCAGG	0.00216141	0.254878
chr7	77696461	77696462	+	8.2904	23.2908	15.8342	0.298628	0.795584	0.614181	RSBN1L	5utr	GGAGC	0.0318301	NA
chr2	110384441	110384442	-	1.40686	0.879876	1.40748	0.179177	0	0.409454	LINC01106	ncRNA	GCAGT	0.0366299	NA
chr6_GL000252v2_alt	2868478	2868479	+	7.03428	13.9745	7.12539	2.23971	0.265195	1.22836	PRRC2A	5utr	TTAGT	0.0085531	NA
chr13	19782941	19782942	-	4.35456	21.7381	15.8342	0.447943	1.06078	1.84254	PSPC1	5utr	CCATT	0.00300388	NA
chr22	38872215	38872216	-	22.9944	39.5297	27.6489	2.75657	2.87034	3.50961	CBX6	5utr	TTATG	8.17753e-24	5.77217e-05
chr9	127877723	127877724	-	8.03918	8.53997	19.001	3.58354	1.06078	1.22836	AK1	5utr	GCATG	0.0291558	NA
chr17	80220359	80220360	-	6.53183	10.8691	4.75026	0.895885	0	0	SGSH	5utr	CCAGA	0.0368611	NA
chr18	50287691	50287692	-	11.0539	17.0799	8.97271	0	1.06078	0	CXXC1	5utr	GTAGT	0.0052768	NA
chr3	48658895	48658896	-	2.10115	2.32908	3.16684	0	0	0	CELSR3	cds	TGACT	0.0332569	NA
chr1	204516405	204516406	+	12.0588	4.26999	3.95855	0	0	0	MDM4	5utr	TCATT	0.039929	NA
chr2	130342856	130342857	+	11.5563	16.3036	8.70881	1.79177	1.06078	1.84254	IMP4	5utr	TGAGG	0.0012244	NA
chr12	49568141	49568142	-	36.1763	33.9011	19.001	6.2712	2.82874	2.14964	MCRS1	5utr	TTAAC	1.1672e-07	0.00618153
chr4	17810750	17810751	-	5.62743	13.1981	4.11689	1.79177	0	1.22836	DCAF16	5utr	GTAGC	0.0113903	NA
chr6	31664112	31664113	-	9.54653	6.72846	15.8342	1.5678	3.53593	1.63782	GPANK1	cds	AGACT	0.0498128	0.0538448
chr1	32179674	32179675	+	24.1175	33.3835	36.4186	3.58354	1.41437	1.22836	NA	unannotated	CTATT	3.65566e-05	NA
chr3	66221000	66221001	+	9.04408	24.0672	13.723	1.79177	2.47515	2.45673	SLC25A26	5utr	ACAGA	0.00114619	0.155889
chr22	21567713	21567714	+	30.9006	126.547	74.4207	19.7095	8.13264	9.00799	UBE2L3	5utr	GCATT	9.01169e-11	9.5098e-06
chr14	24442775	24442776	-	9.24506	13.6295	10.5081	2.43169	1.44652	1.51183	SDR39U1	5utr	CTAGT	1.21003e-10	0.000727462
chr2	176269451	176269452	+	5.52694	7.91889	5.70031	2.38903	1.06078	0.545939	MTX2	5utr	CCAGG	0.000759177	NA
chr10	123154402	123154403	+	6.36435	2.56199	4.62846	1.11986	0.37885	0.491345	BUB3	5utr	CGAGT	4.23527e-05	0.06037
chr21	39349074	39349075	-	2.4285	2.88363	4.22245	0.398171	0.132597	0.545939	HMGN1	5utr	CCACC	0.00362254	NA
chr9	128818499	128818500	+	2.47359	2.26936	5.65507	0.335957	0.15154	0.701922	ENDOG	5utr	GGACA	0.000475909	NA
chr8	42207675	42207676	-	18.0882	20.1854	6.33368	1.34383	2.12156	4.91345	PLAT	5utr	TCATG	0.0033225	NA
chr17	48101459	48101460	-	4.77326	8.73406	5.93782	0.895885	0.53039	0.614181	CBX1	5utr	GCAGA	0.000711342	NA
chr6	159727126	159727127	+	10.049	3.36423	4.75026	0.671914	1.06078	0.204727	WTAP	5utr	TTACT	0.00572374	NA
chr2	97664013	97664014	-	4.68952	2.13499	6.33368	0	0	0.307091	ACTR1B	5utr	GCAGG	0.0422851	NA
chr17	2336442	2336443	-	3.81861	5.77958	3.16684	1.29406	0.53039	0.755916	TSR1	5utr	GTACA	0.000275631	0.06189
chr16	2273276	2273277	+	4.52204	5.82271	3.69464	1.34383	0.265195	1.22836	NA	unannotated	GAACA	0.0498128	NA
chrX	101617991	101617992	-	22.1077	21.7381	17.4176	0.895885	0	0.409454	ARMCX6	5utr	CCAAG	0.00128018	NA
chr16	19718185	19718186	-	1.09625	1.97619	3.16684	0.383951	0.353593	0.767727	NA	unannotated	TCACG	0.0464694	NA
chr5	177303698	177303699	-	1.80882	2.81431	2.57306	0.149314	0.353593	0.368509	RAB24	5utr	GGAGT	0.01204	NA
chr1	24745446	24745447	+	9.48372	12.4865	22.9596	2.31437	2.57618	3.19374	CLIC4	5utr	ACAGT	6.72299e-12	5.58503e-06
chr2	189441473	189441474	+	8.54163	12.4218	6.33368	0.895885	0.53039	0.614181	WDR75	5utr	CCATT	0.0071041	NA
chr6_GL000256v2_alt	2919996	2919997	+	6.02938	8.92816	7.9171	1.79177	3.18234	0	PRRC2A	5utr	TTAGT	0.0257548	NA
chr16	788623	788624	+	10.049	38.0417	36.4186	8.95885	1.85636	2.45673	CHTF18	5utr	GCAGT	0.000210408	0.0392649
chr3	9793107	9793108	+	2.00979	3.57126	1.18756	0.740079	0.385738	0.227475	ARPC4-TTLL3	5utr	CCAGC	0.00283542	0.0753211
chr19	49666013	49666014	+	3.43781	2.01279	3.8146	0.647028	0.441991	0.578053	BCL2L12	cds	TCAGT	6.19976e-06	0.0187168
chr6	24666876	24666877	-	6.78306	7.24604	14.2508	1.19451	1.06078	1.84254	TDP2	5utr	GCAGA	0.00189914	NA
chr16	680085	680086	+	5.02449	3.62302	2.77098	0	1.41437	0	NA	unannotated	ACAGG	0.0456574	NA
chr2	96816269	96816270	+	10.049	4.0759	9.50051	1.79177	1.06078	2.45673	CNNM3	5utr	GCAGC	0.012899	NA
chr21	17819355	17819356	-	17.0833	17.0799	8.70881	1.79177	1.06078	0	C21orf91	5utr	ATAGT	0.0108892	NA
chr17	62065968	62065969	-	18.0882	15.5272	6.33368	0	0	0	NA	unannotated	GCAGA	0.0141167	NA
chr19	13116739	13116740	-	3.51714	6.98725	7.9171	0.447943	1.06078	0	TRMT1	5utr	CCACC	0.0246172	NA
chr17	51120864	51120865	-	14.0686	12.4218	3.16684	0	0	0	SPAG9	5utr	GCAGT	0.00944159	NA
chr21	32393004	32393005	-	3.51714	18.6327	7.9171	0	0.53039	0.245673	NA	unannotated	CCATG	0.0487751	NA
chr8	144095059	144095060	+	9.37904	10.3515	7.28373	1.07506	0.795584	1.71971	CYC1	5utr	CCAGG	0.00108826	0.0273046
chr2	110384498	110384499	-	1.38173	1.55272	2.53347	0.223971	0.176797	0	LINC01106	ncRNA	GTAGA	0.0244268	NA
chr6	143843366	143843367	+	1.14845	2.52317	3.95855	0.447943	0.424312	0.409454	NA	unannotated	GCACG	0.0118906	NA
chr21	43107526	43107527	-	5.14507	3.88181	5.36986	1.11986	0.397792	1.71971	U2AF1	5utr	GCAGT	5.96389e-08	0.00516392
chr2	171894243	171894244	-	5.02449	7.76361	5.54197	0.895885	0.212156	0	SLC25A12	5utr	TCACT	0.00503361	NA
chr7	45768959	45768960	-	3.01469	7.76361	7.9171	0	0	1.22836	SEPT7P2	ncRNA	GCATT	0.0297602	NA
chr1	27830803	27830804	+	10.5514	13.5863	11.0839	1.79177	0.636468	0.204727	PPP1R8	5utr	TTAGG	0.00442935	NA
chrX	154019900	154019901	-	7.03428	3.7709	3.16684	0.537531	1.59117	0.614181	NA	unannotated	TGAGT	0.0122608	NA
chr2	152717426	152717427	-	1.17238	1.64406	0.989637	0.559928	0	0.307091	PRPF40A	cds	GCAGT	0.0117332	NA
chr7	92590344	92590345	-	2.51224	4.0112	1.13101	0.447943	0.212156	0.17548	FAM133B	5utr	GCAGT	0.0225224	NA
chr12	48852162	48852163	-	66.8257	27.949	75.2124	9.4068	2.12156	7.98436	DDX23	5utr	TCATC	6.53316e-09	0.000645651
chr15	101295216	101295217	-	1.95068	2.58787	1.97927	0.488665	0.163197	0.350961	SNRPA1	5utr	CCACG	0.00261795	NA
chr19	33081190	33081191	+	18.0882	15.5272	6.33368	0	0.53039	1.22836	GPATCH1	5utr	GCAGG	0.0117663	NA
chr3	157160146	157160147	-	14.571	9.12225	7.9171	0.447943	0	0.245673	CCNL1	5utr	TTAGT	0.00133513	NA
chr20	24992748	24992749	-	5.22547	10.4809	4.11689	0.597257	1.06078	0.737018	APMAP	5utr	GGAGT	0.00991942	NA
chr1	114581612	114581613	-	8.79285	13.9745	6.96704	0.895885	4.24312	0.614181	BCAS2	5utr	GCAGG	0.00181129	NA
chr4	1712318	1712319	-	14.2695	26.7845	14.2508	1.49314	1.76797	0	SLBP	5utr	GCAGA	2.68848e-08	NA
chr1	70205723	70205724	+	3.76837	6.59907	8.70881	0	0	0.409454	SRSF11	5utr	ACAGA	0.00179559	NA
chr20	35699351	35699352	-	19.5955	49.6871	26.9181	13.4383	4.24312	3.68509	NFS1	5utr	GCACT	1.82886e-06	0.00120824
chr9	137188675	137188676	+	20.8288	37.8199	17.6039	2.76556	4.24312	2.99721	SSNA1	5utr	ACAGC	1.48705e-17	1.14426e-08
chr17	6444425	6444426	+	10.3839	24.8436	39.5855	1.79177	3.18234	2.76382	FAM64A	5utr	TCAAA	5.01466e-05	0.0106329
chr22	40370593	40370594	+	7.03428	6.21089	1.58342	0.895885	0	0.409454	SGSM3	5utr	CCACG	0.0157514	NA
chr11	64778768	64778769	-	15.3247	23.8084	11.0839	1.49314	1.41437	1.53545	SF1	5utr	GCAGT	1.54183e-05	0.202868
chr1	31296781	31296782	-	10.5514	9.77509	7.07882	1.26917	1.00495	1.33073	SNRNP40	5utr	TCAGT	1.06029e-12	0.0376048
chr12	6766362	6766363	+	36.0647	56.5635	36.0228	8.06297	6.01108	4.504	NA	unannotated	GCAGC	1.43536e-28	1.36975e-06
chr2	171922434	171922435	+	14.0686	6.98725	6.33368	1.79177	3.18234	1.84254	HAT1	5utr	TCACT	0.0173947	NA
chr3	184174874	184174875	+	11.9152	9.57512	9.34217	2.16066	2.19228	2.37483	AP2M1	5utr	GCAGC	6.28569e-09	1.07749e-05
chr2	171922475	171922476	+	2.51224	1.78563	0.79171	0.223971	0.265195	0.526441	HAT1	5utr	TCAGC	0.0490296	NA
chr1	201154267	201154268	-	13.5661	7.37543	17.4176	3.58354	0.45462	2.76382	TMEM9	5utr	GCAGA	0.000340274	0.00454386
chr7	26200745	26200746	-	21.1942	29.8286	23.4517	4.36744	3.86006	5.12403	HNRNPA2B1	5utr	GCAGT	1.63085e-61	2.52231e-25
chr16	8869005	8869006	-	19.8239	18.9238	48.5582	7.807	3.27877	3.23841	CARHSP1	5utr	TCAGT	2.88697e-17	4.70757e-07
chr19	17933012	17933013	+	147.72	141.298	32.3018	9.18282	29.7018	14.1262	NA	unannotated	TCACG	1.63071e-09	1.51903e-05
chr12	93441952	93441953	-	7.17784	11.8395	7.46469	2.38903	1.59117	0.737018	UBE2N	5utr	GGACT	2.12137e-05	0.0670858
chr5	131165316	131165317	-	9.04408	15.0097	4.62846	3.80751	1.37901	1.126	HINT1	5utr	CCAGA	0.000140054	0.00163563
chr19	44643883	44643884	+	4.77326	11.2572	7.9171	0	0	0	PVR	5utr	GGACT	0.0122216	NA
chr22	19854815	19854816	-	0.846229	1.03515	0.904811	0.0689143	0.0757699	0.0767727	C22orf29	5utr	TCAGT	0.018617	NA
chr17	78378665	78378666	+	2.51224	2.0703	0.79171	0.223971	0	0.307091	PGS1	cds	CCATG	0.0291015	NA
chr17	15999672	15999673	-	5.02449	3.19171	6.33368	0.298628	0	0	ZSWIM7	5utr	TCAGG	0.00715985	NA
chr19	18522069	18522070	-	17.0833	13.9745	17.4176	3.58354	0.424312	2.45673	ELL	5utr	GGAGA	0.000858119	NA
chr16	234823	234824	+	20.6004	11.9042	22.1679	2.01574	1.59117	1.53545	FAM234A	5utr	CCAGC	0.000191912	0.154611
chr9	128656695	128656696	-	6.63232	15.786	7.9171	4.47943	2.12156	0.818909	WDR34	cds	TCAGC	0.000313976	0.199567
chr2	27212017	27212018	+	10.049	8.53997	20.5844	1.79177	1.76797	0.409454	NA	unannotated	TTACT	0.0195536	NA
chr14	91114375	91114376	+	12.0588	7.76361	3.16684	0.447943	1.06078	0	C14orf159	5utr	GTATT	0.0451577	NA
chr11	62761552	62761553	+	2.58402	6.40498	6.86148	1.15185	0.928182	1.84254	POLR2G	5utr	GCAAG	0.00819547	0.0711789
chr11	112086745	112086746	-	3.78769	3.75241	1.6739	0.634585	0.37885	0.781685	TIMM8B	cds	GAAGG	8.70078e-06	0.000370954
chr17	41786709	41786710	-	2.00979	9.31634	8.70881	0.895885	0.424312	2.45673	JUP	5utr	TGAGT	0.0215809	NA
chr16	69132633	69132634	+	6.02938	6.98725	3.95855	0.447943	2.12156	0.204727	UTP4	5utr	GCACG	0.0212753	NA
chr6	87472976	87472977	+	11.0539	17.0799	9.50051	0.895885	1.06078	2.45673	SLC35A1	5utr	TCAGT	0.00946892	NA
chr1	46303324	46303325	-	7.53673	13.9745	4.75026	0.223971	0.707186	0.818909	LRRC41	5utr	CCAAG	0.0300583	NA
chr2	96208821	96208822	-	7.95544	6.25175	5.08956	0.559928	0.407992	0.460636	STARD7	5utr	GCAGT	7.2581e-09	0.205701
chr21	42879562	42879563	-	11.0539	12.4218	1.58342	1.34383	0.353593	0.818909	WDR4	5utr	TCACC	0.0494249	NA
chr6	33711710	33711711	-	9.47475	6.66377	7.60041	1.41849	1.12318	0.818909	UQCC2	5utr	CTAAG	3.93983e-07	0.00335092
chr4	169757885	169757886	-	2.00979	1.88545	3.16684	0.255967	0.212156	0.409454	HPF1	5utr	GCAGC	0.0172879	NA
chr1	13749436	13749437	+	1.75857	3.29954	7.12539	0.447943	0.353593	0.818909	PRDM2	cds	GGAAG	0.0208827	NA
chr19	3971095	3971096	-	23.1126	30.2781	19.001	0	5.3039	0.818909	DAPK3	5utr	GCAGG	0.000414305	NA
chr7	102671632	102671633	-	16.6813	11.0734	6.33368	1.5998	1.45857	3.68509	POLR2J2	5utr	ACACT	7.18099e-11	0.0033794
chr12	6724065	6724066	+	1.60784	1.77454	2.11123	0.325776	0	0.144513	COPS7A	5utr	TCAGG	0.00854287	NA
chr22	26590102	26590103	-	7.03428	1.35863	10.2922	0	0	0.245673	TPST2	5utr	GGAGA	0.0430623	NA
chr20	64063518	64063519	+	15.5759	4.52877	9.76442	1.19451	1.9094	1.53545	TCEA2	intron	GGACG	0.0200025	NA
chr20	1181522	1181523	-	13.3149	7.76361	18.2093	5.37531	2.12156	1.53545	TMEM74B	cds	GAACT	0.000268357	NA
chr17	82390484	82390485	-	3.21567	2.91135	7.9171	1.00787	0.53039	1.40384	OGFOD3	3utr	GGACT	0.0365097	NA
chr3	46976766	46976767	-	5.35945	4.91696	6.33368	0.895885	0.265195	1.53545	CCDC12	cds	GCAAG	0.02018	NA
chr9	137241289	137241290	+	53.762	50.6462	84.625	13.4141	13.8233	15.1639	TUBB4B	5utr	GCACT	1.84994e-20	5.41697e-12
chr6_GL000256v2_alt	4866827	4866828	-	3.38011	3.39658	3.16684	0.806297	0.707186	0.818909	CUTA	cds	TCACG	0.0129876	NA
chr15	59657514	59657515	-	25.6249	15.3331	15.4383	1.34383	9.54701	1.22836	GTF2A2	5utr	TCAGT	3.17519e-06	0.057404
chr16	56344178	56344179	+	7.03428	8.92816	3.69464	0.895885	0	0.614181	GNAO1	3utr	AGACT	0.022959	NA
chr7	134459163	134459164	-	6.36435	9.31634	6.33368	1.34383	1.21232	1.22836	NA	unannotated	CCAAC	0.006812	0.119056
chr3	52198120	52198121	+	2.51224	6.98725	2.37513	0.895885	0	0	ALAS1	5utr	TCACT	0.0379104	NA
chr1	205813197	205813198	-	10.049	10.0927	6.33368	0	1.06078	0	NA	unannotated	CCAGT	0.0441664	NA
chr1	108692326	108692327	+	2.61273	8.53997	11.0839	0	0	0.409454	PRPF38B	5utr	GCAGT	0.013301	NA
chr7	135170706	135170707	-	8.70911	5.17574	2.48823	1.02387	0.45462	0.409454	C7orf49	5utr	CCAGT	0.00027676	NA
chr1	119140416	119140417	+	14.0686	19.7972	26.1264	5.67394	2.47515	2.252	LOC101929147	ncRNA	TCATA	2.91781e-07	0.00382564
chr1	50960243	50960244	-	20.0979	21.7381	9.50051	0.447943	0.53039	4.91345	FAF1	5utr	CCAGG	0.00282712	NA
chr6	44387709	44387710	+	9.71401	12.9394	9.50051	0.447943	0.53039	1.22836	CDC5L	5utr	TCAAA	0.00111212	NA
chr15	82750571	82750572	+	51.2498	59.0035	47.5026	1.79177	2.12156	4.91345	SNHG21	ncRNA	TTACT	4.63656e-07	NA
chr5	180353335	180353336	-	7.03428	17.0799	14.2508	0.895885	0	1.22836	GFPT2	5utr	GGAGC	0.0235095	NA
chr2	232697330	232697331	+	22.1077	32.6072	14.2508	0.895885	1.59117	0.409454	GIGYF2	5utr	CCATC	0.000414119	NA
chr9	122159772	122159773	-	11.2214	8.53997	7.75875	1.70218	0.964345	1.36485	NDUFA8	5utr	GCAGG	1.7165e-06	0.00253787
chr8	52565429	52565430	-	15.0735	20.1854	9.50051	0	0	0	FAM150A	5utr	CCAGT	0.00511666	NA
chr12	109093448	109093449	-	1.77335	0.955522	0.84449	0.0895885	0	0.0877402	ALKBH2	5utr	CCAGG	0.0225407	NA
chr4	133149293	133149294	+	39.191	20.5736	33.2518	6.2712	4.77351	9.21272	PCDH10	5utr	TCAGA	6.35903e-05	0.00112138
chr12	93677377	93677378	+	21.1028	20.1854	9.50051	2.68766	0	0.614181	CRADD	5utr	CCATT	0.00257961	NA
chr9	33076644	33076645	-	0.532004	1.98943	1.26674	0.298628	0.235729	0	SMU1	5utr	TGAGG	0.0252985	NA
chr4	86594318	86594319	+	17.0833	7.76361	17.4176	0	0.53039	0	PTPN13	5utr	GTAGC	0.017482	NA
chr12	108562619	108562620	+	3.01469	2.68198	2.53347	0.497714	0.265195	0.327563	ISCU	5utr	GCAAG	0.0128322	0.218061
chrX	154371357	154371358	-	17.5857	19.9266	7.9171	1.34383	6.36468	0.614181	FLNA	5utr	GCAAC	0.000323819	NA
chr14	75127044	75127045	-	50.2449	18.8268	34.0435	4.7034	3.71273	13.512	NEK9	5utr	CCATC	0.000470199	0.0199451
chr1	179107840	179107841	-	5.69442	6.52144	3.16684	1.5678	0.883983	1.22836	ABL2	cds	AAACT	0.003266	NA
chr19	48469328	48469329	+	4.68952	2.52317	3.95855	1.34383	0.707186	0	CYTH2	5utr	CTACT	0.0297819	NA
chr7	116210548	116210549	+	22.1077	24.8436	14.2508	2.01574	1.41437	4.29927	TES	5utr	GGACT	0.0010929	0.0700454
chr20	35742259	35742260	-	7.36925	9.78215	7.9171	0	0	1.84254	RBM39	5utr	GTATG	0.000493262	NA
chr4	3074689	3074690	+	6.53183	6.59907	4.75026	0.895885	0.53039	0	HTT	5utr	GGACG	0.0300583	NA
chr11	45847477	45847478	+	12.0588	19.409	8.70881	0.895885	1.59117	1.22836	CRY2	cds	GCAGT	0.013777	NA
chrX	47233025	47233026	+	18.1599	21.0103	8.35693	3.1356	2.53829	2.99721	USP11	cds	GTAGA	8.00129e-21	2.3034e-12
chr1	27490145	27490146	-	8.24016	5.98907	3.16684	0.298628	0.45462	0.409454	WASF2	5utr	GTAAT	0.000408602	NA
chr12	48682237	48682238	-	7.36925	19.7972	11.8756	0.895885	0.53039	2.45673	KANSL2	5utr	CCACT	0.000385807	NA
chr6	10723103	10723104	+	1.24134	1.49727	2.05844	0.137829	0.353593	0.350961	TMEM14C	5utr	GCAGG	0.00276218	NA
chr9	120793403	120793404	-	8.03918	12.4218	9.50051	1.34383	0	1.22836	FBXW2	5utr	GGAAG	0.0411627	NA
chr7	55951905	55951906	+	6.02938	3.65999	2.63903	0.149314	0.235729	0.307091	NA	unannotated	GCAGG	0.00340885	NA
chr19	38899644	38899645	-	10.049	4.46408	12.6674	2.98628	1.06078	0.614181	SIRT2	5utr	CCATT	0.00927502	NA
chr3	45593882	45593883	+	14.0686	10.0927	7.9171	0.895885	1.06078	1.22836	NA	unannotated	CCAAT	0.023605	NA
chr16	31094915	31094916	-	4.68952	2.71726	3.16684	0.298628	0.883983	0.737018	VKORC1	5utr	GCATT	0.0172528	0.679187
chr8_KI270817v1_alt	8793	8794	+	6.02938	2.21818	5.27806	0.559928	0.424312	1.22836	LY6E	5utr	GGAGG	0.00649772	0.394262
chr5	1799836	1799837	-	6.23036	9.31634	19.001	0.223971	0.212156	0.921272	MRPL36	5utr	CCAGT	0.00232042	NA
chr19	1205782	1205783	+	6.36435	10.3515	6.33368	1.79177	2.12156	1.84254	NA	unannotated	GTAAA	0.0216534	NA
chr19	35745671	35745672	+	0.387855	0.289491	0.48472	0.0663619	0.0614944	0.153545	PSENEN	5utr	GCACC	0.00844655	NA
chr22	21867644	21867645	-	9.71401	10.675	5.27806	0	0.707186	0.737018	MAPK1	5utr	TCAGT	9.95907e-05	NA
chr17	44220881	44220882	-	7.03428	6.21089	4.22245	0.895885	3.18234	0	UBTF	5utr	CCATT	0.0228614	NA
chr15	65611120	65611121	-	2.00979	2.77272	3.16684	0.597257	0.53039	0	VWA9	cds	GGACT	0.00887806	NA
chr7	100706120	100706121	+	10.8306	6.98725	8.1433	0.547485	0.734386	0.789662	POP7	5utr	GCACT	9.72615e-09	0.00944214
chr7	100867125	100867126	+	14.0686	6.21089	4.75026	0.895885	1.59117	0	NA	unannotated	GCAGG	0.00954774	NA
chr7	66995585	66995586	-	6.43134	4.87999	4.75026	0.447943	1.23758	0.818909	SBDS	5utr	CCAGA	0.00488649	0.122621
chr6	169694772	169694773	-	6.63232	17.4681	9.50051	0.671914	1.32597	3.68509	WDR27	intron	GAACA	0.0253907	NA
chr7	98878531	98878532	+	10.049	5.17574	3.16684	0.895885	0.353593	2.45673	TRRAP	5utr	TTAAG	0.0380491	NA
chr8	144528583	144528584	-	15.0735	7.50483	17.4176	0.895885	0.53039	1.22836	C8orf82	intron	TCAGA	0.00319222	NA
chr7	130441015	130441016	-	1.88418	3.88181	4.75026	0.447943	0.848623	0.491345	CEP41	5utr	TTAGA	0.0217144	NA
chr1	156338289	156338290	-	3.21567	9.31634	3.56269	1.0452	0.132597	0.859854	CCT3	5utr	GTAAG	1.71869e-05	0.395108
chr7	5781645	5781646	-	4.22057	3.65999	1.38549	0.358354	0.53039	0.307091	RNF216	5utr	GGAGT	0.0172439	NA
chr16	30355433	30355434	+	12.0588	12.4218	6.33368	2.68766	1.06078	0.409454	LOC101928707	ncRNA	TCAGT	0.032157	NA
chr16	66552575	66552576	+	14.7863	55.898	36.4186	3.80751	6.36468	4.91345	CKLF-CMTM1	5utr	AGAGC	3.49029e-07	0.00973766
chr12	14803474	14803475	-	2.21077	3.39658	4.11689	0.597257	0	1.02364	NA	unannotated	CGAGG	0.0140706	NA
chr6	44127419	44127420	-	7.03428	9.20543	10.4902	1.00787	0.45462	0.122836	MRPL14	5utr	CTAGG	6.61918e-06	NA
chr19	36115457	36115458	+	9.04408	6.98725	1.58342	1.07506	0.53039	1.53545	TBCB	5utr	GCAGG	0.0269393	0.180041
chr3	136250339	136250340	+	64.3134	71.4252	29.2933	1.97095	8.48623	2.86618	PCCB	5utr	TCAGG	4.16013e-06	0.075822
chr2	61145115	61145116	+	6.02938	6.98725	6.33368	0	1.59117	1.22836	C2orf74	5utr	TCAGA	0.0246951	NA
chr9	4792948	4792949	+	4.01959	4.0759	3.69464	0.895885	0.60616	0.614181	RCL1	5utr	CCACG	0.0219523	NA
chr11	126268868	126268869	-	9.04408	4.5029	2.48823	0.223971	0.385738	0.230318	SRPRA	5utr	GCAGG	0.00120672	NA
chr5	131797016	131797017	-	20.0979	34.1599	17.4176	3.58354	1.06078	1.22836	FNIP1	5utr	TCATA	0.000486303	NA
chr10	91923794	91923795	+	4.01959	16.3036	9.50051	0	0	1.22836	NA	unannotated	TCAGC	0.0379165	NA
chr17	50866353	50866354	-	28.1371	17.6622	17.4176	8.95885	0.707186	1.63782	TOB1	5utr	GCAGA	2.09995e-06	0.0170275
chr5	140664852	140664853	+	5.27571	10.8691	6.33368	0.447943	2.12156	1.63782	WDR55	5utr	GCAGT	0.00850692	NA
chr1	26472487	26472488	+	16.6337	13.0687	28.1951	3.21855	3.04974	3.6266	HMGN2	5utr	TTATA	2.90913e-27	1.77363e-07
chrX	153724099	153724100	-	10.049	13.9745	7.12539	0.597257	1.06078	3.68509	BCAP31	5utr	GGATG	0.0409277	NA
chr12	71839758	71839759	+	28.6396	48.1344	17.4176	1.79177	4.24312	8.59854	TBC1D15	5utr	TCATT	6.41817e-06	0.0348489
chr1	46340803	46340804	+	3.26592	4.19235	5.27806	0.298628	0.353593	0.921272	NSUN4	5utr	GAATT	0.00463443	NA
chr6	89146089	89146090	+	4.77326	13.9745	9.50051	0.895885	0.707186	0	PM20D2	5utr	CTACC	0.00618122	NA
chr15	65611130	65611131	-	7.03428	4.03708	5.93782	0.537531	0.212156	0.245673	VWA9	cds	TTATG	0.00370046	NA
chr4	102827541	102827542	-	4.82351	3.38776	2.96891	0.6968	0.909239	0.737018	UBE2D3	5utr	TCAGA	0.00107071	0.0926155
chr22	45671870	45671871	+	1.48342	1.89777	2.03582	0.275657	0.124798	0.258603	ATXN10	5utr	TCAGC	0.00196578	0.644608
chr12	55829586	55829587	-	21.1028	5.69332	13.4591	0.671914	1.41437	1.84254	DNAJC14	5utr	GCAGA	0.00244235	NA
chr11	62839593	62839594	-	6.69932	5.82271	12.6674	1.97095	0.424312	2.45673	WDR74	5utr	TGAAC	0.00228812	0.280849
chr16	89686700	89686701	+	5.02449	12.4218	3.16684	0.358354	0	0.614181	CDK10	5utr	CCAGC	0.00148748	NA
chr16	70346904	70346905	+	9.64701	7.3323	11.4798	1.43342	2.82874	0.921272	DDX19A	5utr	GCATT	8.07854e-06	0.0506633
chr1	22052710	22052711	+	14.0686	19.0985	13.4591	2.3517	1.66694	1.67504	CDC42	5utr	GCAGT	5.53049e-13	0.000998879
chr17	67825502	67825503	+	12.5612	7.24604	4.75026	0.895885	2.12156	0	NA	unannotated	CCAGT	0.0140235	NA
chr16	67935698	67935699	-	1.4236	5.17574	5.38363	0.298628	0.106078	0.491345	PSMB10	intron	GCAGG	0.000603585	NA
chr16	30429992	30429993	-	2.9488	2.28395	1.767	0.485271	0.539695	0.614181	DCTPP1	5utr	GCAGC	6.38708e-14	4.24767e-05
chr15	101652373	101652374	-	9.6183	12.4218	9.50051	1.79177	1.27294	0.737018	TM2D3	5utr	GCAGG	6.38067e-06	0.153044
chr16	29816183	29816184	+	0.772998	0.978215	2.49693	0.325776	0.141437	0.210576	NA	unannotated	CCACA	0.000104869	0.396927
chr20	33401527	33401528	-	27.1322	28.7254	9.50051	0.895885	0.53039	0	CDK5RAP1	cds	GGAAG	0.00139426	NA
chr19	2783272	2783273	-	5.02449	9.4955	4.67486	0.656983	0.909239	0.452555	SGTA	5utr	GCAAG	2.75646e-09	0.0165764
chr5	131165297	131165298	-	16.7961	14.0451	6.49748	2.60233	3.34983	1.96538	HINT1	5utr	GCAGG	3.23435e-14	8.5943e-08
chr1	168178961	168178962	+	6.02938	13.5863	19.001	0.716708	1.06078	3.07091	TIPRL	5utr	GCATG	0.000290057	0.141147
chr5	172338250	172338251	-	4.35456	3.10545	1.58342	0.537531	1.17864	0.377958	SH3PXD2B	3utr	GTACT	0.0495819	NA
chr17	61927981	61927982	-	9.04408	6.98725	6.33368	0	1.06078	0	INTS2	5utr	TCAGA	0.0340936	NA
chr3	49018579	49018580	-	12.5612	15.139	12.6674	2.23971	1.06078	1.84254	DALRD3	5utr	TTACT	0.00401199	NA
chr12	120446408	120446409	-	16.0784	8.53997	11.0839	1.79177	0.707186	4.91345	TRIAP1	5utr	TCAGA	0.0197929	NA
chr1	234610175	234610176	-	4.52204	7.47248	5.70031	0.597257	0.53039	0.98269	NA	unannotated	GTAGA	4.31843e-05	0.246258
chr10	56361258	56361259	-	39.191	54.6558	49.086	9.21482	11.0974	11.7253	ZWINT	5utr	GCAGC	2.83572e-31	5.64505e-15
chr22	19941870	19941871	+	9.93075	9.70452	6.25828	1.5358	2.20996	0.781685	COMT	5utr	CCAGT	2.95495e-14	0.000156295
chr22	21952844	21952845	-	28.4721	31.572	26.9181	7.61502	2.82874	2.66145	PPM1F	5utr	GCAGC	0.00329661	NA
chr20	58891390	58891391	+	35.4033	85.141	59.0389	9.93618	8.3898	10.6458	GNAS	5utr	GCAAT	1.50982e-29	3.16093e-15
chr20	20017345	20017346	+	8.79285	13.9745	8.97271	0	1.06078	0	NAA20	5utr	GCAGG	0.000362061	NA
chr2	70293714	70293715	-	13.0218	9.86332	8.62963	2.26958	0.997132	1.71971	SNRPG	5utr	ACAGC	3.70941e-28	7.02374e-08
chr1	205718480	205718481	-	7.46495	2.84666	9.10466	1.61259	1.48509	1.07482	NA	unannotated	TCAGT	0.00185081	0.0802376
chr2	73828982	73828983	+	10.3839	4.46408	3.95855	0.447943	0	3.378	STAMBP	5utr	TCATC	0.00155057	0.722941
chr14	57390585	57390586	+	12.0588	6.98725	6.33368	0	0	0	NAA30	5utr	TTACG	0.0414657	NA
chr16	66830975	66830976	-	16.0784	29.5017	22.1679	2.68766	2.12156	4.91345	NAE1	5utr	TCAGT	0.000396447	NA
chr16	2155809	2155810	+	1.45152	2.42613	1.58342	0.398171	0.353593	0.545939	TRAF7	5utr	GCATC	0.0376447	NA
chr2	117814690	117814691	+	5.69442	5.1018	4.75026	0.149314	0.53039	3.07091	DDX18	5utr	GCACG	0.00330718	NA
chr6	110982070	110982071	+	2.76347	2.16272	1.84732	0.895885	0.176797	0.122836	RPF2	5utr	GCATG	0.0175993	NA
chr5	179858805	179858806	-	1.22821	3.10545	1.97927	0	0	0	C5orf45	5utr	GCACA	0.0363258	NA
chr9	137188665	137188666	+	13.0637	19.7972	10.3802	1.46599	2.03316	1.30062	SSNA1	5utr	GCAGG	1.37014e-07	0.000859609
chr11	61792921	61792922	+	4.857	9.31634	6.99343	1.25424	0.883983	0.716545	FEN1	5utr	TCAGG	5.14153e-08	0.00735512
chr17	75894215	75894216	-	4.01959	3.36423	6.33368	0.895885	1.06078	1.22836	TRIM65	intron	TGATG	0.039816	NA
chrX	111681197	111681198	+	2.76347	3.62302	1.18756	0.149314	0	0	ALG13	5utr	TCAGG	0.0358383	NA
chr9	121201868	121201869	-	8.70911	8.53997	4.04652	0.447943	0.53039	0.921272	RAB14	5utr	CCATC	6.1498e-05	NA
chr18	712602	712603	-	4.27081	5.17574	5.27806	0.298628	0	0	ENOSF1	5utr	CCACG	0.00452246	NA
chr5	138543164	138543165	-	4.27081	5.24044	4.3544	1.34383	1.1315	0.701922	ETF1	5utr	TCAGA	0.00646386	0.00283028
chr19	14149485	14149486	-	2.1925	1.37356	4.3544	0.895885	0.212156	0.818909	ADGRL1	3utr	GGACT	0.00627467	NA
chr15	31372647	31372648	+	6.53183	16.3036	23.7513	4.47943	1.81848	3.68509	KLF13	3utr	GAACA	0.0111536	0.134928
chr1	74733173	74733174	+	5.52694	6.21089	1.58342	0.895885	0	0.245673	TYW3	5utr	TCAAT	0.0272702	NA
chr17	13018013	13018014	-	4.52204	1.9409	7.9171	0.597257	0.212156	0.614181	ELAC2	5utr	CTAGG	0.0122328	NA
chr1	117929753	117929754	+	5.02449	4.39938	7.9171	0	0.353593	0	WDR3	5utr	CCAAT	0.0343189	NA
chr1	28553094	28553095	+	2.21077	3.10545	1.84732	0.597257	0.757699	0.204727	TRNAU1AP	5utr	CCACC	0.0142508	0.569536
chr17	27893362	27893363	-	15.0735	13.1981	7.9171	4.47943	2.12156	0	LYRM9	5utr	GCACT	0.0170672	NA
chr15	73684214	73684215	+	9.04408	6.59907	3.16684	0	2.12156	0	NA	unannotated	CCAGG	0.0487441	NA
chr2	151828468	151828469	-	6.02938	11.6454	1.97927	0	0.353593	0	ARL5A	5utr	GCAGC	0.0234023	NA
chr1	33349896	33349897	-	6.53183	6.40498	6.86148	0.895885	2.65195	0.409454	PHC2	5utr	GCATT	0.00178651	NA
chr12	124993652	124993653	+	3.01469	6.59907	12.6674	0.223971	0.53039	1.22836	BRI3BP	5utr	GCAGC	0.0206865	NA
chr9	97983351	97983352	+	0.917515	1.20767	1.30399	0.191975	0.117864	0.263221	ANP32B	5utr	CCATG	0.0461297	NA
chr17	18858132	18858133	+	4.68952	13.9745	6.33368	0.895885	0	0	PRPSAP2	5utr	GCAGT	0.0157267	NA
chr1	110407693	110407694	-	43.2106	33.4541	13.1493	3.99703	3.0859	2.37995	LAMTOR5	cds	TCAAG	1.43448e-26	1.95722e-05
chr6	24774994	24774995	+	1.52596	1.24218	1.04053	0.122166	0.0684374	0.0722566	GMNN	5utr	GCAGA	0.000148535	0.953037
chr7	100706127	100706128	+	8.70911	6.41792	8.31295	1.22595	0.979181	1.15611	POP7	5utr	GCAGC	7.32358e-09	0.00754579
chr9	131502944	131502945	+	5.77816	3.65999	2.53347	0.895885	0	0.921272	POMT1	5utr	CGAAC	0.0111944	NA
chr7	102478918	102478919	-	12.0588	22.7363	33.2518	5.29387	5.11103	6.03015	POLR2J	5utr	TTAGG	0.000279943	0.0440931
chr6	154733415	154733416	+	12.0588	26.3963	7.12539	0.597257	1.59117	1.22836	SCAF8	5utr	CCATA	0.000533118	NA
chr22	40856630	40856631	-	2.08709	1.3664	1.93529	0.179177	0.176797	0.545939	ST13	5utr	GCAGC	0.0230102	NA
chr22	28800527	28800528	-	0.334966	0.931634	0.395855	0.0671914	0.0279152	0	XBP1	5utr	GGAGC	0.00597385	NA
chr22	46762527	46762528	-	4.77326	21.7381	15.8342	0.895885	1.06078	1.22836	NA	unannotated	TTACA	0.00316629	NA
chr10	45972502	45972503	+	22.1077	11.6454	5.70031	1.19451	1.41437	2.45673	TIMM23	5utr	GAAGG	0.000955333	0.104791
chr10	98416756	98416757	-	8.54163	8.53997	2.37513	2.68766	1.06078	0.818909	HPS1	3utr	GAATG	0.0397969	NA
chr19	6424810	6424811	-	29.7003	71.7358	21.5081	8.84687	5.60698	6.61426	KHSRP	5utr	CCAGA	1.19062e-18	4.94509e-13
chr21	34375506	34375507	+	3.01469	9.31634	4.75026	1.79177	0.353593	0	SMIM11A	5utr	GCAGG	0.0159543	NA
chr3	14125022	14125023	+	28.1371	44.2526	14.2508	2.68766	4.24312	1.22836	TMEM43	5utr	GCAGA	8.00766e-05	0.118357
chr4	41935136	41935137	+	9.04408	16.3036	2.37513	0	1.06078	0.614181	TMEM33	5utr	GCACT	0.0259623	NA
chr11	60906574	60906575	-	5.69442	2.04306	2.51908	0.609202	0.271362	0.575795	PRPF19	5utr	TTAGG	1.41343e-05	0.263977
chrX	41085350	41085351	+	14.0686	8.53997	9.50051	0.895885	0	1.22836	NA	unannotated	CTAGT	0.022232	NA
chr5	177022695	177022696	+	13.0637	6.21089	28.5015	0.447943	3.18234	0	ZNF346	5utr	CTAGG	0.00311001	NA
chr4	2965871	2965872	+	5.52694	4.91696	1.9001	0.895885	0.53039	1.22836	NA	unannotated	TGACT	0.0411627	NA
chr22	40819336	40819337	-	1.27287	1.29394	2.94064	0.179177	0.132597	0	SLC25A17	5utr	TCACA	0.0137084	NA
chr7	100148989	100148990	+	0.0764596	0.130675	0.104565	0	0.00955657	0	NA	unannotated	GCATG	0.0269588	NA
chr6	159693267	159693268	-	4.4383	3.88181	2.51484	0.767902	0.385738	0.472447	SOD2	5utr	TTAAG	0.000524074	0.164741
chr10	7788158	7788159	+	11.0539	4.14059	6.33368	0.597257	0.662987	0.307091	ATP5C1	5utr	GCATG	0.0191674	NA
chr20	18567419	18567420	+	8.03918	7.76361	6.33368	0.895885	1.06078	2.45673	NA	unannotated	TCACC	0.00124721	NA
chr16	89522722	89522723	+	3.87603	14.4921	14.2508	0.895885	1.76797	1.63782	SPG7	intron	AGACT	0.00416535	NA
chr1	959267	959268	-	20.9019	15.5272	11.6117	4.1808	3.81881	2.04727	NOC2L	5utr	GAAGT	1.43221e-07	0.0119137
chr11	65890673	65890674	+	7.70421	4.14059	2.48823	1.00787	0.45462	0.223339	CCDC85B	5utr	CCACT	0.000626394	0.124336
chr17	81703448	81703449	+	1.43122	1.88915	1.97927	0.248857	0.180132	0.263221	MRPL12	5utr	CTAGA	3.42216e-06	0.0605415
chr19	41959337	41959338	-	6.17294	3.96807	3.0737	0.559928	0.883983	0.563	RABAC1	5utr	TCAGG	2.49595e-05	0.0988162
chr17	8288653	8288654	+	13.0637	9.31634	4.75026	1.79177	1.59117	1.22836	RANGRF	5utr	CCAAA	0.00625294	NA
chr7	26201782	26201783	+	1.32646	1.39745	0.85261	0.206743	0.121232	0.280769	CBX3	5utr	GGAGA	0.00275718	0.213332
chr20	58981277	58981278	+	3.01469	8.79876	11.6117	1.0452	0.53039	0.409454	NELFCD	cds	GGAGG	0.001107	NA
chr19	50384342	50384343	+	17.8369	17.8563	41.1689	3.58354	8.83983	1.84254	POLD1	5utr	TCAGG	2.15319e-06	0.0316841
chr6	85643329	85643330	-	12.0588	3.88181	5.27806	1.79177	1.06078	0.614181	NA	unannotated	TCACG	0.0136399	NA
chr7	26201766	26201767	+	2.61273	1.58258	1.80962	0.447943	0.163197	0.196538	CBX3	5utr	GTAGG	0.00212652	0.215111
chr9	83980629	83980630	-	23.7826	15.0097	12.2715	3.88217	3.88952	2.45673	HNRNPK	5utr	CTAGT	1.66377e-06	0.0191276
chr1	50968776	50968777	+	12.5612	3.57126	11.6117	1.90376	0.742545	1.09188	CDKN2C	5utr	TCAAA	0.00140718	0.0103062
chr16	89995914	89995915	+	10.7189	4.85226	7.52124	1.79177	2.12156	1.09188	AFG3L1P	ncRNA	TGACT	0.00452423	0.0389457
chrX	54182613	54182614	-	2.34476	1.69388	1.58342	0.335957	0	0.307091	FAM120C	cds	CAACT	0.031967	NA
chrX	102516732	102516733	-	2.51224	2.10727	4.75026	0.895885	0.289303	0.245673	TMSB15A	5utr	CTAAC	0.0192572	NA
chr2	171922461	171922462	+	4.52204	3.88181	2.37513	1.19451	0.45462	0.614181	HAT1	5utr	TGATT	0.0302504	NA
chr3	48685904	48685905	-	4.27081	4.81344	14.2508	1.34383	0.265195	0	NCKIPSD	5utr	TCACG	0.0080198	NA
chr15	101277445	101277446	-	13.0637	12.0336	21.6401	2.55967	0.873583	1.7743	VIMP	5utr	GCAGG	3.72996e-06	0.00489794
chr9	112380107	112380108	+	4.35456	8.53997	7.9171	0.895885	0.795584	2.45673	HSDL2	5utr	TTAGC	0.00937091	0.306517
chr17	39980825	39980826	+	6.69932	3.29954	2.11123	0.149314	0.326394	0.614181	PSMD3	5utr	GAAGG	0.00760131	NA
chr8	46617604	46617605	-	5.69442	3.88181	8.70881	0	0	0	NA	unannotated	GCATG	0.0120849	NA
chr12	56300022	56300023	-	17.0833	13.9745	3.95855	1.79177	1.27294	1.22836	CS	intron	CCAGC	0.0203641	NA
chr15	74890051	74890052	+	28.9985	35.8235	41.5648	5.37531	6.46111	11.6694	MPI	5utr	TTAAT	1.77733e-14	5.91512e-12
chr19	45885493	45885494	-	15.0735	25.6199	26.1264	6.75986	5.1407	2.45673	IRF2BP1	cds	GCAGG	9.00607e-09	1.28456e-06
chr1	230067237	230067238	+	5.52694	5.87816	6.65036	2.01574	0.53039	1.63782	GALNT2	5utr	GCACT	0.00476919	0.260906
chr3	12484490	12484491	+	8.37414	12.9394	11.0839	1.34383	1.06078	1.22836	TSEN2	5utr	GTAAC	0.00112608	NA
chr19	10928809	10928810	+	6.78306	5.82271	5.27806	1.0452	0.848623	1.84254	C19orf52	5utr	CCAAG	0.00513216	0.0980056
chr7	6590020	6590021	+	17.0833	4.26999	7.9171	0.895885	0.353593	1.22836	C7orf26	5utr	GCATT	0.0204067	NA
chr1	151254764	151254765	+	6.3759	4.8829	10.7794	2.21614	1.27294	1.76884	PSMD4	5utr	GGAGG	4.14913e-19	4.25011e-07
chr1	28668783	28668784	+	13.0637	10.8691	4.75026	0	0	0.614181	GMEB1	5utr	GCATG	0.0331973	NA
chrX	101098203	101098204	+	4.52204	5.9521	2.37513	0.447943	0.265195	1.22836	CENPI	5utr	GCATT	0.0492421	NA
chr2	74455092	74455093	+	11.0539	17.0799	8.70881	1.79177	2.12156	1.63782	INO80B	5utr	CTAGT	0.0104046	0.169733
chr8	143018505	143018506	+	6.3165	6.87634	4.43357	0.447943	0.318234	0.767727	LY6E	5utr	GGAGG	2.96e-05	0.407497
chr1	46303690	46303691	+	9.13146	18.2217	22.261	2.24924	3.92775	3.31124	UQCRH	5utr	TTACA	5.62673e-27	2.16854e-17
chrX	154398234	154398235	+	14.0686	7.18134	2.37513	0	0.848623	0.307091	RPL10	5utr	CTACG	0.00190834	NA
chr3	49007398	49007399	+	6.46005	6.68865	5.38363	0.39195	0.707186	0.755916	WDR6	cds	TTAGC	2.90768e-07	0.0701542
chr1	45550840	45550841	+	0.913543	1.33091	2.37513	0.447943	0.424312	0	AKR1A1	5utr	TCATT	0.029954	NA
chr4	118278722	118278723	+	22.1077	11.1278	19.001	2.0904	4.24312	4.91345	NA	unannotated	TCAGT	0.021215	NA
chr13	21140541	21140542	+	52.7571	31.5203	35.6269	2.68766	3.71273	7.98436	SAP18	5utr	AGACT	9.30016e-11	0.00316216
chr19	46347096	46347097	+	13.7627	13.6972	8.42788	1.17154	0.876296	1.18287	PPP5C	cds	GCATG	4.01994e-28	0.000146936
chr7	76047999	76048000	-	27.1322	31.0545	7.9171	0.895885	0.53039	0.614181	STYXL1	5utr	CCACT	0.000233355	NA
chr10	95291040	95291041	-	11.0539	22.5145	7.38929	2.68766	2.47515	1.53545	PDLIM1	5utr	CCAGC	0.00833076	0.0223551
chr20	36793729	36793730	-	2.00979	3.32726	3.16684	0.895885	1.06078	0	SOGA1	cds	CAAGC	0.0364748	NA
chr16	89560665	89560666	+	58.5353	49.5319	34.1685	10.8103	6.36468	7.10314	RPL13	5utr	GCATT	2.53698e-53	2.9698e-27
chr1	23531232	23531233	-	5.19197	9.89861	2.53347	0	0.353593	0.818909	NA	unannotated	GCAGA	0.00535654	NA
chr3	49856563	49856564	-	15.0735	13.9745	7.9171	1.79177	1.06078	0	NA	unannotated	GGAAG	0.0344966	NA
chrX	23667464	23667465	+	9.04408	3.49363	6.33368	0.223971	1.06078	1.22836	NA	unannotated	CGAGG	0.0481309	NA
chr12	120194699	120194700	-	2.64927	4.91696	1.97927	0.275657	0.289303	0.818909	GCN1	5utr	GCAGG	0.00170626	0.335253
chr22	38700939	38700940	-	8.54163	11.6454	2.11123	0.895885	0.53039	0.409454	NA	unannotated	CCAGT	0.00477243	NA
chr11	66638705	66638706	+	6.47601	8.66937	11.5062	2.60621	1.78404	0.972454	RBM4	5utr	TCAGA	2.52352e-09	2.48932e-05
chr13	21176661	21176662	+	7.23526	5.12398	5.88127	0.895885	0.49919	2.04727	MRPL57	5utr	TTACG	0.0001043	0.0166507
chr9	128127716	128127717	-	1.45152	1.37356	2.57306	0.41808	0.477351	0.335008	PTGES2	cds	ACATG	0.0368853	0.394804
chr16	21520456	21520457	-	11.5563	21.7381	8.70881	0.895885	6.36468	0	NA	unannotated	TGACG	0.00512458	NA
chr1	161159516	161159517	+	8.54163	9.70452	1.58342	0.895885	0.60616	0.111669	USP21	5utr	CCAAC	0.00551706	0.538385
chr1	154983367	154983368	+	2.61273	2.62022	2.00566	0.651553	0.334983	0.43354	FLAD1	5utr	GGAAA	0.0150295	NA
chrX	47233010	47233011	+	56.2743	51.3508	40.905	5.58205	7.42545	4.441	USP11	cds	ACAGC	1.06782e-16	9.46521e-08
chr3	49007386	49007387	+	6.36435	8.15179	4.75026	0.298628	0.424312	0.307091	WDR6	cds	TCAGC	6.18761e-05	NA
chr11	62856133	62856134	+	8.70911	11.4065	4.29785	0.554596	0.975917	1.30062	SLC3A2	5utr	CCAGT	2.25544e-08	0.00412697
chr14	23071557	23071558	-	1.67483	2.99454	1.31952	0.447943	0.265195	0.153545	ACIN1	5utr	GCAAG	0.0250662	NA
chr13	48095089	48095090	-	4.68952	4.14059	1.80962	0.537531	0.707186	0.614181	MED4	5utr	GGACT	0.0134741	NA
chr3	184711988	184711989	-	2.44047	3.49363	0.879677	0	0	0.17548	MAGEF1	5utr	GCAGG	0.0310702	NA
chr22	29766980	29766981	-	4.88093	6.72846	5.27806	0.298628	1.59117	1.22836	ZMAT5	5utr	GGAGG	0.010464	NA
chr1	11099841	11099842	-	8.37414	2.78196	3.16684	0.597257	0.424312	0	EXOSC10	5utr	GCAGG	0.00289125	NA
chr20	40689235	40689236	-	34.1665	18.2445	28.5015	0.447943	3.18234	2.45673	MAFB	5utr	GCACA	0.000300703	NA
chr12	6200373	6200374	+	6.69932	10.2868	12.6674	1.34383	1.06078	0.921272	CD9	5utr	TTAAA	0.00123559	NA
chr16	29808092	29808093	+	3.10605	4.72875	3.84545	0.223971	0.707186	1.22836	MAZ	intron	GGATT	0.000147103	0.177282
chr17	75667366	75667367	+	2.34476	2.24282	0.79171	0	0.353593	0.701922	SAP30BP	5utr	GGAAT	0.0110218	NA
chr12	48865869	48865870	-	10.049	18.6327	3.95855	0.447943	1.06078	0	RND1	5utr	TCAGT	0.0405003	NA
chr5	140647627	140647628	-	24.5981	15.8059	21.5228	6.39477	3.99485	4.21153	NDUFA2	5utr	GCACT	1.18331e-26	5.93024e-16
chr11	66002502	66002503	+	5.97356	5.05929	5.40753	1.32938	0.990061	1.24519	BANF1	5utr	CTAGT	3.72421e-20	3.31393e-12
chr5	177303714	177303715	-	5.90377	16.3036	21.1123	1.79177	1.06078	2.21105	RAB24	5utr	CTAGC	4.51631e-05	0.228501
chr2	70302024	70302025	-	6.28061	12.4218	6.43924	0.970542	1.76797	0.998045	FAM136A	5utr	GCAGC	6.95788e-10	0.000363678
chr22	41925326	41925327	-	6.43134	2.32908	4.75026	0.895885	1.06078	0.614181	TNFRSF13C	3utr	GGACC	0.0499361	NA
chr1	119140390	119140391	+	15.0735	8.53997	3.16684	2.68766	0.53039	0.921272	NA	unannotated	TCACT	0.0344758	NA
chr8	47960927	47960928	+	7.53673	5.04635	4.75026	0.447943	1.59117	0.921272	MCM4	5utr	GGAAC	0.0125798	NA
chr8	60281399	60281400	-	9.04408	16.3036	22.1679	0.895885	0	0	CA8	5utr	CCAGG	0.00916843	NA
chr4	88523754	88523755	-	3.89398	5.13593	3.2724	1.24429	0.707186	0.794823	PYURF	5utr	GGAGC	4.06983e-06	0.00319227
[truncated: 2,265 more rows]
