# Supplementary material for: Atlas of quantitative single-base-resolution N6-methyl-adenine methylomes
Source: Nat Commun. 2019 Dec 10;10:5636. doi: 10.1038/s41467-019-13561-z (PMC6904561; doi:10.1038/s41467-019-13561-z)
Supplement: Supplementary file 10 — Supplementary Data 7 [file 41467_2019_13561_MOESM10_ESM.xlsx]

## Sheet: Sheet1
Chr	Start	End	Strand	WT rep1 RML	WT rep2 RML	WT rep3 RML	Mettl16-KD rep1 RML	Mettl16-KD rep2 RML	Mettl16-KD rep3 RML	Gene	Annotation	Motif	WT DESeq2 padj	Mettl16-KD DESeq2 padj
chr12	121003122	121003123	-	2.67973	4.5029	1.58342	0.775293	0.537017	0.804683	C12orf43	3utr	GAACC	0.0174265	NA
chr9	93443667	93443668	-	8.03918	17.0799	6.33368	0	0.268509	0	NA	unannotated	GAACT	0.00311184	NA
chr22	41436905	41436906	-	2.34476	5.5898	3.16684	0.620234	1.61105	0	TOB2	cds	GGACA	0.00773382	NA
chrX	152767453	152767454	-	4.52204	3.26072	2.37513	0.775293	0.4603	1.20702	MAGEA6	cds	TCAGG	0.000466342	NA
chr7	5313349	5313350	-	4.01959	3.88181	6.33368	1.10756	0	0	TNRC18	cds	CAAGG	0.0362577	NA
chr3	53228884	53228885	+	1.67483	0.988096	2.11123	0.516862	0.644421	0	NA	unannotated	GAACA	0.0205033	NA
chr2	71426532	71426533	+	1.60784	1.29394	1.18756	0.387646	0.4603	0	ZNF638	cds	TCAGG	0.039816	NA
chr7	1237211	1237212	+	1.82709	2.6874	1.24412	0.664537	0.716023	0	NA	unannotated	GGACC	0.0258957	NA
chr21	30480366	30480367	-	8.32629	9.27067	4.75026	0.516862	1.61105	2.41405	NA	unannotated	TCACA	1.19376e-05	NA
chr1	244751492	244751493	+	5.42645	1.5042	3.95855	0	1.07403	0	NA	unannotated	GTACT	0.0441664	NA
chr14	23071564	23071565	-	14.6715	14.4403	19.001	5.68548	3.43691	2.41405	ACIN1	5utr	GTAAG	7.06785e-07	0.00622396
chr5	14508079	14508080	+	9.37904	2.39378	4.75026	0.516862	1.43205	1.20702	TRIO	cds	GTACT	0.0296119	NA
chr9	5774077	5774078	+	6.02938	3.32726	1.58342	1.29215	0.4603	0.603512	RIC1	cds	GAACA	0.0453838	NA
chr4	8609064	8609065	-	6.53183	11.6454	4.75026	0	4.29614	0	NA	unannotated	TGAGG	0.0199889	NA
chr17	16471709	16471710	+	1.59601	1.24218	2.11123	0	0	0	NA	unannotated	GAACC	0.0287086	NA
chr13	102862595	102862596	+	4.18707	4.0759	11.0839	1.55059	1.61105	0	BIVM-ERCC5	cds	GGACT	0.0360297	NA
chr15	85744867	85744868	+	9.71401	5.43453	4.75026	2.32588	1.61105	0.804683	AKAP13	3utr	AGACT	0.00261719	NA
chr6	34859194	34859195	+	6.53183	3.57126	9.50051	1.89516	1.26931	1.60937	UHRF1BP1	cds	AGAGG	0.0443507	0.329314
chr6	16129085	16129086	+	11.0539	10.0927	17.4176	0	5.37017	0	MYLIP	5utr	GCAGT	0.00735843	NA
chr3	9986887	9986888	+	37.1812	55.1217	19.001	7.75293	13.9624	4.8281	NA	unannotated	TCAGA	1.09181e-05	0.0513462
chr2	27200379	27200380	-	0.870911	0.554544	0.408624	0.0516862	0.292918	0	SLC5A6	3utr	CCACC	0.0323159	NA
chr22	38742664	38742665	+	6.02938	5.9521	5.80587	2.06745	1.79006	0	NA	unannotated	AGACG	0.029954	NA
chr1	54053440	54053441	-	14.0686	6.98725	12.6674	0	2.68509	2.41405	TMEM59	5utr	TCAGG	0.0134741	NA
chr21	31999224	31999225	+	3.21567	4.34762	4.75026	0.387646	2.14807	0	HUNK	3utr	CAACT	0.0277357	NA
chr6	36924928	36924929	+	9.79775	5.65635	7.9171	2.06745	1.07403	0.603512	C6orf89	3utr	GGACC	0.0201538	NA
chr10	11462674	11462675	-	3.26592	8.15179	3.95855	0.775293	0.716023	0	USP6NL	cds	TCATG	0.0487441	NA
chr10	69180236	69180237	+	8.03918	3.88181	9.50051	0.775293	1.07403	2.41405	SUPV3L1	5utr	TCACT	0.0302504	NA
chr13	113640672	113640673	+	1.53379	0.926185	0.736474	0.238552	0.501216	0	TFDP1	3utr	GGACG	0.00135123	NA
chr18	10471834	10471835	+	6.02938	10.4809	12.6674	2.06745	1.43205	2.41405	APCDD1	cds	GCAGG	0.0447459	NA
chr2	75710914	75710915	-	25.1224	26.3963	9.50051	5.42705	1.43205	2.41405	GCFC2	5utr	GCACT	0.00140914	NA
chr16	20741817	20741818	-	13.0637	7.76361	9.50051	0	2.14807	4.8281	THUMPD1	5utr	TCACC	0.0340801	NA
chr22	41697049	41697050	+	4.01959	2.71726	2.11123	0.516862	0.644421	0	C22orf46	3utr	GGACT	0.0238798	NA
chr12	12788863	12788864	+	3.51714	6.21089	11.0839	1.55059	3.2221	0	APOLD1	3utr	GGACA	0.0498621	NA
chr6	26469144	26469145	+	1.27287	1.01897	0.974412	0	0.495708	0	BTN2A1	3utr	ACAGG	0.0360297	NA
chr9	114050007	114050008	+	1.50735	3.88181	1.84732	0.310117	0.268509	1.20702	ZNF618	cds	AAACT	0.0309107	NA
chr16	3728459	3728460	-	1.25612	1.06239	0.923661	0	0.306867	0.301756	CREBBP	cds	GCAGC	0.00673972	NA
chr5	103276125	103276126	+	2.38663	0.931634	2.53347	1.03372	0.358011	0	C5orf30	cds	GAACT	0.0325911	NA
chr19	1574377	1574378	-	11.3051	7.98543	3.69464	1.55059	2.14807	0	NA	unannotated	TGACT	0.0394373	NA
chr7	99630291	99630292	+	5.52694	7.60834	10.5561	2.48094	1.93326	1.20702	ZSCAN25	3utr	GGACT	0.0144027	NA
chr7	102531138	102531139	-	5.52694	3.68772	3.95855	0	0.805526	0	NA	unannotated	GGAGG	0.0492935	NA
chr3	50607606	50607607	-	8.03918	16.3036	10.2922	1.55059	1.61105	0	CISH	cds	TGACT	0.0143607	NA
chr21	44519650	44519651	+	10.3839	3.53676	4.48635	0	2.14807	0	NA	unannotated	GGACT	0.0178452	NA
chr22	20067755	20067756	+	22.1077	8.79876	6.33368	1.8607	2.86409	0.96562	NA	unannotated	GGACA	0.0477291	NA
chr10	129964273	129964274	-	7.03428	10.8691	7.9171	0	1.07403	4.8281	NA	unannotated	CCATT	0.0468267	NA
chr1	244751770	244751771	+	6.69932	3.38776	6.33368	0	0	0	NA	unannotated	AGACA	0.00275168	NA
chr21	44515557	44515558	-	4.27081	6.46968	5.93782	1.55059	0	0	TSPEAR	intron	GAACC	0.0160745	NA
chr4	112231772	112231773	+	6.02938	3.88181	4.75026	0	3.2221	0	AP1AR	5utr	GCAGC	0.0365386	NA
chr6	111483536	111483537	+	2.34476	3.62302	1.26674	1.03372	0.358011	0	TRAF3IP2-AS1	ncRNA	CCAGT	0.0499958	NA
chr5	14710964	14710965	-	5.02449	4.37585	2.87894	1.55059	1.07403	0.402342	ANKH	3utr	CAACT	0.00148061	NA
chr3	10005497	10005498	+	2.61273	2.43999	2.85015	0	1.07403	0	EMC3-AS1	ncRNA	CCAGG	0.0088947	NA
chr2	8730691	8730692	-	17.0833	5.62862	14.2508	1.16294	0.859227	1.20702	KIDINS220	3utr	TTACT	0.0331193	NA
chr2	74834238	74834239	-	4.01959	5.12398	3.56269	0.930351	0.859227	0	NA	unannotated	GGACC	0.0269393	NA
chr19	7912618	7912619	+	3.31616	3.68772	6.72953	1.80902	1.07403	0	MAP2K7	3utr	CCACC	0.0301254	NA
chr11	32935297	32935298	+	3.21567	3.65999	8.70881	1.35676	2.14807	0	QSER1	cds	TAATG	0.0246661	NA
chr21	6121460	6121461	+	4.52204	7.37543	8.70881	0	4.29614	0	LOC102724428	cds	GGACT	0.0345126	NA
chr4	119292614	119292615	+	4.52204	2.10727	3.69464	0.516862	0.179006	0	USP53	cds	AAACT	0.0492935	NA
chr12	109097575	109097576	+	20.0979	24.8436	11.0839	4.65176	4.29614	4.8281	NA	unannotated	GCATG	0.00300943	NA
chr15	40471566	40471567	+	14.7385	9.31634	6.86148	2.89443	3.36531	0.603512	CHST14	cds	GGACA	0.000367373	0.113986
chr17	44804489	44804490	-	12.0588	5.43453	4.75026	2.06745	1.71845	0	GJC1	3utr	GGACT	0.000917297	NA
chr19	45691967	45691968	-	7.23526	19.1502	6.62157	2.69312	1.67072	1.60937	SNRPD2	5utr	GGAAG	5.69067e-06	0.000961793
chr1	244751752	244751753	+	3.85211	3.72653	3.56269	0	0	0	NA	unannotated	GGACA	0.00554959	NA
chr11	112226387	112226388	+	19.5955	41.9235	38.0021	7.4945	4.1768	5.43161	PTS	5utr	GCACC	1.37612e-05	0.000152487
chr17	4704128	4704129	-	28.1371	62.4971	67.2953	12.1463	14.231	7.24215	PELP1	cds	CCACT	2.92137e-07	1.56048e-06
chr14_GL000194v1_random	56447	56448	-	13.0637	4.91696	9.50051	0	2.14807	0	MAFIP	ncRNA	AGATG	0.0445214	NA
chr2	96832767	96832768	+	0.618398	0.905755	1.47786	0.41349	0.161105	0	CNNM3	3utr	GAACT	0.0296539	NA
chr17	2511887	2511888	-	14.0686	8.15179	2.37513	0	0	0	METTL16	5utr	TCACA	0.0205508	NA
chr15	59031380	59031381	+	4.52204	4.52877	7.9171	0.930351	1.96906	0.344864	RNF111	cds	GGACT	0.00617403	NA
chr1	154983333	154983334	+	22.1077	21.7381	4.75026	5.16862	3.2221	2.41405	FLAD1	5utr	GGAAG	0.0102084	NA
chr19	47066495	47066496	-	6.36435	7.14252	4.75026	1.55059	1.82586	0.48281	ZC3H4	cds	GGACG	0.0021508	NA
chr17	43768688	43768689	-	0.854163	1.24218	1.18756	0.387646	0.0370357	0.371392	DUSP3	3utr	TAACT	0.0283339	NA
chr1	54096480	54096481	+	1.8552	3.70265	1.75935	0.664537	0.358011	0	TCEANC2	3utr	GGACG	0.017453	NA
chr19	867597	867598	+	4.29365	7.31998	7.38929	1.55059	0.716023	0	NA	unannotated	GGACA	0.0299431	NA
chr8	43199621	43199622	+	6.69932	6.11385	2.15921	2.32588	1.07403	0	HGSNAT	3utr	GGACT	0.00732263	NA
chr19	38647626	38647627	+	11.0539	10.8691	12.6674	4.65176	2.14807	0	ACTN4	5utr	GCAGG	0.0178452	NA
chr1	227655494	227655495	+	3.51714	3.10545	3.16684	0.387646	1.34254	0	ZNF678	cds	AAACA	0.0260976	NA
chr11	118997986	118997987	-	16.0784	10.4809	3.95855	2.32588	2.86409	1.60937	LOC107984396	ncRNA	TTAAG	0.006316	0.144876
chr6	28365872	28365873	+	13.0637	15.786	4.43357	1.55059	2.68509	2.41405	ZKSCAN3	cds	TGACT	0.00962317	NA
chr1	9613423	9613424	+	2.61273	1.92047	2.90294	1.03372	0.716023	0	TMEM201	3utr	GTACT	0.0328097	NA
chr1	40040753	40040754	+	12.5612	4.65817	3.95855	1.08541	1.20829	1.07291	CAP1	5utr	GGAAG	0.00302781	0.0725258
chr14	99481411	99481412	+	9.04408	34.1599	28.5015	3.61803	8.59227	2.41405	CCNK	5utr	ACATT	0.000164575	0.135958
chr1	210778262	210778263	+	16.0784	19.409	11.0839	4.65176	2.14807	2.41405	NA	unannotated	AAATT	0.00336842	NA
chr5	134661216	134661217	+	15.0735	16.3036	10.2922	1.32907	3.2221	2.41405	SEC24A	cds	AGACT	0.0184714	NA
chr13	110879951	110879952	-	2.45642	2.95017	4.43357	1.55059	0.716023	0	ANKRD10	cds	GGACA	0.00918187	NA
chr17	18670262	18670263	-	1.72268	2.32908	1.97927	0.775293	0	0	FOXO3B	ncRNA	GAACA	0.0291988	NA
chr22	22321639	22321640	+	19.0931	15.139	4.22245	2.06745	1.07403	0	BMS1P20	ncRNA	GAACA	0.00638863	NA
chr3	48681153	48681154	-	3.01469	1.90561	4.75026	0.387646	0.716023	0.804683	NCKIPSD	intron	GGACG	0.0330495	NA
chr1	28987670	28987671	+	1.20588	2.50161	1.0796	0.332268	0.805526	0	EPB41	cds	GGACT	0.00908154	NA
chr22	19849668	19849669	-	2.67973	2.62022	1.58342	0.344575	0.644421	0	C22orf29	3utr	AAACT	0.0174585	NA
chr3	113747036	113747037	+	12.0588	11.6454	3.16684	1.55059	2.14807	1.20702	ATP6V1A	5utr	GCAGC	0.0289463	NA
chr16	74453143	74453144	-	0.541099	0.731998	0.633368	0	0.306867	0	GLG1	3utr	GAACT	0.0346672	NA
chr19	57211583	57211584	+	9.54653	8.53997	9.50051	1.55059	4.29614	0	ZNF264	cds	GGACA	0.0496032	NA
chr6	21596284	21596285	+	1.17238	1.73757	0.527806	0.58147	0.247854	0	SOX4	3utr	CGACT	0.0197073	NA
chr1	6593406	6593407	-	6.89072	3.7709	6.33368	1.74441	1.90021	0.241405	KLHL21	cds	CCAGG	0.00274057	NA
chrX	71254688	71254689	-	12.0588	12.4218	2.63903	0.516862	2.14807	0	ZMYM3	5utr	GTAAT	0.0357136	NA
chr9	128191568	128191569	-	7.03428	8.15179	9.50051	1.55059	3.2221	0	CIZ1	5utr	TTACG	0.012899	NA
chr10	72354990	72354991	-	24.1175	10.8691	30.085	2.32588	8.05526	2.41405	DNAJB12	cds	TCACT	0.0214971	NA
chr22	33273616	33273617	-	4.64765	7.89301	6.86148	1.93823	1.07403	1.20702	LARGE	3utr	TGACT	0.00255666	NA
chr16	74306377	74306378	-	10.4509	19.1502	4.75026	1.55059	3.2221	2.41405	NA	unannotated	GAACT	0.000948784	NA
chr17	82273699	82273700	-	73.3575	20.9618	41.1689	8.86049	16.1105	8.44917	CSNK1D	5utr	TCACA	4.39035e-07	6.07628e-05
chr20	44210770	44210771	-	49.7424	51.2398	53.8363	13.9553	7.51824	9.05269	OSER1	5utr	TCAGT	6.32771e-08	2.8097e-06
chr1	244751780	244751781	+	2.76347	1.42333	2.53347	0	0	0	NA	unannotated	TGACA	0.0487441	NA
chr1	247300463	247300464	-	5.11584	9.62688	3.80021	2.06745	1.79006	0	ZNF496	3utr	GTACT	0.000718213	NA
chr1	219613104	219613105	-	5.52694	4.65817	12.6674	1.55059	0.716023	2.41405	NA	unannotated	GCAGT	0.0192572	NA
chr6	7231616	7231617	+	6.02938	10.4809	2.85015	1.24047	2.14807	0	RREB1	cds	GGACT	0.0273522	NA
chr13	37000781	37000782	+	16.0784	12.4218	2.53347	0.387646	2.14807	0	EXOSC8	5utr	GCAGG	0.00695691	NA
chr3	48660861	48660862	-	4.52204	3.23484	1.35722	0.310117	0.644421	0	CELSR3	cds	GGACA	0.00527752	NA
chr5	141320783	141320784	-	19.0931	41.1471	30.085	2.79105	5.90719	6.03512	TAF7	5utr	GCACT	2.15842e-05	0.0142878
chr1	113124003	113124004	+	3.15825	3.59067	1.31952	0	0.537017	1.20702	LRIG2	cds	AGACT	0.0123311	NA
chr19	38942221	38942222	-	2.2012	2.37917	2.77098	0.516862	0.402763	0	FBXO17	3utr	GGACA	0.00111512	NA
chrX	72263594	72263595	+	9.88149	4.79932	1.97927	0	1.07403	0	PIN4	3utr	GAACT	0.00502289	NA
chr11	118504419	118504420	+	3.58892	2.52317	1.9001	1.03372	0.32221	0.402342	KMT2A	cds	TGACT	0.0153744	NA
chr21	41801288	41801289	-	5.02449	5.69332	3.16684	0	1.61105	0	PRDM15	cds	CCAGC	0.0445214	NA
chr12	49032176	49032177	-	1.0822	1.29394	1.84732	0.310117	0.402763	0	KMT2D	cds	GGACC	0.019263	NA
chr1	206464083	206464084	+	1.60784	2.19969	2.85015	0.775293	0.214807	0	SRGAP2	3utr	AAACT	0.0354359	NA
chr18	670735	670736	-	2.72758	6.59907	4.75026	0.775293	0.358011	0	ENOSF1	3utr	GAACT	0.0456829	NA
chr19	47067415	47067416	-	3.12635	2.01854	2.1772	0.930351	0.734866	0	ZC3H4	cds	GGACC	0.0365835	NA
chr6	39105484	39105485	-	1.79824	1.47878	1.70522	0.29535	0.257768	0.670569	SAYSD1	cds	TGACT	0.00483781	NA
chr7	152644638	152644639	-	3.76837	4.09354	2.37513	0	0.4603	1.60937	NA	unannotated	GGACA	0.0402122	NA
chr14	69879415	69879416	+	35.4226	57.4507	82.3378	14.989	15.5735	7.24215	SMOC1	5utr	TCAGG	2.67002e-10	8.78132e-05
chr3	48659281	48659282	-	6.11313	6.62495	3.80021	1.55059	2.14807	0	CELSR3	cds	GGACA	0.000913145	NA
chr17	30210706	30210707	+	10.049	11.3866	3.16684	0	0	0	NA	unannotated	GGACA	0.0220055	NA
chr19	47067442	47067443	-	4.35456	2.05181	3.51871	0.775293	0.775691	0	ZC3H4	cds	GGACC	0.00491339	NA
chr10	48446514	48446515	-	2.45642	1.31011	1.43947	0.775293	0.153433	0	ARHGAP22	cds	GAACT	0.00830791	NA
chr17	7484794	7484795	+	1.10539	0.776361	0.826132	0.357827	0.29028	0	POLR2A	cds	ACAGC	0.0232082	NA
chr3	10005868	10005869	+	3.01469	2.84666	2.37513	0	0.716023	0	EMC3-AS1	ncRNA	GAACT	0.00743691	NA
chr6	3019630	3019631	+	1.0049	1.19042	0.884852	0.456055	0.298343	0	NQO2	cds	ACAGC	0.0103555	NA
chr2	185547005	185547006	-	10.049	9.31634	11.0839	3.10117	1.07403	2.41405	NA	unannotated	AAACT	0.0281337	NA
chr6	28391516	28391517	-	4.77326	2.17381	1.58342	0.516862	1.07403	0	ZSCAN12	cds	GAACT	0.00832029	NA
chr19	39425300	39425301	+	35.6739	39.2062	17.0218	8.86049	8.23426	1.20702	PLEKHG2	3utr	GGACA	0.000131332	0.243432
chr19	17305592	17305593	+	3.15825	5.04635	4.22245	0.516862	0	0	NA	unannotated	GAACT	0.011318	NA
chr21	36245524	36245525	+	19.0931	23.2908	8.4449	3.10117	2.14807	4.8281	DOPEY2	cds	GGACT	0.0224327	NA
chr8	41932194	41932195	-	7.70421	3.17014	11.0839	1.55059	0.767167	2.41405	KAT6A	3utr	GAACT	0.0433903	NA
chr3	48640093	48640094	-	6.74717	6.67671	4.75026	1.03372	1.07403	0	CELSR3	cds	GGACC	0.0308725	NA
chr5	177875524	177875525	+	35.1714	31.8308	31.6684	2.17082	6.44421	4.8281	LOC728554	ncRNA	GCAGC	5.17916e-05	0.0145606
chr11	30999904	30999905	+	12.0588	20.9618	3.16684	0	2.14807	0	NA	unannotated	AGAGA	0.0157385	NA
chr19	1574538	1574539	-	4.75651	4.01881	4.75026	1.55059	1.07403	0	NA	unannotated	GAACA	0.0106786	NA
chr7	100035114	100035115	+	6.69932	2.96844	5.80587	0.775293	1.43205	1.20702	ZKSCAN1	3utr	GTACT	0.00215924	NA
chr21	25734971	25734972	+	9.04408	10.0927	9.50051	2.32588	2.14807	1.20702	GABPA	5utr	TCAGT	0.0299657	NA
chr1	10304654	10304655	+	3.44536	6.0168	2.37513	0.775293	0.358011	1.20702	KIF1B	3utr	TTACT	0.0338878	NA
chr1	205620067	205620068	-	2.67973	2.58787	0.633368	0	0.4603	0	ELK4	cds	GAACT	0.0380329	NA
chr20	64273323	64273324	+	11.7238	4.12069	15.0425	2.06745	1.61105	1.68983	PCMTD2	cds	GGACT	0.023605	NA
chr2	86027288	86027289	-	1.95068	2.04306	2.55783	0.41349	0.62652	0	POLR1A	3utr	CGACC	0.0453626	NA
chr17	49827481	49827482	+	3.51714	4.9493	3.43074	1.16294	0.920601	0.603512	KAT7	cds	GGACC	0.0328646	NA
chr19	3631227	3631228	-	14.571	22.5145	6.33368	1.72287	1.79006	1.20702	PIP5K1C	3utr	AGACG	0.0211546	0.15285
chr9	112659709	112659710	+	13.0637	9.70452	3.95855	1.93823	2.68509	0.804683	KIAA1958	cds	GGACG	0.0161075	NA
chr3	129651206	129651207	-	5.77816	13.1981	6.33368	0.516862	0.716023	0	TMCC1	3utr	GAACC	0.0126705	NA
chr11	60914189	60914190	+	1.90931	1.6233	0.395855	0.29819	0.207878	0.344864	TMEM109	5utr	CCAGC	0.0305557	NA
chr21	37513167	37513168	+	7.03428	7.66657	7.52124	2.32588	2.41658	0.804683	DYRK1A	3utr	GAACT	0.000401185	NA
chr19	1574722	1574723	-	12.9723	23.679	7.12539	3.10117	2.14807	0	NA	unannotated	GGACA	6.29404e-05	NA
chr2	202265735	202265736	+	8.03918	11.6454	7.9171	0.775293	0.805526	1.20702	NOP58	5utr	TCAGA	0.0492935	NA
chr21	42836177	42836178	-	4.80118	4.35957	4.75026	2.32588	1.07403	0	NA	unannotated	GAACT	0.00594848	NA
chr19	17303493	17303494	+	1.84231	1.35863	4.75026	0	0.537017	0	NA	unannotated	GGACT	0.0403207	NA
chr3	15042544	15042545	-	3.81861	4.89108	2.63903	0.221512	1.07403	0	NA	unannotated	GGACA	0.0161111	NA
chr10	72354993	72354994	-	13.0637	9.31634	15.8342	1.55059	4.83315	0	DNAJB12	cds	TCATC	0.0162239	NA
chr18	75288525	75288526	+	3.21567	2.45848	2.85015	0	0.716023	0	TSHZ1	cds	TAAGC	0.0224327	NA
chr3	75415008	75415009	-	8.64212	14.4403	5.54197	0.775293	2.14807	1.20702	NA	unannotated	GGACT	0.0101243	NA
chr19	54115750	54115751	+	8.03918	13.9745	7.9171	2.32588	2.14807	2.41405	PRPF31	5utr	TCATC	0.0244268	NA
chr1	158094902	158094903	+	3.41665	3.72653	1.58342	1.55059	0.4603	0	KIRREL	cds	GAACT	0.0320848	NA
chr12	55413798	55413799	-	1.82709	0.988096	0.527806	0.193823	0.306867	0	NA	unannotated	GCAGC	0.0256999	NA
chr17	4940083	4940084	+	5.77816	3.21635	6.33368	0.516862	0.859227	0.804683	RNF167	5utr	GGAGT	0.00555516	NA
chr16	31080488	31080489	+	4.01959	5.43453	9.50051	1.93823	2.50608	0	ZNF646	cds	AGACA	0.0051108	NA
chr21	41990944	41990945	-	4.68952	7.56952	3.16684	3.10117	0.358011	0	ZBTB21	cds	GGACA	0.0387245	NA
chr1	233258285	233258286	-	5.02449	3.65999	4.75026	1.55059	1.61105	0	PCNX2	cds	AGAGG	0.0303644	NA
chr17	81861114	81861115	+	11.0539	10.0927	3.16684	3.10117	1.07403	1.20702	LOC107985024	ncRNA	TCAAG	0.039671	NA
chr10	124943224	124943225	+	3.85211	5.82271	3.56269	1.03372	1.25304	0.804683	ZRANB1	cds	GAACT	0.00472991	NA
chr21	46324140	46324141	+	5.52694	8.92816	6.33368	1.55059	0.358011	2.41405	PCNT	5utr	CCAAG	0.0175076	NA
chr7	28410328	28410329	+	2.95886	2.20386	5.27806	0.689149	0.805526	0.928481	NA	unannotated	TGACA	0.0219221	NA
chr15	41503125	41503126	+	14.0686	2.91135	14.2508	0.310117	1.43205	1.20702	ITPKA	cds	GGACA	0.032157	NA
chr1	32207723	32207724	+	2.64927	2.66181	2.94064	0.422887	1.3809	0	IQCC	cds	GGACT	0.00518889	NA
chr16	68229419	68229420	-	5.27571	3.97314	4.75026	0	1.79006	0	ESRP2	3utr	GAACT	0.00334813	NA
chr6	28227200	28227201	+	7.36925	2.23204	3.95855	0.620234	1.71845	0.536455	ZSCAN9	cds	AGACT	0.0320848	NA
chr17	18315292	18315293	+	10.049	14.7509	6.33368	2.32588	3.75912	1.60937	SMCR8	5utr	TCATG	0.0141624	NA
chr5	176598375	176598376	-	1.37512	0.931634	1.79454	0.310117	0.644421	0	GPRIN1	cds	AGACA	0.0106689	NA
chr12	131961591	131961592	+	12.0588	6.52144	11.8756	1.55059	2.14807	0	EP400	cds	GGACT	0.020737	NA
chr20	62813318	62813319	+	18.0882	8.73406	6.86148	2.20346	2.36288	1.60937	OGFR	cds	GGACC	0.0432709	0.184106
chr4	99088729	99088730	-	45.2204	153.72	87.8798	19.3823	32.221	13.8808	ADH5	5utr	TCAGC	1.13396e-09	6.9436e-07
chr15	41766505	41766506	+	3.26592	3.36423	7.12539	1.55059	0.805526	0	MGA	cds	GAACT	0.0292655	NA
chr22	36504121	36504122	-	0.816479	1.05506	1.28653	0	0.32221	0	FOXRED2	cds	GAACT	0.00806189	NA
chr3	33146513	33146514	+	6.02938	6.34028	4.75026	1.55059	1.07403	1.20702	CRTAP	3utr	TGACT	0.0440615	NA
chrX	72262878	72262879	+	3.44536	5.82271	4.75026	0	1.07403	0	PIN4	3utr	TGACT	0.043662	NA
chr1	206648642	206648643	+	3.15825	5.74507	6.72953	1.55059	0.83536	1.44843	DYRK3	cds	AGACT	0.0283339	NA
chr3	195271158	195271159	-	3.01469	12.4218	14.2508	1.55059	2.14807	0	XXYLT1	5utr	TCATG	0.0195105	NA
chr4	139472865	139472866	+	3.18218	6.40498	11.0839	0.516862	0.537017	3.21873	RAB33B	cds	GGATT	0.0153922	NA
chr14	23067786	23067787	-	5.47111	1.86327	2.69181	1.29215	0.859227	0	ACIN1	intron	GGACT	0.00139426	NA
chr1	244750552	244750553	+	4.01959	4.03708	3.16684	0	0	0	NA	unannotated	AGACT	0.0446907	NA
chr2	85545016	85545017	+	3.17548	4.55602	4.27043	0.750283	0.93083	0.99402	MAT2A	3utr	ACAGA	1.12364e-11	0.00941814
chr19	47130828	47130829	+	14.571	31.0545	31.6684	7.75293	3.40111	6.03512	SAE1	5utr	GCAGA	4.18953e-05	0.00370854
chr19	12792496	12792497	+	4.52204	3.49363	5.93782	1.03372	1.64685	0.603512	JUNB	cds	GAACC	0.0419009	NA
chr18	12325270	12325271	+	1.05057	1.60448	1.20121	0.456055	0.345225	0.142003	TUBB6	cds	GGACC	0.012169	NA
chr19_GL949749v2_alt	164544	164545	-	8.03918	10.8691	2.63903	0	2.14807	2.41405	MBOAT7	5utr	CCAGT	0.0411627	NA
chr3	51381997	51381998	+	8.03918	5.04635	3.80021	0.516862	1.79006	0	DOCK3	3utr	GGACA	0.00475445	NA
chr3	53228791	53228792	+	4.77326	2.48436	1.58342	1.55059	0.268509	0	NA	unannotated	AGACA	0.0246172	NA
chr12	57254753	57254754	-	8.5177	9.59035	5.42887	2.17082	1.79006	1.20702	R3HDM2	3utr	GGACT	0.000223115	NA
chr12	49032489	49032490	-	1.38173	1.6233	1.72737	0.221512	0.93978	0	KMT2D	cds	GGACT	0.0123086	NA
chr17	3892956	3892957	-	4.01959	11.2572	11.0839	1.93823	1.79006	2.41405	CAMKK1	5utr	ACACT	0.0014296	NA
chr17	30207828	30207829	+	5.77816	2.42613	2.63903	0	0	0	NA	unannotated	TGATG	0.0271691	NA
chrX	154023727	154023728	-	2.56807	1.70799	5.27806	0	0.358011	1.20702	MECP2	3utr	TGACT	0.00728228	NA
chr20	1938176	1938177	+	5.02449	7.37543	4.3544	0.516862	0.268509	2.41405	SIRPA	3utr	TGAGT	0.047346	NA
chr1	173477371	173477372	+	0.208332	0.181568	0.134759	0.0807597	0.0457036	0	PRDX6	5utr	CCAGC	0.0469877	0.883799
chr3	49657468	49657469	+	6.78306	4.52877	9.50051	0.775293	2.50608	0	BSN	cds	AGACT	0.0483107	NA
chr22	29766993	29766994	-	3.15825	6.46968	11.8756	1.74441	2.32707	0.689728	ZMAT5	5utr	CGAGG	0.000166925	0.0139269
chr17	42458877	42458878	+	30.1469	48.1344	12.6674	9.30351	6.08619	2.41405	ATP6V0A1	5utr	GCACG	0.000248108	0.0189383
chr2	96760901	96760902	+	11.0539	15.5272	6.33368	3.10117	3.2221	0	CNNM4	5utr	GCAGT	0.0177179	NA
chr21	32316770	32316771	-	1.33986	1.05363	2.37513	0.221512	0.966631	0	URB1	cds	CGAGC	0.0324523	NA
chr13	37000787	37000788	+	78.382	33.9011	20.5844	5.42705	8.32377	5.43161	EXOSC8	5utr	GCAGA	4.51981e-08	8.06829e-05
chr7	152643240	152643241	-	3.79628	1.19042	6.33368	0.775293	0	0.804683	NA	unannotated	GGACT	0.0483107	NA
chr22	26434342	26434343	+	30.1469	27.949	12.6674	7.13269	3.2221	3.21873	ASPHD2	cds	GAACT	0.000430119	0.00596165
chr10	23440451	23440452	+	3.47146	5.1018	4.3544	1.93823	0.716023	0	OTUD1	cds	GGACC	0.0118966	NA
chr7	155775160	155775161	+	3.60088	5.29337	3.16684	1.55059	1.22747	0	RBM33	3utr	TAACT	0.00126641	NA
chr16	56476133	56476134	+	1.07668	1.81151	1.31952	0.571268	0.292918	0	OGFOD1	cds	GAAGC	0.0230621	NA
chr19	48170367	48170368	-	14.0686	6.98725	6.33368	2.32588	0.805526	2.41405	LIG1	5utr	CTAGG	0.00131054	NA
chr22	27982682	27982683	-	5.74227	4.05433	4.22245	0.516862	1.07403	0	TTC28	cds	TCAGC	8.35674e-05	NA
chr6	98836124	98836125	+	37.6837	32.0896	9.32458	7.58064	6.44421	3.79351	POU3F2	cds	GGACT	0.00121883	0.0307044
chr15	62840655	62840656	+	8.70911	19.409	23.7513	1.55059	3.2221	4.8281	TLN2	3utr	GAACT	0.00492765	NA
chr3	53197283	53197284	+	12.0588	14.7509	5.54197	1.55059	1.07403	2.41405	NA	unannotated	CAACT	0.0400847	NA
chr6	89864139	89864140	+	4.68952	5.90035	3.95855	0.930351	1.79006	0.804683	CASP8AP2	cds	AGACT	0.0238537	NA
chr10	91923797	91923798	+	9.54653	32.6072	19.001	3.87646	2.50608	4.8281	NA	unannotated	GCAAA	0.0104084	NA
chr19_GL383574v1_alt	20244	20245	+	5.52694	5.43453	11.0839	1.55059	1.43205	2.41405	LSM14A	5utr	GTAGC	0.0260364	NA
chr19	46756750	46756751	+	1.20588	2.14992	1.58342	0.465176	0.339169	0	FKRP	cds	GGACC	0.0160774	NA
chr9	113410447	113410448	-	15.0735	8.53997	10.5561	3.61803	1.07403	0.96562	POLE3	intron	GGAGG	0.021217	NA
chr22	17628779	17628780	-	6.02938	12.4218	19.001	4.65176	3.2221	1.20702	ATP6V1E1	5utr	GCAGT	0.0189187	NA
chr20	36816161	36816162	-	6.02938	6.83198	5.27806	0.775293	1.07403	2.41405	SOGA1	cds	GGACA	0.0298059	NA
chr22	23123886	23123887	+	2.67973	5.43453	10.0283	1.03372	0.716023	0	GNAZ	3utr	GGACC	0.019643	NA
chr1	244750660	244750661	+	1.80882	1.46646	5.80587	0	0	0	NA	unannotated	GAACT	0.0304861	NA
chr3	48659551	48659552	-	4.73737	1.38636	3.95855	0.775293	1.07403	0	CELSR3	cds	GGAGG	0.0286736	NA
chr21	43756753	43756754	+	0.541099	0.436703	1.09621	0.258431	0.179006	0	PDXK	3utr	GGACC	0.049372	NA
chr7	128654107	128654108	+	9.04408	20.1854	7.12539	2.06745	2.14807	4.8281	LINC01000	ncRNA	GGACT	0.00646046	NA
chr16	71648965	71648966	-	2.21077	3.68772	2.53347	0.516862	0.859227	0	PHLPP2	cds	CCAGG	0.0212753	NA
chr3	40486878	40486879	+	13.3986	11.2572	11.0839	2.32588	1.61105	2.41405	ZNF619	cds	AGACT	0.00555516	NA
chr14	56296920	56296921	+	9.37904	13.7157	14.2508	1.16294	1.87956	0	PELI2	cds	GGACT	0.0235232	NA
chr8	69658642	69658643	+	13.0637	12.81	11.0839	3.10117	0.537017	0	SULF1	3utr	GGACT	0.017474	NA
chr3	53817796	53817797	-	6.155	18.1151	10.6881	2.58431	2.86409	0	CHDH	cds	GGACG	0.0417847	NA
chr2	97664013	97664014	-	4.68952	2.13499	6.33368	0.387646	0.179006	2.41405	ACTR1B	5utr	GCAGG	0.0422851	NA
chr1	36087418	36087419	+	7.03428	13.1981	4.75026	0	2.14807	0	TEKT2	intron	CCAGT	0.0467869	NA
chr16	68229338	68229339	-	3.76837	5.17574	4.75026	0	0	0	ESRP2	3utr	AGACA	0.036823	NA
chr15	93045235	93045236	-	10.049	8.63702	6.15774	1.29215	1.50365	1.60937	RGMA	cds	GGACC	0.000441963	NA
chr2	128266291	128266292	-	1.9428	2.53339	5.54197	1.32907	0.767167	0.344864	HS6ST1	3utr	GGACA	0.000828954	NA
chr19	58516831	58516832	-	1.46167	4.5029	2.53347	1.03372	0.93978	0	ZBTB45	cds	GGACG	0.0330594	NA
chr1	70205723	70205724	+	3.76837	6.59907	8.70881	2.71353	1.34254	0	SRSF11	5utr	ACAGA	0.00179559	NA
chr5	181059980	181059981	+	4.42155	5.12398	2.77098	1.55059	1.07403	0	BTNL9	3utr	GGACA	0.0173971	NA
chr20	32436862	32436863	+	2.21077	4.20148	5.93782	1.07348	1.14116	0.804683	ASXL1	cds	GAACA	0.000465393	0.236136
chr2	85544583	85544584	+	1.12549	1.06103	0.88826	0.443024	0.289163	0	MAT2A	3utr	GCAGC	0.000102271	NA
chr4	17810961	17810962	+	6.36435	14.7509	7.9171	1.03372	3.58011	1.60937	NCAPG	5utr	GTAAA	0.0348926	NA
chr9	122911031	122911032	-	12.5612	17.0799	5.27806	3.61803	2.68509	1.20702	ZBTB6	cds	GGACA	0.0294683	NA
chr16	56344178	56344179	+	7.03428	8.92816	3.69464	2.58431	1.07403	0	GNAO1	3utr	AGACT	0.022959	NA
chr19	58582721	58582722	+	3.44536	2.27733	6.86148	0.443024	0.716023	0.804683	CENPBD1P1	ncRNA	GAACT	0.011461	NA
chr18	48862882	48862883	+	3.76837	4.26999	4.22245	0.387646	2.50608	0	CTIF	3utr	AGACT	0.0373873	NA
chr17	32488796	32488797	+	3.26592	5.27926	5.27806	1.55059	1.71845	0	CDK5R1	cds	GGACT	0.036823	NA
chr3	45593882	45593883	+	14.0686	10.0927	7.9171	1.55059	2.68509	2.41405	NA	unannotated	CCAAT	0.023605	NA
chr5	6754984	6754985	+	2.88908	2.18793	1.58342	0.775293	0.859227	0	PAPD7	3utr	AGACT	0.00974153	NA
chr19	10115287	10115288	+	2.90304	3.32726	6.33368	1.55059	1.34254	0	P2RY11	3utr	GGACT	0.0410605	NA
chr2	96252575	96252576	-	3.21567	4.76908	6.33368	2.32588	1.19337	0	TMEM127	3utr	GGACT	0.0298481	NA
chr17	44220881	44220882	-	7.03428	6.21089	4.22245	0	0.537017	2.41405	UBTF	5utr	CCATT	0.0228614	NA
chr10	91923794	91923795	+	4.01959	16.3036	9.50051	2.32588	2.14807	0	NA	unannotated	TCAGC	0.0379165	NA
chr1	26122331	26122332	+	7.36925	4.34762	15.8342	1.16294	1.34254	2.41405	PDIK1L	cds	AGACA	0.0217791	NA
chr22	25029234	25029235	+	3.90793	5.5898	3.16684	1.03372	1.43205	0	KIAA1671	cds	GAACT	0.00156228	NA
chr8	144522545	144522546	+	4.68952	2.91135	3.36477	0.886049	1.07403	0.402342	LRRC14	3utr	GCAGT	0.0323895	NA
chr13	50012547	50012548	+	1.36379	2.13499	4.3544	0.930351	0.402763	0.301756	TRIM13	cds	TGACT	0.018842	NA
chr5	179858805	179858806	-	1.22821	3.10545	1.97927	0.516862	0	0.603512	C5orf45	5utr	GCACA	0.0363258	NA
chr16	985406	985407	+	29.142	12.0336	30.085	3.10117	5.01216	6.03512	SOX8	3utr	GGACT	0.042882	NA
chr15	31372647	31372648	+	6.53183	16.3036	23.7513	3.61803	4.65415	3.21873	KLF13	3utr	GAACA	0.0111536	NA
chr4	1251014	1251015	+	1.22821	0.867698	1.35722	0.310117	0.268509	0	CTBP1-AS2	ncRNA	CAACT	0.0449846	NA
chr12	124993652	124993653	+	3.01469	6.59907	12.6674	1.55059	1.79006	0	BRI3BP	5utr	GCAGC	0.0206865	NA
chr6	39110183	39110184	-	6.02938	3.49363	3.16684	0	2.14807	0	SAYSD1	5utr	AAACT	0.0362319	NA
chr16	67675600	67675601	-	7.36925	8.41058	5.01416	1.55059	2.50608	0.603512	GFOD2	cds	TGACA	0.00188092	NA
chr1	179108411	179108412	-	3.4334	6.36616	9.50051	0.516862	3.58011	0.603512	ABL2	cds	AGACT	0.00211487	NA
chr3	14125022	14125023	+	28.1371	44.2526	14.2508	4.65176	5.37017	7.24215	TMEM43	5utr	GCAGA	8.00766e-05	0.0563349
chr1	32362598	32362599	-	2.90304	2.71726	4.75026	0.775293	1.07403	0	NA	unannotated	GGACT	0.0432067	NA
chr4	2965871	2965872	+	5.52694	4.91696	1.9001	0.443024	0.805526	0	NA	unannotated	TGACT	0.0411627	NA
chr16	89522722	89522723	+	3.87603	14.4921	14.2508	1.55059	4.29614	0	SPG7	intron	AGACT	0.00416535	NA
chr7	99532504	99532505	+	14.0686	17.0799	7.9171	2.06745	2.14807	3.37967	ZKSCAN5	3utr	GGACA	0.0324523	NA
chr19	18281621	18281622	-	115.563	150.614	20.5844	14.7306	14.4995	7.24215	JUND	5utr	GCAGG	0.00179896	0.000548347
chr1	246724386	246724387	+	1.67483	2.95017	5.27806	1.03372	0	0.48281	SCCPDH	5utr	CCACC	0.00798762	NA
chr1	28668783	28668784	+	13.0637	10.8691	4.75026	0.775293	0	0	GMEB1	5utr	GCATG	0.0331973	NA
chr14	74713166	74713167	+	5.02449	2.48436	3.95855	0	1.07403	0	FCF1	5utr	TGATT	0.0424342	NA
chr19	9854567	9854568	-	3.81861	3.62302	4.75026	1.55059	1.07403	0	OLFM2	cds	GGACG	0.00151261	NA
chr13	48095089	48095090	-	4.68952	4.14059	1.80962	0.516862	0.716023	0.804683	MED4	5utr	GGACT	0.0134741	NA
chr12	49050695	49050696	-	2.81371	1.89777	1.26674	0	1.34254	0	KMT2D	cds	AAAGG	0.0275131	NA
chr20	40689235	40689236	-	34.1665	18.2445	28.5015	2.06745	3.2221	7.24215	MAFB	5utr	GCACA	0.000300703	0.0428707
chr5	1616080	1616081	+	3.51714	5.43453	7.9171	0	3.2221	0	NA	unannotated	CAACT	0.0468267	NA
chr8	60281399	60281400	-	9.04408	16.3036	22.1679	4.65176	4.29614	2.41405	CA8	5utr	CCAGG	0.00916843	NA
chr19	16355601	16355602	-	0.94907	2.25851	1.84732	0.387646	0.716023	0	EPS15L1	3utr	CAAGG	0.0359775	NA
chr4	13484337	13484338	-	18.0882	14.7509	14.2508	3.61803	4.29614	0	RAB28	5utr	GCAGA	0.00520535	NA
chr3	10321119	10321120	-	14.571	26.3963	9.18383	1.55059	3.58011	1.93124	SEC13	5utr	GAAGT	0.000293465	0.170748
chr16	4261950	4261951	-	5.02449	4.96871	12.6674	2.48094	1.43205	0	TFAP4	intron	CCAGG	0.00462077	NA
chr15	68054323	68054324	+	4.77326	10.0927	6.33368	0.775293	1.07403	2.41405	PIAS1	5utr	GCAAG	0.0195514	NA
chr3	58008388	58008389	+	17.0833	6.21089	11.8756	3.87646	3.2221	0	NA	unannotated	CCAGG	0.0118982	NA
chr10	45826878	45826879	-	22.1077	15.9154	8.70881	4.65176	3.2221	2.41405	AGAP4	cds	GGACA	0.0402511	NA
chr2	203439467	203439468	-	21.1028	10.8691	8.4449	1.55059	1.07403	0	RAPH1	cds	AGACC	0.0486536	NA
chr18	62523845	62523846	+	8.70911	17.4681	10.2922	3.48882	3.49061	1.60937	ZCCHC2	cds	GGACT	0.0139498	NA
chr7	128663096	128663097	+	3.15825	1.9409	2.63903	0.775293	0	0	NA	unannotated	AGACT	0.0445214	NA
chr17	82153634	82153635	-	4.27081	7.50483	12.6674	0.775293	1.07403	0	CCDC57	3utr	AAACT	0.0403445	NA
chr3	50296658	50296659	-	3.51714	2.13499	1.72737	0.387646	0.93978	0	NAT6	cds	AGACA	0.013195	NA
chr2	96022762	96022763	+	3.73248	5.04635	3.69464	1.16294	0.716023	1.20702	FAHD2CP	ncRNA	GAACA	0.0445214	NA
chr4	165112859	165112860	-	10.5514	13.9745	7.12539	2.32588	3.2221	1.20702	TMEM192	5utr	CCAGA	0.000860744	NA
chr1	236897849	236897850	+	7.03428	3.36423	2.85015	2.32588	0.644421	0	MTR	3utr	GGACC	0.0162744	NA
chr8	97724905	97724906	+	0.842817	1.15116	0.333351	0.140962	0.201381	0.201171	MTDH	3utr	GAACA	0.036713	NA
chr9	137619028	137619029	+	3.51714	2.32908	3.95855	1.24047	0.716023	0	EHMT1	cds	CCATG	0.0498128	NA
chr3	51382034	51382035	+	3.92824	6.35205	7.9171	1.55059	1.61105	1.20702	DOCK3	3utr	GGACC	0.0355066	NA
chr20	62926504	62926505	-	14.0686	15.5272	3.95855	1.03372	3.2221	2.41405	DIDO1	5utr	CCATC	0.0157267	NA
chr3	47345518	47345519	+	13.7336	11.956	6.96704	2.71353	3.0431	0.804683	KLHL18	3utr	GGACC	0.00662803	NA
chr16	70251924	70251925	-	0.562743	0.349363	0.692746	0.100038	0.238674	0	EXOSC6	5utr	GAAGG	0.0424342	NA
chr17	8228174	8228175	-	3.18218	2.41535	2.37513	1.29215	0.596686	0	CTC1	3utr	GAACT	0.0414657	NA
chr8	52565429	52565430	-	15.0735	20.1854	9.50051	1.55059	1.43205	0	FAM150A	5utr	CCAGT	0.00511666	NA
chr11	35944077	35944078	+	4.01959	4.26999	9.50051	0.775293	1.34254	1.20702	LDLRAD3	5utr	GCAGC	0.0183556	NA
chr4	3074689	3074690	+	6.53183	6.59907	4.75026	0.516862	1.61105	0	HTT	5utr	GGACG	0.0300583	NA
chr2	109987489	109987490	+	2.26102	4.46408	3.43074	1.24047	1.07403	0	NA	unannotated	GGACA	0.0337228	NA
chr10	96522266	96522267	-	1.87872	1.09761	0.79171	0.258431	0.268509	0.371392	TM9SF3	cds	TGACT	0.0212266	NA
chr11	74842235	74842236	+	5.8284	9.16106	14.2508	1.24047	4.29614	0.603512	RNF169	3utr	GGACT	0.0299431	NA
chr19	867613	867614	+	2.71322	4.0112	4.3544	1.03372	0.268509	0	NA	unannotated	AGACA	0.016792	NA
chr4	8476265	8476266	+	4.42155	6.21089	2.63903	0	0.716023	1.20702	TRMT44	3utr	AGATT	0.0322158	NA
chr1	70205718	70205719	+	2.67973	5.04635	1.58342	1.16294	0.805526	0	SRSF11	5utr	GGAGG	0.0264438	NA
chr17	4704136	4704137	-	18.0882	46.5817	23.7513	3.87646	10.7403	4.8281	PELP1	cds	CCACG	4.62152e-05	0.0145772
chr19	2834519	2834520	+	6.78306	5.90035	4.22245	0.775293	1.61105	0.603512	ZNF554	cds	GGACA	0.039816	NA
chr22	30968196	30968197	-	1.33986	1.39745	0.593782	0.516862	0	0	MORC2	5utr	AGACT	0.037637	NA
chr10	43617115	43617116	+	10.7189	10.2868	9.50051	3.10117	1.87956	1.20702	ZNF485	cds	TGACT	0.0397353	NA
chr3	79019427	79019428	-	2.67973	3.41599	6.33368	1.8607	0.429614	0	ROBO1	5utr	GCAGA	0.041106	NA
chr16	75433457	75433458	-	3.76837	2.66181	6.33368	1.24047	0.859227	0.96562	CFDP1	5utr	CTAGC	0.00923673	NA
chr3	64023500	64023501	-	4.52204	8.53997	3.95855	0.775293	1.07403	0.804683	PSMD6	5utr	GTATT	0.0450582	NA
chr6	21596161	21596162	+	2.76347	1.6423	2.37513	0.58147	0.743562	0.241405	SOX4	3utr	CCACC	0.000876964	NA
chr10	132405524	132405525	+	7.70421	3.62302	9.89637	2.21512	1.25304	0	PWWP2B	cds	GGACA	0.00334455	0.274628
chrX	130015397	130015398	+	7.20176	4.10362	11.8756	1.55059	1.99464	0	BCORL1	cds	TCAGC	0.000590225	NA
chrX	153347687	153347688	+	4.27081	2.10727	2.57306	0.620234	0.613734	0.402342	ZNF275	intron	CCAGC	0.0477291	NA
chr17	62612585	62612586	+	5.69442	5.90035	3.95855	0.930351	1.34254	1.60937	TLK2	3utr	AAACT	0.0112779	NA
chr19	55613850	55613851	+	3.26592	4.81344	4.75026	1.03372	1.61105	0	ZNF865	cds	TGACT	0.0252114	NA
chr14	104821484	104821485	+	34.1665	37.2653	12.6674	2.32588	1.87956	7.24215	LINC00638	ncRNA	GAACT	0.0223677	NA
chr19	1574550	1574551	-	11.4307	13.5604	4.75026	4.65176	1.61105	0	NA	unannotated	GGACT	1.21827e-05	NA
chr2	10052306	10052307	+	1.74182	2.20964	3.16684	1.03372	0.537017	0	KLF11	cds	GAACT	0.00639911	NA
chr11	17772882	17772883	+	6.53183	8.53997	3.95855	1.55059	0	2.41405	KCNC1	3utr	GGACT	0.0330941	NA
chr18	80137120	80137121	+	2.00979	1.64977	3.16684	0.969116	0.4603	0	ADNP2	cds	AGACT	0.00230899	NA
chr12	12787507	12787508	+	17.0833	21.7381	14.2508	1.55059	0	0	APOLD1	cds	AAACT	0.0376447	NA
chr12	123472385	123472386	-	6.74717	7.34014	4.75026	1.55059	0.805526	1.20702	RILPL1	3utr	GGACA	0.00300207	NA
chr16	30064404	30064405	+	4.01959	4.14059	2.63903	1.03372	0.716023	0	ALDOA	5utr	TCACC	0.0372246	NA
chrX	154887368	154887369	+	11.0539	11.6454	5.80587	0.969116	2.86409	1.60937	F8A1	cds	AAAGG	0.0451219	0.0766592
chr9	113410450	113410451	-	6.02938	8.53997	5.80587	2.32588	1.07403	0	POLE3	intron	GGAGG	0.0425331	NA
chr1	209851242	209851243	+	1.11655	1.50097	3.56269	0.172287	0.488197	0.344864	DIEXF	cds	GAACT	0.0479048	NA
chr12	49526225	49526226	+	1.78648	5.5898	4.3544	0.930351	0.214807	1.60937	SPATS2	cds	GGACC	0.0449846	NA
chr5	181060077	181060078	+	5.69442	2.48436	5.54197	0.516862	0.537017	0.804683	BTNL9	3utr	GGACT	0.0370583	NA
chr7	76047999	76048000	-	27.1322	31.0545	7.9171	3.10117	6.44421	4.02342	STYXL1	5utr	CCACT	0.000233355	0.176325
chr19	32675179	32675180	-	15.0735	16.3036	14.2508	3.10117	4.29614	2.41405	ANKRD27	5utr	ATAGG	0.00830791	NA
chr7	45716892	45716893	+	4.62253	6.98725	2.48823	0.516862	1.61105	0	ADCY1	3utr	AGACA	0.0240129	NA
chr1	110347553	110347554	+	2.38663	4.85226	6.33368	0	0	0	NA	unannotated	GAACA	0.0160355	NA
chr8	98158079	98158080	+	3.01469	1.63036	4.75026	0.516862	0.613734	0.689728	POP1	cds	GAACT	0.0269931	NA
chr19	45711611	45711612	-	3.68462	9.70452	5.27806	1.10756	2.14807	0	FBXO46	3utr	GGACT	0.0217853	NA
chr2	127713906	127713907	-	3.81861	3.78476	6.33368	0.620234	1.07403	1.60937	WDR33	cds	GGACT	0.025825	NA
chr4	134201046	134201047	-	3.51714	3.20249	1.35722	0.775293	0.613734	0	PABPC4L	cds	GGACA	0.032157	NA
chr15	65530486	65530487	+	2.81371	3.57126	7.12539	1.55059	1.28884	0	NA	unannotated	CGAGC	0.0071992	NA
chr19	55615220	55615221	+	20.0979	10.3515	8.31295	1.70564	6.08619	1.20702	ZNF865	cds	GGACC	0.00146023	NA
chr7	149182124	149182125	+	3.01469	3.23484	5.14611	1.55059	1.07403	0	ZNF398	3utr	GGATT	0.0171502	NA
chr7	45714204	45714205	+	2.17728	5.82271	10.2922	0	0.537017	0	ADCY1	3utr	GGACA	0.0475414	NA
chr3	10005403	10005404	+	5.27571	3.0084	2.21679	1.55059	0.358011	0	EMC3-AS1	ncRNA	GAACG	0.0249425	NA
chr16	88785216	88785217	-	4.52204	10.8691	3.16684	2.06745	0.537017	0	PIEZO1	5utr	GGAGC	0.0441664	NA
chr14	96089712	96089713	+	21.6053	18.6327	15.8342	6.58999	5.01216	2.41405	C14orf132	3utr	AGACT	0.00498465	NA
chr10	42519765	42519766	-	6.02938	11.6454	11.0839	2.06745	3.75912	0.804683	ZNF37BP	ncRNA	TAACT	0.0437847	NA
chrX	2486999	2487000	-	3.76837	4.96871	3.16684	1.16294	1.61105	0	ZBED1	3utr	GAACG	0.00956467	NA
chr4	151761006	151761007	-	9.04408	8.79876	2.26203	1.55059	1.43205	0	GATB	5utr	TCACC	0.0298111	NA
chr1	28914568	28914569	+	18.0882	9.31634	11.0839	1.55059	2.50608	0	NA	unannotated	GCAGA	0.00852115	NA
chrX	107775939	107775940	-	7.70421	12.0336	11.0839	0.775293	0	0	TSC22D3	5utr	TCACT	0.00876667	NA
chr10	45853882	45853883	-	3.81861	2.17381	1.97927	0.620234	0.537017	0.804683	NA	unannotated	GAACT	0.0212712	NA
chr7	150396675	150396676	+	24.1175	6.3218	31.6684	7.4945	2.04067	3.21873	ZNF775	cds	GGACA	0.00036479	0.0020936
chr3	72378638	72378639	-	17.0833	13.1981	3.95855	3.87646	1.61105	0	NA	unannotated	CTAGG	0.033356	NA
chr16	28539032	28539033	-	4.35456	6.72846	3.69464	2.32588	0.805526	0	NUPR1	5utr	CCAGA	0.0226869	NA
chr4	151015726	151015727	-	8.03918	16.3036	3.95855	1.55059	2.14807	0	NA	unannotated	GCAGC	0.0202395	NA
chr2	100393260	100393261	-	3.26592	1.77454	1.10839	0.58147	0.895029	0	CHST10	cds	AGACT	0.0443323	NA
chr19	17301531	17301532	+	5.3116	4.39938	3.69464	0	3.2221	0	NA	unannotated	GGACT	0.00923088	NA
chr18	75202014	75202015	-	2.26102	1.74681	3.95855	0.477103	0.751824	0	ZADH2	cds	TGACA	0.0384096	NA
chr16	2502576	2502577	+	9.24506	16.0448	14.2508	3.32268	4.1427	2.41405	TBC1D24	3utr	GGACC	0.00333784	NA
chr16	3661590	3661591	+	4.52204	5.43453	11.0839	0.775293	1.07403	0	NA	unannotated	AAATG	0.040065	NA
chr9	61972657	61972658	+	36.1763	24.8436	8.70881	6.20234	1.07403	0	LOC101930026	ncRNA	GGACA	0.00772165	NA
chr15	56093685	56093686	-	4.01959	10.8691	7.9171	0	1.07403	1.20702	RFX7	cds	ATAGC	0.0359677	NA
chr14	23095135	23095136	-	20.9354	35.9714	31.1406	3.87646	5.58498	3.21873	ACIN1	cds	GGACG	2.35983e-09	0.0252794
chr17	30207863	30207864	+	9.71401	3.7709	3.16684	0	0	0	NA	unannotated	AGACT	0.00902557	NA
chr19	47035316	47035317	+	23.1126	20.5736	6.33368	6.20234	2.68509	0	NPAS1	intron	CCAAG	0.000556532	NA
chr17	3723828	3723829	-	8.03918	12.4218	6.33368	0	1.61105	2.41405	ITGAE	intron	GCACC	0.017335	NA
chr9	134036144	134036145	-	2.28893	1.9409	1.9001	0.596379	0.920601	0	BRD3	cds	GGACT	0.0258957	NA
chr22	39488669	39488670	+	9.04408	4.19235	7.9171	3.61803	0.805526	0	MGAT3	cds	CCACG	0.0224547	NA
chr9	34256925	34256926	-	8.03918	12.6806	20.5844	5.42705	2.95359	1.60937	KIF24	cds	GGACT	0.0450582	NA
chr16	30355305	30355306	-	15.0735	27.1726	14.2508	6.7192	1.99464	3.62107	CD2BP2	5utr	GCAGT	0.00243252	0.0208042
chr14	58645848	58645849	+	4.35456	4.65817	7.12539	1.03372	0	0.804683	DACT1	cds	GAACA	0.0343363	NA
chr16	89201675	89201676	-	15.4084	15.5272	4.75026	4.65176	2.14807	0	NA	unannotated	GCAGC	0.00148726	NA
chr2	10047983	10047984	+	5.02449	2.80684	1.26674	0	0.805526	0	KLF11	cds	GGACA	0.0234793	NA
chr22	41602566	41602567	-	2.15335	1.68212	3.16684	0	0.716023	0	NA	unannotated	TGACT	0.0479048	NA
chr22	38426712	38426713	-	25.6249	18.8915	15.8342	0.516862	3.2221	2.41405	KCNJ4	3utr	GGACA	0.0169882	NA
chr4	139556218	139556219	-	12.8627	29.5017	22.1679	4.47947	4.29614	2.41405	SETD7	5utr	CCAGA	3.60842e-06	0.000884766
chr2	27307679	27307680	-	13.3986	11.1278	9.50051	3.87646	1.07403	0	UCN	cds	GGACT	0.0232352	NA
chr16	79597607	79597608	-	0.913543	1.35863	1.74176	0.620234	0.358011	0	MAF	3utr	AAACT	0.042312	NA
chr17	80966291	80966292	+	1.75857	4.26999	2.37513	0.310117	1.07403	0	RPTOR	3utr	AGACG	0.0298331	NA
chr22	20405472	20405473	+	1.86624	1.19983	2.94064	0.387646	1.07403	0	ZNF74	cds	GCAGG	0.0312641	NA
chr6	21596460	21596461	+	0.795544	1.22583	1.23155	0.140962	0.537017	0	SOX4	3utr	GGAGG	0.0492935	NA
chr9	136496936	136496937	-	9.37904	4.26999	17.4176	0.310117	2.14807	0	NOTCH1	cds	AGACT	0.00843061	NA
chr17	18977682	18977683	-	3.51714	4.65817	9.50051	0	2.14807	0	FAM83G	cds	GGACC	0.0492587	NA
chr2	207529961	207529962	+	22.1077	13.1981	7.12539	3.10117	3.2221	3.21873	CREB1	5utr	TCAGT	0.000903664	0.0236186
chr12	98614246	98614247	-	4.01959	6.67671	7.9171	0.969116	2.68509	0	IKBIP	cds	AAACT	0.0142508	NA
chr14	70032054	70032055	+	2.00979	2.32908	2.96891	0.620234	0.358011	0	SMOC1	3utr	TGACT	0.0237388	NA
chr19	16542453	16542454	-	5.52694	6.98725	15.8342	2.58431	3.2221	0	NA	unannotated	CCACT	0.0114908	NA
chr19	55591777	55591778	-	4.01959	2.48436	2.94064	0.646077	1.07403	0.603512	FIZ1	3utr	AGACT	0.0195704	NA
chr14	19132373	19132374	+	16.0784	6.59907	20.5844	1.55059	3.2221	2.41405	NA	unannotated	AAACT	0.0102188	NA
chr11	63955092	63955093	+	8.79285	12.81	5.34404	2.636	2.56116	1.0973	NAA40	3utr	GGACC	0.00078978	0.0235634
chr7	66114828	66114829	+	9.04408	6.98725	11.0839	1.55059	1.07403	0	CRCP	cds	GCATG	0.0403313	NA
chr17	41853818	41853819	-	2.38663	2.91135	5.80587	0	1.20829	1.20702	KLHL11	cds	GGACC	0.0277664	NA
chr7	128662708	128662709	+	5.40132	4.78756	2.53347	0	2.14807	0	NA	unannotated	AGACA	0.00633948	NA
chr19	11617400	11617401	+	7.36925	12.6806	3.95855	0	1.07403	0	ZNF627	cds	GGACT	0.0359677	NA
chr13	20983639	20983640	-	4.01959	4.91696	6.33368	2.32588	1.22747	0	LATS2	cds	GGACA	0.0402864	NA
chr16	31508402	31508403	-	12.0588	13.9745	7.9171	3.10117	5.37017	0	C16orf58	5utr	GCAGG	0.0190412	NA
chr19	18777356	18777357	+	3.4334	2.13499	2.94064	0.664537	1.19337	0	CRTC1	cds	GGACA	0.0175935	NA
chr13	41192823	41192824	-	4.27081	9.31634	5.54197	1.55059	0	0	KBTBD7	cds	GAACT	0.0492587	NA
chr3	15045278	15045279	-	3.39153	4.19235	4.75026	1.55059	0	0	NA	unannotated	GAACT	0.0419258	NA
chr1	223005641	223005642	+	5.02449	6.59907	2.11123	1.55059	1.07403	0	DISP1	cds	GAACT	0.0451577	NA
chr1	219173849	219173850	+	4.01959	10.8691	14.2508	4.65176	2.14807	0	LYPLAL1	5utr	GCAAC	0.0331026	NA
chr6	38703175	38703176	-	8.03918	12.4218	19.001	6.20234	0	2.41405	GLO1	5utr	TCAGC	0.0146941	NA
chr6	43340080	43340081	-	6.25269	9.70452	15.0425	1.80902	3.86652	1.03459	ZNF318	cds	GGACA	0.00229806	NA
chr19	344791	344792	-	24.1175	37.2653	9.50051	2.58431	6.08619	4.8281	NA	unannotated	GCACA	0.00144067	0.0835708
chr17	7315369	7315370	-	10.3839	6.21089	17.4176	3.87646	2.86409	0.804683	NA	unannotated	CCAGG	0.00321739	NA
chr6	111602111	111602112	+	8.54163	4.46408	6.33368	1.55059	2.14807	0	TRAF3IP2-AS1	ncRNA	GGACA	0.0404575	NA
chr11	65919445	65919446	+	3.26592	13.1981	17.4176	2.53732	2.0884	0.96562	DRAP1	5utr	GGAGC	0.00949729	0.00134246
chr8	22245392	22245393	+	27.1322	28.7254	9.50051	10.8541	2.68509	0	NA	unannotated	CCAGG	0.000577965	NA
chr6	4954012	4954013	+	1.91844	4.14059	1.84732	0.516862	1.07403	0	CDYL	cds	GGACT	0.036905	NA
chr16	3727852	3727853	-	19.3249	25.2616	19.5288	3.9361	5.25083	3.86248	CREBBP	cds	GGACA	4.54201e-09	0.0010686
chr13	109756185	109756186	-	5.91773	5.43453	6.33368	1.55059	1.07403	1.20702	IRS2	3utr	TGACT	0.00736283	NA
chr2	97273296	97273297	+	12.5612	3.29954	4.75026	0.775293	0.716023	0	NA	unannotated	GAACT	0.029252	NA
chr5	140496784	140496785	+	3.01469	1.46139	1.97927	0.258431	0.195279	0	ANKHD1-EIF4EBP3	cds	GAACT	0.0244307	NA
chr9	128921402	128921403	+	10.049	15.5272	6.33368	0	2.14807	4.8281	PHYHD1	5utr	CCATT	0.0253292	NA
chr7	4762596	4762597	+	2.22513	3.26889	3.69464	1.32907	0.954697	0	FOXK1	3utr	GGACA	0.00341733	NA
chr1	21219756	21219757	-	1.89814	2.62022	1.80962	0.484558	0.954697	0	ECE1	3utr	GGACA	0.0237995	NA
chr1	32205670	32205671	+	23.1126	13.9745	11.0839	7.75293	1.43205	0	IQCC	5utr	GCAGT	0.00105295	NA
chr1	231338292	231338293	+	10.049	15.5272	6.33368	2.84274	1.3809	1.20702	SPRTN	5utr	CTAGT	0.00109706	0.0426299
chr19	58346965	58346966	-	1.0049	0.739392	1.26674	0.206745	0.238674	0	A1BG	3utr	GGACT	0.0154059	NA
chr13	49247940	49247941	+	1.67483	13.9745	14.2508	1.55059	1.43205	0	CDADC1	5utr	TTACA	0.0266805	NA
chr12	115991451	115991452	-	1.40686	2.71726	4.75026	0.387646	0.716023	0	MED13L	cds	TTATG	0.0303106	NA
chr7	6026867	6026868	-	0.367645	0.541647	0.339304	0.180301	0.0346463	0	EIF2AK1	cds	GAACT	0.0319221	NA
chr19	45334064	45334065	+	3.85211	4.26999	5.54197	0	0	0	NA	unannotated	GAACT	0.0129429	NA
chr12	57626434	57626435	-	1.75857	5.04635	4.22245	0	1.34254	0.603512	B4GALNT1	3utr	GGACT	0.0403207	NA
chr11	65170235	65170236	+	19.0931	24.0672	9.50051	1.55059	4.29614	0	SPDYC	cds	TTATG	0.001838	NA
chr14	102905422	102905423	+	3.1974	4.65817	4.11689	1.24047	0.644421	0.96562	TRAF3	cds	TTACT	0.00349358	NA
chr2	241720599	241720600	+	10.049	24.0672	11.0839	5.68548	4.51094	0	ING5	intron	GGACA	0.0336399	NA
chr5	73498430	73498431	+	22.1077	10.8691	23.7513	5.16862	5.10166	3.62107	BTF3	5utr	TCACT	2.30694e-05	0.00793472
chr18	75285588	75285589	+	8.03918	9.83391	3.69464	1.32907	1.43205	1.60937	TSHZ1	cds	GAACT	0.00928749	NA
chr6	169667928	169667929	-	7.03428	2.52317	5.54197	1.24047	0.805526	1.20702	WDR27	intron	GAACT	0.0375933	NA
chr1	36397918	36397919	-	17.0833	7.50483	19.001	4.1349	3.75912	2.01171	LSM10	5utr	GCAGA	0.000946964	0.00404078
chr6	42864880	42864881	+	6.02938	5.04635	2.37513	3.10117	0	0	GLTSCR1L	cds	AAACA	0.0376966	NA
chr3	15074133	15074134	-	4.924	4.35957	7.38929	1.55059	1.71845	0	RBSN	cds	GGACG	0.00550002	NA
chrX	119590608	119590609	-	1.546	2.58787	2.37513	0.516862	0.805526	0	NKRF	cds	AAACT	0.0459219	NA
chr16	56730140	56730141	+	7.70421	6.0168	12.6674	1.29215	2.45494	2.41405	NUP93	5utr	GGAGA	0.00513172	0.103295
chr12	122867427	122867428	-	8.70911	3.10545	3.56269	0.620234	1.99464	0	VPS37B	cds	GAACT	0.0111796	NA
chr19	3632703	3632704	-	3.58892	6.59907	3.34277	1.26866	1.46459	0.603512	PIP5K1C	3utr	GGACG	0.0309399	NA
chr17	16349126	16349127	-	2.05765	2.64669	2.11123	0.596379	0.4603	0.160937	CENPV	intron	GGACG	0.00102956	NA
chr3	47513708	47513709	-	11.0539	24.0672	11.8756	3.87646	2.50608	4.8281	ELP6	5utr	GCATT	0.00162062	0.112479
chr3	48660221	48660222	-	3.01469	1.90561	7.12539	0	1.07403	0	CELSR3	cds	TCAGC	0.0399773	NA
chr3	10248496	10248497	+	4.52204	9.31634	4.75026	1.55059	0	0	TATDN2	5utr	GGAGG	0.0477291	NA
chr10	79683914	79683915	-	6.78306	12.9394	5.54197	0	1.61105	2.41405	NA	unannotated	GAACT	0.01911	NA
chr16	68191543	68191544	+	2.88908	2.27733	5.27806	0.969116	1.61105	0	NFATC3	cds	GAACT	0.00511666	NA
chr1	235367437	235367438	+	2.00979	10.0927	7.9171	0	0	2.41405	TBCE	5utr	TCAAG	0.0149883	NA
chr19	868069	868070	-	5.22547	1.27041	3.51871	1.07348	0.556907	0.438918	MED16	3utr	TGACC	0.0445414	0.466818
chr2	32039815	32039816	-	23.1126	19.409	11.0839	2.58431	5.90719	3.21873	DPY30	5utr	ACAGC	0.00156826	0.0678054
chr2	3479420	3479421	+	1.63296	0.720907	0.950051	0.172287	0.537017	0	TRAPPC12	cds	GGAGG	0.0297819	NA
chr1	110347340	110347341	+	6.19687	5.76726	5.54197	0	0	3.62107	NA	unannotated	TGACC	0.0319104	NA
chr20	35947802	35947803	+	5.8284	3.10545	5.27806	0.221512	1.43205	1.20702	PHF20	3utr	GGACA	0.010593	NA
chr9	124356121	124356122	+	1.11655	1.70799	1.58342	0.516862	0	0	LOC100129034	ncRNA	GGACA	0.04895	NA
chr17	7484828	7484829	+	0.918763	0.95691	0.633368	0.324541	0.169584	0	POLR2A	cds	CCAGT	0.00123086	0.574183
chr3	48639988	48639989	-	8.81218	10.1633	13.4591	3.87646	2.86409	0	CELSR3	cds	GAACT	1.01062e-05	NA
chr7	74254423	74254424	-	17.0833	7.37543	15.8342	1.16294	3.2221	2.41405	RFC2	5utr	TCAAG	0.0160694	NA
chr2	112531970	112531971	+	1.07668	0.646968	0.79171	0.387646	0.214807	0	TTL	3utr	GAACT	0.0462335	NA
chr16	28320337	28320338	+	4.35456	4.03708	3.95855	0.516862	1.07403	0	SBK1	cds	GGACA	0.0307668	NA
chr10	50009976	50009977	+	3.01469	5.43453	3.16684	1.10756	0.716023	0	AGAP6	cds	AGACC	0.0193475	NA
chr14	102905481	102905482	+	3.01469	3.32726	1.31952	0.516862	0.429614	0.96562	TRAF3	cds	GGACG	0.0131848	NA
chr12	8930759	8930760	+	11.5563	4.65817	5.80587	2.71353	0.859227	0	PHC1	cds	GCAGC	0.0203199	NA
chr16	50105034	50105035	+	2.83198	1.48521	5.80587	0.41349	0.954697	0.517296	HEATR3	cds	AAACT	0.00277922	NA
chr19	5688161	5688162	+	5.42645	4.85226	2.71443	2.32588	0.805526	0	HSD11B1L	cds	GGACT	0.0346907	NA
chr22	46362944	46362945	-	7.03428	2.71726	7.9171	2.17082	0.859227	0	CELSR1	3utr	CCAGC	0.042527	NA
chr14	104719013	104719014	+	1.89814	2.13499	1.97927	0.443024	0.537017	0	INF2	3utr	GGACC	0.0260976	NA
chr16	31077398	31077399	+	1.70833	1.88545	1.58342	0.221512	0.644421	0	ZNF646	cds	GCACC	0.0393843	NA
chr19	35945072	35945073	+	2.83198	8.28119	6.86148	0.775293	2.14807	0	LRFN3	3utr	GGACA	0.00240368	NA
chr9	131499778	131499779	+	1.24416	0.679316	1.78135	0.238552	0.596686	0	PRRC2B	3utr	GGACG	0.0424342	NA
chr15	43827019	43827020	+	5.77816	3.88181	6.33368	0.775293	1.07403	0	WDR76	5utr	CTAAG	0.0110165	NA
chrX	71283612	71283613	+	5.52694	13.1981	19.001	2.06745	2.14807	2.41405	NONO	5utr	GCAGG	0.00652441	NA
chr1	110347363	110347364	+	4.77326	4.65817	7.9171	0	0.537017	1.20702	NA	unannotated	GGATG	0.0496032	NA
chr2	10211106	10211107	+	3.26592	2.15656	3.16684	0	0	0	C2orf48	3utr	AGATT	0.0374712	NA
chr8	102655722	102655723	-	27.1322	12.4218	14.2508	3.10117	3.75912	2.41405	KLF10	5utr	GCAGA	0.000835215	NA
chr19	46918832	46918833	+	3.238	5.43453	5.80587	0.930351	2.14807	0	ARHGAP35	cds	GGACC	0.00166186	NA
chr19	2853582	2853583	+	11.0539	5.43453	2.63903	0.516862	1.07403	0	ZNF555	cds	AAACT	0.0441664	NA
chr16	3727668	3727669	-	1.75857	1.39745	1.58342	0	0.268509	0.804683	CREBBP	3utr	GTACT	0.045601	NA
chr22	38426688	38426689	-	9.54653	20.5736	20.5844	4.65176	0	0	KCNJ4	3utr	GGACC	0.032157	NA
chr18	50269128	50269129	-	2.34476	2.41535	2.71443	1.10756	0.32221	0	MBD1	3utr	GAACC	0.0411627	NA
chr16	22533751	22533752	+	3.51714	8.28119	11.0839	2.06745	0.537017	1.44843	NPIPB5	cds	TAACT	0.0311118	NA
chr1	31727291	31727292	-	7.36925	5.43453	2.63903	0	1.61105	0	ADGRB2	3utr	GGACT	0.0200865	NA
chr2	46759429	46759430	+	9.04408	8.53997	9.50051	0.775293	3.2221	2.41405	SOCS5	cds	GGACC	0.0157267	NA
chr19	41902814	41902815	-	12.0588	13.1981	11.0839	1.55059	0	0	NA	unannotated	GCAGG	0.0114659	NA
chr8	41932295	41932296	-	7.03428	4.14059	12.6674	1.16294	2.41658	0	KAT6A	cds	GAACA	0.00282636	NA
chr1	150472990	150472991	+	5.22547	3.99272	4.75026	2.58431	0.805526	0	RPRD2	cds	GGACC	0.0445214	NA
chr17	30212975	30212976	+	3.1403	4.17294	7.9171	0	1.07403	0	NA	unannotated	GGACA	0.0397969	NA
chr10	102630182	102630183	+	9.04408	9.31634	3.69464	1.7721	1.20829	0	SUFU	3utr	GCAGG	0.00110517	0.228254
chr20	38089823	38089824	+	1.27896	2.40672	0.950051	0	0.429614	0	RPRD1B	cds	ACAGG	0.0243487	NA
chr8	98117318	98117319	+	3.68462	19.409	12.6674	3.10117	2.14807	0	POP1	5utr	GGAGC	0.0407817	NA
chr17	7848726	7848727	+	16.0784	9.62688	6.33368	3.10117	2.86409	0	KDM6B	cds	GGACA	0.0320848	NA
chr2	74930747	74930748	-	11.0539	8.53997	4.11689	0.775293	2.68509	0.804683	LOC105374809	ncRNA	GGACT	0.0245995	NA
chr3	101801475	101801476	+	2.13541	5.17574	5.80587	1.55059	0.644421	0.603512	NXPE3	cds	GAACT	0.00680971	NA
chr10	7162436	7162437	-	11.5563	12.6806	3.95855	1.55059	0	0	SFMBT2	3utr	GAACA	0.00696738	NA
chr2	45009451	45009452	-	12.0588	13.1981	17.4176	6.20234	1.61105	2.41405	NA	unannotated	TTAAG	0.00854287	NA
chr12	52905075	52905076	-	26.1273	39.5944	17.4176	3.10117	8.59227	7.24215	KRT8	5utr	CCATT	4.06458e-06	NA
chr8	143923052	143923053	-	10.3839	3.65999	7.38929	1.29215	1.07403	0	PLEC	cds	CGACT	0.00675232	NA
chr17	73337790	73337791	-	9.04408	11.6454	5.27806	3.10117	1.79006	0	SDK2	3utr	TGACT	0.0119797	NA
chr6	7590220	7590221	+	11.5563	41.9235	19.7927	3.87646	3.93813	4.8281	SNRNP48	5utr	GCAGT	1.43352e-05	0.103314
chr2	241489917	241489918	-	16.0784	8.69525	4.75026	1.55059	0	0	NA	unannotated	GAACT	0.0166505	NA
chr17	2420078	2420079	-	5.02449	2.29379	4.11689	1.55059	0.537017	0	METTL16	cds	GGACG	0.000272703	NA
chr20	36784572	36784573	-	6.81097	10.2221	7.12539	1.55059	1.07403	2.41405	SOGA1	3utr	TAACT	0.000142048	NA
chr19	32598284	32598285	-	12.8124	6.21089	9.50051	1.03372	3.75912	0.96562	ANKRD27	cds	AGAGG	3.04739e-06	0.111745
chr14	55352645	55352646	+	4.01959	1.9409	2.11123	0.689149	0.716023	0	FBXO34	cds	GGACT	0.0295912	NA
chr1	109984785	109984786	+	15.0735	9.31634	11.0839	2.06745	3.58011	2.41405	AHCYL1	5utr	GTACA	0.0106519	NA
chr20	36815585	36815586	-	6.63232	2.7949	3.16684	0	2.14807	0	SOGA1	cds	GGACG	0.0453908	NA
chr19	1576555	1576556	-	1.78648	1.27041	1.58342	0	1.07403	0	NA	unannotated	GGACA	0.0403708	NA
chr20	37944677	37944678	+	3.21567	6.21089	4.75026	0	1.07403	0	VSTM2L	3utr	GGACA	0.0214272	NA
chr15	73302817	73302818	+	1.8552	1.40484	2.63903	0.775293	0.390558	0	NEO1	3utr	AGACT	0.00399498	NA
chr3	43032519	43032520	+	13.0637	27.949	8.4449	1.55059	2.41658	3.21873	FAM198A	cds	GAACT	0.0306036	NA
chr1	150471652	150471653	+	3.89398	3.10545	7.9171	1.80902	1.53433	0	RPRD2	cds	GAACT	0.00723775	NA
chr6	13574600	13574601	+	13.0637	5.04635	6.33368	4.65176	1.07403	0	SIRT5	5utr	GTATT	0.0292046	NA
chr6	52404120	52404121	+	4.77326	4.43635	3.95855	1.55059	1.07403	0	PAQR8	cds	GGACT	0.00994557	NA
chr9	136665809	136665810	+	11.0539	7.45307	6.78608	1.26866	2.14807	0.344864	EGFL7	5utr	GGATC	0.000258144	0.0722411
chr3	10012659	10012660	+	11.5563	2.84666	4.75026	1.55059	0	0	NA	unannotated	GAACT	0.0231107	NA
chr3	108543608	108543609	-	2.76347	4.85226	5.54197	1.55059	0	0	NA	unannotated	GGACC	0.0222111	NA
chr7	24687568	24687569	+	2.00979	2.03048	3.16684	0.387646	0.805526	0	MPP6	cds	AAACT	0.0180662	NA
chr7	116250396	116250397	+	1.7006	0.959035	0.79171	0.238552	0.0631785	0.517296	TES	cds	CAAGG	0.0362043	NA
chr17	1001862	1001863	+	4.52204	1.74681	3.56269	0.775293	0.920601	0	TIMM22	3utr	AAATC	0.0430975	NA
chr22	20311658	20311659	-	12.0588	6.21089	4.75026	1.55059	1.07403	0	NA	unannotated	TGAAC	0.0249425	NA
chr16	2276341	2276342	-	7.41112	5.51217	7.23849	2.13206	1.8412	0	ABCA3	3utr	CCAGG	0.000373388	NA
chr14	19267597	19267598	-	22.1077	22.5145	28.5015	3.10117	4.29614	0	NA	unannotated	GGACC	0.0422851	NA
chr21	37513265	37513266	+	2.83198	2.71726	1.9001	0.58147	0.716023	0	DYRK1A	3utr	TGACT	0.00832307	NA
chr4	138562103	138562104	+	28.1371	38.0417	11.0839	6.20234	9.66631	0	NA	unannotated	GAACT	0.00165117	NA
chr19	35940724	35940725	+	4.01959	17.0799	11.0839	2.32588	1.61105	0	LRFN3	cds	TGACT	0.04895	NA
chr10	42594356	42594357	-	4.45026	2.47465	4.11689	1.03372	1.43205	0	ZNF33B	cds	GAACA	0.00431432	NA
chr3	50559463	50559464	-	3.21567	4.5029	3.48352	1.55059	0.537017	0	C3orf18	3utr	GGACT	0.024585	NA
chr3	75422868	75422869	-	5.02449	2.66181	1.84732	0	0.537017	0.804683	FAM86DP	ncRNA	GTACT	0.0492935	NA
chr3	141292371	141292372	+	11.0539	10.675	5.80587	2.58431	1.34254	0.96562	PXYLP1	cds	AGACC	0.0212753	NA
chr9	37518439	37518440	-	10.049	9.31634	4.22245	0.775293	2.14807	0	FBXO10	intron	ATAGC	0.029954	NA
chr9	115086060	115086061	-	5.8284	11.2572	2.37513	1.55059	1.07403	0	TNC	cds	AGACT	0.041334	NA
chr1	9613497	9613498	+	2.81371	2.49545	2.53347	0.516862	1.28884	0	TMEM201	3utr	GTACT	0.0068225	NA
chr11	72293097	72293098	-	3.81861	1.9409	6.33368	1.8607	1.07403	0	CLPB	3utr	GGAGG	0.0154231	NA
chr10	75232714	75232715	-	8.37414	9.70452	11.0839	1.55059	1.07403	0	NA	unannotated	GGACA	0.017474	NA
chr6	52404930	52404931	+	2.67973	2.95988	1.97927	1.03372	0.358011	0	PAQR8	cds	GGACT	0.00779455	NA
chr1	1014206	1014207	+	5.41528	8.66937	2.63903	1.24047	2.14807	0	ISG15	cds	GGACA	8.78464e-06	NA
chr16	89739587	89739588	+	4.16315	3.97885	7.52124	1.03372	1.61105	0.48281	ZNF276	3utr	GGACA	0.0202936	NA
chr7	40094761	40094762	+	3.01469	3.10545	1.18756	0.775293	0.537017	0	CDK13	cds	GCAGT	0.0299431	NA
chr6_GL000255v2_alt	1846314	1846315	+	5.69442	15.9154	14.2508	0.930351	1.34254	3.21873	ABCF1	3utr	GGACT	0.0177765	NA
chr15	75455814	75455815	-	8.70911	27.1726	15.8342	6.20234	4.83315	0	NA	unannotated	CCATT	0.00301701	NA
chr7	107195961	107195962	+	3.01469	3.49363	3.95855	0.443024	0.537017	0.804683	HBP1	cds	AAACT	0.0235498	NA
chr6	156778770	156778771	+	3.68462	14.3627	11.0839	0.775293	3.75912	2.41405	ARID1B	cds	GGACC	0.0446907	NA
chr20	34363272	34363273	+	13.0637	5.04635	4.75026	0.516862	3.2221	0	ITCH	5utr	CTAGT	0.0368611	NA
chr3	53846567	53846568	+	13.5661	21.7381	14.2508	1.55059	2.14807	0	IL17RB	5utr	GGATC	0.000633701	NA
chr17	6120506	6120507	+	1.50735	2.91135	2.28716	1.03372	0.429614	0	WSCD1	cds	GGAGG	0.0152063	NA
chrX	71101580	71101581	+	5.52694	5.74507	2.26203	0.689149	1.79006	0	FOXO4	cds	GGACT	0.00974153	NA
chr2	86025314	86025315	-	0.618398	1.98403	2.21679	0	0.859227	0	NA	unannotated	GGACT	0.0485393	NA
chr11	3001101	3001102	-	3.51714	6.09998	2.57306	1.35676	1.07403	0.268228	CARS	3utr	GGACT	0.00293027	NA
chr16	28539001	28539002	-	1.75857	2.32908	3.95855	0.516862	0.134254	1.20702	NUPR1	5utr	TTATA	0.021539	NA
chr3	53230428	53230429	+	1.50735	1.07828	0.923661	0	0.805526	0	NA	unannotated	GGACC	0.0272024	NA
chr21	46244645	46244646	+	3.51714	2.56796	3.56269	1.03372	0.268509	0	MCM3AP-AS1	intron_ncRNA	GGACC	0.0112956	NA
chr10	73732344	73732345	+	2.67973	5.69332	5.54197	1.16294	0.644421	1.20702	NA	unannotated	AGACG	0.0408468	NA
chr4	2833900	2833901	+	6.8333	5.86584	2.50708	1.55059	2.07135	0	SH3BP2	3utr	GGACA	0.00172161	0.291593
chr17	16472418	16472419	+	7.43624	6.0815	2.37513	0	0	0	NA	unannotated	GGACT	0.0139921	NA
chr7	40094788	40094789	+	4.1452	5.5898	7.9171	1.55059	0.214807	2.41405	CDK13	cds	GTACT	0.0488122	NA
chr17	782330	782331	-	5.02449	10.8691	9.50051	1.55059	1.07403	0	GLOD4	5utr	CTAGT	0.0450876	NA
chr3	101765252	101765253	+	4.35456	3.32726	1.18756	0	1.43205	0	CEP97	cds	GCAGG	0.0445214	NA
chr1	26122522	26122523	+	17.0833	5.5898	7.9171	2.32588	2.14807	0	PDIK1L	cds	GAACT	0.00891833	NA
chr1	27966924	27966925	+	1.72268	3.10545	5.27806	0	1.07403	0	XKR8	cds	TGACT	0.0372246	NA
chr9	132679794	132679795	+	0.94907	1.05867	1.97927	0.290735	0.268509	0	GTF3C4	cds	GAACT	0.0076697	NA
chr19	2934573	2934574	-	8.70911	3.78476	4.75026	2.32588	1.34254	0	ZNF77	cds	AGACT	0.0370583	NA
chr1	54225135	54225136	+	2.34476	3.99272	1.58342	0	1.07403	0	NA	unannotated	AGACA	0.0322158	NA
chr16	3727834	3727835	-	2.21077	4.4918	3.36477	0.834931	1.19337	0.48281	CREBBP	cds	GAACA	0.000415595	NA
chr15	72783767	72783768	-	12.0588	3.10545	12.6674	3.10117	1.07403	2.41405	ADPGK	5utr	ACATC	0.0283234	NA
chr3	75418563	75418564	-	3.51714	4.0759	7.9171	0	0	0	NA	unannotated	CCAGG	0.0360297	NA
chr4	186709097	186709098	-	1.92605	1.70799	2.85015	0.664537	0.306867	0	FAT1	cds	TAACG	0.0139291	NA
chr12	49642730	49642731	-	2.51224	6.72846	11.0839	1.55059	1.07403	0	FMNL3	3utr	GAACT	0.0309438	NA
chr9	98733125	98733126	-	2.13541	3.29954	1.74176	1.24047	0.537017	0	ANKS6	3utr	GGACT	0.00379612	NA
chr7	99425529	99425530	-	1.91844	0.705783	1.40748	0.775293	0.23015	0	PTCD1	cds	CTAGG	0.0432709	NA
chr19	44809102	44809103	+	5.69442	4.65817	9.50051	3.10117	1.07403	0	BCAM	5utr	TCAGT	0.0188885	NA
chr14	23954182	23954183	-	11.0539	11.6454	15.8342	3.10117	1.07403	4.8281	DHRS4-AS1	ncRNA	CCAGA	0.011268	NA
chrX	119453076	119453077	+	14.0686	9.57512	3.69464	1.99361	1.93326	2.89686	SLC25A43	3utr	GAACT	0.0222111	0.0495696
chr15	93024524	93024525	+	5.69442	5.90035	7.12539	0.775293	0.805526	0.804683	CHD2	cds	AAACT	0.0445214	NA
chr6	33279596	33279597	-	6.02938	1.55272	3.95855	1.55059	0.62652	0	WDR46	cds	GCAGG	0.00467319	NA
chr8	6108857	6108858	+	9.79775	6.34028	3.16684	2.17082	2.14807	0	NA	unannotated	GAAGA	0.0130729	0.680692
chr3	44918060	44918061	-	9.6183	4.96871	5.54197	1.93823	1.79006	1.20702	ZDHHC3	3utr	GGACT	0.0039143	NA
chr1	54764498	54764499	-	3.26592	4.39938	7.12539	0.516862	2.14807	0	PARS2	5utr	GCACG	0.0142653	NA
chr1	236795291	236795292	+	8.03918	8.53997	2.37513	3.10117	1.07403	0	MTR	5utr	GCAGA	0.026813	NA
chr22	50214978	50214979	-	6.02938	7.76361	14.2508	1.55059	2.14807	0	NA	unannotated	TAACT	0.0264861	NA
chr7	76358988	76358989	-	41.7032	71.4252	61.7533	14.989	10.7403	6.03512	YWHAG	5utr	GCAGC	2.10236e-06	0.0166396
chr3	33113982	33113983	+	24.1175	15.5272	6.33368	3.87646	4.29614	1.20702	CRTAP	5utr	GCACT	0.0148215	NA
chr17	7915347	7915348	-	2.21077	2.91135	5.80587	0	1.43205	1.20702	LOC284023	ncRNA	AGACG	0.0260693	NA
chr5	150400117	150400118	+	0.963027	0.621089	0.459702	0.147675	0.082618	0	TCOF1	3utr	GGACT	0.0101718	NA
chr1	64691797	64691798	+	12.0588	13.8882	7.12539	3.87646	1.96906	2.41405	CACHD1	3utr	GAACA	9.80918e-06	0.0800526
chr17	42562166	42562167	+	2.41175	1.90561	2.26203	0.408049	0.805526	0	COASY	5utr	GCAGC	0.0336619	NA
chr12	113185489	113185490	-	2.51224	10.8691	9.50051	1.55059	1.79006	0	NA	unannotated	TCAGG	0.0450876	NA
chrX	101615422	101615423	-	0.886674	0.641342	1.09621	0.140962	0.165236	0.321873	ARMCX6	3utr	GGACA	0.0405211	NA
chr14	55064737	55064738	+	2.08709	3.52349	0.7724	0.238552	0.477349	0.344864	MAPK1IP1L	3utr	GAACA	5.88975e-05	NA
chr4	186588827	186588828	-	1.86624	5.30514	5.80587	1.07348	1.43205	0	FAT1	cds	GTACT	0.0224921	NA
chr15	75368617	75368618	-	32.1567	29.5017	11.0839	6.20234	5.37017	0	MAN2C1	5utr	CCAGG	0.000786952	NA
chr17	29286327	29286328	-	10.049	32.6072	29.2933	6.42386	4.29614	6.63864	NUFIP2	cds	GAACT	0.000173619	0.00113473
chr8	8891054	8891055	-	5.8619	5.74507	14.2508	1.80902	1.8412	0	MFHAS1	cds	GAACT	0.00419239	NA
chr5	71587302	71587303	+	15.0735	16.3036	14.2508	2.58431	4.29614	0	MCCC2	5utr	TCAGA	0.0293027	NA
chr12	48998173	48998174	-	10.049	4.91696	4.75026	0	1.07403	3.62107	DDN	cds	GAAGG	0.0498621	NA
chr13	44989470	44989471	-	12.0588	15.5272	8.70881	3.10117	1.07403	2.41405	NUFIP1	5utr	CCACA	0.00756412	NA
chr2	234496521	234496522	-	2.46657	1.07496	2.85015	0.344575	1.07403	0	ARL4C	cds	GGACT	0.0362402	NA
chr19	48196395	48196396	+	2.67973	3.10545	3.95855	0.387646	0	0	C19orf68	cds	GCAGC	0.0260976	NA
chr2	43224172	43224173	-	4.39643	2.88363	6.33368	0.861437	0.93978	0.96562	ZFP36L2	3utr	GGACT	0.00108938	NA
chr15	84784020	84784021	+	3.51714	1.55272	4.3544	0.387646	1.07403	0	ZNF592	cds	GGACG	0.0479615	NA
