# Supplementary material for: Atlas of quantitative single-base-resolution N6-methyl-adenine methylomes
Source: Nat Commun. 2019 Dec 10;10:5636. doi: 10.1038/s41467-019-13561-z (PMC6904561; doi:10.1038/s41467-019-13561-z)
Supplement: Supplementary file 11 — Supplementary Data 8 [file 41467_2019_13561_MOESM11_ESM.xlsx]

## Sheet: Sheet1
Chr	Start	End	Strand	WT rep1 RML	WT rep2 RML	WT rep3 RML	Alkbh5-KO rep1 RML	Alkbh5-KO rep2 RML	Alkbh5-KO rep3 RML	Gene	Annotation	Motif	WT DESeq2 padj	Alkbh5-KO DESeq2 padj
chr11	62856007	62856008	+	0	0	0.79171	8.70874	8.06979	13.4644	NA	unannotated	GTAGA	NA	0.0023632
chr15	51966382	51966383	-	1.57912	1.31384	1.26674	1.74175	3.84276	4.37592	LEO1	cds	GAACT	0.202857	0.0246242
chr9	93096217	93096218	+	6.36435	9.83391	11.0839	29.8585	32.2792	15.484	CARD19	5utr	CCAAA	0.00318004	5.15358e-06
chr22	40370583	40370584	+	2.00979	2.32908	4.75026	9.95284	8.06979	4.71253	SGSM3	5utr	CCACG	0.106743	0.00825467
chr5	640640	640641	+	3.15825	3.10545	1.58342	4.14702	5.37986	6.73219	CEP72	intron	TGACT	0.0164407	NA
chr7	27185652	27185653	+	0.502449	0.970452	1.18756	1.99057	2.53622	2.96216	HOXA11-AS	ncRNA	GGACT	NA	0.00182771
chr6_GL000252v2_alt	1198080	1198081	+	0.753673	4.0759	2.53347	6.22053	4.61131	6.73219	HLA-A	5utr	GGACT	0.0255912	0.0380628
chr10	125161029	125161030	-	2.51224	3.88181	2.37513	7.46463	16.1396	9.42506	CTBP2	5utr	TCACC	0.0400838	0.00175462
chr12	56158357	56158358	+	3.01469	12.1112	7.05341	15.966	11.7204	18.6578	MYL6	5utr	GGAGC	1.6896e-05	2.2424e-10
chr6	112087508	112087509	-	1.50735	1.55272	4.75026	8.70874	3.84276	8.07862	TUBE1	5utr	CTAGC	NA	0.004055
chr12	48144104	48144105	+	0.218456	0.184221	0.10796	0.373232	0.542507	0.362502	PFKM	cds	GGAGG	0.215114	0.0385587
chr3	51974015	51974016	-	0.850298	0.499089	0.84449	4.6654	3.45848	1.92348	ABHD14B	cds	TCACC	0.166516	0.0100966
chr12	123271813	123271814	-	1.11655	0.776361	0.923661	2.11498	1.5371	2.35627	CDK2AP1	5utr	TGAGA	0.147104	0.0100046
chr16	3132011	3132012	-	0.502449	1.74681	1.43947	3.31761	2.30566	4.03931	ZNF213-AS1	intron_ncRNA	GGACA	0.0534357	0.0121697
chr9	36190962	36190963	+	0.291744	0.196824	0.467828	0.520788	0.843532	0.568496	CLTA	5utr	CCAGT	0.152748	0.000523
chr19_KI270938v1_alt	164544	164545	-	5.02449	4.65817	3.16684	17.4175	18.4452	8.07862	MBOAT7	5utr	CCAGT	0.0147205	0.000181068
chr8	142735736	142735737	+	0.416665	0.366615	0.436805	1.12562	0.830036	0.631143	THEM6	3utr	GTAGG	0.485217	0.0060113
chr3	44660481	44660482	+	7.8382	9.09452	3.16684	11.819	18.4452	13.4644	ZNF35	3utr	AAACT	0.00273702	0.00560346
chr17	18363549	18363550	-	10.049	5.04635	5.54197	9.95284	12.6811	20.1966	SHMT1	5utr	CCAAG	0.0511039	0.00117772
chr16	75229493	75229494	-	1.33986	1.26159	0.84449	2.07351	3.45848	2.30818	BCAR1	3utr	GGAGG	0.029954	0.000765014
chr2	42048020	42048021	+	3.01469	5.43453	1.58342	12.4411	6.91697	6.73219	PKDCC	5utr	GGAGG	NA	0.0230123
chr11	75562252	75562253	+	1.26934	2.37222	1.69652	4.42902	2.81802	4.31982	SERPINH1	5utr	CTAAG	0.00511329	4.93505e-10
chr17	59707429	59707430	-	2.51224	4.52877	6.33368	10.5749	5.9947	13.4644	PTRH2	5utr	ATAGA	0.021217	0.00245297
chr9	114376742	114376743	-	1.0049	0.776361	0.79171	1.24411	2.30566	3.36609	AKNA	cds	GAACT	NA	0.047102
chr7	102396362	102396363	+	3.76837	2.42613	2.37513	8.70874	4.22703	5.11646	PRKRIP1	5utr	TCATA	0.0196495	0.00164963
chr22	19854849	19854850	-	0.695698	1.6233	1.45147	1.81831	3.74669	2.57047	GNB1L	5utr	CTAGG	0.0219968	0.000523252
chr9	126696470	126696471	+	8.87659	7.76361	6.72953	41.0555	20.7509	14.8108	LMX1B	3utr	GGACG	0.0240446	0.0101532
chr10	72273925	72273926	+	1.0049	1.81151	1.97927	2.00971	4.36861	4.13549	DDIT4	5utr	GCAGC	0.241063	1.4375e-05
chr6	3272983	3272984	-	1.0049	1.86327	0.989637	2.69556	2.76679	4.48812	SLC22A23	3utr	GAACA	NA	0.0365757
chr20	38574953	38574954	+	2.13541	1.99636	2.37513	3.31761	4.61131	5.38575	RALGAPB	cds	GAACT	0.0243487	NA
chr2	219556369	219556370	-	6.02938	3.49363	1.58342	8.70874	8.06979	6.73219	OBSL1	intron	CTAGG	NA	0.0256573
chr6	30617839	30617840	+	8.03918	3.10545	4.75026	11.1969	13.8339	12.1179	MRPS18B	5utr	TCAAT	0.049055	0.00238453
chr17	81246495	81246496	-	1.0049	0.776361	2.37513	4.14702	3.68905	2.46847	SLC38A10	cds	TGAGG	NA	0.00873584
chr10	87504874	87504875	+	5.02449	7.76361	6.33368	16.1734	13.8339	10.7715	MINPP1	5utr	GCATC	0.0941059	0.00142569
chr12	4604950	4604951	+	0.753673	0.564626	0.659758	2.48821	2.93447	1.53879	DYRK4	cds	CCAGA	0.125058	0.00232088
chr18	11884417	11884418	-	3.21567	1.35863	0.79171	3.73232	4.15018	2.96216	MPPE1	3utr	AAAGC	0.0212753	0.0283279
chr15	64387842	64387843	+	13.0637	2.84666	3.16684	13.6852	20.7509	13.4644	TRIP4	5utr	TCAGC	0.0720885	0.000448124
chr4	88728138	88728139	-	2.87114	2.45848	2.11123	3.98114	11.5283	8.07862	FAM13A	3utr	TAACT	0.0363664	NA
chr1	15873933	15873934	+	7.03428	4.95677	3.16684	14.3072	13.8339	6.73219	SPEN	intron	GTACT	0.000764006	0.00319499
chr17	8383203	8383204	-	0.502449	0.776361	0.974412	1.93528	2.63503	1.34644	RPL26	5utr	GCAGC	NA	0.00727329
chr16	27268742	27268743	-	0.669932	0.582271	0.904811	0.957004	1.72924	2.01966	NSMCE1	5utr	GTATC	0.117217	0.0149987
chr18	26090624	26090625	-	2.51224	3.88181	2.37513	8.70874	4.61131	14.8108	SS18	5utr	CCAGT	NA	0.0218329
chr14	65061698	65061699	+	0.789562	0.82203	1.26674	1.92271	2.30566	2.09446	CHURC1-FNTB	3utr	AGACT	0.0736475	0.00171954
chr1	920150	920151	-	1.67483	1.9409	2.63903	5.59847	3.68905	3.26992	NA	unannotated	TCAGG	NA	0.0257797
chr19	16076498	16076499	+	1.38173	0.716641	1.58342	1.86616	3.62317	2.35627	TPM4	5utr	GCAGC	0.0445214	0.00739641
chr3	101677131	101677132	-	5.02449	3.10545	3.16684	14.9293	9.22262	5.38575	ZBTB11	5utr	TCAGT	0.0925438	0.0280562
chr11	47573394	47573395	-	0.63948	0.646968	0.287894	1.39962	1.88645	0.807862	KBTBD4	cds	CTAGA	NA	0.0256717
chr1	919701	919702	-	0.502449	0.388181	1.31952	1.92271	1.67684	2.54327	NA	unannotated	AGACT	NA	0.0383146
chr15	80989833	80989834	-	4.68952	8.92816	3.16684	14.9293	16.1396	7.40541	MESDC2	5utr	GCAGG	0.0644375	0.000498526
chr22	19178504	19178505	-	9.04408	7.76361	6.33368	17.4175	25.3622	14.8108	SLC25A1	5utr	CCACT	0.0608462	0.000195411
chr2	27033002	27033003	+	1.80882	0.873406	0.263903	2.28086	4.15018	2.69287	TMEM214	5utr	GGAGG	NA	0.00588252
chr17	21284710	21284711	+	16.0784	8.79876	13.4591	27.3703	34.5848	15.484	MAP2K3	5utr	CCAGT	0.00123783	4.90761e-06
chrX	119871732	119871733	-	2.15335	1.9409	3.48352	4.97642	7.57572	7.0688	RNF113A	5utr	GCAGT	0.0960721	5.53057e-06
chr17	43022370	43022371	-	0.423115	0.653778	0.79171	3.73232	2.30566	2.08086	VAT1	5utr	CCAGC	0.134074	0.00303758
chr13	110639120	110639121	+	1.07189	1.9409	1.9001	2.28086	4.61131	3.14169	NAXD	3utr	TGACT	0.177993	0.0385298
chr1	156591757	156591758	+	5.02449	4.26999	1.58342	18.6616	9.22262	8.07862	NA	unannotated	ACATG	NA	0.0240845
chr2	27393575	27393576	-	0.669932	3.10545	0.79171	9.33079	6.91697	5.38575	PPM1G	intron	TGAGA	NA	0.0132877
chr6	42217874	42217875	-	5.02449	4.65817	2.63903	13.6852	25.3622	8.07862	MRPS10	5utr	GCAAT	NA	0.00318417
chr22	30978734	30978735	+	1.36379	1.13219	0.950051	4.97642	3.68905	3.14169	TUG1	ncRNA	AGACT	0.191475	0.0496019
chr22	41468682	41468683	-	1.45152	0.776361	0.527806	3.31761	4.61131	1.34644	PHF5A	5utr	GAAGC	0.311045	0.0427713
chr1	81990501	81990502	+	0.904408	0.537481	1.05561	2.13275	0.988138	1.88501	ADGRL2	cds	GCAAG	NA	0.0267257
chr17	81683999	81684000	+	1.33986	3.49363	5.27806	9.95284	8.06979	4.71253	HGS	5utr	GAAGT	0.107675	0.0178981
chr1	183635802	183635803	-	1.3141	2.32908	1.75935	2.23939	7.68552	8.07862	ARPC5	5utr	CCAGA	0.0308494	0.000998609
chr22	43143395	43143396	-	7.03428	5.17574	11.8756	22.3939	27.6679	17.5037	MCAT	5utr	GCAGT	0.00338957	5.95553e-05
chr6	154833178	154833179	+	1.33986	1.0675	1.58342	2.17718	3.84276	3.36609	SCAF8	cds	GAAGG	NA	0.0329925
chr15	75349251	75349252	+	5.02449	2.88363	3.56269	19.9057	10.9519	18.8501	NEIL1	cds	GGACA	0.0467009	0.00315213
chr10	73783098	73783099	+	0.468952	0.277272	0.904811	0.957004	1.6469	1.02586	CHCHD1	cds	ACAGG	NA	0.0202857
chr19	38831791	38831792	-	3.56282	3.43817	7.52124	13.0631	6.6864	17.1671	ECH1	5utr	GCAGT	3.75642e-05	1.50836e-06
chr9	127917009	127917010	-	0.502449	0.646968	1.26674	2.07351	2.30566	1.12203	ST6GALNAC4	5utr	CCAGC	NA	0.00957238
chr1	32216559	32216560	-	2.48269	4.65817	5.54197	8.50139	14.6025	7.88628	TMEM234	3utr	CCAGC	0.00578366	1.96344e-05
chr17	29562543	29562544	-	4.77326	2.32908	3.16684	11.1969	4.61131	8.07862	ABHD15	3utr	GAACC	0.0760723	0.0367821
chr8	143589754	143589755	-	2.00979	2.67413	1.97927	6.84258	6.45583	7.40541	EEF1D	cds	GAACG	0.0295912	0.000319941
chr19	38256549	38256550	-	1.0049	2.63963	1.58342	3.11026	3.68905	4.48812	PPP1R14A	5utr	TCAAC	0.158837	0.0357104
chr11	18614851	18614852	-	2.51224	3.10545	0.79171	4.14702	3.62317	5.38575	SPTY2D1	cds	GAACT	0.0872655	0.0120969
chr11	47239903	47239904	-	2.34476	0.705783	1.05561	2.64372	2.30566	3.26992	ACP2	3utr	GGACA	NA	0.0104343
chr11	27472774	27472775	-	6.02938	3.88181	2.37513	13.6852	25.3622	12.1179	LGR4	5utr	CTAGA	NA	0.000931896
chr6	111267027	111267028	+	2.00979	1.76446	1.58342	4.56172	3.07421	6.05897	MFSD4B	cds	AAATG	0.107312	0.0288628
chr11	2403774	2403775	+	0.541099	0.414059	0.904811	1.91401	1.22064	1.95845	TSSC4	cds	GCATC	NA	0.0480255
chr1	925742	925743	+	8.37414	5.43453	6.33368	13.2705	48.4188	29.6216	SAMD11	5utr	GCAGA	0.17043	0.00203265
chr7	27180048	27180049	-	0.669932	0	0	2.07351	3.68905	3.23145	HOXA10-HOXA9	ncRNA	TTAGA	NA	0.0166335
chr1	54715824	54715825	+	4.01959	3.88181	7.9171	14.9293	13.8339	22.8894	TTC4	5utr	GGATT	NA	0.0220959
chr9	135484880	135484881	+	1.84231	1.61742	0.79171	3.55459	5.76414	5.38575	PPP1R26	cds	AGACA	0.088173	0.00620087
chr15	40894453	40894454	+	4.01959	8.15179	12.6674	22.3939	16.1396	16.1572	VPS18	5utr	TCAGC	NA	0.0269537
chr19	42255126	42255127	-	1.60784	2.0703	7.9171	22.3939	9.22262	10.7715	ERF	5utr	GGAGA	0.101168	0.00169023
chr22	19038220	19038221	-	0.174765	0.337548	0.258517	0.46654	0.375339	0.769393	DGCR2	3utr	GAAGG	NA	0.0415895
chr17	18264675	18264676	+	2.41175	1.77454	3.80021	3.73232	6.91697	8.52744	MIEF2	cds	GAACC	0.0228329	8.13156e-05
chr16	30650990	30650991	+	0.456772	0.543453	0.452405	0.861304	1.79329	1.10163	PRR14	5utr	ACAGT	0.125285	0.0412167
chr20	57391397	57391398	+	11.0539	16.6918	20.5844	33.5908	25.3622	39.0467	RBM38	5utr	GCAGA	0.00059453	3.57399e-06
chr21	44940005	44940006	+	4.52204	3.10545	0.950051	16.1734	13.8339	5.83456	FAM207A	5utr	GCAGG	0.173314	0.000848838
chr22	20116284	20116285	-	0.251224	0.0902746	0.550754	0.720272	0.88679	0.633618	TRMT2A	cds	GCAGC	NA	0.0350601
chr17	42745036	42745037	-	24.1175	11.1796	3.16684	24.8821	25.3622	28.2752	EZH1	5utr	GCAGC	0.00913172	0.000834325
chr19	50511190	50511191	-	2.00979	1.55272	2.71443	5.59847	6.34055	3.14169	JOSD2	5utr	GCACT	0.025032	0.00795691
chr5_KI270898v1_alt	10049	10050	+	4.01959	5.04635	5.80587	17.4175	9.22262	10.7715	LOC728554	ncRNA	GCATG	0.0532464	0.00162252
chr21	45513576	45513577	+	0.401959	1.55272	2.11123	2.95475	3.45848	3.81491	COL18A1	3utr	GGACT	NA	0.0444513
chr1	153634042	153634043	+	5.52694	8.0224	0.79171	21.1498	9.22262	22.8894	CHTOP	5utr	TTAGC	0.0710541	0.000230223
chr11	62574696	62574697	+	4.52204	1.35863	1.31952	4.97642	6.14841	4.93694	NA	unannotated	GAACT	NA	0.00312677
chr19	55622234	55622235	-	2.21077	1.90561	2.21679	3.23467	6.91697	6.73219	ZNF784	cds	GGACA	0.0442974	0.0679436
chr6	139028744	139028745	+	1.22821	1.3802	3.43074	3.73232	5.07244	8.75184	ABRACL	5utr	CCACA	0.0870555	0.000718604
chr5	73580165	73580166	+	2.61273	2.45848	0.79171	3.4835	6.91697	6.73219	UTP15	3utr	AGACT	0.101816	0.0137314
chr10	75407567	75407568	+	1.25612	0.597201	0.950051	2.34998	2.63503	2.1543	ZNF503-AS2	ncRNA	ACAGA	NA	0.00219018
chr16	2682523	2682524	+	13.0637	5.69332	14.2508	21.1498	43.8075	22.2162	KCTD5	5utr	GGAGC	0.0155999	7.69471e-05
chr1	35506974	35506975	-	0.334966	0.477761	0.395855	1.06638	3.84276	4.93694	KIAA0319L	cds	CTAGA	NA	0.0256717
chr1	23868289	23868290	-	4.01959	2.71726	1.9001	3.73232	9.22262	6.73219	FUCA1	5utr	GTAGC	0.124576	0.00625068
chr1	67687837	67687838	+	0.83333	0.640158	0.659758	0.805009	1.92138	1.65715	GADD45A	3utr	TTACT	0.160571	0.000806423
chr5	115842008	115842009	+	0.753673	0.705783	0.593782	2.28086	3.84276	1.34644	AP3S1	5utr	CCAGT	0.205256	0.0406774
chr2	65088413	65088414	-	0.238002	0.42515	0.377005	0.597171	0.709432	0.795622	RAB1A	3utr	GTACT	0.178386	0.0373189
chr16	2108711	2108712	-	0.893242	1.29394	1.35722	2.3327	2.53622	4.71253	PKD1	cds	GGACG	NA	0.00219018
chr19	45553643	45553644	-	1.13051	2.25145	1.93529	2.79924	3.58657	4.3086	OPA3	cds	GCAGG	0.0477659	0.0042693
chr15	75349211	75349212	+	4.01959	0.776361	1.58342	11.1969	4.61131	6.73219	NEIL1	cds	ACACG	NA	0.0220959
chr6	132814541	132814542	+	2.26102	2.91135	3.16684	5.59847	8.06979	16.1572	NA	unannotated	TTAAA	0.0865835	0.00101397
chr16	249613	249614	+	0.614104	0.54802	0.527806	0.811373	1.35627	1.2879	FAM234A	5utr	GGAGT	NA	0.0202748
chr5	146182602	146182603	-	1.11655	1.44921	1.58342	6.53155	3.84276	5.38575	LARS	5utr	TTAGT	0.0157799	3.43111e-05
chr11	3856223	3856224	+	2.72758	1.63036	1.15158	3.11026	5.37986	3.02948	STIM1	5utr	GGATC	0.0670374	0.00931983
chr11	69048933	69048934	+	1.0049	2.32908	3.16684	9.95284	9.22262	5.38575	TPCN2	5utr	GCAGT	NA	0.0399721
chr21	46003560	46003561	+	0.545516	0.431312	0.558854	0.85123	1.4562	0.769393	COL6A1	cds	ACAGC	NA	0.0333973
chr12	6342003	6342004	-	0.0717784	0.0970452	0	0.458355	0.922262	0.856824	TNFRSF1A	5utr	CCAGT	NA	0.0421691
chr1	66984728	66984729	+	3.51714	2.5717	2.71443	6.22053	9.22262	18.8501	MIER1	cds	AAACT	0.00166466	0.00199596
chr4	139015780	139015781	+	7.03428	3.10545	3.16684	11.1969	11.5283	9.42506	NOCT	5utr	GCAGA	0.128194	0.0220777
chr21	33026862	33026863	+	3.01469	3.88181	4.22245	10.5749	11.5283	13.4644	OLIG2	cds	CCATG	0.0127295	0.00105996
chr1	212858496	212858497	+	2.34476	2.71726	1.9001	4.56172	5.9947	3.77002	FLVCR1	cds	GGACA	0.0678057	0.00446582
chr5	892883	892884	+	2.41175	4.65817	1.97927	9.95284	9.22262	4.03931	TRIP13	5utr	GCAGA	0.0137887	0.00164472
chr7	139341336	139341337	+	3.40119	2.37222	1.33982	5.66759	6.91697	7.181	C7orf55-LUC7L2	5utr	TCAGG	0.00192713	3.38273e-07
chr9	37087750	37087751	+	0.913543	1.55272	0.678608	1.77729	2.30566	3.5905	EBLN3	ncRNA	GGACA	0.0936171	0.0303595
chr14	19302098	19302099	-	2.34476	1.74681	2.11123	3.73232	4.61131	4.3086	LOC107987205	cds	GCAGG	NA	0.00886733
chr2	238098432	238098433	+	1.0049	0.720907	0.527806	1.95502	1.67684	1.15409	SCLY	3utr	TGAGG	NA	0.019113
chr14	59504065	59504066	+	0.436912	1.18738	0.487206	1.37506	1.92138	1.53879	JKAMP	cds	GGACA	0.394309	0.0354303
chr19	16829404	16829405	+	0	3.49363	1.05561	5.59847	6.91697	12.1179	SIN3B	5utr	GCAGC	NA	0.00850817
chr2	111121159	111121160	+	1.0049	1.44181	1.31952	2.48821	3.84276	3.5344	BCL2L11	5utr	TGACT	NA	0.00789907
chr8	8891864	8891865	-	6.74717	5.72566	4.11689	13.6852	11.5283	8.97625	MFHAS1	cds	GAACT	0.00211083	0.0129152
chr20	5119990	5119991	-	3.01469	2.71726	3.16684	11.1969	9.22262	6.05897	PCNA	5utr	GCAGG	0.0490562	0.00312677
chr17	47831540	47831541	-	3.01469	3.88181	4.75026	12.4411	11.5283	7.181	MRPL10	5utr	CCACT	0.113929	0.00603715
chr19	12723931	12723932	-	0.709339	1.76446	1.58342	2.48821	3.84276	4.37592	TNPO2	5utr	TCAGT	0.0448471	0.0170735
chr15	99728035	99728036	-	0.837414	1.86327	1.58342	2.48821	3.45848	3.36609	LYSMD4	3utr	GAACA	NA	0.0426821
chr11	17077714	17077715	-	11.0539	4.21453	10.2922	14.6182	13.8339	22.8894	NA	unannotated	TCACT	0.0009949	3.65397e-06
chr22	21629726	21629727	+	1.33986	5.82271	3.80021	12.4411	20.7509	9.42506	NA	unannotated	GGACA	0.0551204	0.0173019
chr7	100867407	100867408	+	0.772998	0.674209	1.01791	2.37511	1.11013	1.96787	TRIP6	5utr	GGAGT	0.0621118	0.000312281
chr16	85779573	85779574	-	0.0913543	0.202529	0.316684	0.414702	0.461131	0.35641	EMC8	3utr	AAAGG	0.152026	0.0283144
chr7	100866533	100866534	+	0.822189	0.646968	0.158342	1.71064	1.34497	0.841523	SLC12A9	cds	AGACT	NA	0.0198805
chr1	100266215	100266216	+	7.53673	2.99454	2.63903	17.4175	10.3754	24.2359	RTCA	5utr	CCAGT	0.00483243	0.000869361
chr11	62679094	62679095	-	2.00979	3.49363	4.75026	8.08669	9.22262	6.73219	UBXN1	5utr	GCACT	0.072753	0.00219027
chr10	35641711	35641712	-	4.27081	3.10545	3.80021	6.22053	11.5283	6.73219	NA	unannotated	CCAGC	NA	0.0158213
chr17	75261869	75261870	+	0.535945	0.679316	1.10839	2.21174	1.15283	1.48108	MRPS7	5utr	GCAGT	0.0986678	0.00484977
chr16	1351930	1351931	+	5.02449	2.0703	3.16684	8.70874	6.91697	8.07862	GNPTG	5utr	TCACT	NA	0.0421691
chr15	81003579	81003580	+	0.456772	0.905755	0.279427	0.765603	1.34497	1.75037	MESDC1	3utr	GGACT	NA	0.0275413
chr19	44661300	44661301	+	2.31126	1.63036	0.904811	6.22053	6.34055	3.14169	PVR	cds	GCATG	0.0608462	0.00931322
chr20	354377	354378	+	0.770421	0.621089	0.890673	1.6832	1.97628	1.04043	NRSN2	3utr	TCAGG	0.0335711	0.0871558
chr4	145375405	145375406	+	3.01469	4.26999	3.16684	8.70874	9.22262	6.73219	NA	unannotated	TCAGT	NA	0.0293669
chr19	5674969	5674970	+	2.41175	9.83391	9.10466	12.4411	13.2575	22.8894	LOC107985320	cds	AAAAG	0.0157385	7.63339e-06
chr15	90265681	90265682	+	1.0049	0.905755	0.316684	1.86616	4.0349	1.68305	NGRN	5utr	GTAGC	0.146722	0.0421586
chr6	10723069	10723070	+	4.35456	12.0336	20.1886	22.3939	27.6679	41.7396	TMEM14C	5utr	CCATT	5.97357e-05	1.10132e-05
chr12	53990593	53990594	+	0.502449	0.776361	3.16684	6.84258	9.22262	6.05897	NA	unannotated	GCAGA	NA	0.0124979
chr16	29679166	29679167	+	1.38173	1.05867	1.05561	3.5768	3.17028	2.52457	QPRT	cds	CCAAC	0.161809	0.000322077
chr19	35748597	35748598	+	5.77816	8.34588	4.3544	15.5513	11.5283	17.5037	LIN37	5utr	CCAAA	0.00441684	7.31955e-05
chr2	218672001	218672002	-	8.03918	4.91696	5.54197	26.1262	13.8339	11.4447	RNF25	5utr	GCATT	0.096523	0.000390911
chr16	89723463	89723464	+	2.54574	4.26999	4.46236	11.6117	9.47881	14.362	ZNF276	cds	GGACA	0.000418955	6.88665e-05
chr11	85647966	85647967	+	6.02938	5.43453	6.33368	12.4411	11.5283	12.1179	TMEM126A	5utr	CCACG	0.028109	0.00348558
chr11	117205586	117205587	-	2.17728	3.26072	1.58342	4.04334	6.91697	5.11646	PCSK7	3utr	GGACT	NA	0.00645645
chr20	63956398	63956399	-	0.401959	1.81151	1.58342	4.14702	4.0349	2.69287	UCKL1	5utr	CCAGG	NA	0.0109156
chr17	81701803	81701804	-	5.02449	4.10362	4.75026	5.22524	12.2968	10.7715	NA	unannotated	AGACT	0.0322158	0.00476161
chr15	72752504	72752505	-	1.10539	0.875895	0.980212	1.42183	2.57691	1.94485	ADPGK	cds	GGATT	0.0641937	0.00272298
chr19	45553264	45553265	-	2.00979	1.66363	0.904811	4.97642	2.56184	3.5905	OPA3	3utr	GCAAG	0.19623	0.0122468
chr20	63288716	63288717	+	0.215335	0.172525	0.558854	0.565502	1.36243	0.897625	ARFGAP1	3utr	CTAGG	NA	0.0182173
chr1	38839081	38839082	-	2.00979	1.87621	2.11123	4.97642	8.06979	4.93694	RRAGC	3utr	GGACA	0.0614236	0.0162076
chr11	6683339	6683340	-	23.6151	5.1018	11.4006	41.0555	35.3534	29.1728	MRPL17	5utr	CCAGT	6.51117e-05	1.47975e-07
chr14	37592497	37592498	-	3.68462	2.0703	1.58342	4.97642	4.61131	5.11646	FOXA1	cds	GCATG	NA	0.00264751
chr6	110958739	110958740	+	1.07668	0.388181	1.68898	2.90291	2.44128	2.69287	GTF3C6	5utr	CCAGT	0.131351	7.80752e-06
chr22	25041286	25041287	+	4.46621	6.69612	5.06694	9.12344	18.4452	21.543	KIAA1671	cds	GGACA	0.00275837	0.00530036
chr14	50760342	50760343	-	3.87603	5.12398	3.69464	13.6852	6.91697	16.1572	NIN	cds	AAAGC	0.0113525	0.0114823
chr10	102422804	102422805	+	2.45642	3.21635	4.3544	4.97642	10.7597	7.40541	FBXL15	cds	GGACA	0.054536	0.000342312
chr17	16349029	16349030	-	0.562743	0.609998	0.558854	1.65881	1.15283	0.961741	CENPV	intron	AGACA	0.0411627	NA
chr8	100952884	100952885	-	1.92605	2.53611	1.9001	4.47878	2.88207	6.39558	YWHAZ	5utr	CCATA	0.0179225	0.00249756
chr1	15873946	15873947	+	6.28061	4.46408	4.97646	8.70874	10.7597	14.8108	SPEN	intron	GAACA	0.000253637	0.00599067
chr22	29603640	29603641	+	1.40686	1.03515	0.79171	1.86616	2.88207	3.5905	NF2	5utr	CTAGT	0.247023	0.0443475
chr14	100291526	100291527	-	1.10539	2.21818	1.09621	3.0214	3.22792	2.99208	SLC25A29	3utr	TCAGG	0.0840216	0.000378653
chr11	62706314	62706315	-	4.01959	10.0927	7.9171	22.3939	25.3622	9.42506	BSCL2	5utr	GGACT	0.0806334	0.000951257
chr17	18856340	18856341	+	2.00979	6.98725	3.16684	13.6852	16.1396	10.7715	PRPSAP2	5utr	GCAGA	NA	0.00319515
chr11	62671672	62671673	+	20.3492	22.1818	14.7786	44.539	44.2686	29.6216	UQCC3	5utr	GTAGT	1.51761e-10	1.03814e-24
chr10	45825898	45825899	-	6.53183	3.43817	3.95855	9.95284	11.5283	8.75184	AGAP4	3utr	TGACT	0.0243487	0.11171
chr17	19362749	19362750	-	2.51224	2.32908	2.37513	8.70874	4.61131	13.4644	B9D1	intron	TTATA	NA	0.0329925
chr22	21642203	21642204	+	4.01959	6.21089	1.58342	16.1734	18.4452	6.05897	NA	unannotated	CCAGT	NA	0.00385947
chr9	98056771	98056772	+	0.266002	0.366615	0.316684	0.837867	0.855324	0.828577	NANS	5utr	CCAGA	0.252313	0.00273729
chr6	159762044	159762045	+	2.38663	3.02781	3.59868	7.46463	6.57112	4.29578	ACAT2	5utr	CTAGC	6.83187e-05	1.2312e-11
chrX	154409637	154409638	-	0.267973	0.110909	0.377005	0.544296	0.988138	0.785422	DNASE1L1	5utr	GCAGC	NA	0.0428952
chr9	129637943	129637944	-	0.476004	0.211735	0.395855	0.458355	1.15283	0.918025	ASB6	cds	CTATC	NA	0.0231752
chr3	49689556	49689557	+	3.01469	3.43817	2.77098	7.46463	3.68905	10.0983	RNF123	5utr	CCAAG	0.00297726	0.00707223
chr7	107891163	107891164	+	5.02449	2.71726	1.58342	9.95284	23.0566	12.1179	DLD	5utr	GCATG	0.0942317	0.00220237
chr14	73737143	73737144	-	0.669932	0.939806	0.226203	2.07351	1.06415	1.21179	ELMSAN1	cds	GAACT	0.0812186	0.0116607
chr10	98446934	98446935	-	4.01959	8.28119	9.50051	22.3939	17.2924	12.1179	HPS1	5utr	GGAAG	0.010098	4.0832e-05
chr8	38210384	38210385	+	9.04408	10.5363	3.16684	14.9293	48.4188	44.4324	BAG4	cds	GAACT	6.33901e-05	1.28753e-05
chr3	136862232	136862233	+	1.50735	4.46408	4.75026	7.46463	8.45407	16.1572	NCK1	5utr	CCAAG	0.0438282	0.00199333
chr20	3873686	3873687	+	0.591116	0.813331	0.633368	0.904804	2.30566	2.30818	MAVS	3utr	TGAAG	NA	0.0444513
chr7	102464983	102464984	+	3.01469	4.81344	5.80587	9.33079	17.2924	10.7715	LRWD1	5utr	TCAGT	0.00329547	4.77694e-05
chr20	31945558	31945559	-	0.334966	0.354908	0.508956	0.663523	0.73781	1.15409	PDRG1	3utr	GTAGC	0.239262	0.0144865
chr3	10026439	10026440	+	1.43557	4.46408	1.26674	4.97642	6.91697	13.4644	FANCD2	5utr	GGAAA	0.0165049	0.0035668
chr10	69630253	69630254	+	7.53673	10.8691	5.80587	23.638	18.4452	12.1179	C10orf35	5utr	GGAGG	0.00185349	0.000276033
chr14	54488979	54488980	-	1.0049	2.32908	2.11123	3.73232	5.37986	9.42506	GMFB	5utr	CCATT	NA	0.0178787
chr7	139483669	139483670	-	1.75857	1.16454	3.16684	4.04334	2.88207	5.38575	KLRG2	5utr	TCAGC	NA	0.00161958
chr11	75562258	75562259	+	0.347849	0.517574	0.565507	1.0556	0.96069	0.912103	SERPINH1	5utr	GTAGA	0.0606897	0.00258325
chr4	2064413	2064414	+	0.31403	0.776361	0.719736	1.31729	1.24151	1.49604	NAT8L	3utr	CCATG	NA	0.0105706
chr9	128689246	128689247	+	0.602938	0.48882	0.575789	1.80961	1.59622	1.34644	SET	5utr	GGAGG	0.334359	0.0175375
chr17	18318023	18318024	+	2.13541	2.04677	2.37513	3.31761	6.14841	3.77002	SMCR8	cds	AAACT	0.0994445	0.00142435
chr3	170870200	170870201	-	0	0	0.989637	0.777566	1.5371	2.42359	RPL22L1	5utr	GTAGC	NA	0.00931322
chr20	45416136	45416137	+	3.34966	2.48436	6.33368	5.59847	9.22262	12.1179	PIGT	5utr	GTAGG	0.0291015	0.00164472
chr7	100430708	100430709	+	0.46656	0.296844	0.769089	1.16117	1.26811	0.961741	MEPCE	cds	TCATC	0.0920606	0.00848733
chr11	68348197	68348198	+	0.439643	0.485226	0	0.943804	0.849452	0.615514	LRP5	cds	GCAGG	NA	0.0145382
chr2	176124096	176124097	+	0.401959	2.32908	1.84732	2.95475	4.61131	3.02948	HOXD9	cds	AGACA	NA	0.0256941
chr6	3456209	3456210	-	3.34966	1.33091	3.16684	11.1969	5.37986	6.05897	SLC22A23	cds	GGACT	NA	0.00046679
chr9	112718116	112718117	-	2.00979	5.43453	4.75026	8.70874	11.5283	5.38575	NA	unannotated	TCAGG	NA	0.0129921
chr8	22141909	22141910	-	1.0049	0.776361	1.58342	3.73232	3.45848	3.5905	REEP4	5utr	GCAGC	NA	0.0129921
chr14	52707183	52707184	+	4.01959	1.16454	7.9171	12.4411	6.91697	14.8108	PSMC6	cds	CCATT	NA	0.00370094
chr5	10679604	10679605	-	0.642018	0.665453	0.623771	0.916709	1.72924	1.41055	DAP	3utr	AAACT	0.134658	0.0190119
chr15	40405823	40405824	+	0.772998	1.31981	1.40748	2.61262	3.35368	2.35627	IVD	cds	GCAGA	0.218428	0.000221206
chr9	34343252	34343253	+	0.367174	0.363919	0.226203	0.505418	0.768552	0.788158	NUDT2	cds	GAACA	0.489794	0.0201664
chr19	6361653	6361654	+	0.246097	0.197171	0.343074	0.487884	0.624448	0.673219	CLPP	cds	TCACT	0.0623808	0.00135969
chr9	136673737	136673738	-	0.317336	0.277272	0.570031	0.808669	1.19552	0.880363	AGPAT2	3utr	GCAGG	NA	0.0201927
chr17	21000079	21000080	-	0.383688	0.117928	0.155237	0.518377	0.610321	0.384696	USP22	3utr	TCAGT	0.546451	0.0179428
chr6	151352171	151352172	+	2.63786	2.01854	5.54197	9.95284	17.2924	5.72236	AKAP12	cds	AGACT	0.0694785	0.00375964
chr17	44011665	44011666	-	0.285174	0.358321	0.213976	0.402505	0.709432	0.608068	TMEM101	3utr	TGAGT	0.217023	0.046676
chr17	63827415	63827416	+	5.02449	3.36423	2.37513	13.6852	13.8339	20.1966	PSMC5	5utr	TCAGG	0.0629029	0.00116128
chr3	51381209	51381210	+	1.73573	3.19171	1.58342	3.73232	5.76414	3.5905	DOCK3	cds	GGACT	0.0121192	NA
chrX	120630053	120630054	-	1.0049	1.86327	0	3.11026	4.61131	6.73219	C1GALT1C1	5utr	CCACC	NA	0.047102
chr9	134025491	134025492	+	5.02449	3.88181	1.58342	7.46463	6.91697	9.42506	LINC00094	ncRNA	GCAGT	NA	0.00661919
chr14	105491290	105491291	+	0.669932	0.776361	0.950051	7.46463	3.68905	6.73219	C14orf80	5utr	GCACT	NA	0.00315213
chr5	172959423	172959424	+	18.5906	13.7157	12.1395	33.5908	31.1263	26.9287	RPL26L1	5utr	TCACT	6.52513e-06	5.02986e-08
chr12	53452104	53452105	+	4.94719	7.6527	7.21335	27.9924	18.1159	17.8884	PCBP2	5utr	CCAGA	4.38444e-07	8.62698e-16
chr8	144509975	144509976	+	0.107668	0.135019	0.263903	0.486824	0.591194	0.406472	MFSD3	cds	GGACC	NA	0.0462599
chr19	19010279	19010280	-	0.474535	0.443635	0.395855	0.805009	0.908288	1.27912	SUGP2	cds	GCAGC	NA	0.0444152
chr19	12957214	12957215	-	3.12635	5.74507	3.50019	7.39915	6.64029	13.1759	GADD45GIP1	5utr	CCAAG	4.18266e-06	3.01541e-11
chr9	135500682	135500683	+	2.24906	4.56112	2.80143	6.84258	7.18822	8.20103	MRPS2	5utr	GGAGA	8.80344e-05	5.39739e-08
chr5	69168252	69168253	+	0.160784	0.118142	0.256771	0.347192	0.553357	0.428412	CCNB1	cds	CCAGT	0.29826	0.00171045
chr7	30504823	30504824	-	6.02938	1.9409	1.58342	6.84258	11.5283	10.0983	GGCT	5utr	CTAAC	0.0912861	0.00140923
chr3	51974020	51974021	-	1.22821	1.61742	1.13101	8.70874	4.61131	4.84717	ABHD14B	cds	CCAGG	0.0642245	0.00144416
chr20	63708034	63708035	+	5.02449	1.9409	0	7.46463	13.8339	13.4644	ZGPAT	5utr	CCAAG	NA	0.00475359
chr15	40953470	40953471	+	5.52694	10.0927	41.9606	39.8114	43.0389	52.5111	CHAC1	cds	TCAGC	0.000192578	6.82311e-08
chr15	74842286	74842287	-	0.953364	0.826994	0.736474	1.58035	3.15106	3.14169	ULK3	cds	AGACT	0.0031388	0.000321183
chr1	161045982	161045983	-	3.01469	6.98725	7.12539	14.9293	36.8905	24.2359	NA	unannotated	ACACT	0.108347	0.000136697
chr6	116571366	116571367	+	3.01469	2.32908	9.50051	8.70874	18.4452	16.1572	RWDD1	5utr	GCAGA	NA	0.0036533
chrX	149483206	149483207	-	1.50735	2.95017	1.58342	6.22053	4.15018	9.42506	IDS	cds	CCATG	0.311588	0.0273297
chr3	187139498	187139499	-	4.01959	4.39938	6.33368	17.4175	9.22262	22.8894	NA	unannotated	AAATC	0.0882127	0.00352294
chr17	38730350	38730351	+	0	1.55272	2.11123	4.97642	6.91697	9.42506	CISD3	5utr	GGAGG	NA	0.0390365
chr1	233259070	233259071	-	3.34966	3.10545	2.11123	4.14702	12.6811	9.42506	PCNX2	cds	GTATG	0.0412936	0.00690666
chr16	1445682	1445683	-	0.401959	0.449472	0.243603	0.663523	0.988138	0.932149	CLCN7	3utr	GGACA	NA	0.0119407
chr19	38403199	38403200	+	1.29201	0.970452	0.904811	3.11026	2.01745	1.68305	FAM98C	cds	CCAGG	NA	0.00454553
chr12	57726301	57726302	+	1.09625	1.26159	1.05561	3.31761	4.0349	2.01966	AGAP2-AS1	ncRNA	CCAGA	0.0848454	0.00227448
chr19	7115609	7115610	-	4.45026	3.88181	4.75026	11.1969	9.22262	6.73219	INSR	3utr	AGATC	0.0179222	0.0252707
chr16	84657035	84657036	+	1.50735	1.41157	1.84732	1.93528	4.09894	3.5344	KLHL36	cds	CCATC	NA	0.0257419
chr16	397198	397199	+	14.2121	12.5881	23.3554	25.7708	33.9261	40.9317	NME4	5utr	TCACA	9.84982e-14	9.49444e-20
chr6	14136436	14136437	+	3.01469	9.31634	4.22245	12.4411	13.8339	7.62981	CD83	3utr	ATATG	NA	0.012066
chr6_GL000253v2_alt	1866484	1866485	-	2.21077	3.49363	1.58342	16.1734	11.5283	7.62981	GNL1	5utr	TCAGT	NA	0.00099149
chr2	219571538	219571539	-	4.01959	4.65817	3.69464	11.1969	12.6811	10.0983	OBSL1	5utr	CTAAG	0.00952883	4.454e-05
chr11	65096219	65096220	+	0.602938	1.08691	0	2.23939	3.62317	2.69287	VPS51	5utr	CCAGC	NA	0.000457519
chr11	76796708	76796709	+	1.38173	5.12398	3.16684	4.76907	7.57572	7.85422	TSKU	cds	AGACT	0.089491	0.000132678
chr7	143381346	143381347	+	1.40686	1.16454	1.58342	3.11026	2.88207	6.05897	ZYX	5utr	GCAGA	0.0295674	0.0201905
chr1	43979227	43979228	+	1.84231	1.68212	0.593782	4.56172	2.88207	4.03931	B4GALT2	5utr	GTAGC	0.155664	0.00666598
chr19	10928667	10928668	-	3.26592	17.0799	3.48352	22.3939	39.1961	24.2359	YIPF2	5utr	TCAGG	0.0206056	1.00136e-05
chr5	177303773	177303774	+	20.0979	15.5272	16.0981	52.2524	33.8163	26.9287	PRELID1	5utr	CTACT	3.7661e-06	1.04884e-08
chr9	135500678	135500679	+	0.541099	0.853997	0.558854	2.23939	1.84452	1.68305	MRPS2	5utr	GGAGG	0.16275	0.032665
chr15	93045464	93045465	-	2.84721	1.31011	1.09621	3.98114	4.61131	2.35627	RGMA	cds	GCATG	0.0621844	0.019463
chr1	150577369	150577370	-	0.618398	0.748634	0.79171	1.81831	1.2135	1.34644	MCL1	cds	TTACT	0.153758	0.0301143
chr8	27772626	27772627	-	2.00979	3.10545	0	5.59847	3.45848	4.71253	CCDC25	5utr	CCAGG	NA	0.0218329
chr6	43433139	43433140	+	1.33986	2.43999	2.37513	4.62096	2.66037	5.72236	ABCC10	cds	TGACT	0.299297	0.0120867
chr19	18832258	18832259	+	0.456772	0.96457	0.904811	2.26866	1.44103	2.27859	UPF1	cds	GGACA	0.0370481	0.358034
chr22	17109556	17109557	+	2.67973	1.29394	1.05561	4.35437	3.45848	3.46227	IL17RA	cds	ACACG	NA	0.00147334
chr9	4860750	4860751	+	2.81371	2.0902	2.48823	5.39112	7.49338	3.23145	RCL1	3utr	TGAGT	0.0223451	NA
chr19	54456401	54456402	+	2.00979	1.20767	1.26674	2.28086	4.09894	3.26992	LENG8	cds	TAAGG	0.207052	0.0052892
chr8	81280535	81280536	+	21.9068	24.1966	22.8465	65.1082	41.1175	45.4423	FABP5	5utr	TCACA	3.10093e-11	1.81935e-07
chr3	101676852	101676853	-	1.0049	0.533748	0.287894	0.977511	2.30566	2.69287	ZBTB11	cds	GTATG	NA	0.0373974
chr1	26122370	26122371	+	4.27081	2.84666	2.37513	7.46463	11.5283	6.73219	PDIK1L	cds	GAACT	0.0551523	0.0412221
chr19	58555104	58555105	-	10.25	12.6806	7.9171	22.3939	23.0566	28.9484	CHMP2A	5utr	TTAAT	0.000138566	1.0525e-05
chr1	21429861	21429862	+	1.0049	2.32908	1.58342	13.6852	4.61131	10.7715	NA	unannotated	TGAGA	NA	0.00401175
chr19	1086277	1086278	-	1.22821	1.55272	2.53347	2.90291	5.37986	4.03931	NA	unannotated	CAAGG	NA	0.0193426
chr1	89995109	89995110	+	4.52204	17.0799	7.9171	29.8585	39.1961	32.3145	ZNF326	5utr	CCAGC	0.00845173	2.79895e-06
chr11	62706285	62706286	-	1.67483	1.55272	0.79171	5.28745	3.07421	2.50053	BSCL2	5utr	TCACG	NA	0.000154328
chr7	38178385	38178386	+	0.548126	0.310545	0.211123	0.967638	1.15283	0.841523	STARD3NL	5utr	CCAGC	NA	0.0173911
chr11	65598431	65598432	-	5.02449	4.03708	4.11689	9.33079	12.2968	12.7912	MAP3K11	cds	GCACC	0.100569	0.0231752
chr16	67843826	67843827	+	0.370225	0.825916	0.479824	1.30066	1.15283	0.99897	THAP11	3utr	GGACT	0.0200711	0.000132214
chr17	7242357	7242358	-	0.715351	0.962688	1.25201	1.62425	2.36633	2.22162	GABARAP	5utr	CCAGC	0.00112378	1.29e-08
chr12	132754952	132754953	-	0.478523	0.527926	0.703742	1.57587	1.31752	1.57084	ANKLE2	cds	CTACC	0.27223	0.028867
chr3	52198120	52198121	+	2.51224	6.98725	2.37513	7.46463	11.5283	6.73219	ALAS1	5utr	TCACT	0.0379104	0.00945045
chr9	129809521	129809522	+	2.00979	3.33835	3.80021	3.73232	8.06979	7.00147	TOR1B	cds	AGACG	0.0434229	0.010389
chr15	64703214	64703215	-	15.4563	11.6195	27.7098	35.9235	31.7028	43.086	OAZ2	5utr	TCAGT	5.5409e-25	1.08964e-24
chr4	133149293	133149294	+	39.191	20.5736	33.2518	63.4494	73.781	67.3219	PCDH10	5utr	TCAGA	6.35903e-05	1.48977e-08
chr11	6683332	6683333	-	3.81861	1.35863	3.16684	11.4458	8.89324	4.63773	MRPL17	5utr	CCAGT	0.0434254	2.02485e-06
chr22	21622769	21622770	+	0.231899	0.567341	0.452405	1.24411	0.614841	1.10883	UBE2L3	3utr	GCAGC	NA	0.00323178
chr3	51974040	51974041	-	11.0539	2.21818	10.0283	12.4411	29.9735	20.1966	ABHD14B	cds	CCAGC	0.00945028	3.31148e-05
chr10	75150850	75150851	+	6.53183	3.32726	4.75026	11.819	16.1396	10.0983	SAMD8	cds	AGACT	0.0192529	0.00230834
chr2	134449763	134449764	+	0.309199	0.955522	0.79171	5.59847	1.72924	3.5905	MGAT5	3utr	TCATG	0.148603	0.0311763
chr2	238240037	238240038	-	4.68952	15.9154	9.50051	34.835	21.9037	20.1966	HES6	5utr	GGAAG	0.00163974	5.45502e-05
chr12	121916357	121916358	+	0.223311	0.323484	0.256771	0.576537	0.685465	0.673219	PSMD9	3utr	GGACT	0.209545	0.0120365
chr2	202911670	202911671	-	0.893242	1.39745	0	2.07351	1.5371	2.01966	WDR12	5utr	GTAGA	0.2803	0.0478907
chr22	38794142	38794143	-	3.68462	3.88181	0.527806	4.97642	6.91697	5.38575	DNAL4	5utr	ACACT	0.117156	0.0275254
chr19	39314029	39314030	-	0.850298	0.533748	0.431842	1.77729	1.34497	1.68305	LRFN1	cds	GAACT	0.102478	0.00493674
chr4	8872006	8872007	-	1.50735	3.49363	1.26674	6.22053	8.06979	3.36609	NA	unannotated	TCAGG	NA	0.0368059
chr11	695018	695019	-	1.50735	0.582271	0.879677	2.48821	1.79329	2.01966	DEAF1	cds	GCAGC	0.212569	0.000501401
chr1	151190200	151190201	-	6.02938	2.58787	1.58342	9.95284	8.06979	6.05897	VPS72	5utr	GCAGG	NA	0.0365757
chr15	44584130	44584131	-	4.22057	2.32908	2.53347	6.22053	6.91697	5.38575	SPG11	cds	GAACA	0.0338325	NA
chr20	23638060	23638061	-	1.50735	2.71726	1.58342	8.70874	13.8339	9.42506	NA	unannotated	GGAGG	NA	0.0256573
chr6	142147229	142147230	+	0	3.88181	4.75026	4.35437	9.22262	9.42506	VTA1	5utr	CCAGA	NA	0.0303595
chr5	863426	863427	-	2.67973	2.71726	5.54197	11.1969	11.5283	5.38575	NA	unannotated	TGACT	NA	0.0365757
chr3	9475687	9475688	+	2.46657	1.71909	2.85015	6.84258	3.68905	4.71253	SETD5	cds	AGACT	0.0272661	0.13019
chr1	17054110	17054111	-	1.0049	1.77454	3.76062	4.2655	4.3231	7.181	SDHB	5utr	TCAGT	0.00396	0.000513921
chr3	124738100	124738101	+	0.776512	0.625402	0.527806	1.76248	1.22064	1.58404	UMPS	cds	AGACT	0.324928	0.0035668
chr11	64238399	64238400	+	0.193249	0.266181	0.287894	0.46654	1.10671	0.571216	VEGFB	3utr	GCAGG	NA	0.00917201
chrX	103686721	103686722	-	1.25612	2.58787	2.37513	6.22053	8.45407	4.03931	MORF4L2	5utr	TCAGT	NA	0.0272856
chr4	2963380	2963381	-	2.00979	1.63899	1.13101	6.22053	5.18772	2.30818	NOP14	5utr	TTAGG	0.0511429	0.0128083
chr9	83068229	83068230	+	6.36435	7.50483	2.11123	36.0791	34.5848	13.9132	NA	unannotated	GGACC	0.0438282	0.0181477
chr19	48211574	48211575	-	7.03428	5.69332	4.75026	16.7954	8.45407	10.7715	CARD8	3utr	GGACA	0.00389226	0.00787489
chr20	21162156	21162157	+	0.669932	0.698725	1.58342	2.90291	3.45848	1.61572	KIZ	cds	TCAGA	NA	0.0365757
chr2	10689977	10689978	-	6.02938	7.76361	3.95855	14.9293	18.4452	8.07862	NOL10	5utr	TCATC	NA	0.00666598
chr14	60979554	60979555	-	0.837414	0.485226	1.05561	1.24411	2.30566	1.68305	TRMT5	cds	AAAGG	NA	0.0374452
chr22	45196404	45196405	-	0.460578	0.443635	0.263903	0.570215	0.949387	0.925676	KIAA0930	3utr	CCAGG	NA	0.0144573
chr19	1911887	1911888	+	2.63786	3.10545	5.54197	4.97642	11.5283	9.42506	NA	unannotated	CCAGG	0.017335	0.0030764
chr19	18539460	18539461	-	2.39629	1.87621	3.04504	4.35437	5.30301	5.38575	FKBP8	intron	CCAGG	0.0407009	0.000289454
chr16	1777169	1777170	-	1.3141	1.09985	0.678608	2.14891	2.17756	2.10381	SPSB3	cds	CCAGG	0.115187	0.00717196
chr10	103601693	103601694	-	2.26102	1.22924	0.750041	1.93528	4.15018	4.37592	SH3PXD2A	3utr	CAACA	0.21089	0.0345535
chr9	136363738	136363739	-	1.33986	2.32908	5.54197	17.4175	16.1396	7.40541	DNLZ	5utr	GCAGG	NA	0.000554294
chr12	118016735	118016736	+	0.401959	0.452877	0.296891	0.678603	1.00872	1.03572	RFC5	5utr	CCAGG	NA	0.00638316
chr11	695046	695047	-	1.72268	6.72846	3.69464	9.33079	9.99117	17.5037	DEAF1	cds	GGATG	0.0406674	0.00172427
chr16	89717312	89717313	+	0.703428	0.564626	0.431842	1.5107	1.44103	1.19683	VPS9D1-AS1	intron_ncRNA	TTAGT	NA	0.0124979
chr9	137716925	137716926	+	1.0049	0.921929	1.58342	2.14891	1.84452	3.36609	EHMT1	cds	TAAGC	0.326621	0.0301859
chr3	28241583	28241584	+	1.0049	5.43453	4.75026	12.4411	6.91697	16.1572	NA	unannotated	CCAGA	NA	0.00291809
chr12	133204506	133204507	+	2.67973	3.72653	1.97927	6.22053	7.68552	9.42506	ZNF268	cds	GAACT	NA	0.0365757
chr7	127694825	127694826	+	4.68952	4.91696	1.05561	7.46463	6.14841	12.1179	SND1	intron	TCAGC	0.137387	0.0239674
chr17	81701799	81701800	-	3.34966	2.41535	2.53347	4.97642	8.45407	5.16134	NA	unannotated	TAACT	NA	0.0256717
chr1	155308943	155308944	+	0.136257	0.291135	0.344222	0.710917	0.669384	0.838348	FDPS	5utr	GCAGG	0.201191	5.15001e-05
chr11	65084096	65084097	-	1.50735	5.43453	3.16684	9.95284	5.76414	10.7715	CDCA5	5utr	TCACT	NA	0.0139008
chr1	244705755	244705756	+	0.591116	0.572056	1.01791	1.99057	1.92138	1.07715	DESI2	cds	GCAGG	0.0737367	0.000354481
chr11	111724789	111724790	+	2.29691	2.03795	2.48823	5.59847	4.61131	10.7715	SIK2	3utr	ACACC	0.0988971	0.0162295
chr4	15681484	15681485	-	0.717784	0.362302	0.339304	1.24411	1.00872	0.725005	NA	unannotated	CTAGT	NA	0.00895333
chr5	76174354	76174355	-	9.04408	6.46968	3.95855	16.1734	18.4452	13.4644	NA	unannotated	AGAAA	0.0238537	0.00123384
chr17	48048783	48048784	+	2.00979	1.55272	4.75026	12.4411	4.61131	13.4644	NA	unannotated	GCACT	NA	0.0363265
chr12	132138292	132138293	-	1.75857	2.0056	1.78135	2.79924	3.58657	5.38575	DDX51	3utr	TGACT	0.0215809	0.000931896
chr1	108963479	108963480	-	4.01959	2.19969	1.05561	7.46463	4.61131	6.05897	CLCC1	5utr	ACAAT	0.0849572	0.0198805
chr20	31538379	31538380	+	4.35456	3.62302	1.97927	6.22053	9.22262	6.05897	HM13	3utr	AAACT	NA	0.0395238
chr22	42582035	42582036	-	1.67483	5.04635	0.395855	8.70874	5.76414	4.71253	NA	unannotated	GCAAC	NA	0.00369911
chr12	131961785	131961786	+	2.00979	1.68212	2.77098	4.35437	3.95255	8.07862	EP400	cds	GAACT	0.0476934	0.00453816
chr15	43792301	43792302	+	14.571	24.0672	9.63247	34.835	31.8949	31.2373	SERF2	5utr	CCAGA	1.38066e-09	5.31499e-10
chr22	21630039	21630040	-	1.17238	1.03515	1.31952	2.28086	2.63503	2.52457	YDJC	5utr	GGAGC	NA	0.0066349
chr2	27212341	27212342	+	0.502449	1.09985	1.20641	2.26201	1.36243	2.13186	ATRAID	cds	CGAGC	0.0687355	0.000504621
chr17	42554729	42554730	-	6.36435	3.88181	3.16684	7.46463	16.1396	12.7912	NA	unannotated	GGAAG	NA	0.0118401
chr20	25221613	25221614	+	0.502449	1.22	0.904811	4.14702	3.84276	4.57789	ENTPD6	intron	GGACT	NA	0.0478907
chr11	65917335	65917336	-	1.38173	1.05363	0.879677	2.00971	2.88207	1.85135	C11orf68	3utr	GAACT	0.189758	0.00229124
chr22	37807979	37807980	+	0.0418707	0.0597201	0.257766	0.263901	0.520632	0.347468	GCAT	cds	GGAAC	NA	0.0370695
chr2	74462584	74462585	-	0.837414	0.418041	0.395855	1.03675	1.5371	1.34644	MOGS	cds	GAATT	NA	0.0443808
chr11	65778299	65778300	-	0.502449	0	1.05561	2.07351	1.38339	2.96216	AP5B1	cds	CGATG	NA	0.0146117
chr5	892859	892860	+	4.27081	9.70452	1.58342	8.70874	11.5283	12.1179	TRIP13	5utr	TCAGG	0.069988	0.00906476
chr17	18323009	18323010	+	3.85211	3.88181	2.77098	6.22053	9.99117	7.0688	SMCR8	cds	CCAGG	0.00138964	0.00189275
chr19	1269334	1269335	+	2.86763	2.92967	3.83354	6.72738	7.63251	8.7839	CIRBP	5utr	TCACT	1.25156e-05	2.60454e-17
chr6	34237125	34237126	+	1.40686	1.08691	3.16684	4.14702	4.15018	4.48812	HMGA1	5utr	ATAAA	0.280292	0.00149244
chrX	68499027	68499028	+	2.00979	2.71726	2.11123	11.1969	23.0566	13.4644	YIPF6	5utr	GCAAA	NA	0.000557422
chr4	75673367	75673368	-	0.753673	0.776361	0.989637	1.74175	2.96441	3.23145	G3BP2	5utr	GGAAG	NA	0.0478907
chr17	81547494	81547495	-	0.558276	0.17916	0.105561	0.622053	0.728102	0.538575	FAAP100	cds	CTAGA	NA	0.0131102
chr17	8475768	8475769	-	0.58619	1.29394	0.79171	2.23939	1.31752	2.69287	MYH10	3utr	GGACA	0.0445214	0.125791
chr14	105491264	105491265	+	2.67973	1.74681	4.75026	4.97642	13.8339	20.1966	C14orf80	5utr	GTAAC	0.100569	0.00294791
chr22	44495092	44495093	-	1.08864	0.828119	1.01791	2.94061	1.95094	1.42124	LDOC1L	3utr	GGACT	0.0607632	0.00226545
chr11	65598424	65598425	-	11.5563	7.50483	6.33368	18.6616	23.0566	10.9959	MAP3K11	cds	GGACC	0.00234534	0.00330225
chr20	62294291	62294292	+	3.34966	5.43453	2.11123	9.12344	13.8339	5.38575	OSBPL2	3utr	AAACT	0.014215	0.00161958
chr12	54419265	54419266	-	4.01959	5.04635	4.75026	8.70874	9.22262	17.5037	ITGA5	5utr	TCATT	0.0376447	0.00909883
chrX	56565423	56565424	+	1.3914	2.0703	0.678608	3.93967	1.72924	3.87101	UBQLN2	cds	GGACC	0.0751068	0.000806423
chrX	115649668	115649669	+	0.293566	0.217381	0.285535	0.717753	0.512368	0.563625	PLS3	3utr	GGACT	0.0945211	0.00789151
chr3	39107607	39107608	-	1.33986	0.690099	2.11123	8.70874	2.96441	7.40541	GORASP1	5utr	CTACT	0.175127	0.0189329
chr17	8383153	8383154	-	0.0353945	0.0236363	0.0294134	0.0647972	0.0917022	0.0476232	RPL26	5utr	GTAAG	0.00443552	0.00111598
chr8	144501540	144501541	+	1.50735	0.517574	0.79171	1.86616	4.61131	8.07862	PPP1R16A	cds	TCAGG	NA	0.0414432
chr6	52404531	52404532	+	2.67973	0.983391	2.11123	4.56172	9.22262	11.4447	PAQR8	cds	AGACA	0.131596	0.0294746
chr3	50359560	50359561	-	3.01469	6.98725	7.9171	21.1498	13.8339	21.543	NA	unannotated	TTAGA	0.0426008	0.000172359
chr1	156266193	156266194	-	1.81211	1.64977	2.64813	4.00376	3.91961	4.42771	SMG5	cds	GGACT	7.29626e-07	2.53997e-12
chr20	40687684	40687685	-	2.26102	2.17381	2.77098	4.35437	6.14841	4.71253	MAFB	3utr	TAAGG	0.0492935	NA
chr21	38823138	38823139	+	1.08864	1.61742	0.678608	3.42129	3.68905	2.42359	ETS2	3utr	GAAGC	0.064975	0.00906476
chr6	43771250	43771251	+	0.418707	0.456683	1.84732	3.45585	1.92138	3.50074	VEGFA	cds	GAACT	NA	7.24565e-05
chr20	36050959	36050960	-	19.428	36.6184	28.5015	80.8669	58.7942	81.4595	NORAD	ncRNA	TCAGT	9.56148e-14	2.3925e-11
chr17	82443627	82443628	-	1.60784	0.517574	1.23155	3.42129	1.72924	2.24406	C17orf62	3utr	GCAGC	NA	0.00105996
chr17	28726230	28726231	-	1.50735	4.65817	6.33368	11.1969	8.45407	6.73219	TLCD1	intron	CTAGA	NA	0.0100582
chr12	55927893	55927894	-	12.0588	5.82271	5.93782	22.3939	23.0566	17.5037	PYM1	5utr	GCACT	0.0169397	0.000467248
chr20	51003930	51003931	-	0.544319	0.45079	0.351871	0.967638	1.34497	0.822823	KCNG1	3utr	GCAGC	0.293628	0.0413991
chr10	28682231	28682232	+	1.0049	1.16454	2.05844	5.59847	3.95255	5.38575	BAMBI	cds	AAAGG	NA	0.00531304
chr3	183971824	183971825	-	3.79628	3.04075	2.26203	4.56172	9.22262	5.83456	ABCC5	cds	GGACT	0.0137472	0.0781908
chr9	35853711	35853712	+	4.52204	5.69332	1.18756	9.33079	11.5283	7.40541	TMEM8B	cds	AGACT	0.19022	0.0177087
chr2	186486324	186486325	+	1.09625	1.13468	1.10839	2.26201	2.16155	3.46227	ZC3H15	5utr	CCAGA	0.0293659	0.000629742
chr3	52287827	52287828	+	4.35456	5.82271	1.58342	6.84258	8.06979	9.42506	GLYCTK	5utr	CTAGT	0.0684542	0.00951295
chr1	144716072	144716073	+	7.03428	4.26999	3.16684	11.1969	32.2792	20.1966	NA	unannotated	GCAAA	0.154178	0.000102303
chr19	2101592	2101593	-	0.148874	0.0970452	0.205258	0.649098	0.376434	0.313125	AP3D1	3utr	CCAGC	NA	0.0265799
chr11	119121608	119121609	+	1.0049	2.71726	0.79171	5.59847	4.61131	3.14169	HINFP	5utr	AGAAG	0.120387	0.00603683
chr16	57204924	57204925	+	2.63786	2.18793	1.26674	4.35437	6.91697	4.48812	RSPRY1	cds	GGACC	0.052289	0.000554294
chr13	27251587	27251588	+	0.055713	0.0623083	0.0943314	0.207351	0.120295	0.184249	NA	unannotated	GTAGG	0.0057996	0.00167953
chr17	42543662	42543663	+	0.476004	0.533748	1.00763	1.30066	1.31752	2.37229	NAGLU	cds	CCAGC	0.185134	0.000450234
chr20	35147327	35147328	-	3.01469	5.04635	2.11123	7.46463	5.37986	9.42506	EDEM2	5utr	GCAGC	NA	0.0249723
chr5	36195044	36195045	-	1.45152	3.49363	1.18756	7.04993	5.07244	12.1179	NADK2	3utr	AGACT	0.0386897	0.000603058
chr15	29054623	29054624	+	1.0049	0.582271	0.79171	1.24411	2.09605	2.96216	APBA2	cds	TGAGG	NA	0.0385298
chr2	121605817	121605818	-	3.34966	1.9409	0.79171	4.97642	4.15018	4.03931	CLASP1	cds	GAACT	NA	0.049237
chr1	160093230	160093231	-	0.548126	0.42347	1.13101	1.24411	1.6989	1.26724	IGSF8	cds	GCAGG	NA	0.00182771
chr1	201469187	201469188	-	2.00979	6.98725	2.37513	6.84258	9.22262	16.1572	NA	unannotated	GGAGG	NA	0.00638316
chr2	219543806	219543807	-	2.51224	3.62302	1.58342	9.33079	4.61131	6.73219	NA	unannotated	GCAGT	0.0704573	0.00378263
chr9	38622043	38622044	+	3.01469	8.53997	2.37513	9.33079	11.5283	8.07862	FAM201A	ncRNA	CCAGG	NA	0.00851471
chr10	28522783	28522784	-	0.592632	0.640158	0.593782	1.0179	1.38339	1.88501	WAC-AS1	ncRNA	AGACT	0.0065329	0.0075212
chr15	73751187	73751188	-	3.61763	3.32726	2.1772	5.80583	7.68552	5.04914	C15orf59	5utr	AGACG	0.0210939	0.00934507
chr18	35497959	35497960	-	8.03918	7.45307	11.8756	22.3939	27.6679	29.6216	INO80C	5utr	GCATC	0.00667729	0.000194138
chr16	89723481	89723482	+	1.0049	0.465817	1.78135	5.80583	1.79329	4.03931	ZNF276	cds	CAAGT	NA	0.0257419
chr11	1461155	1461156	+	1.0049	0.776361	0.703742	2.48821	2.30566	1.02963	BRSK2	3utr	CCAGG	NA	0.00246567
chr11	3057410	3057411	-	2.51224	1.9409	0.950051	4.97642	6.91697	2.69287	CARS	5utr	CTAGG	NA	0.00111787
chr9	37592589	37592590	-	0.827563	1.14171	0.600607	1.61002	2.94612	1.83605	TOMM5	cds	CGAGG	0.0627303	1.46154e-05
chr22	50261716	50261717	-	3.01469	1.9409	6.33368	8.08669	11.5283	8.07862	MAPK12	5utr	GCAGC	NA	0.00541586
chr11	65618561	65618562	+	1.20588	2.66181	0.79171	2.92731	5.89223	4.57789	PCNX3	cds	AGACA	0.0764242	0.000175409
chr11	61949820	61949821	+	2.51224	6.21089	3.16684	11.1969	8.06979	9.42506	NA	unannotated	TCAGA	NA	0.00306364
chr19	36103721	36103722	+	0.669932	0.639356	0.575789	1.52057	1.15283	1.21179	WDR62	cds	AGACT	NA	0.0271825
chr15	41972556	41972557	-	1.0049	1.9409	4.75026	7.04993	6.91697	4.03931	EHD4	5utr	TCAGT	0.119473	0.00023293
chr14	102209004	102209005	+	2.38663	2.43999	0.633368	8.08669	3.22792	4.71253	WDR20	cds	TGACA	NA	0.0303595
chr11	67231698	67231699	+	4.38501	3.57126	1.9001	9.01976	7.9417	5.99777	KDM2A	cds	GGACT	0.0556854	8.43055e-05
chr14	104985791	104985792	+	8.03918	8.53997	5.80587	12.4411	25.3622	24.2359	NA	unannotated	GCAAC	0.0554983	0.0312759
chr20	18567462	18567463	+	0.198149	0.22909	0.162402	0.452402	0.302381	0.591119	LINC00493	ncRNA	GCACT	0.270994	0.00976394
chr3	138103824	138103825	-	3.76837	0.88727	1.58342	8.70874	3.68905	5.38575	DZIP1L	cds	GAACT	NA	0.0311763
chr2	197705368	197705369	+	7.03428	13.9745	6.33368	22.3939	17.2924	20.1966	MARS2	5utr	TCAGA	0.000720556	0.000340083
chr2	70900575	70900576	+	2.51224	1.16454	1.05561	4.97642	11.5283	8.07862	NA	unannotated	CCAGC	NA	0.0126509
chr9	137300014	137300015	-	0.548126	0.873406	0.79171	2.21174	1.42731	1.51474	NRARP	3utr	GGACA	0.0862498	0.0257419
chr11	14499851	14499852	-	4.01959	5.69332	3.69464	15.5513	32.2792	17.5037	COPB1	5utr	TCAGC	0.0309785	6.43577e-06
chr11	66002480	66002481	+	1.17238	0.73323	1.6329	2.38454	2.97814	1.95451	BANF1	5utr	GAAGC	0.0058015	1.53981e-05
chr14	73569275	73569276	+	4.35456	16.6918	3.69464	15.5513	23.0566	19.5233	ACOT2	cds	TCAGT	0.0124834	1.96927e-06
chr19	46787284	46787285	-	3.68462	3.29954	7.12539	15.5513	12.6811	6.50778	SLC1A5	5utr	TTAGG	0.0114513	4.55625e-05
chr12	123384170	123384171	+	0.669932	2.32908	1.58342	2.48821	3.84276	4.03931	KMT5A	5utr	GGAGA	NA	0.046676
chr7	44582284	44582285	-	5.02449	3.49363	0.79171	10.5749	13.8339	8.75184	TMED4	5utr	CTAAC	NA	0.0017984
chr21	43695854	43695855	+	0.720905	0.731998	0.750041	2.04911	1.28092	1.57084	RRP1B	3utr	GAACT	0.122026	0.00132515
chr10	119104112	119104113	+	5.52694	5.82271	3.69464	7.46463	13.8339	11.4447	FAM45A	5utr	GCAGC	0.0179066	4.10239e-05
chr11	45847474	45847475	+	4.01959	2.32908	3.95855	12.4411	4.61131	9.42506	CRY2	cds	GGAGC	NA	0.0181653
chr19	58305407	58305408	+	0.669932	0.527926	0.79171	1.43551	1.92138	1.21821	LOC105372481	ncRNA	CTATC	0.11383	0.00238453
chr19	1065401	1065402	+	1.25612	1.12141	1.9001	3.11026	6.45583	2.96216	ABCA7	cds	CTAGC	NA	0.0395238
chr2	27086783	27086784	+	0.669932	0.665453	1.18756	1.65881	2.30566	1.79525	KHK	5utr	GCAGA	NA	0.0137899
chr1	15219506	15219507	+	1.75857	1.35863	2.37513	2.90291	13.8339	12.1179	TMEM51	cds	CCAGG	NA	0.0280309
chr16	56932146	56932147	+	5.59871	5.57569	9.50051	29.0291	16.1396	13.2268	HERPUD1	5utr	CCAGA	3.45052e-07	7.21563e-19
chr9	90896282	90896283	+	2.41175	2.17381	4.11689	8.70874	6.34055	4.37592	SYK	3utr	GGACC	NA	0.0267257
chr17	82443685	82443686	-	1.33986	1.16454	2.37513	3.73232	4.61131	5.11646	C17orf62	3utr	GCAGG	NA	0.00371917
chr19	38374719	38374720	+	1.0049	1.16454	2.37513	3.11026	11.5283	9.42506	PSMD8	cds	CCACT	NA	0.00534502
chr11	134253567	134253568	+	0.837414	5.43453	4.75026	8.08669	6.91697	10.7715	ACAD8	5utr	TCAGA	0.131642	0.00142569
chr11	16738677	16738678	+	0.358892	0.80871	0.422245	1.59956	1.36243	0.925676	C11orf58	5utr	GTAGT	0.116258	0.00286996
chr20	35147336	35147337	-	16.0784	4.65817	6.33368	24.8821	13.8339	26.9287	EDEM2	5utr	GAAGA	0.0655959	0.000148096
chr12	27780958	27780959	+	1.50735	1.19983	2.77098	2.79924	8.45407	6.73219	KLHL42	cds	TCACC	0.136927	0.012022
chr1	54758794	54758795	-	4.13124	4.05433	3.43074	10.2639	14.4103	5.92432	PARS2	cds	TCAGC	0.00236612	8.57422e-06
chr14	100291489	100291490	-	0.904408	0.711665	0.730809	2.48821	1.41886	2.35627	SLC25A29	3utr	TGACG	NA	0.00815292
chr11	65961727	65961728	+	8.03918	4.26999	4.75026	14.9293	11.5283	10.7715	SART1	5utr	CCATT	0.135446	0.000744254
chr20	37527832	37527833	-	0.502449	0.36775	0.452405	0.829404	0.864621	1.34644	BLCAP	5utr	GCAGA	0.294589	0.0388439
chr1	220690385	220690386	+	2.00979	1.55272	1.58342	3.73232	9.22262	10.7715	C1orf115	5utr	CCAGA	NA	0.0198805
chr20	46689433	46689434	-	1.0049	1.16454	1.58342	3.11026	2.76679	2.1543	TP53RK	5utr	GGAGC	NA	0.014394
chr8	73293651	73293652	-	1.40686	1.33091	1.05561	2.48821	2.30566	3.36609	NA	unannotated	ACAGT	0.159763	0.0439165
chr11	71448647	71448648	+	1.25612	1.16454	2.11123	3.31761	2.04947	4.03931	NA	unannotated	CCAGC	NA	0.0180913
chr3	49929810	49929811	-	3.26592	3.29954	3.16684	11.1969	8.45407	5.83456	MON1A	cds	CTATC	0.032998	0.00123069
chr16	70663526	70663527	-	1.0049	1.00176	1.74176	2.07351	2.68993	2.88522	MTSS1L	3utr	GGATT	0.0373124	0.053417
chr16_KI270854v1_alt	124068	124069	+	1.25612	0.258787	0.79171	1.86616	1.92138	1.68305	RAB11FIP3	3utr	GGACA	NA	0.0367821
chrX	107628489	107628490	+	29.9794	37.3624	20.4261	92.0638	47.8423	49.8182	PRPS1	5utr	TTAGA	1.16257e-20	3.46074e-09
chr11_KI270902v1_alt	73566	73567	+	2.00979	2.32908	1.05561	2.62644	5.76414	4.84717	AP2A2	3utr	GGACT	0.234453	0.0344763
chr2	130151702	130151703	-	0.344536	0.796268	0.327604	0.912344	1.60393	1.13929	SMPD4	3utr	GTACT	0.139294	0.00610661
chr7	139341344	139341345	+	0.502449	0.372653	0.651996	0.829404	1.22064	1.57084	C7orf55-LUC7L2	5utr	GTAGG	0.196443	0.00947137
chr15	42737127	42737128	-	2.00979	2.32908	5.54197	14.9293	6.91697	12.1179	CDAN1	5utr	GCAGT	NA	0.00156003
chr12	133011469	133011470	+	2.34476	3.72653	1.58342	4.97642	6.91697	6.05897	ZNF26	cds	AGACT	0.112682	0.0177095
chrX	73944338	73944339	+	2.34476	3.10545	2.03582	6.63523	6.91697	3.5905	JPX	ncRNA	CTAGT	0.0659994	0.00452835
chr15	41828091	41828092	+	2.00979	5.43453	0	7.46463	9.22262	10.7715	JMJD7	5utr	GGAAA	NA	0.0198805
chrX	130015050	130015051	+	2.28386	2.77272	2.94064	6.63523	6.91697	4.03931	BCORL1	cds	TAAGG	0.0258047	0.00013486
chr6	159790491	159790492	+	2.29691	2.7949	1.29552	3.91005	5.9947	5.11646	MRPL18	5utr	CCAAA	0.19022	0.0255494
chr1	151059572	151059573	-	0.95922	0.698725	1.26674	3.37686	1.27418	2.99208	CDC42SE1	5utr	GCAGA	0.00734314	5.68437e-06
chr22	42090761	42090762	-	11.0539	4.78756	4.52405	21.1498	14.6025	11.2203	NDUFA6	cds	GGAGT	0.00238389	2.3249e-06
chr19	55648211	55648212	+	1.0049	1.9409	0.79171	2.79924	2.88207	4.71253	CCDC106	5utr	GCAGA	NA	0.00646685
chr9	122820475	122820476	-	4.80118	7.0843	3.36477	18.6616	26.515	7.40541	PDCL	cds	AGACA	0.00157087	0.000380492
chr11	839910	839911	-	1.67483	0.776361	0.79171	3.73232	4.61131	5.38575	POLR2L	3utr	CCAGG	NA	0.0139072
chr1	32376436	32376437	-	1.09625	0.472568	0.506694	1.58341	2.30566	2.36973	BSDC1	cds	GGACC	0.0636144	4.74505e-05
chr19	12953877	12953878	-	4.35456	3.45049	4.29785	4.7276	9.99117	11.6691	NA	unannotated	AGACT	0.00747382	0.033362
chrX	135022488	135022489	-	0.365417	0.621089	0.79171	1.55513	1.25763	1.49604	FAM127C	5utr	TCAGC	0.753813	0.0227383
chr11	64241094	64241095	+	16.2937	13.8081	7.6292	18.081	33.2879	26.2159	FKBP2	5utr	GCAGC	1.77364e-15	4.12971e-28
chrX	63561053	63561054	-	1.0049	2.58787	0.79171	6.22053	5.76414	2.01966	NA	unannotated	CTAGG	NA	0.0370695
chr19	44878801	44878802	+	0.541099	0.298601	0.703742	1.03675	2.1283	1.09398	NECTIN2	3utr	CTAGG	NA	0.0350911
chr6	34237152	34237153	+	0.0913543	0.258787	1.93529	2.02167	3.45848	2.24406	HMGA1	5utr	CGAGC	NA	0.00107551
chr22	46267983	46267984	+	4.01959	3.88181	3.16684	4.97642	11.5283	9.42506	TTC38	5utr	CCACT	NA	0.0390365
chr16	721569	721570	+	6.02938	7.37543	6.50961	15.5513	13.8339	13.9132	NA	unannotated	CCAGT	0.000181282	2.50626e-11
chr21	46129402	46129403	+	1.33986	2.0703	1.58342	2.90291	6.91697	4.48812	COL6A2	cds	GCAGG	0.0851982	0.0311763
chr9	93451695	93451696	+	2.26102	1.81151	1.05561	9.95284	4.61131	8.07862	FAM120A	5utr	GCAGC	NA	0.0496019
chr19	40192442	40192443	+	0.781587	1.29394	1.10839	4.14702	1.46724	2.69287	MAP3K10	cds	TGACA	NA	0.0162295
chr11	83072107	83072108	+	3.76837	2.32908	3.16684	11.1969	3.68905	13.4644	RAB30-AS1	ncRNA	GTACT	0.033356	0.00437
chr10	69630246	69630247	+	15.0735	6.21089	0.79171	12.4411	25.3622	25.5823	C10orf35	5utr	TCAGG	0.0482172	0.000114046
chr21	45513296	45513297	+	4.3067	5.27926	6.33368	11.9079	16.716	10.0983	COL18A1	3utr	GGACA	0.00966403	0.00053171
chr14	34714592	34714593	-	1.72268	2.71726	0.678608	3.73232	3.07421	6.28337	CFL2	5utr	CCAGT	0.0253292	0.00296806
chr16	30762059	30762060	-	2.00979	1.26159	3.16684	8.70874	8.06979	8.07862	CCDC189	5utr	GTATT	0.237456	0.000613116
chr17	3669446	3669447	+	0.350917	0.587517	0.640908	1.131	1.15283	1.06083	EMC6	cds	GGACG	0.0202753	0.00861425
chr19	10106394	10106395	+	0.244434	0.145568	0.239912	0.414702	0.648466	0.285608	PPAN	cds	GCATG	NA	0.0451792
chr8_KI270816v1_alt	94361	94362	-	1.50735	1.9409	1.40748	4.22996	3.68905	2.69287	PYCRL	3utr	TGACT	NA	0.00645645
chr19	1378174	1378175	+	0.200979	0.970452	3.16684	3.73232	3.62317	4.48812	MUM1	3utr	GGACT	NA	0.00710282
chr16	89967205	89967206	+	1.13051	0.776361	1.00763	2.31048	1.92138	2.01966	DEF8	3utr	GGACT	NA	0.0256717
chr8	143383488	143383489	+	1.67483	0.388181	0.527806	2.23939	4.28193	1.79525	RHPN1	3utr	GCAGG	NA	0.0193426
chr6	111873443	111873444	-	3.51714	3.88181	2.21679	4.35437	8.45407	12.1179	FYN	5utr	TCAGC	0.158356	0.00263239
chr14	75469703	75469704	+	2.76347	1.9409	2.86995	4.6654	4.3231	6.53984	JDP2	3utr	TGACC	0.0354359	0.00190592
chr22	39532771	39532772	-	1.25612	0.970452	3.16684	8.29404	5.37986	5.38575	RPS19BP1	5utr	GTAGT	NA	0.0137314
chr1	66984738	66984739	+	2.46657	1.05037	1.93529	7.46463	9.22262	13.4644	MIER1	cds	ATATG	0.00923673	0.0091851
chr11	10858224	10858225	+	3.01469	3.88181	3.16684	9.95284	9.22262	6.73219	ZBED5-AS1	ncRNA	GCAGT	NA	0.0275964
chr11	45811050	45811051	+	2.26102	1.68212	4.22245	10.5749	4.61131	6.28337	SLC35C1	cds	TGACG	NA	0.00103002
chr5	32585556	32585557	+	9.71401	8.21649	9.27431	21.7718	22.1343	22.0816	SUB1	5utr	TCACT	7.02707e-08	1.51896e-11
chr16	2205431	2205432	+	2.51224	5.43453	4.75026	8.08669	6.91697	10.7715	MLST8	5utr	ATAAC	0.173838	0.00190918
chr10	89978670	89978671	+	1.75857	1.68212	4.22245	8.08669	4.61131	4.71253	LOC105378425	intron_ncRNA	GCAGC	0.110852	0.0302627
chr22	41117522	41117523	+	2.1925	0.879876	1.18756	3.55459	1.81159	3.23145	EP300	cds	AAATC	NA	0.021123
chr22	15820431	15820432	+	4.01959	5.82271	1.97927	5.59847	9.99117	9.42506	LOC101929839	cds	GGACT	0.0606897	0.00248414
chr6	43059664	43059665	+	0.502449	0.211735	0.351871	1.24411	0.658759	2.24406	KLC4	5utr	GCAGC	NA	0.0155789
chr12	12611911	12611912	+	3.68462	1.68212	2.37513	4.56172	6.91697	4.48812	CREBL2	5utr	CCAGA	0.0928128	0.00169788
chr6_GL000251v2_alt	4606210	4606211	-	0.58619	0.537481	1.42508	1.55513	2.63503	4.71253	RXRB	cds	TGAGG	0.174805	0.0105107
chr5	132815516	132815517	+	7.03428	3.10545	2.53347	9.95284	8.06979	17.5037	SOWAHA	3utr	GAACT	NA	0.00989057
chr1	1233909	1233910	+	0.822189	1.03515	1.33982	2.76468	2.04947	1.84249	B3GALT6	3utr	AGACT	0.165906	5.97979e-05
chr1	15660941	15660942	+	11.0539	6.40498	3.56269	21.1498	11.5283	24.2359	RSC1A1	cds	GAACT	0.000776558	0.00319515
chr5	140564457	140564458	+	10.3002	15.786	11.0839	46.0319	62.2527	30.2948	NA	unannotated	GTAAA	0.000153963	4.10945e-06
chr17	81912219	81912220	-	1.29201	0.690099	0.678608	2.48821	1.07597	2.54327	SIRT7	3utr	GGACA	NA	0.00906476
chr10	46030572	46030573	-	0.602938	0.92424	0.79171	1.24411	2.30566	2.35627	NCOA4	5utr	TCAGT	0.0882391	0.000322372
chr1	112707099	112707100	-	0.456772	0.564626	0.226203	1.24411	1.29693	0.865567	RHOC	5utr	GCAGC	NA	0.0302627
chr20	38772023	38772024	+	1.0049	1.55272	0.475026	3.73232	1.6469	4.03931	ACTR5	3utr	AGACT	NA	0.00491407
chr2	74455108	74455109	+	1.78648	1.50705	1.31952	3.42129	4.94069	3.00359	INO80B	5utr	GCAGG	0.017971	3.80992e-05
chr8	75377207	75377208	+	0.361763	0.482603	0.593782	1.46365	1.03754	1.03572	NA	unannotated	AGAGC	0.323529	0.031819
chr6	3227649	3227650	-	1.4809	2.18793	1.35722	5.28745	6.91697	4.98182	TUBB2B	5utr	TCAGC	0.0331301	1.29522e-05
chr16	30775067	30775068	+	0.130264	0.17916	0.370587	0.552936	0.713655	0.384696	RNF40	3utr	GCAGT	0.286675	0.0152256
chr10	102815751	102815752	+	1.50735	0.443635	0.79171	3.11026	1.92138	2.01966	WBP1L	3utr	AAATG	NA	0.0380628
chr10	89414746	89414747	+	6.02938	3.88181	4.75026	13.6852	11.5283	10.7715	IFIT5	5utr	AGAGA	NA	0.0199527
chr19	810984	810985	+	0.334966	0.201854	0.42961	0.50496	0.755301	0.762667	PTBP1	3utr	TCACC	0.0887963	0.000507457
chr11	66002156	66002157	-	4.01959	5.17574	4.75026	9.95284	11.5283	9.42506	EIF1AD	5utr	GAAGT	0.0871267	0.0432815
chr15	76311471	76311472	-	0.669932	3.88181	5.14611	11.1969	6.91697	8.07862	NA	unannotated	CGAGC	0.153296	0.0116566
chr12	57230367	57230368	+	0	0.129394	0.950051	2.02167	1.5371	1.51474	SHMT2	5utr	CTACA	NA	0.014851
chr19	45692665	45692666	+	0.334966	3.10545	1.58342	4.97642	3.45848	8.07862	QPCTL	5utr	TCAAT	0.296988	0.0426821
chr1	145927474	145927475	-	0.861341	0.690099	0.527806	2.90291	1.6469	5.83456	RBM8A	5utr	CGAGG	NA	0.0116566
chr6	43770183	43770184	+	3.01469	7.76361	1.58342	8.70874	9.22262	9.42506	NA	unannotated	TTAAA	NA	0.0193426
chr22	42574461	42574462	-	0.548126	1.16454	1.00763	2.07351	1.79329	2.09446	RRP7BP	ncRNA	GGACC	NA	0.0311763
chr6	159762055	159762056	+	1.37031	1.81151	2.18255	5.19597	4.23943	2.51914	ACAT2	5utr	GCAGC	0.0124278	5.64375e-07
chr2	174337280	174337281	+	0.717784	0.948886	0.879677	2.69556	1.67684	1.59124	SP9	cds	CAAGC	0.190357	0.0301457
chr14	104986814	104986815	+	2.00979	2.58787	1.97927	6.22053	6.91697	5.38575	C14orf79	cds	GGACC	NA	0.0374452
chr3	9792442	9792443	-	1.0049	0.776361	1.26674	3.98114	3.45848	2.01966	TADA3	5utr	GGAAC	0.121854	8.40583e-05
chr4	15625426	15625427	-	2.41175	2.6114	1.80962	3.73232	5.9947	9.08845	FBXL5	cds	GAACT	0.0281537	0.00103823
chr21	45513316	45513317	+	1.20588	0.776361	1.18756	2.07351	3.68905	4.03931	COL18A1	3utr	ACAGG	NA	0.0107214
chr1	233259067	233259068	-	6.8333	4.05433	4.22245	11.1969	9.22262	14.1376	PCNX2	cds	TGACT	0.0275425	0.145267
chr17	48892843	48892844	+	0.0735291	0.0158441	0.0989637	0.254476	0.194844	0.165352	ATP5G1	5utr	TGAGT	NA	0.00603683
chr14	23556346	23556347	+	0.223311	0.282313	0.351871	0.497642	0.88679	0.633618	THTPA	5utr	TGAGA	NA	0.0120969
chr17	4704123	4704124	-	3.39153	3.29954	4.43357	6.84258	12.2968	6.73219	PELP1	cds	GGAAC	0.0138707	0.00700527
chr15	90067111	90067112	+	7.03428	4.14059	4.75026	11.1969	13.8339	8.07862	ZNF710	5utr	CGATG	0.023605	0.0162295
chr16	1981466	1981467	+	2.81371	1.55272	3.16684	9.20638	7.68552	5.11646	NA	unannotated	AGACT	0.083839	0.0116566
chr19	40465799	40465800	-	12.0588	3.10545	9.50051	14.9293	19.5981	20.1966	BLVRB	5utr	CCAGC	0.00211083	4.24371e-05
chr1	150010725	150010726	-	3.51714	6.21089	2.37513	8.29404	13.8339	11.4447	OTUD7B	5utr	CCACC	0.0777227	0.00166924
chr15	75640261	75640262	-	2.00979	0.776361	1.58342	4.97642	11.5283	6.73219	IMP3	5utr	CCAGG	NA	0.0268326
chr6	105179962	105179963	-	0	1.55272	0.79171	3.73232	3.45848	5.38575	POPDC3	5utr	GCAGG	NA	0.0446195
chr11	62648342	62648343	-	0.861341	0.465817	0.904811	1.86616	2.63503	0.987387	INTS5	cds	GCACT	NA	0.0350143
chr1	32292112	32292113	+	0.772998	1.47509	1.97927	5.39112	3.45848	2.24406	HDAC1	5utr	GGAGC	0.104559	0.000363493
chr7	100477601	100477602	-	1.50735	0.931634	2.63903	2.23939	4.61131	4.37592	TSC22D4	cds	TCAGG	0.200768	0.00437
chr7	56034155	56034156	-	0.502449	0.776361	1.05561	1.65881	1.15283	2.24406	PSPH	intron	CCAGT	0.581289	0.0109985
chrX	153352199	153352200	+	0.893242	1.31981	1.18756	2.66594	1.72924	3.7027	ZNF275	3utr	AGACT	NA	0.0379697
chr9	126503802	126503803	+	8.03918	7.37543	7.60041	8.70874	21.9037	17.5037	MVB12B	3utr	ACATG	0.0118656	0.00418246
chr12	95217810	95217811	+	2.61273	9.31634	3.16684	9.33079	11.5283	18.8501	VEZT	5utr	TCATT	0.027415	0.00144092
chr11	62880872	62880873	+	15.0735	9.89861	6.01699	34.835	42.2703	20.8698	SLC3A2	5utr	CCAGA	0.000223918	9.13707e-09
chr1	167936007	167936008	-	1.17238	0.621089	0.113101	1.43551	1.76315	2.06454	MPC2	intron	GCAGC	NA	7.64955e-05
chr6_GL000253v2_alt	1197073	1197074	+	3.01469	8.15179	6.33368	19.9057	9.22262	14.8108	HLA-A	5utr	TCAGA	0.0389273	0.00221097
chrX	47650560	47650561	-	2.29691	2.10727	0.950051	4.22996	3.62317	3.5905	ELK1	5utr	CTAGG	0.0478069	0.000617398
chr6	39906926	39906927	-	4.45026	6.21089	2.37513	12.0264	8.64621	10.0983	MOCS1	3utr	AGACA	0.00747468	3.43111e-05
chr13	87678075	87678076	+	1.70833	2.50161	2.48823	4.47878	5.18772	4.93694	SLITRK5	cds	AGACG	0.0452315	0.0145608
chr11	45811009	45811010	+	2.26102	2.32908	1.31952	3.73232	8.06979	3.7027	SLC35C1	cds	TGACT	NA	0.00385947
chr22	44495793	44495794	-	1.0049	0.879876	2.07063	2.48821	3.65062	2.93768	LDOC1L	3utr	GCACC	0.0382094	0.000531568
chr19	1257173	1257174	+	0.401959	0.42347	0.158342	0.746463	0.864621	0.897625	MIDN	cds	GCAGC	NA	0.0421691
chr1	15835806	15835807	-	4.01959	1.55272	2.37513	9.95284	20.7509	8.07862	FLJ37453	ncRNA	TCAGA	0.0670374	0.00887743
chr10	75398403	75398404	-	0.108638	0.22395	0.284203	0.424127	0.415018	0.438375	ZNF503	3utr	GGACC	NA	0.0148961
chr22	21517513	21517514	-	8.03918	6.72846	6.33368	17.4175	13.8339	12.1179	NA	unannotated	TCACA	0.028421	0.00156003
chr12	6724076	6724077	+	0.736925	1.64977	0.633368	1.99057	2.04947	2.1543	COPS7A	5utr	GCAGG	0.0955329	0.000131047
chr2	86199456	86199457	+	4.01959	10.8691	9.50051	10.5749	20.7509	18.8501	MRPL35	5utr	TTAAA	0.0218576	7.78922e-05
chr17	2593653	2593654	+	6.53183	3.26072	9.50051	16.1734	20.7509	12.1179	PAFAH1B1	5utr	ACAGA	0.0126593	0.00453816
chr9	35752928	35752929	+	0.669932	1.38636	0.950051	2.48821	2.30566	2.69287	RGP1	3utr	GGACT	0.148302	0.00848733
chr19	55391460	55391461	+	0.143557	0.113219	0.226203	0.345585	0.556537	0.448812	RPL28	3utr	GGAAG	NA	0.0373189
chr9	97633325	97633326	-	2.34476	2.13499	0.527806	6.84258	6.14841	4.03931	TSTD2	5utr	ATAGG	NA	0.012022
chr20	36050945	36050946	-	1.33986	0.564626	0.703742	2.48821	2.30566	2.35627	NORAD	ncRNA	GCAGA	NA	0.0257419
chrX	153794671	153794672	+	0.832762	0.515528	1.2911	1.31538	2.6333	1.68123	SSR4	5utr	CTAGG	1.40522e-09	5.03375e-36
chr8	30083117	30083118	-	1.33986	1.9409	6.33368	7.46463	9.22262	16.1572	SARAF	5utr	GCAGT	NA	0.00114281
chr11	66627061	66627062	+	0	0.258787	0.316684	0.658644	0.830036	0.512929	RBM14	3utr	GGAGG	NA	0.0159327
chr6	43621453	43621454	-	0.904408	0.675097	1.10839	0.995284	2.30566	2.24406	GTPBP2	3utr	AAACT	0.075665	0.00880208
chr19	47221759	47221760	-	1.13456	0.545105	0.823378	1.84312	2.70318	1.68305	BBC3	cds	GCAGG	0.0564961	1.16912e-06
chr22	21697375	21697376	+	0.548126	0.117631	0.527806	0.595007	0.896644	1.07715	PPIL2	3utr	ACATT	NA	0.0367821
chr15	63157455	63157456	-	0.309199	0.20902	0.0931423	0.441457	0.691697	0.641161	RPS27L	5utr	CTAGC	NA	0.0309618
chr11	9573650	9573651	+	4.01959	3.49363	0.527806	5.59847	4.61131	6.73219	NA	unannotated	TTAAC	NA	0.0199527
chr11	839915	839916	-	1.33986	0.582271	1.13101	2.73703	3.84276	5.04914	POLR2L	3utr	TAATC	NA	0.017369
chr12	131894643	131894644	+	3.01469	3.88181	0.79171	5.59847	5.37986	6.05897	NA	unannotated	TCAGG	NA	0.00913602
chr17	82442376	82442377	+	1.1595	1.35863	0.79171	1.74175	2.76679	2.24406	HEXDC	cds	GGACC	0.210711	0.0125953
chr16	67873051	67873052	+	3.01469	6.98725	1.58342	6.22053	13.8339	9.42506	EDC4	5utr	GGAGC	NA	0.026507
chr1	204073114	204073115	+	3.51714	2.84666	1.58342	8.70874	11.5283	11.4447	NA	unannotated	CCAGT	NA	0.00906569
chr17	41689515	41689516	+	1.50735	1.55272	1.58342	3.73232	4.61131	6.05897	NA	unannotated	GCACC	NA	0.00638316
chr9	130444957	130444958	+	1.21103	1.13127	1.30804	2.11121	5.05757	4.21884	ASS1	5utr	CCAGT	0.00103811	5.00783e-10
chr12	57694783	57694784	+	0.111655	0.0705783	0	0.46078	0.628815	0.288522	OS9	cds	TAAGT	NA	0.04125
chr19	55407782	55407783	-	7.63722	6.06973	15.1145	20.0014	23.4408	14.362	UBE2S	5utr	TCAGT	2.5439e-13	1.35061e-26
chr17	81246525	81246526	-	3.51714	7.76361	7.9171	16.5881	11.5283	16.1572	SLC38A10	cds	GGACC	NA	0.000215183
chr7	1540501	1540502	+	1.14845	0.776361	1.05561	1.74175	2.59386	2.69287	MAFK	3utr	GCAGG	NA	0.0121697
chr15	79923667	79923668	-	0.334966	0.310545	0.431842	2.48821	1.28092	2.01966	NA	unannotated	TCATC	NA	0.0275964
chr3	50359523	50359524	-	1.50735	3.10545	5.14611	7.46463	9.22262	5.72236	NA	unannotated	GCAGC	0.0489654	0.00213365
chr22	20116166	20116167	-	1.32646	1.01993	1.50425	2.16921	3.15775	2.95468	TRMT2A	cds	ACAGG	0.000270833	1.77853e-07
chr10	125823281	125823282	-	6.02938	3.88181	3.95855	9.95284	6.91697	12.1179	NA	unannotated	TCATT	NA	0.0158213
chr11	1763987	1763988	-	4.01959	5.43453	1.58342	12.4411	18.4452	5.38575	CTSD	5utr	GCACG	NA	0.00162932
chr1	178457842	178457843	+	1.60784	1.26159	0.527806	2.90291	3.84276	2.96216	RASAL2	cds	TCATG	NA	0.0171072
chr9	98790165	98790166	-	4.05681	5.11328	4.33719	12.4411	9.3379	11.2467	ANKS6	cds	GGACT	2.9999e-05	1.20152e-07
chrX	120604133	120604134	+	0.35467	0.554544	0.443357	0.855322	1.1027	0.961741	MCTS1	5utr	TCAGT	0.284413	0.00122258
chr16	29810628	29810629	+	0.076515	0.0573964	0.0904811	0.118111	0.243555	0.179525	MAZ	3utr	GCAGC	0.444959	0.0381512
chr11	31509766	31509767	+	3.01469	3.10545	1.58342	11.1969	4.61131	9.42506	ELP4	5utr	TTAAC	NA	0.0137314
chr12	121802944	121802945	-	5.02449	3.10545	1.58342	14.9293	5.76414	9.42506	LINC01089	ncRNA	TCATC	NA	0.00380945
chr11	14891670	14891671	-	5.02449	8.53997	2.37513	11.1969	18.4452	10.7715	LOC107984314	cds	CCAGC	NA	0.00219018
chr19	11132225	11132226	+	0.401959	0.388181	1.58342	1.62691	4.0349	3.36609	LDLR	3utr	CCAGG	NA	0.00666598
chr17	82602689	82602690	+	0.34953	0.284666	0.365404	0.483819	1.03754	1.09398	FOXK2	3utr	TGACT	NA	0.0127997
chr12	121779254	121779255	-	1.50735	1.22	0.79171	5.39112	5.37986	1.61572	RHOF	3utr	GGACT	NA	0.0489755
chr4	121823906	121823907	-	0.803918	0.621089	0.79171	2.02167	1.5371	1.88501	CCNA2	5utr	TGAAC	NA	0.0235245
chr15	66386911	66386912	+	10.049	8.53997	9.50051	14.0999	49.5716	57.8968	MAP2K1	5utr	CCAGT	3.23616e-05	1.81725e-06
chr22	22559251	22559252	-	1.0049	0.776361	0.395855	4.97642	2.30566	4.71253	PRAME	5utr	GCAGC	NA	0.0193426
chr16_KI270855v1_alt	176877	176878	-	2.00979	3.62302	2.63903	7.46463	9.22262	8.07862	NMRAL1	5utr	CCAGG	0.0316714	0.00194041
chr19	19138465	19138466	-	1.86624	1.29394	1.9001	5.59847	6.91697	2.30818	TMEM161A	5utr	CTAGG	0.0711575	0.0045543
chr10	12195878	12195879	-	0.446621	1.70799	1.18756	1.65881	3.17028	2.24406	NUDT5	5utr	TTAGC	0.384006	0.0423098
chr20	36240579	36240580	+	0.463799	0.214738	0.487206	0.678603	1.03357	0.875184	AAR2	cds	AGACT	0.257773	0.00348558
chr22	24586276	24586277	-	1.3914	0.836081	0.950051	2.14891	2.51526	3.19779	LRRC75B	cds	GGACC	NA	0.0075212
chr17	42554029	42554030	-	1.29201	1.03515	1.35722	2.66594	2.04947	3.14169	NA	unannotated	CCAGC	0.10759	0.0193426
chr10	97445988	97445989	-	0.565255	0.474443	0.197927	0.904804	2.30566	1.53879	EXOSC1	5utr	GCAAT	0.518023	0.0110209
chr7	149195577	149195578	+	0.740451	0.609998	0.452405	0.995284	1.61396	2.46847	ZNF282	5utr	ACAGC	0.179959	0.0321479
chr17	7239438	7239439	-	1.29201	1.76446	1.80962	3.31761	4.61131	3.23145	PHF23	5utr	GTAGA	0.0475504	0.00869958
chr17	41811948	41811949	-	4.59382	5.27926	5.10213	16.7954	5.92883	14.8108	P3H4	5utr	CCAGC	0.00986058	1.99625e-05
chr20	34516381	34516382	+	5.02449	2.32908	4.75026	8.70874	16.1396	9.42506	NA	unannotated	ACAGA	NA	0.017369
chr21	43055277	43055278	-	1.0049	0.388181	0	1.49293	1.92138	4.03931	CBS	intron	AGACT	NA	0.0397746
chr6	34392668	34392669	-	5.02449	6.21089	1.58342	9.95284	13.8339	12.1179	NUDT3	5utr	TTACG	0.0655559	0.00437
chr1	156212988	156212989	+	3.01469	14.7509	3.95855	18.6616	25.3622	28.2752	PMF1	5utr	CCAGT	0.0318415	2.73543e-05
chr7	67238476	67238477	+	2.00979	1.89777	1.18756	5.80583	2.96441	3.36609	TYW1	cds	CAAGG	NA	0.0026473
chr1	46247687	46247688	+	5.02449	4.65817	4.75026	12.4411	8.06979	12.1179	NA	unannotated	CCAAT	0.141146	0.00128573
chr1	155978174	155978175	-	3.01469	3.88181	4.75026	9.95284	27.6679	13.4644	ARHGEF2	5utr	GCAGA	NA	0.000456974
chr16	88809062	88809063	+	0.434956	0.191277	0.365404	0.439096	1.06415	0.961741	CDT1	3utr	TCACA	NA	0.0423203
chr2	219245478	219245479	+	4.01959	5.43453	3.69464	7.46463	11.5283	9.42506	STK16	5utr	TCAGC	NA	0.0370695
chr4	110618061	110618062	-	1.67483	2.84666	1.15158	2.90291	6.91697	6.39558	PITX2	3utr	AGACT	0.0607632	0.00453651
chr16	8869019	8869020	-	4.52204	4.26999	7.9171	11.1969	20.7509	12.7912	NA	unannotated	CCAGC	0.032167	0.000356417
chr1	32651206	32651207	+	1.29201	0.630794	0.527806	1.86616	3.45848	4.48812	RBBP4	5utr	GCAGG	0.16469	0.0213641
chr4	30723109	30723110	+	0.753673	0.646968	1.26674	1.55513	1.84452	2.46847	PCDH7	cds	AGACA	NA	0.0396743
chr17	81512795	81512796	-	1.12726	1.29484	1.56862	2.45266	3.4269	3.15016	ACTG1	5utr	TCAGT	9.38939e-08	4.78502e-30
chr19	10252188	10252189	+	0.200979	0.110909	0.395855	0.483819	0.446256	0.673219	MRPL4	5utr	TCATC	NA	0.0289825
chr11	62786812	62786813	+	1.11655	1.19983	0.263903	2.07351	1.99823	2.69287	TAF6L	cds	GCACC	NA	0.0385587
chr20	25248098	25248099	+	1.33986	0.582271	2.11123	2.48821	5.18772	3.02948	PYGB	5utr	CCAGA	0.172317	0.0144194
chr6	139028798	139028799	+	0.287114	0.221818	0.301604	1.03675	1.44103	0.48087	ABRACL	5utr	CCAGT	NA	0.0495326
chr20	47657914	47657915	-	1.20588	1.19983	0.950051	1.33981	2.68993	3.5344	SULF2	3utr	GCAGG	0.0527122	0.0216043
chr12	57752270	57752271	-	0.217139	0.223881	0.257403	0.441092	0.485401	0.498072	CDK4	5utr	CCAGC	0.134191	1.55468e-07
chr1	248811515	248811516	-	0.143557	0.690099	0.527806	0.995284	1.72924	1.73113	SH3BP5L	3utr	AGAAA	NA	0.0398556
chr17	80964736	80964737	+	1.0049	1.03515	0.79171	1.24411	4.15018	4.03931	RPTOR	3utr	CTACG	NA	0.0327028
chr11	6619421	6619422	-	9.54653	7.6527	4.75026	24.0527	16.1396	39.7199	TPP1	5utr	ACAGC	0.00158309	1.06071e-06
chr21	44940011	44940012	+	9.04408	5.62862	1.80962	17.4175	18.4452	8.97625	FAM207A	5utr	CCAGC	0.0197965	4.81346e-05
chr17	21191178	21191179	+	0.309199	0.426999	0.494818	0.933079	0.560835	0.972427	DHRS7B	3utr	GCAGA	NA	0.0307575
chr3	15065309	15065310	-	3.01469	4.46408	1.43947	7.15361	8.06979	6.73219	MRPS25	5utr	GGAAG	0.0511104	0.00034614
chr11	64166108	64166109	-	1.0049	2.58787	0.79171	3.93967	9.99117	6.73219	MACROD1	5utr	GCAGG	0.111274	0.000116735
chr12	57604823	57604824	+	1.0049	1.55272	1.58342	8.70874	5.76414	14.8108	DTX3	5utr	TCAGT	NA	0.0111858
chr3	46995210	46995211	+	1.20588	0.494048	0.703742	1.86616	2.56184	2.11583	NBEAL2	cds	GCAGG	NA	0.00425713
chr7	151238121	151238122	+	1.22821	0.913366	1.15158	2.87101	2.68993	1.26724	CHPF2	cds	GGACA	0.152976	0.000448932
chr2	189661408	189661409	+	2.00979	3.10545	4.75026	11.1969	11.5283	4.03931	ASNSD1	5utr	TAAGA	NA	0.0275964
chr1	248812193	248812194	-	5.69442	7.76361	6.86148	13.6852	20.7509	14.8108	SH3BP5L	cds	GCAGG	0.00232294	0.0376291
chr16	87869506	87869507	-	14.4035	19.9266	28.5015	48.5201	92.2262	36.3538	NA	unannotated	TGACG	2.77091e-06	1.0078e-07
chr19	50511179	50511180	-	1.0049	0.873406	1.9001	2.48821	2.76679	2.69287	JOSD2	5utr	CCAGA	NA	0.00906476
chr15	40569469	40569470	+	0.913543	0.323484	0.904811	2.17718	0.988138	1.71365	RPUSD2	cds	GGACA	NA	0.0450972
chr10	100347109	100347110	+	12.0588	13.7157	17.1009	32.7614	51.8772	21.7674	SCD	5utr	GCAGA	4.28154e-07	4.18916e-06
chr21	46635655	46635656	+	1.33986	1.55272	1.58342	3.42129	3.45848	4.71253	PRMT2	5utr	GCACT	0.0843974	0.023287
chr16	31708418	31708419	+	3.34966	2.32908	1.58342	5.80583	6.14841	3.50074	NA	unannotated	CAATG	0.0623194	0.012022
chr8	98117165	98117166	-	9.04408	11.6454	9.50051	23.638	22.288	20.8698	RIDA	5utr	CCAGT	0.0176856	5.58801e-06
chr2	264875	264876	+	3.01469	1.35863	3.16684	4.97642	9.22262	12.1179	ACP1	5utr	GCAGG	NA	0.00686851
chr18	59900075	59900076	+	0.345433	0.339658	0.413066	0.69117	0.620753	0.979227	PMAIP1	5utr	GGACT	0.222697	0.0128146
chr11	65040968	65040969	+	1.78648	0.698725	1.40748	2.23939	2.59386	3.02948	SAC3D1	5utr	TTAAA	0.18302	0.0452471
chr9	136830040	136830041	+	2.00979	4.0759	2.53347	4.97642	6.14841	6.73219	RABL6	intron	GGACG	0.0411627	0.0256717
chr2	73071711	73071712	-	1.0049	2.32908	1.05561	9.95284	16.1396	7.40541	SFXN5	5utr	TCAGT	NA	0.00272609
chr12	123458170	123458171	+	1.13051	0.554544	1.05561	1.24411	3.45848	3.5905	SNRNP35	5utr	GCAGC	0.0928128	0.0303595
chr15	34490737	34490738	-	1.20588	4.46408	4.75026	17.4175	6.91697	14.8108	NA	unannotated	GGAGA	0.0403569	0.0100565
chr8	97644356	97644357	+	0.446621	0.465817	0.263903	1.55513	0.768552	0.856824	MTDH	5utr	GCAGC	NA	0.0398117
chr4	20253517	20253518	+	0.365417	0.499089	0.659758	1.11315	0.768552	1.16691	SLIT2	5utr	TGATC	NA	0.0497276
chr1	91500813	91500814	+	3.51714	4.65817	3.16684	7.46463	13.8339	9.42506	NA	unannotated	TTAGT	NA	0.0121697
chr6	38703111	38703112	-	0.356576	0.211735	0.216907	0.368624	0.473483	0.73442	GLO1	5utr	GTAGT	0.178178	0.0173768
chr1	919756	919757	-	0.502449	1.55272	2.77098	3.19913	4.61131	4.71253	NA	unannotated	TCATG	NA	0.00207773
chr7	100865940	100865941	+	0.837414	0.672846	1.58342	3.23467	1.34497	2.69287	SLC12A9	cds	GAACA	0.0983144	0.0229847
chr8	38176489	38176490	-	3.21567	5.43453	5.14611	8.70874	9.22262	14.8108	LSM1	5utr	ATATG	0.0596293	0.0478362
chr1	161177523	161177524	-	3.01469	3.88181	0.79171	4.97642	9.22262	6.73219	B4GALT3	5utr	CCATG	NA	0.0385587
chr11	44929639	44929640	+	3.01469	1.55272	0	3.73232	9.22262	4.37592	TSPAN18	3utr	GGACT	NA	0.0140324
chr5	142013024	142013025	-	0.837414	1.24218	2.63903	2.48821	9.22262	8.07862	GNPDA1	5utr	GCAGT	0.0633663	0.00630738
chr11	45906177	45906178	+	1.67483	0.776361	1.58342	6.22053	2.30566	3.81491	MAPK8IP1	3utr	TCAGG	NA	0.00306733
chr16	46626602	46626603	-	4.52204	3.68772	1.58342	6.22053	9.99117	5.11646	NA	unannotated	ACAGA	0.106743	0.00256357
chr11	64284675	64284676	-	2.21077	1.42333	2.37513	5.28745	9.22262	4.26372	BAD	5utr	GGAGG	0.188005	2.32389e-05
chr7	29146482	29146483	-	1.17238	2.48436	1.26674	4.35437	2.63503	4.48812	CPVL	5utr	ACAAC	0.126534	0.0370695
chr19	14563203	14563204	+	1.50735	1.44921	1.25007	4.7276	2.88207	4.71253	TECR	intron	CCAGG	0.224595	0.0023612
chr11	67302397	67302398	+	1.75857	1.55272	1.58342	9.33079	3.84276	4.3086	ANKRD13D	3utr	AAACT	NA	0.0128146
chr19	33814007	33814008	+	0.301469	0.388181	0.879677	2.79924	1.77358	1.03572	KCTD15	3utr	ACAGG	NA	0.0110209
chr14	67807613	67807614	-	0.502449	0.873406	0.395855	1.95502	1.84452	1.57084	ZFYVE26	cds	GGACT	NA	0.019874
chr22	30647424	30647425	+	1.0049	0.776361	2.71443	4.56172	4.61131	11.4447	SLC35E4	3utr	GAACT	NA	0.0184176
chrX	153347930	153347931	+	2.28386	2.23204	0.989637	2.79924	4.99559	5.38575	ZNF275	3utr	AGAGG	0.135905	0.00308434
chr1	26779963	26779964	+	1.15196	1.19162	2.28716	2.25494	4.25659	3.4273	ARID1A	cds	CCAGA	0.0371716	0.00372183
chr1	109929227	109929228	+	1.0049	3.62302	6.33368	19.9057	7.68552	14.8108	CSF1	3utr	GGACG	NA	0.00315591
chr1	36322308	36322309	-	2.13541	2.32908	0.79171	2.23939	4.61131	4.03931	EVA1B	cds	GCATG	0.0824575	0.0182436
chr13	110706115	110706116	-	2.26102	2.17381	3.95855	7.87933	3.45848	8.07862	CARS2	5utr	CCAGT	0.0710541	0.000243956
chr17_GL000258v2_alt	144459	144460	-	3.76837	5.9521	3.69464	7.04993	12.6811	8.52744	PLEKHM1	cds	CCAGG	0.0494249	0.0035668
chr1	109929242	109929243	+	2.34476	3.10545	2.11123	12.4411	7.68552	5.04914	CSF1	3utr	AAAGA	NA	0.0267257
