# Supplementary material for: Atlas of quantitative single-base-resolution N6-methyl-adenine methylomes
Source: Nat Commun. 2019 Dec 10;10:5636. doi: 10.1038/s41467-019-13561-z (PMC6904561; doi:10.1038/s41467-019-13561-z)
Supplement: Supplementary file 12 — Supplementary Data 9 [file 41467_2019_13561_MOESM12_ESM.xlsx]

## Sheet: Sheet1
Chr	Start	End	Strand	WT rep1 RML	WT rep2 RML	WT rep3 RML	Fto-KO rep1 RML	Fto-KO rep2 RML	Fto-KO rep3 RML	Gene	Annotation	Motif	WT DESeq2 padj	Fto-KO DESeq2 padj
chr11	2377525	2377526	+	0.423115	0.434762	0.894976	10.1692	7.10895	2.98142	CD81	5utr	GCAGG	0.376224	8.97043e-07
chr16	1827383	1827384	+	0.591116	0.166363	0.603207	1.86435	3.55447	1.39556	FAHD1	cds	CTACG	NA	0.00660795
chr17	79835120	79835121	-	1.40686	1.16454	0.826132	1.86435	2.984	2.02356	CBX4	cds	CCAGG	0.0392203	0.00478634
chr1	143729569	143729570	-	2.11651	1.96767	2.12569	30.9716	30.2916	16.984	RNVU1-18	ncRNA	TCATA	0.00284632	3.47154e-206
chr16	68310945	68310946	-	10.5514	10.3515	6.86148	22.3723	23.6965	11.8622	SLC7A6OS	5utr	ACAGT	0.00766614	0.000654344
chr1	63324419	63324420	+	1.29201	1.9409	1.97927	5.59306	6.31907	2.37245	FOXD3	cds	GGACA	0.100569	0.0123032
chr21	8215138	8215139	+	0.291069	0.207155	0.461205	0.683597	0.757204	0.536337	NA	unannotated	AGAGG	4.82641e-06	1.29051e-18
chr11	65122310	65122311	+	3.51714	5.24044	6.33368	18.1775	18.9572	8.83853	MRPL49	5utr	ACAGT	0.0497245	7.50142e-05
chr12	122059803	122059804	+	0.502449	1.44181	0.565507	2.23723	1.80545	1.31803	BCL7A	3utr	CCAGG	NA	0.035751
chr8	144509975	144509976	+	0.107668	0.135019	0.263903	0.255391	0.438824	0.41151	MFSD3	cds	GGACC	NA	0.0254083
chr11	119111518	119111519	+	1.0049	1.55272	3.16684	7.45742	9.4786	6.28	C2CD2L	intron	ACAGG	NA	0.0261793
chr7	27113841	27113842	-	2.00979	1.9409	1.58342	7.45742	7.89883	14.6533	HOXA3	intron	CCAGT	NA	0.0010214
chr11	6683332	6683333	-	3.81861	1.35863	3.16684	10.2539	15.0078	7.21038	MRPL17	5utr	CCAGT	0.0434254	0.000101032
chrX	112777174	112777175	-	1.04677	0.42347	0.766171	1.55363	2.36965	1.04667	AMOT	3utr	TAAGG	0.00980208	NA
chr8	127999129	127999130	+	1.20588	0.776361	1.58342	27.0331	15.7977	22.3289	PVT1	intron_ncRNA	TGAAT	0.514072	1.28747e-07
chr3	48661585	48661586	-	1.17238	0.873406	1.31952	2.23723	3.42283	1.99365	CELSR3	cds	TCAGG	NA	0.0111954
chr13	52461759	52461760	+	1.08529	1.04324	1.18756	3.35584	3.15953	2.09333	CKAP2	cds	AGACT	0.00399498	0.0936533
chr7	150331349	150331350	+	0.111655	0.543453	0.989637	2.79653	1.35409	1.28821	ZBED6CL	3utr	GAACT	NA	0.0074174
chr12	120291902	120291903	-	1.0049	1.31981	0.586452	4.52772	4.38026	7.27683	RNU4-2	ncRNA	CCAGC	0.380067	2.79071e-08
chr19	45408914	45408915	+	1.10539	1.55272	0.894976	3.72871	2.63294	1.97704	CD3EAP	cds	GGAGC	0.0648764	0.0209012
chr1	204073114	204073115	+	3.51714	2.84666	1.58342	7.45742	14.2179	4.88445	NA	unannotated	CCAGT	NA	0.0436118
chr3	134371248	134371249	-	4.68952	4.65817	1.58342	9.32177	9.4786	8.37334	AMOTL2	cds	GGACA	0.0187993	0.173253
chr21	8400252	8400253	+	0.613787	0.271488	0.669144	1.64924	1.67104	0.834099	NA	unannotated	CCACC	0.86841	5.54519e-11
chr22	50524469	50524470	+	2.9142	2.45848	2.4471	8.07887	5.37121	3.48889	NCAPH2	3utr	GGACA	0.0323159	0.120127
chr21	8398172	8398173	+	0.283485	0.224655	0.480712	0.705534	0.788084	0.534117	NA	unannotated	AGAGG	5.1313e-06	9.85659e-20
chr1	26797654	26797655	+	0.502449	0.776361	1.58342	1.86435	4.7393	3.14	PIGV	cds	TTAAA	NA	0.0464629
chr8	63186517	63186518	+	5.10823	8.97129	5.38363	18.6435	20.537	8.37334	YTHDF3	cds	GGACA	0.000317962	NA
chr1	16895979	16895980	+	3.93855	2.4435	2.83923	37.0169	33.4623	24.2612	RNU1-2	ncRNA	TCATA	0.000452044	6.61946e-167
chr22_KI270733v1_random	177511	177512	+	0.884041	0.436338	1.34461	3.7657	2.67617	1.37457	NA	unannotated	CCACG	1.93028e-06	2.1662e-12
chrX	48528519	48528520	+	0.276347	0.0955522	0.126674	0.532673	0.620623	0.307843	EBP	3utr	CTAGT	NA	0.0353549
chr7	102425495	102425496	+	0.593803	0.434762	0.143947	1.39827	1.05318	0.628	PRKRIP1	3utr	GAAGG	NA	0.0184255
chr12	124913050	124913051	-	0.163133	0.116666	0.106747	0.437669	0.288075	0.197877	UBC	cds	CCATC	0.482317	0.00239925
chr12	95300735	95300736	+	1.29201	2.98601	2.26203	5.59306	3.94942	6.97778	VEZT	3utr	AGACT	0.00642701	NA
chr16	30919783	30919784	-	2.13541	2.71726	0	3.72871	6.31907	4.53556	FBXL19-AS1	ncRNA	GAACT	0.0365386	0.00308965
chr1	148038915	148038916	-	1.88765	1.9743	2.13417	25.0514	24.4666	19.4045	RNVU1-7	ncRNA	TCATA	0.00266561	1.85341e-146
chr16	2975580	2975581	-	0.246484	0.181151	0.282753	0.591137	0.607603	0.503951	PKMYT1	cds	CCAGC	NA	0.0467359
chr22	49823319	49823320	-	0.628061	0.310545	0.422245	2.23723	1.29254	1.11645	BRD1	cds	GAAGG	NA	0.0361212
chr1	11926223	11926224	-	0.822189	0.388181	1.46162	2.05079	2.10636	1.39556	KIAA2013	cds	GCAGC	NA	0.0434908
chr7	5387808	5387809	-	0.725759	1.03515	1.67139	2.72483	2.36965	2.37245	TNRC18	cds	CCAGG	0.00462512	0.00233391
chr1	11908151	11908152	+	1.50735	0.465817	1.58342	7.45742	5.52918	3.2563	NA	unannotated	TTATA	0.94849	0.0235789
chr22_KI270733v1_random	176538	176539	+	0.231899	0.182131	0.312598	0.589645	0.677043	0.448518	NA	unannotated	AGAGG	0.00305008	1.579e-16
chr19	3192580	3192581	+	0.443337	0.204306	0.600607	1.11861	1.01556	0.624328	NCLN	cds	GAAGG	0.245845	0.0311295
chr17	81461426	81461427	+	1.67483	1.55272	1.9001	3.72871	3.47549	6.5126	BAHCC1	cds	GGACA	NA	0.0223894
chr6	43225768	43225769	-	0.0732738	0.0989783	0.0965499	0.221339	0.436957	0.217341	DNPH1	cds	CCAGG	0.227516	0.0035553
chrUn_GL000220v1	115553	115554	+	0.29477	0.150073	0.453073	1.05055	0.71755	0.442621	RNA45S5	ncRNA	CCACG	0.532278	9.88335e-07
chr17	75261703	75261704	+	3.15825	2.68198	3.80021	6.71168	9.4786	9.07112	MRPS7	5utr	CCAGA	0.00107324	0.00163546
chr19	11559229	11559230	-	13.7336	10.1524	12.3155	25.4795	44.2335	18.6656	ELOF1	5utr	TCACT	1.60843e-09	1.0286e-09
chr12	6860399	6860400	+	0.309199	0.325571	0.452405	0.717059	0.665165	0.847302	USP5	cds	CAAGG	0.117251	0.0187783
chr14	103334236	103334237	+	14.1802	15.2037	23.2235	41.948	25.2763	53.7289	EIF5	5utr	TCAGT	1.74867e-14	3.0793e-09
chr6	26156913	26156914	+	0.287114	0.528586	0.69516	1.46485	0.929274	0.741389	HIST1H1E	cds	AAAGG	0.04611	0.000623303
chr19	56622005	56622006	+	1.78648	0.992017	0.633368	3.72871	2.01061	2.59175	ZNF71	cds	GAAGC	0.583381	0.00838943
chr15	40405794	40405795	+	10.049	10.0927	6.33368	18.6435	12.6381	23.7245	IVD	5utr	TCAGT	0.0230937	1.6796e-05
chr19	12952701	12952702	+	0.775207	0.588964	1.0796	2.17508	2.28188	1.13848	RAD23A	cds	GCACC	0.21569	0.00274037
chrUn_GL000220v1	115577	115578	+	0.922575	0.494457	1.09805	3.76101	2.88387	1.51126	RNA45S5	ncRNA	CCACG	1.07598e-10	4.98669e-59
chr11	65109915	65109916	+	0.254974	0.151239	0.169652	0.621452	0.686855	0.360144	VPS51	cds	CGACG	0.302449	0.000214567
chr22	50275211	50275212	-	0.401959	0.491696	0.243603	0.767675	1.0222	0.697778	PLXNB2	3utr	CAAGG	NA	0.0422385
chr3	40461430	40461431	+	0.332809	0.289636	0.352205	0.990109	0.935301	0.554445	RPL14	cds	CAAGC	6.27189e-07	2.11816e-26
chr11	64316239	64316240	+	0.200979	0.11944	0	1.10166	0.631907	0.539192	ESRRA	3utr	ATAGG	NA	0.0158302
chr9	74952477	74952478	-	0.591116	0.301918	0.431842	1.35589	1.45825	0.514152	C9orf40	cds	GCAGC	NA	0.03358
chr1	181089209	181089210	+	0.927598	0.685025	0.745138	1.86435	2.10636	1.01983	IER5	cds	GGAGC	0.0745667	0.0297994
chr2	24819746	24819747	+	0.921156	0.724604	0.950051	2.48581	2.36965	1.57	CENPO	3utr	ACAGG	0.0708391	0.00854629
chr17	43290480	43290481	-	0	3.10545	0.79171	5.59306	6.84565	2.44222	NA	unannotated	GCATC	NA	0.0106694
chrX	133238815	133238816	-	1.50735	2.95017	0.79171	21.7508	7.10895	20.2356	NA	unannotated	AGACA	0.667631	7.11365e-05
chr8	66429100	66429101	+	0.370225	0.545105	0.19001	0.887788	1.08949	0.641956	RRS1	5utr	GCAGC	0.169187	0.0285763
chr22_KI270733v1_random	171411	171412	+	0.171598	0.132762	0.208216	0.425482	0.39949	0.207252	NA	unannotated	CCACG	6.93927e-12	4.07956e-73
chr6_GL000252v2_alt	2879073	2879074	+	0.277213	0.447901	0.410516	0.981239	1.09368	0.814075	PRRC2A	cds	CCACC	0.146273	0.0449792
chr2	46581063	46581064	+	0.730834	1.14171	0.989637	1.86435	2.63294	1.39556	RHOQ	cds	AAACT	0.0428144	NA
chr6	33391829	33391830	+	6.02938	4.91696	1.05561	9.32177	9.4786	6.97778	KIFC1	5utr	TCAAA	0.102478	0.00267917
chr19	17339201	17339202	+	0.0942091	0.0612917	0.0822555	0.360843	0.243041	0.151325	GTPBP3	cds	TCAGG	0.890251	0.0315314
chr12	49565623	49565624	-	0.262147	0.211735	0.1931	0.665841	0.394942	0.322052	MCRS1	cds	GCAGC	0.101647	0.0149188
chr11	76796704	76796705	+	1.57912	2.95017	2.77098	6.99133	7.89883	3.31445	TSKU	cds	TAACA	NA	0.00285028
chr1	156249712	156249713	-	0.309199	0.306934	0.296891	0.788765	0.959144	0.360144	SMG5	3utr	TAAGG	0.332213	0.010688
chr19	15264758	15264759	-	1.67483	1.0675	1.26674	3.41798	1.84306	3.83778	BRD4	cds	GAAGG	0.089491	0.0287869
chr11	62841808	62841809	-	7.36925	4.78756	2.90294	22.3723	8.19504	13.2578	NA	unannotated	GTATC	0.039743	7.46628e-12
chr11	47248804	47248805	-	2.34476	5.04635	2.37513	14.9148	12.6381	4.88445	ACP2	5utr	GCATA	0.189002	0.00115935
chr17	28633619	28633620	-	0.446621	0.314741	0.279427	0.815655	1.21521	0.529349	KIAA0100	cds	AGAGC	NA	0.00254094
chr9	34996631	34996632	+	0.334966	0.282313	0.633368	0.745742	0.972164	1.13389	DNAJB5	cds	ACAAG	NA	0.0461065
chr1_KI270765v1_alt	72125	72126	-	1.50735	0.19409	0	5.59306	9.4786	2.44222	NA	unannotated	TCATA	NA	0.0228708
chr19	18431800	18431801	+	0.669932	0.221818	1.40748	2.6101	3.94942	1.81422	SSBP4	cds	GCAGG	NA	0.0329426
chr8	69222657	69222658	+	1.89814	1.07496	1.97927	31.694	20.9319	13.6765	NA	unannotated	ACATA	0.623258	4.61803e-13
chr21	8216106	8216107	+	0.934355	0.524088	1.15182	3.73664	3.17765	1.46935	NA	unannotated	CCACG	1.41264e-13	6.11426e-85
chr1	16740515	16740516	+	2.48337	2.52749	2.28716	32.1111	45.4831	25.5178	RNU1-4	ncRNA	TCATA	0.0254136	3.43493e-152
chr8	144931476	144931477	-	1.36379	4.46408	1.31952	5.59306	9.4786	11.1645	ZNF16	cds	TGACT	0.0274027	0.0710058
chr16	647780	647781	+	1.33986	0.517574	0.316684	4.97161	11.0584	3.31445	MCRIP2	intron	ACAGC	NA	0.00533319
chr8	81280535	81280536	+	21.9068	24.1966	22.8465	50.959	64.7704	46.7511	FABP5	5utr	TCACA	3.10093e-11	2.86099e-07
chr1	229602287	229602288	-	1.28404	1.26159	1.42508	2.79653	3.94942	1.91889	TAF5L	cds	AAACT	0.035003	0.0716678
chr7	72946910	72946911	+	0.40824	0.42347	0.226203	1.2429	0.737224	0.587603	POM121	3utr	TCAGA	0.13905	0.0196008
chr17	13017663	13017664	-	0.502449	0.388181	0.197927	0.932177	1.35409	0.581482	ELAC2	intron	TCAGT	NA	0.0205665
chr15	84639608	84639609	+	2.17728	6.0168	3.56269	13.9827	25.2763	15.3511	SCAND2P	ncRNA	AGACT	0.028109	NA
chr15	72752373	72752374	-	0.734348	0.776361	1.11771	2.23723	2.18737	0.996826	ADPGK	cds	GGACT	0.0600319	0.0141669
chr22_KI270733v1_random	131034	131035	+	0.137031	0.0786112	0.126433	0.32607	0.542742	0.522866	NA	unannotated	GGAGG	0.354247	0.00045494
chr1	93582577	93582578	-	3.81861	4.85226	3.16684	7.45742	9.4786	7.67556	BCAR3	cds	GAACT	0.0449846	NA
chr16	69752285	69752286	-	0.141314	0.129394	0.0316684	0.397321	0.300908	0.147418	NOB1	cds	GAAGC	0.138332	0.0298001
chr14	104175722	104175723	+	3.21567	4.34762	5.65507	11.8076	14.2179	5.93112	KIF26A	cds	GGACC	0.0189592	0.000634901
chr21	8397510	8397511	+	0.105339	0.0564138	0.216838	0.283276	0.345374	0.191992	NA	unannotated	GGAGG	0.376885	0.00124709
chr10	75235008	75235009	-	0.321567	0.215656	0.487206	0.860471	1.46693	0.56856	COMTD1	intron	TGACC	NA	0.0400789
chr14	76782709	76782710	-	0.772998	0.959035	1.0886	2.17508	2.28188	1.6946	LOC100506603	ncRNA	GGACT	0.0710541	0.0432006
chrX	72160424	72160425	+	1.77179	1.51516	0.465712	2.79653	2.10636	2.89578	FLJ44635	3utr	GGACT	0.00921729	0.00863786
chr14	19302104	19302105	-	2.81371	0.388181	1.84732	5.59306	11.8482	4.53556	LOC107987205	cds	GTAGC	NA	0.0465564
chr10	51698437	51698438	-	4.12537	7.48634	6.09007	11.1861	11.585	23.7245	CSTF2T	cds	TGACA	6.56578e-05	0.00313521
chr17	8173587	8173588	-	0.825451	0.822711	0.487206	7.55554	10.5844	6.87206	TMEM107	3utr	GTATC	0.788982	5.36379e-28
chr1	8358419	8358420	-	2.44047	1.86327	1.35722	8.70032	9.4786	5.58223	RERE	cds	GAACC	0.104126	0.0477447
chr4	10116793	10116794	-	1.0049	1.18303	1.58342	3.72871	2.52763	2.09333	WDR1	5utr	CCACT	0.00500942	0.00060331
chrX	154030663	154030664	-	0.870911	1.76446	3.36477	4.10158	7.89883	6.28	MECP2	cds	CCACC	0.0763767	0.00885122
chr19	2249462	2249463	+	1.3141	2.58787	1.78135	6.21452	3.79144	3.02371	AMH	cds	GGACT	0.0441664	NA
chr14	49621838	49621839	+	0.695698	0.776361	1.78135	3.41798	2.10636	2.09333	MGAT2	cds	GTAGT	0.0425635	0.0295426
chr8	122953183	122953184	+	3.21567	3.65999	1.58342	6.52524	6.31907	5.93112	ZHX2	cds	GAACT	0.0281337	0.0465564
chr1_KI270713v1_random	22023	22024	-	2.13654	2.0703	1.77864	37.2593	23.4959	18.7796	NA	unannotated	TCATA	0.0157765	5.68574e-124
chr17	19188015	19188016	+	1.88418	3.41599	3.45473	25.7902	20.9319	6.79416	SNORD3A	ncRNA	TTAAG	0.114636	6.22406e-19
chr1	109252246	109252247	+	0.669932	1.70799	0.703742	3.10726	2.63294	5.81482	CELSR2	cds	TGAGG	NA	0.0201737
chr10	43644400	43644401	-	0.725759	0.869525	0.351871	1.2429	1.57977	1.22111	ZNF32	cds	GGACA	0.0533567	0.03358
chr16	2766387	2766388	+	0.28899	0.164683	0.218403	0.639207	0.665165	0.268376	SRRM2	cds	TGACT	0.380047	0.0274086
chr21	8260335	8260336	+	0.911708	0.514064	1.05931	4.08142	2.73112	1.68342	NA	unannotated	CCACG	3.71458e-12	6.16855e-75
chr1	244864410	244864411	-	0.268916	0.164406	0.400624	0.776814	0.737224	0.453556	HNRNPU	5utr	GCAGC	0.113493	0.0464629
chr22	38864102	38864103	-	0.0913543	0.0776361	0.211123	0.677947	0.677043	0.239238	CBX6	3utr	GGAGG	NA	0.0383725
chr12	57759033	57759034	+	0.439643	0.502351	0.593782	2.17508	2.28188	0.85284	2009-03-01	3utr	CAAGC	NA	0.0259932
chr1	16514284	16514285	-	2.17544	2.14382	1.8518	25.0254	22.4678	17.4445	RNU1-1	ncRNA	TCATA	0.00434956	1.17877e-143
chr16	89905010	89905011	+	0.120588	0.0970452	0.179255	0.351765	0.216831	0.237542	TCF25	cds	CCACC	NA	0.0443267
chr19	57859643	57859644	+	4.52204	4.21453	1.05561	9.32177	8.68872	7.67556	ZNF587	cds	CAAGG	0.0386897	0.0261793
chr1	54205397	54205398	+	0.137927	0.112141	0.112527	0.266336	0.379144	0.201471	MRPL37	cds	CTACC	0.260931	0.000173075
chr17	81442814	81442815	+	1.33986	1.55272	3.16684	4.66089	5.05525	4.36111	BAHCC1	cds	GGACA	NA	0.00483343
chr4	15681484	15681485	-	0.717784	0.362302	0.339304	1.35589	3.15953	1.67467	NA	unannotated	CTAGT	NA	0.0006323
chr11	47420381	47420382	-	0.211557	0.30297	0.168449	0.511784	0.884669	0.366334	PSMC3	cds	ACATC	NA	0.0480558
chr9	31254234	31254235	+	2.15335	1.43014	0.79171	4.66089	4.21271	3.83778	NA	unannotated	GTACT	0.24057	0.0377252
chrUn_GL000220v1	114603	114604	+	0.248084	0.180205	0.333277	0.572018	0.580131	0.424331	RNA45S5	ncRNA	AGAGG	4.12385e-06	2.85374e-24
chr21	8258941	8258942	+	0.145821	0.0701474	0.168072	0.303101	0.598545	0.45331	NA	unannotated	GGAGG	0.461351	0.00224702
chr21	8443351	8443352	+	0.300365	0.160531	0.575226	0.88039	0.934964	0.535923	NA	unannotated	CCACG	0.397144	1.36758e-07
chr21	6928130	6928131	+	2.15335	4.52877	3.95855	13.9827	25.2763	12.9089	NA	unannotated	GGACC	NA	0.0175684
chr1	28714353	28714354	+	4.64765	2.95017	0.950051	6.52524	8.68872	4.88445	GMEB1	cds	TGACT	0.0293786	0.0693705
chr22	50524466	50524467	+	2.31126	1.55272	2.24318	5.90379	3.79144	3.66334	NCAPH2	3utr	CCAGG	0.0374325	0.000493694
chr22	37833736	37833737	-	0.287114	0.247024	0.494818	1.2429	1.29254	0.598096	ANKRD54	cds	CCATG	NA	0.0064183
chr11	65778299	65778300	-	0.502449	0	1.05561	2.66336	4.7393	2.44222	AP5B1	cds	CGATG	NA	0.026165
chr11	2403173	2403174	+	0.167483	0.339658	0.175935	0.860471	0.74831	0.654167	TSSC4	cds	CCACC	NA	0.0261793
chrUn_GL000220v1	158575	158576	+	0.226344	0.179915	0.352335	0.589944	0.558103	0.424796	NA	unannotated	AGAGG	5.4547e-05	3.01341e-15
chr19	4366995	4366996	-	0.558276	0.776361	2.11123	4.97161	2.76459	2.79111	SH3GL1	intron	CTAGC	0.773888	0.029835
chr16	2972771	2972772	+	0.200979	0.286028	0.316684	1.07936	1.09368	0.372148	PAQR4	3utr	AAAGG	NA	0.0377252
chr9	137612268	137612269	-	2.00979	0	1.58342	3.72871	6.31907	4.88445	NA	unannotated	GAACT	NA	0.0198849
chr1	143424689	143424690	-	0.502449	5.43453	6.33368	13.0505	11.0584	6.97778	LOC107985200	ncRNA	GCAAA	NA	0.0399922
chr1	28648599	28648600	+	0.699059	1.84386	1.84732	11.559	8.24989	12.4437	LOC105378616	ncRNA	GCAAA	0.641503	9.23718e-10
chr2	219539652	219539653	-	0.321567	0.0705783	0.27034	0.559306	0.421271	0.357399	CHPF	cds	GCAGC	NA	0.0477184
chr16	75235315	75235316	-	0.690867	0.332726	0.316684	1.57753	2.36965	0.97689	BCAR1	cds	CAATG	NA	0.0175684
chr15	40573999	40574000	+	1.55302	1.16454	0.452405	2.9297	3.15953	1.39556	RPUSD2	cds	GCAGC	0.0702289	0.0355266
chr16	31117763	31117764	+	1.90931	1.16454	2.37513	4.79405	2.89624	3.48889	KAT8	cds	GAATG	0.151543	0.0119496
chr7	100868143	100868144	+	0.595495	0.776361	0.638924	1.68247	1.64559	0.769962	TRIP6	cds	GAAGC	0.000806981	1.63543e-05
chr1	11273509	11273510	+	2.00979	1.55272	1.75935	5.59306	8.68872	3.34934	UBIAD1	5utr	TTACT	0.0345188	0.00179899
chr11	66704762	66704763	-	1.70833	1.34099	1.97927	5.90379	4.7393	2.26778	SPTBN2	cds	GCAGG	0.0156231	0.0108796
chr3	48480353	48480354	+	0.502449	0.388181	0	9.32177	12.6381	4.88445	NA	unannotated	GGATA	NA	0.0185712
chr2	121530879	121530880	+	1.26704	1.19162	1.58342	8.15655	6.43191	4.70082	RNU4ATAC	ncRNA	ATAAC	0.885763	2.17272e-08
chr14	34556388	34556389	-	2.52172	1.79606	1.93716	28.6992	35.4439	16.8288	LOC105370449	intron_ncRNA	CCATA	0.000374148	7.30461e-191
chr1	201469187	201469188	-	2.00979	6.98725	2.37513	13.0505	6.31907	10.4667	NA	unannotated	GGAGG	NA	0.0162617
chr2	72917561	72917562	+	5.02449	2.32908	4.75026	7.45742	9.4786	14.6533	EMX1	5utr	GCAGT	NA	0.00569641
chr22	38303187	38303188	-	0.215335	0.168552	0.161026	0.775571	0.547321	0.242521	LOC400927-CSNK1E	cds	GCACC	0.296636	0.00190093
chr7	151238527	151238528	+	0.634672	0.477761	0.439839	1.46485	1.13743	1.08543	CHPF2	cds	CCAGG	NA	0.0197197
chr7	1028269	1028270	-	0.172268	0.447901	0.567641	1.25485	0.861691	0.634344	C7orf50	intron	ACAGC	0.0390084	0.00973233
chr2	218217228	218217229	+	0.321567	0.129394	0.479824	1.06535	0.902724	0.424735	ARPC2	5utr	GCAGG	0.557094	0.0307824
chr22	35423211	35423212	+	2.34476	2.32908	1.13101	4.52772	9.4786	5.58223	MCM5	intron	ACAGG	0.296988	0.00434312
chr3	53255925	53255926	-	0.173484	0.118788	0.0902467	0.355793	0.327459	0.168203	TKT	cds	CAAGC	0.706709	2.63213e-05
chr16	265195	265196	+	0.200979	0.258787	0.186285	0.788765	0.691148	0.32563	FAM234A	3utr	GCATG	NA	0.0430323
chr2	86162014	86162015	-	0.444024	0.267272	0.422245	0.932177	0.888619	0.465186	IMMT	cds	AAAGG	0.0379765	NA
chr19	7910114	7910115	+	0.234911	0.148422	0.11729	0.725027	0.599222	0.232593	MAP2K7	cds	TGACC	0.353049	0.0172967
chr19	6372876	6372877	+	0.27795	0.241535	0.441884	0.75462	0.810137	0.421912	ALKBH7	cds	CGAGG	0.192489	0.00305586
chr19	6222238	6222239	-	0.446621	0.665453	0.395855	1.43412	0.972164	0.654167	MLLT1	cds	CAAGG	NA	0.0289969
chr21_GL383581v2_alt	31457	31458	+	0.293095	0.366615	0.395855	0.725027	0.607603	0.797461	IFNGR2	cds	AAAGG	0.276452	0.0316647
chr19	46784944	46784945	-	3.34966	4.39938	1.05561	24.2366	11.8482	8.37334	SLC1A5	intron	TCAGA	0.0812186	4.55423e-05
chr21	31999183	31999184	+	4.35456	6.0168	4.75026	9.32177	10.5318	13.2578	HUNK	cds	TAACT	0.0151181	0.0269623
chr11	65573548	65573549	+	0.309199	0.184848	0.500027	0.692475	0.965413	0.455073	FAM89B	cds	CCAGC	NA	0.0431958
chr21	37512432	37512433	+	5.35945	5.1485	2.37513	11.1861	5.52918	11.8622	DYRK1A	cds	ACATG	1.59452e-05	0.000176462
chr21	8443375	8443376	+	0.949242	0.534005	1.16203	4.04287	2.87017	1.60828	NA	unannotated	CCACG	8.58912e-11	2.75804e-80
chr22	20086133	20086134	+	0.74275	0.582271	0.666703	1.00388	2.28188	1.55062	DGCR8	cds	GGACA	0.0344357	0.116913
chr17	81712516	81712517	+	0.177335	0.221818	0.166676	0.571334	0.658236	0.271358	SLC25A10	cds	TCAAG	NA	0.0361766
chr3	4362075	4362076	-	2.29691	3.53676	3.16684	5.12697	9.4786	4.88445	SUMF1	3utr	GAACT	0.00351845	0.0611107
chr12	84892055	84892056	-	2.17728	1.20767	1.2034	4.84732	2.76459	3.2563	SLC6A15	cds	AGACC	0.00280628	NA
chr7	260007	260008	+	3.01469	1.55272	0.79171	2.79653	5.26589	3.66334	FAM20C	3utr	GGACG	NA	0.0206133
chr14	100291489	100291490	-	0.904408	0.711665	0.730809	1.55363	2.52763	1.18622	SLC25A29	3utr	TGACG	NA	0.00288066
chr20	37527832	37527833	-	0.502449	0.36775	0.452405	1.33168	0.987354	1.39556	BLCAP	5utr	GCAGA	0.294589	0.0265698
chr20	37694100	37694101	+	0.781587	0.970452	1.38549	3.26262	2.36965	1.74445	CTNNBL1	5utr	GGAGT	0.0605226	0.0361212
chr16	30756672	30756673	+	0.179446	0.155272	0.143947	0.957371	0.582019	0.2512	PHKG2	cds	GAAGG	NA	0.0377252
chr11	67284328	67284329	+	0.0814782	0.203333	0.168449	0.497161	0.322401	0.465186	GRK2	cds	GGAGG	NA	0.00974522
chr7	76303685	76303686	+	1.1595	1.08691	0.84449	3.35584	2.52763	1.29587	NA	unannotated	TTAAT	0.0925438	0.00830904
chr11	67490043	67490044	+	0.628061	0.879876	1.10839	2.42366	2.73826	1.90726	AIP	cds	AGAGC	0.35137	0.00120868
chr16	30957225	30957226	-	3.34966	2.32908	3.16684	9.32177	7.10895	6.28	NA	unannotated	GCAGA	NA	0.0290002
chr22	23181387	23181388	+	4.52204	4.0112	2.9909	10.2539	5.79248	11.8622	BCR	cds	GGACG	0.0155521	0.0041825
chr17	28635526	28635527	-	0.533852	0.388181	0.494818	1.67792	0.789883	1.29587	KIAA0100	cds	ACAGT	NA	0.0443264
chr9	128987622	128987623	+	0.361763	0.102153	0.180962	0.493506	0.631907	0.362845	NUP188	cds	GCAGC	0.364168	0.0491935
chr6	73263037	73263038	+	3.15825	3.10545	0.950051	4.66089	9.4786	7.90815	NA	unannotated	GTAGG	0.604415	0.00237494
chr21	8399140	8399141	+	0.888879	0.50204	1.11499	3.94019	3.08584	1.54105	NA	unannotated	CCACG	4.91403e-11	7.22918e-62
chr6	36639671	36639672	-	0.502449	0	1.58342	9.32177	8.68872	11.1645	NA	unannotated	CTATA	NA	0.0266549
chrX	13379386	13379387	-	11.3888	10.2221	11.0839	13.2576	30.0156	24.7711	NA	unannotated	AGACA	2.84196e-09	7.99262e-14
chr3	126351974	126351975	-	2.41175	2.56199	1.58342	5.59306	4.42335	3.95408	KLF15	cds	GAACT	0.0191404	0.0377252
chr3	196939336	196939337	-	0.846229	0.883446	0.79171	2.17508	2.84358	1.16296	NCBP2	cds	GAACT	0.0421171	0.052474
chr8	144099952	144099953	-	0.223311	0.159254	0.287894	0.677947	0.444309	0.328366	SHARPIN	cds	GGAGC	NA	0.0381818
chr7	5529401	5529402	-	1.44293	1.1888	1.05561	3.54593	3.90784	1.57759	ACTB	intron	CCAGG	0.315109	3.49435e-06
chr7	6653690	6653691	+	2.67973	2.50161	1.09621	5.59306	6.31907	2.79111	ZNF316	cds	AGACG	0.109748	0.00178822
chr8	75377207	75377208	+	0.361763	0.482603	0.593782	2.02647	1.57977	0.697778	NA	unannotated	AGAGC	0.323529	0.0202121
chr22_KI270733v1_random	132432	132433	+	0.979728	0.55634	1.10646	4.3611	2.99441	1.54057	NA	unannotated	CCACG	8.99332e-20	1.36232e-95
chrUn_GL000220v1	116689	116690	+	0.571205	0.257764	0.634733	1.61168	1.40351	0.797115	RNA45S5	ncRNA	CCACC	0.60138	2.31719e-08
chr22	50197956	50197957	+	0.0930461	0.11944	0.285015	0.442389	0.402686	0.254744	TRABD	cds	CCAGG	0.447342	0.0113178
chr10	95656680	95656681	-	0.709339	0.948886	0.742228	1.54012	1.84306	2.19302	ALDH18A1	5utr	AGAGA	0.10438	0.0177981
chr8	144096741	144096742	+	0.0921522	0.0341599	0.148043	0.31414	0.296206	0.197704	CYC1	cds	CGATG	0.342747	0.000318507
chr14	19299793	19299794	-	0.105779	0.291135	0.633368	1.30505	0.729123	0.751454	NA	unannotated	GGAGA	NA	0.0377252
chr6	27138641	27138642	-	0.139569	0.365347	0.202139	0.883115	0.624559	0.343975	HIST1H2BK	3utr	AAAGC	0.102014	0.000528542
chr6	42745642	42745643	-	0.309199	0.554544	0.703742	0.745742	1.84306	1.39556	TBCC	cds	AAAGG	NA	0.0465564
chr13	114324435	114324436	+	2.15335	1.78563	1.21801	4.66089	4.7393	2.44222	CHAMP1	cds	AAACT	0.0453924	NA
chr16	29807170	29807171	+	0.0980388	0.0528137	0.125668	0.325178	0.412113	0.122511	MAZ	cds	GCAGC	NA	0.0308317
chr19	49851461	49851462	+	0.0820324	0.0485226	0.105561	0.384708	0.300908	0.227846	PTOV1	cds	GCAGC	NA	0.0463925
chr11	608478	608479	+	2.51224	1.29394	0.197927	2.79653	3.15953	5.34963	PHRF1	cds	GAAGA	NA	0.0452094
chr1	35192807	35192808	-	0.502449	0.326889	0.457856	1.43412	1.01556	0.536753	SFPQ	cds	GCAGC	0.119152	0.0374918
chr21	8442401	8442402	+	0.234056	0.175951	0.334634	0.551126	0.591333	0.428374	NA	unannotated	AGAGG	1.57571e-05	1.14134e-19
chr16	1981466	1981467	+	2.81371	1.55272	3.16684	3.72871	5.68716	7.32667	NA	unannotated	AGACT	0.083839	0.00828358
chr22	41246282	41246283	-	0.0990744	0.0621089	0.128385	0.215118	0.269716	0.16331	RANGAP1	3utr	TGATC	0.885698	0.0497223
chr16	1505521	1505522	+	0.353072	0.232908	0.316684	0.621452	0.665165	0.697778	TELO2	cds	TCAGC	0.0820517	0.0436295
chr11	60906467	60906468	-	0.239975	0.200783	0.234581	0.579462	1.20363	0.498413	PRPF19	5utr	GCAGC	0.223849	0.0050893
chr7	149072131	149072132	-	3.18218	2.62022	3.56269	8.70032	4.21271	6.97778	ZNF786	cds	GGACA	0.0712705	0.0458443
chr8	143296099	143296100	+	2.51224	0.554544	1.26674	4.1948	2.17218	5.93112	ZNF696	cds	AAAGC	NA	0.0251704
chr7	143389903	143389904	+	0.368462	0.327381	0.527806	1.01395	1.10584	0.528961	ZYX	cds	TGAGC	0.0304107	0.000143514
chr7	27198318	27198319	-	1.29201	1.33091	1.58342	3.52156	2.56712	5.58223	HOXA13	cds	TAAGG	NA	0.00219983
chr17	75393719	75393720	-	0.381168	0.388181	0.357546	1.21183	1.21521	0.436111	GRB2	5utr	AGAGG	0.112227	0.0123852
chr7	151066940	151066941	+	0.251224	0.169829	0.158342	0.652524	0.61817	0.264024	SLC4A2	cds	GGAGC	NA	0.0046967
chr10	103603014	103603015	-	0.58619	0.465817	1.21085	2.05079	1.31647	1.39556	SH3PXD2A	cds	TCAGG	0.179801	0.0377252
chr17	82061683	82061684	-	0.612742	0.213119	0.727517	1.15719	1.28523	0.697778	DUS1L	cds	ACATC	0.423987	0.000194631
chr1	145465779	145465780	-	1.6509	0.540077	0.894976	20.7272	8.53074	5.1835	NA	unannotated	TCATA	0.656798	2.10439e-12
chr9	93096217	93096218	+	6.36435	9.83391	11.0839	26.101	11.0584	20.2356	CARD19	5utr	CCAAA	0.00318004	1.60413e-05
chr19	5212098	5212099	-	0.406235	0.241535	0.439839	1.72625	1.18482	0.546087	PTPRS	cds	TCATC	0.0795739	0.000992918
chr21	8393065	8393066	+	0.142563	0.105725	0.19001	0.379113	0.336093	0.175417	NA	unannotated	CCACG	2.65547e-10	1.43421e-50
chr22_KI270879v1_alt	2342	2343	-	0.0681286	0.0332726	0.0931423	0.246753	0.172338	0.126869	CHCHD10	3utr	CCAGT	NA	0.0497447
chr3	10312003	10312004	-	0.289289	0.245684	0.298055	0.712841	0.61817	0.380606	SEC13	cds	GAAGG	0.0912776	0.000479671
chr14	34546713	34546714	+	2.81581	2.07979	2.39912	39.3406	30.1879	22.1178	NA	unannotated	CCATA	0.00705543	2.12907e-159
chrUn_GL000220v1	159549	159550	+	0.913158	0.493624	1.26997	3.6424	3.0915	1.61075	NA	unannotated	CCACG	1.19862e-10	2.84994e-82
chrX	70931095	70931096	-	0	0	0	5.59306	4.7393	3.02371	SLC7A3	5utr	CCAAG	NA	0.00954069
chr11	47248797	47248798	-	2.00979	6.59907	3.43074	8.85568	11.0584	7.67556	ACP2	5utr	TTACA	0.0744876	0.0108796
chr16	1962851	1962852	-	0.0766028	0.0562752	0.0942935	0.200653	0.170264	0.093424	RPS2	cds	CCAAG	0.59663	3.13563e-15
chr1	32361858	32361859	-	1.50735	0.917518	0.527806	3.10726	4.06226	2.48099	FAM229A	cds	GGACA	0.123692	0.00254991
chr19	1241804	1241805	+	0.20791	0.147878	0.287894	0.828602	1.01556	0.28428	ATP5D	5utr	GGAGT	NA	0.0296987
chr10	56359788	56359789	-	0.141868	0.129394	0.130591	0.573648	0.695097	0.248099	ZWINT	cds	GTAGA	0.54157	0.0114481
chr22_KI270879v1_alt	2389	2390	-	2.29691	1.55272	4.29785	4.42784	8.29377	5.58223	NA	unannotated	CCAGG	0.0297388	0.00138368
chr15	89627692	89627693	+	2.12145	1.85132	0.730809	3.41798	3.42283	4.18667	TICRR	3utr	GGACT	0.0445214	0.0293578
chr15	66386911	66386912	+	10.049	8.53997	9.50051	31.694	17.3774	13.9556	MAP2K1	5utr	CCAGT	3.23616e-05	5.62297e-05
chr3	52278370	52278371	-	0.264447	0.271726	0.372569	3.72871	1.93083	1.49524	WDR82	5utr	CCAGC	NA	0.00283824
chr1	182600068	182600069	-	1.84231	2.18793	1.87131	5.32673	5.79248	4.53556	RGS16	3utr	GGACC	0.178388	0.00822462
chr19	2244739	2244740	+	3.05489	2.19045	2.67202	5.02565	7.06738	4.75361	SF3A2	cds	CTACC	0.00945494	2.77967e-07
chr17	76000433	76000434	+	0.937904	0.955522	0.879677	3.26262	3.15953	1.10824	TEN1	3utr	CAATG	0.174774	0.00696529
chr19	2810391	2810392	+	0.0412972	0	0.116428	0.493506	0.515842	0.109455	THOP1	cds	GCAGG	NA	0.0479575
chr17	19190244	19190245	-	1.0049	1.90561	2.37513	13.0505	3.79144	7.90815	SNORD3C	ncRNA	TTAAG	0.581122	7.23931e-06
chr14	24216006	24216007	-	1.14845	1.55272	1.9001	3.19604	4.7393	4.41926	MDP1	5utr	CTAAG	0.01825	0.0054199
chr21	8259367	8259368	+	0.304834	0.249863	0.415684	0.656169	0.736558	0.550452	NA	unannotated	AGAGG	6.66373e-06	1.88822e-14
chr2	70102955	70102956	+	0.251224	0.443635	0.666703	1.67792	1.57977	0.598096	NA	unannotated	TCAGG	NA	0.0342387
chr1	146376806	146376807	+	2.50706	2.64132	2.10298	39.5884	36.0115	23.6713	NA	unannotated	TCATA	0.0131845	4.55987e-180
chr1	16666947	16666948	-	2.16053	1.36153	1.45888	39.9141	29.2658	21.8025	RNU1-3	ncRNA	TCATA	0.0511039	2.13016e-189
chr17	19064135	19064136	-	0.781587	0.988096	1.97927	7.64385	7.89883	3.17172	SNORD3B-2	ncRNA	TTAAG	0.798094	9.68476e-07
chr7	44019144	44019145	-	6.74717	9.0252	9.89637	9.58811	28.4358	29.3067	POLR2J4	ncRNA	ACACT	0.0107313	0.00360032
chr10	95656662	95656663	-	0.502449	0.614619	0.684722	0.771457	2.21167	1.59492	ALDH18A1	5utr	GGAAT	0.12358	0.00898218
chr2	120990214	120990215	+	4.68952	6.59907	3.16684	13.0505	12.6381	5.58223	GLI2	cds	GCAGG	0.0552483	0.0094587
chr16	89290660	89290661	-	0.474535	0.345049	0.416689	1.11861	0.929274	0.912479	ANKRD11	cds	TCAGC	0.585285	0.0383725
chr14	105376765	105376766	+	3.01469	3.49363	1.9001	9.32177	15.7977	7.67556	PACS2	intron	GCAGG	0.190332	0.00307253
chr20	2656413	2656414	+	0.347372	0.638342	0.420596	0.932177	1.29254	0.751454	NOP56	cds	CAAGG	0.017356	0.00178822
chr3	184326524	184326525	+	2.51224	2.17381	4.75026	8.3896	3.94942	9.07112	EIF4G1	intron	TCAGC	0.18807	0.028703
chr11	993366	993367	+	0.182709	0.129394	0.316684	0.49062	0.877648	0.424735	AP2A2	cds	GGAGA	NA	0.0157937
chr12	57604823	57604824	+	1.0049	1.55272	1.58342	13.0505	3.15953	9.07112	DTX3	5utr	TCAGT	NA	0.0194026
chr16	1962847	1962848	-	0.13036	0.11874	0.168544	0.355173	0.312255	0.176763	RPS2	cds	GGAGG	0.000510734	3.58884e-27
chr1	227731608	227731609	-	0.825451	0.525186	0.79171	2.56349	1.57977	1.04667	JMJD4	3utr	CAAGG	0.153353	9.99292e-05
chr22_KI270733v1_random	132408	132409	+	0.612863	0.335046	0.68938	1.95555	1.64142	0.868932	NA	unannotated	CCACG	0.436579	5.0469e-14
chr7	150336780	150336781	+	0.602938	0.477761	0.79171	1.86435	2.10636	1.02341	LRRC61	5utr	CCAGG	NA	0.0298173
chr17	80957641	80957642	+	3.51714	1.70799	0.79171	4.35016	4.7393	4.18667	RPTOR	cds	GGACT	0.443747	0.0143184
chrUn_GL000220v1	117318	117319	+	0.0317101	0.0177899	0.0278356	0.0385366	0.0755869	0.0471528	RNA45S5	ncRNA	GGAGG	0.403179	6.45348e-06
chr11	44095722	44095723	+	0.602938	0.431312	0.703742	2.17508	1.05318	1.79429	EXT2	5utr	CCAGC	NA	0.00327962
chr10	133366051	133366052	-	0.180366	0.129394	0.203582	0.511784	0.631907	0.215979	ECHS1	cds	GAAGC	0.71156	0.0187924
chr12	120293236	120293237	-	1.82709	2.52317	1.53064	6.99133	7.04819	9.26142	RNU4-1	ncRNA	TTAGC	0.0528045	1.44326e-10
chrX	47224462	47224463	+	0.121471	0.0961209	0.079171	0.240562	0.278782	0.220351	CDK16	cds	GCAGT	0.137169	0.0436025
chr22	50289979	50289980	-	0.867866	1.07212	0.738929	1.96248	1.57977	1.96647	PLXNB2	cds	GGACC	0.326212	0.00176014
chr1	17407251	17407252	-	0.277669	0.230602	0.337796	0.580701	0.819138	0.434173	RCC2	3utr	GCAGC	0.0580759	0.00624358
chr19	4791891	4791892	+	0.208564	0.221818	0.324804	0.860471	0.997747	0.312797	FEM1A	cds	TGATG	0.352507	0.0084463
chr1	16395380	16395381	+	0.401959	0.152727	0.339304	0.847434	1.24125	0.697778	SZRD1	3utr	GAAAG	0.0572088	0.00303851
chr22_KI270733v1_random	131509	131510	+	0.0607264	0.0370243	0.111407	0.180061	0.145825	0.102627	NA	unannotated	CCACC	0.597969	0.000707969
