# Supplementary material for: Atlas of quantitative single-base-resolution N6-methyl-adenine methylomes
Source: Nat Commun. 2019 Dec 10;10:5636. doi: 10.1038/s41467-019-13561-z (PMC6904561; doi:10.1038/s41467-019-13561-z)
Supplement: Supplementary file 13 — Supplementary Data 10 [file 41467_2019_13561_MOESM13_ESM.xlsx]

## Sheet: Sheet1
Chr	Start	End	Strand	WT rep1 RML	WT rep2 RML	WT rep3 RML	Fto-OE rep1 RML	Fto-OE rep2 RML	Fto-OE rep3 RML	Gene	Annotation	Motif	WT DESeq2 padj	Fto-OE DESeq2 padj
chr13	94713999	94714000	+	5.52694	20.1854	8.70881	3.33697	1.14006	0	SOX21-AS1	ncRNA	AAATA	0.0222176	NA
chr3	113747036	113747037	+	12.0588	11.6454	3.16684	1.66848	0.760041	3.73782	ATP6V1A	5utr	GCAGC	0.0289463	NA
chr20	6778623	6778624	+	2.21077	6.46968	3.16684	0	0	0	BMP2	cds	AGACA	0.0375933	NA
chr10	11462674	11462675	-	3.26592	8.15179	3.95855	1.66848	0.380021	0.467227	USP6NL	cds	TCATG	0.0487441	NA
chr10	69180236	69180237	+	8.03918	3.88181	9.50051	0	2.28012	1.86891	SUPV3L1	5utr	TCACT	0.0302504	NA
chr13	113640672	113640673	+	1.53379	0.926185	0.736474	0.273522	0.294209	0.186891	TFDP1	3utr	GGACG	0.00135123	0.454443
chr18	10471834	10471835	+	6.02938	10.4809	12.6674	1.25136	3.04016	2.80336	APCDD1	cds	GCAGG	0.0447459	NA
chr1	228406592	228406593	-	1.06401	2.0703	3.16684	0.635613	0.427523	0.467227	TRIM11	5utr	GGACA	0.0116293	NA
chr5	95554976	95554977	-	9.04408	7.14252	20.5844	0	0.760041	3.73782	TTC37	5utr	TCATT	0.00214072	NA
chr17	75456649	75456650	+	12.0588	21.7381	12.6674	4.58833	3.04016	2.99025	TMEM94	5utr	CCAGT	0.00359867	0.204221
chr17	3663290	3663291	-	1.0049	1.2508	1.21085	0.333697	0.220657	0.226534	TAX1BP3	3utr	GGACT	0.0240195	NA
chr1	52032810	52032811	-	3.01469	2.48436	2.53347	0.695201	0.570031	0.287524	KTI12	cds	GAACT	0.0234253	NA
chr14	102139896	102139897	+	9.54653	10.8691	22.1679	1.66848	2.28012	3.11485	WDR20	5utr	TTAGG	0.00416535	NA
chr10	129964273	129964274	-	7.03428	10.8691	7.9171	0	0	5.60672	NA	unannotated	CCATT	0.0468267	NA
chr10	74843183	74843184	+	3.01469	3.88181	1.58342	0	0	0.934454	KAT6B	cds	AAACT	0.0392025	NA
chr1	27490145	27490146	-	8.24016	5.98907	3.16684	1.21344	1.52008	1.40168	WASF2	5utr	GTAAT	0.000408602	0.13759
chr8	48921428	48921429	-	48.2351	16.8212	30.085	1.66848	9.12049	5.60672	SNAI2	5utr	TCAGT	3.62355e-06	NA
chr17	45107551	45107552	+	4.01959	7.14252	4.27523	1.66848	0.613879	0.584034	NMT1	3utr	AGACA	0.000139123	0.250395
chr6	111483536	111483537	+	2.34476	3.62302	1.26674	0	0.380021	0.373782	TRAF3IP2-AS1	ncRNA	CCAGT	0.0499958	NA
chr19	49673725	49673726	+	0.372184	0.517574	0.989637	0.251846	0.0485133	0.149513	BCL2L12	cds	GGACT	0.0402872	0.7013
chr2	8730691	8730692	-	17.0833	5.62862	14.2508	0.834241	3.80021	1.24594	KIDINS220	3utr	TTACT	0.0331193	NA
chr6_GL000255v2_alt	4167181	4167182	+	0.781587	2.0703	0.989637	0.200218	0.217155	0.0584034	BRD2	5utr	GGACT	0.0330594	NA
chr17	16381053	16381054	+	3.61763	5.24044	4.3544	0.27808	0.912049	0.509702	UBB	5utr	ACACT	0.0169705	NA
chr7	39987977	39987978	+	2.38663	3.65999	1.38549	0.238355	1.03642	0.415313	CDK13	cds	GAACT	0.0305772	NA
chr19	11950270	11950271	+	8.70911	13.9745	9.50051	2.7808	1.52008	3.73782	ZNF700	3utr	GGACA	0.0151111	NA
chr15	40471566	40471567	+	14.7385	9.31634	6.86148	1.40504	2.04011	1.97884	CHST14	cds	GGACA	0.000367373	0.0101574
chr6	33403919	33403920	+	3.01469	6.46968	2.21679	0.556161	1.01339	1.29386	KIFC1	cds	GGACA	0.0222111	0.19613
chr4	1251653	1251654	+	1.09625	2.44852	2.11123	0	0.506694	0	CTBP1-AS2	ncRNA	AAACT	0.0121192	NA
chr5	127517646	127517647	+	5.35945	8.53997	4.75026	0.834241	3.04016	0.622969	PRRC1	5utr	GTAGG	0.0302504	NA
chr9	132893049	132893050	-	2.67973	3.43817	1.26674	0	0	0.622969	TSC1	3utr	GAACT	0.0205508	NA
chr6	158096012	158096013	+	11.0539	14.7509	5.27806	1.66848	2.28012	3.73782	SYNJ2	cds	CAAGG	0.0228614	NA
chr19	7520773	7520774	+	0.542645	0.585676	0.633368	0.263445	0	0.160192	ZNF358	cds	AGACC	0.027415	NA
chr10	74826599	74826600	+	9.04408	10.4809	2.37513	0	2.28012	1.86891	KAT6B	5utr	TCAGT	0.0177063	NA
chr6	17706505	17706506	-	2.00979	1.35863	3.16684	0.312841	0.526182	0.747563	NUP153	5utr	GGACA	0.0154231	NA
chr15	43826992	43826993	+	9.04408	5.04635	6.33368	0.556161	2.28012	0	WDR76	5utr	GCAAT	0.0441664	NA
chr2	148020736	148020737	-	13.0637	12.4218	11.0839	0.834241	1.14006	1.24594	ORC4	5utr	GGAGT	0.0235182	NA
chr12	108562611	108562612	+	4.42155	3.10545	9.50051	0.98146	0.396543	1.16807	ISCU	5utr	GCAAG	0.0173304	0.294658
chr9	112618458	112618459	+	8.03918	16.3036	7.9171	0.834241	2.28012	3.73782	KIAA1958	intron	TCAGG	0.0301959	NA
chr1	1233633	1233634	+	0.850298	1.91104	1.86285	0.333697	0	0.355982	B3GALT6	3utr	GGATT	0.0127329	NA
chr19	17319648	17319649	+	1.32646	1.38804	0.923661	0.254907	0.258127	0.215643	DDA1	cds	GGACA	0.0147064	NA
chr15	84620761	84620762	+	10.049	21.3499	5.80587	1.66848	0.760041	2.24269	ZSCAN2	cds	GGACA	0.0139291	NA
chr1	244653103	244653104	+	2.76347	7.76361	3.16684	0.238355	1.52008	0.622969	DESI2	5utr	CCAAC	0.0340801	NA
chr10	28595813	28595814	+	2.93095	1.6233	1.38549	0.13904	0.651464	0.467227	WAC	cds	AGACT	0.00805689	NA
chr10	117284464	117284465	-	2.67973	4.87999	4.22245	0	1.14006	0.467227	PDZD8	cds	AGACT	0.00366806	NA
chr1	52893188	52893189	+	2.9142	2.50824	1.05561	0.834241	0	0.373782	ZYG11A	3utr	GGACT	0.00799867	NA
chr14	50758188	50758189	-	7.03428	2.41535	3.69464	0	1.52008	0.373782	NIN	cds	GAACT	0.0235498	NA
chr11	64854101	64854102	-	7.03428	2.71726	7.9171	0.13904	2.28012	1.30824	EHD1	3utr	TAACG	0.0365723	NA
chr4	145137638	145137639	-	4.35456	5.24044	3.69464	0.20856	1.9001	0.533974	OTUD4	cds	AAACT	0.0192572	NA
chr14	103560288	103560289	-	17.4182	14.9061	13.723	2.14519	3.33249	4.27179	BAG5	cds	GAACT	0.000418357	0.0306444
chr19	36687611	36687612	+	10.049	7.76361	4.75026	1.66848	2.28012	0	ZNF567	5utr	GCAGA	0.0379005	NA
chrY	1601631	1601632	+	6.28061	4.65817	3.16684	0.625681	1.8241	0.311485	AKAP17A	3utr	AGACC	0.0335711	NA
chr3	49727046	49727047	-	1.06073	2.37475	2.57306	0.392584	0.396543	0.467227	IP6K1	3utr	GGACA	0.00888042	NA
chr20	64273300	64273301	+	5.02449	3.20249	3.16684	0.715064	0.570031	1.06795	PCMTD2	cds	AAACT	0.0303949	NA
chr4	76948275	76948276	-	8.03918	9.31634	11.0839	5.00545	0	1.86891	LOC105377294	intron_ncRNA	GAACT	0.036823	NA
chr19	10691353	10691354	+	0.723526	0.517574	1.26674	0.171756	0.237513	0.148326	ILF3	3utr	GCACG	0.00229028	NA
chr5	141320783	141320784	-	19.0931	41.1471	30.085	5.00545	7.60041	8.41008	TAF7	5utr	GCACT	2.15842e-05	0.0279904
chr6	27451462	27451463	-	9.04408	5.43453	17.4176	0.834241	4.56025	1.86891	ZNF184	cds	TAACT	0.0450582	NA
chr1	35506919	35506920	-	1.18761	1.90561	2.21679	0.333697	0.570031	0.373782	KIAA0319L	cds	TTAGG	0.0318415	NA
chr17	1762059	1762060	+	11.0539	9.89861	11.0839	1.66848	2.28012	3.73782	SERPINF1	5utr	TCAGT	7.87804e-05	NA
chr17	30210706	30210707	+	10.049	11.3866	3.16684	1.11232	3.99022	0.934454	NA	unannotated	GGACA	0.0220055	NA
chr13	45985592	45985593	-	4.73737	4.22686	1.84732	0	1.9001	0.622969	ZC3H13	cds	AGACA	0.0113563	NA
chr1	110341791	110341792	+	1.20588	2.32908	1.97927	0.641724	0.380021	0.287524	RBM15	cds	GAACA	0.0174081	NA
chr19	6593763	6593764	-	6.53183	3.72653	3.69464	0.556161	2.28012	0	LOC107985339	ncRNA	TTACT	0.0267929	NA
chr1	1313439	1313440	+	7.53673	3.10545	5.27806	0.303361	0.684037	1.86891	NA	unannotated	AGACA	0.0411344	NA
chr19	1574538	1574539	-	4.75651	4.01881	4.75026	1.3904	0.570031	0.575048	NA	unannotated	GAACA	0.0106786	NA
chr15	78498106	78498107	+	1.91844	1.89238	0.452405	0.417121	0.325732	0	IREB2	cds	GGAGG	0.00782396	NA
chr2	185547005	185547006	-	10.049	9.31634	11.0839	3.33697	2.28012	1.86891	NA	unannotated	AAACT	0.0281337	NA
chr5	177875524	177875525	+	35.1714	31.8308	31.6684	8.75953	5.32029	1.86891	LOC728554	ncRNA	GCAGC	5.17916e-05	0.00803609
chr12	130163015	130163016	+	7.70421	10.0927	4.22245	1.66848	0.760041	0.934454	FZD10	cds	GGACA	0.0266449	NA
chr11	30999904	30999905	+	12.0588	20.9618	3.16684	1.66848	0	0	NA	unannotated	AGAGA	0.0157385	NA
chr1	155934406	155934407	-	94.4604	38.4299	42.7523	7.50817	22.8012	4.15313	KIAA0907	5utr	GGATA	8.13286e-07	0.00244219
chr15	101251971	101251972	-	16.0784	13.1981	4.75026	2.50272	3.42019	1.86891	NA	unannotated	TCATA	0.0300731	NA
chr12	69585442	69585443	+	50.2449	50.4635	22.1679	4.17121	3.80021	4.36078	CCT2	5utr	TCACT	4.55069e-06	0.323118
chr19	42226131	42226132	+	4.46621	13.1981	14.7786	2.5518	2.69469	1.73541	ZNF526	cds	GGACT	0.00839245	0.211749
chr17	58352200	58352201	-	37.1812	27.6902	11.0839	6.11777	5.70031	5.91821	SUPT4H1	5utr	CTATT	1.90768e-05	0.015258
chr2	44361491	44361492	-	6.53183	12.81	4.75026	1.66848	2.28012	0.934454	PREPL	5utr	GCAGA	0.005295	NA
chr20	64273323	64273324	+	11.7238	4.12069	15.0425	0.556161	3.10926	3.11485	PCMTD2	cds	GGACT	0.023605	NA
chrX	48904341	48904342	-	1.13051	1.87621	0.79171	0.303361	0.285015	0.143762	SLC35A2	3utr	GGACA	0.026813	NA
chr19	43599307	43599308	+	5.40132	4.15908	6.33368	1.58506	1.5446	0.708896	ZNF576	3utr	GGACT	0.00142563	0.0198647
chr1	53238542	53238543	-	9.04408	7.76361	11.0839	1.00109	1.52008	3.73782	MAGOH	5utr	TCACT	0.0240129	NA
chr2	85616174	85616175	+	11.0539	4.46408	5.27806	0.889858	2.73615	0.560672	USP39	5utr	GGACG	0.0319702	0.0750849
chr3	98799535	98799536	-	4.45026	4.26999	5.14611	0.834241	1.52008	1.00633	DCBLD2	cds	GGACT	0.00411929	NA
chr11	61333075	61333076	-	1.47385	1.09266	0.422245	0.178766	0.342019	0.162514	DDB1	5utr	GCAGC	0.0150021	NA
chr14	34875338	34875339	-	12.0588	7.37543	3.69464	0	2.28012	2.80336	BAZ1A	5utr	TCAGA	0.00931274	NA
chr20	3873706	3873707	+	1.57912	2.37761	1.18756	0.973282	0	0.133493	MAVS	3utr	GGACA	0.0191598	NA
chr14	81476896	81476897	-	3.61763	5.30514	10.2922	0	0.570031	2.80336	SEL1L	3utr	GGACC	0.02015	NA
chr3	15042544	15042545	-	3.81861	4.89108	2.63903	0	0.380021	0.747563	NA	unannotated	GGACA	0.0161111	NA
chr1	201955514	201955515	+	16.832	13.1011	6.13575	2.69524	3.58305	2.0558	TIMM17A	5utr	GCATT	1.27465e-07	0.0334611
chrX	135344795	135344796	+	13.0637	13.1981	12.6674	3.33697	2.28012	1.86891	ZNF449	5utr	GCAGT	0.0120889	NA
chr17	58003902	58003903	-	1.55932	1.25724	0.40785	0.203926	0.203179	0.245412	SRSF1	3utr	GGATT	0.00140202	0.22492
chr1	203852413	203852414	+	6.02938	4.01683	3.48352	1.00109	0.977196	0.80096	ZC3H11A	3utr	GGACA	0.000260897	NA
chr19	1574377	1574378	-	11.3051	7.98543	3.69464	0.556161	1.52008	2.49188	NA	unannotated	TGACT	0.0394373	NA
chr10	117284031	117284032	-	6.12074	5.82271	1.75935	0.27808	0.701576	1.24594	PDZD8	cds	GGACA	0.00046238	NA
chr1	174159519	174159520	+	13.0637	7.76361	12.6674	5.00545	2.28012	0	RABGAP1L	5utr	TCAGT	0.0195704	NA
chr19	5823969	5823970	+	9.04408	5.24044	3.56269	0.910082	0.456025	0.934454	NRTN	5utr	TGACT	0.00678055	NA
chr17	800927	800928	-	2.51224	2.77272	2.11123	0.333697	0	0.622969	NXN	3utr	AGACG	0.0438929	NA
chr11	453920	453921	+	9.54653	6.21089	12.6674	1.11232	0	0	NA	unannotated	GGATT	0.0197172	NA
chr16	31457049	31457050	-	6.02938	3.62302	6.33368	1.0428	0.380021	2.24269	NA	unannotated	GGACC	0.0499958	NA
chr7	123557814	123557815	-	6.53183	2.84666	12.6674	0.667393	1.14006	1.40168	NDUFA5	5utr	TCACC	0.0247233	NA
chr5	53560656	53560657	+	3.01469	2.80684	1.58342	0.27808	0.51821	0.373782	NDUFS4	5utr	GCAGC	0.00632656	NA
chr16	31456992	31456993	-	4.68952	2.87254	2.63903	1.66848	0.456025	0	NA	unannotated	GAACT	0.0284426	NA
chr2	189784330	189784331	-	2.17728	3.36423	5.27806	1.11232	0.829136	0.622969	ORMDL1	5utr	GTATC	0.025825	NA
chr19	2163956	2163957	+	11.0539	13.9745	2.37513	1.25136	1.52008	1.24594	NA	unannotated	CCAAG	0.00333427	NA
chr4	143214130	143214131	+	3.26592	2.66181	3.69464	1.66848	0	0.622969	USP38	cds	TAACT	0.014421	NA
chr3	125232458	125232459	-	4.35456	3.10545	2.37513	0.834241	0	1.24594	ZNF148	cds	GAACC	0.0450582	NA
chr1	160425115	160425116	+	12.0588	6.98725	15.8342	0	2.28012	3.73782	VANGL2	intron	TCAGG	0.0180069	NA
chr10	21673433	21673434	+	3.30181	7.18134	7.9171	0	1.42508	0.311485	MLLT10	cds	AGACT	0.0222029	NA
chr4	139472865	139472866	+	3.18218	6.40498	11.0839	1.66848	0.760041	0.934454	RAB33B	cds	GGATT	0.0153922	NA
chr11	17276738	17276739	+	21.1028	16.3036	9.50051	3.33697	2.28012	0.934454	NUCB2	5utr	GCAGA	0.00378295	NA
chr7	75042351	75042352	-	0.435456	0.670494	0.452405	0.192517	0.0530261	0.109936	RCC1L	3utr	CGAGG	0.0177765	NA
chr19_GL949749v2_alt	164544	164545	-	8.03918	10.8691	2.63903	1.66848	2.28012	0	MBOAT7	5utr	CCAGT	0.0411627	NA
chr10	5747020	5747021	+	2.61273	3.10545	1.00763	0	0.19001	1.16807	FAM208B	cds	GAACT	0.0207855	NA
chr14	81917425	81917426	+	0.927598	1.5042	1.10839	0.10428	0.162866	0.35042	NA	unannotated	GAACT	0.037825	NA
chr17	58003905	58003906	-	1.02827	0.9237	0.219243	0.120406	0.0664114	0.112134	SRSF1	3utr	CCAGG	4.58975e-06	NA
chr13	113640699	113640700	+	1.546	1.68581	1.06638	0.325558	0.187407	0.418412	TFDP1	3utr	AGACT	8.94039e-06	0.194408
chr10	47502686	47502687	-	16.5808	8.53997	6.33368	0.834241	2.73615	3.11485	AGAP9	cds	GGACT	0.0251817	NA
chr12	67312874	67312875	+	1.57015	1.69388	2.1772	0.119177	0.114006	0.575048	CAND1	3utr	GCACT	0.043479	NA
chr3	9363069	9363070	+	8.03918	3.88181	2.37513	0	0	1.24594	THUMPD3	5utr	TGACC	0.0328973	NA
chr3	14651772	14651773	+	6.02938	13.9745	5.54197	1.66848	2.28012	0.934454	CCDC174	5utr	GTAGG	0.0260693	NA
chr12	57230217	57230218	+	8.70911	5.43453	4.75026	1.66848	2.28012	0.747563	SHMT2	5utr	GCAGT	0.000504957	NA
chr4	151175276	151175277	-	1.57912	2.91135	2.11123	0.834241	0.651464	0	SH3D19	cds	TCAGG	0.040065	NA
chr5	177456154	177456155	+	6.02938	4.39938	3.95855	0.667393	0.760041	1.12134	PRR7	3utr	GGACT	0.0103101	NA
chr18	13682034	13682035	-	3.51714	2.25145	2.37513	0.556161	0	0.622969	FAM210A	cds	GCAGG	0.0320646	NA
chr19	35545180	35545181	-	12.0588	5.04635	15.3064	4.17121	1.52008	1.60192	TMEM147-AS1	intron_ncRNA	GGACC	0.0442688	0.297035
chr22	46535782	46535783	-	6.28061	10.0927	4.11689	1.83533	1.86556	1.03828	CELSR1	cds	GAACT	0.0292655	NA
chr16	30748415	30748416	+	3.51714	4.34762	9.50051	0.834241	1.14006	1.86891	PHKG2	5utr	TTAAG	0.0328097	NA
chr12	116852721	116852722	+	3.21567	2.88363	5.27806	0.758401	0.760041	1.12134	RNFT2	3utr	GAACA	0.0161111	NA
chr17	58219252	58219253	-	16.0784	7.18134	14.2508	3.33697	2.60586	3.20384	MKS1	5utr	GCAGT	0.0034524	0.120423
chr2	105343075	105343076	+	1.60784	1.01524	1.58342	0.166848	0.325732	0.431286	C2orf49	cds	GAACA	0.0496032	NA
chr15	77615676	77615677	-	1.17238	1.87961	1.31952	0.250272	0.134125	0.59805	LINGO1	cds	GGACC	0.0242278	NA
chr18	51176846	51176847	-	7.03428	9.31634	3.95855	1.66848	1.14006	1.86891	MEX3C	cds	TGACT	0.0184714	NA
chr1	156282806	156282807	-	14.571	12.4218	11.8756	3.08669	4.05355	1.86891	SMG5	5utr	TCACA	5.15846e-05	0.012158
chr2	203439447	203439448	-	5.52694	3.26072	2.11123	0.556161	1.52008	0	RAPH1	cds	CCAGA	0.0496553	NA
chr16	28539067	28539068	-	13.0637	4.91696	4.75026	0	2.28012	0	NUPR1	5utr	CCAGA	0.0223677	NA
chr10	118685931	118685932	-	7.03428	5.90035	6.33368	0.667393	1.14006	1.86891	CACUL1	3utr	AGACT	0.0409465	NA
chr3	9893148	9893149	+	0.446621	0.476713	0.372569	0.0575339	0.175394	0.0849503	JAGN1	cds	GGACT	0.0457542	NA
chr3	44442646	44442647	-	3.68462	2.97605	0.950051	0.238355	0	0.373782	ZNF445	3utr	GAACT	0.0374808	NA
chr9	133406892	133406893	-	1.94699	1.84386	1.47786	0.385034	0.621852	0.276875	REXO4	3utr	GGACA	0.0219747	NA
chr14	56296920	56296921	+	9.37904	13.7157	14.2508	0	1.14006	5.60672	PELI2	cds	GGACT	0.0235232	NA
chr7	4762946	4762947	+	2.74063	3.57126	1.58342	0.25669	0.228012	1.1501	FOXK1	3utr	GGACC	0.0440615	NA
chr1	204516405	204516406	+	12.0588	4.26999	3.95855	1.66848	0	0.934454	MDM4	5utr	TCATT	0.039929	NA
chr20	35774830	35774831	+	4.01959	3.26072	1.84732	0.625681	0.380021	0.747563	NA	unannotated	GAACT	0.0284338	NA
chr1	36087418	36087419	+	7.03428	13.1981	4.75026	1.66848	2.28012	1.86891	TEKT2	intron	CCAGT	0.0467869	NA
chr1	52475010	52475011	-	3.26592	1.33091	0.950051	0	0	0	ZCCHC11	cds	GAACA	0.0249425	NA
chrX	85255595	85255596	+	2.88908	3.33835	4.75026	0.834241	0.325732	0	ZNF711	cds	GGACA	0.012756	NA
chr13	36999326	36999327	-	9.54653	6.21089	8.70881	1.66848	1.71009	2.61647	ALG5	5utr	GGATT	0.00247028	0.475772
chr1	70205723	70205724	+	3.76837	6.59907	8.70881	0.834241	0.977196	0.934454	SRSF11	5utr	ACAGA	0.00179559	NA
chr4	186708033	186708034	-	2.67973	2.63963	1.58342	1.11232	0.570031	0	FAT1	cds	GAACT	0.0408891	NA
chr2	171922434	171922435	+	14.0686	6.98725	6.33368	0	4.56025	0	HAT1	5utr	TCACT	0.0173947	NA
chr9	122911031	122911032	-	12.5612	17.0799	5.27806	1.66848	1.52008	1.86891	ZBTB6	cds	GGACA	0.0294683	NA
chr6	44387709	44387710	+	9.71401	12.9394	9.50051	0	2.28012	3.73782	CDC5L	5utr	TCAAA	0.00111212	NA
chr20	17968110	17968111	-	3.01469	1.52595	3.16684	0.27808	0.285015	1.12134	SNX5	intron	GGACT	0.00374668	NA
chr8	52565429	52565430	-	15.0735	20.1854	9.50051	2.22464	1.52008	4.67227	FAM150A	5utr	CCAGT	0.00511666	NA
chr19	35937040	35937041	+	5.52694	9.12225	3.16684	1.02676	1.8241	1.24594	NA	unannotated	GTACT	0.0174911	NA
chr7	73682901	73682902	-	1.50735	1.27871	1.94882	0.430576	0.342019	0.266987	DNAJC30	cds	GAACA	0.0193743	NA
chr8	103072798	103072799	+	3.89398	6.43271	2.77098	0.834241	0.651464	1.03828	ATP6V1C1	3utr	GAACA	0.0243741	NA
chr6	169694772	169694773	-	6.63232	17.4681	9.50051	1.66848	4.56025	0.934454	WDR27	intron	GAACA	0.0253907	NA
chr7	65954295	65954296	+	3.76837	2.62357	2.85015	0.834241	1.14006	0.329807	VKORC1L1	cds	GGACT	0.00107308	0.160774
chr9	37086864	37086865	+	1.19332	2.5509	2.77098	0.476709	0.228012	0	EBLN3	ncRNA	GGACA	0.0228428	NA
chr20	33401527	33401528	-	27.1322	28.7254	9.50051	2.50272	5.32029	3.73782	CDK5RAP1	cds	GGAAG	0.00139426	0.121219
chr6	89674342	89674343	-	2.38663	2.19969	2.11123	0.556161	0.253347	0	MDN1	cds	GGACC	0.0324523	NA
chr16	23466423	23466424	-	1.06073	1.3057	1.58342	0.26911	0.273615	0.215643	GGA2	3utr	GGACA	0.0112414	NA
chr9	136496254	136496255	-	4.35456	2.19969	3.16684	0.333697	1.52008	0.373782	NOTCH1	cds	GGACA	0.0446907	NA
chr2	128189919	128189920	+	4.16315	2.67413	2.63903	0	0	1.86891	UGGT1	3utr	GGATT	0.0272661	NA
chr22	28800527	28800528	-	0.334966	0.931634	0.395855	0.0926935	0.0530261	0.050511	XBP1	5utr	GGAGC	0.00597385	NA
chr4	2965871	2965872	+	5.52694	4.91696	1.9001	0.166848	0.912049	0.934454	NA	unannotated	TGACT	0.0411627	NA
chr17	5489330	5489331	+	4.27081	2.68198	6.86148	0.834241	1.42508	0.622969	MIS12	cds	TGACT	0.0140289	NA
chr14	28768473	28768474	+	2.93095	4.17294	2.71443	0.635613	0.670625	1.00633	FOXG1	cds	GGACC	0.000978035	0.107192
chr8	46617604	46617605	-	5.69442	3.88181	8.70881	0.556161	0	1.86891	NA	unannotated	GCATG	0.0120849	NA
chr22	49887129	49887130	+	3.85211	7.2978	9.50051	1.11232	1.71009	1.33493	ZBED4	cds	AAACT	0.00329542	NA
chr9	110168708	110168709	+	6.53183	8.92816	4.75026	0	1.14006	0.934454	AKAP2	3utr	AAAGG	0.0333637	NA
chr1	20786665	20786666	-	46.2253	61.3325	23.7513	4.44929	13.6807	1.86891	HP1BP3	5utr	CCATT	3.87559e-06	0.13092
chr8	48920114	48920115	-	2.87114	2.39378	3.56269	0	1.14006	0	SNAI2	cds	AGACC	0.032157	NA
chr14	23071557	23071558	-	1.67483	2.99454	1.31952	0.444929	0.175394	0.143762	ACIN1	5utr	GCAAG	0.0250662	NA
chr12	49050695	49050696	-	2.81371	1.89777	1.26674	0.556161	0.456025	0.415313	KMT2D	cds	AAAGG	0.0275131	NA
chr22	41925326	41925327	-	6.43134	2.32908	4.75026	0	1.52008	1.24594	TNFRSF13C	3utr	GGACC	0.0499361	NA
chr7	156676574	156676575	-	2.31126	4.96871	3.56269	1.00109	0.760041	0	NA	unannotated	GAACT	0.0290643	NA
chr4	139295804	139295805	-	1.9428	1.99154	0.755169	0.2607	0.194882	0.490588	NDUFC1	5utr	CCACG	1.68064e-05	0.151853
chr5	173616654	173616655	-	8.03918	7.50483	12.6674	1.66848	1.52008	2.80336	BOD1	5utr	GCAGG	0.0103993	NA
chr13	109783898	109783899	-	9.71401	5.82271	12.6674	4.17121	1.71009	1.12134	IRS2	cds	GGACA	0.0120516	NA
chr19	9162776	9162777	+	1.89814	2.68198	2.77098	0.834241	0.228012	0.431286	ZNF317	3utr	GGACA	0.0249901	NA
chr15	68054323	68054324	+	4.77326	10.0927	6.33368	0	0	1.86891	PIAS1	5utr	GCAAG	0.0195514	NA
chrX	68840920	68840921	+	2.29691	2.03795	3.16684	0.25669	0.570031	1.0194	EFNB1	3utr	GGACA	0.0106583	NA
chr18	62523845	62523846	+	8.70911	17.4681	10.2922	1.66848	2.28012	1.86891	ZCCHC2	cds	GGACT	0.0139498	NA
chr17	68248064	68248065	+	4.01959	1.55272	2.63903	0.476709	0	0.934454	AMZ2	5utr	GCATG	0.0409639	NA
chr9	33576715	33576716	+	20.0979	13.5863	6.33368	0.556161	5.70031	0.622969	NA	unannotated	GAACT	0.0402872	NA
chr17	82153634	82153635	-	4.27081	7.50483	12.6674	1.66848	1.14006	2.49188	CCDC57	3utr	AAACT	0.0403445	NA
chr17	18735448	18735449	+	6.02938	3.20249	4.75026	0.667393	0.456025	1.40168	TRIM16L	cds	GGACT	0.00699981	NA
chr19	9566619	9566620	-	2.67973	0.970452	1.84732	0.370774	0.253347	0.467227	ZNF121	cds	GAACC	0.0244089	NA
chr8	97724905	97724906	+	0.842817	1.15116	0.333351	0.128345	0.114006	0.266987	MTDH	3utr	GAACA	0.036713	NA
chr3	108222416	108222417	-	3.81861	12.81	6.33368	0.333697	3.04016	1.49513	IFT57	5utr	GTAAC	0.0111327	0.313479
chr17	32321334	32321335	+	24.1175	13.1981	4.75026	1.66848	1.14006	0	RHBDL3	3utr	GGACA	0.0231646	NA
chr13	51934536	51934537	-	4.82351	15.139	14.2508	3.33697	2.28012	1.16807	ATP7B	3utr	GGACC	0.0169867	NA
chr10	63154163	63154164	+	26.1273	10.0927	13.4591	2.7808	2.85015	4.36078	NRBF2	cds	GAACT	0.00987443	0.193489
chr16_KI270855v1_alt	128201	128202	+	2.00979	2.52317	2.77098	0.741548	0	0.560672	DNAJA3	5utr	CCAAG	0.0466456	NA
chr4	186621433	186621434	-	1.57912	3.23484	2.63903	0	0.760041	0.311485	FAT1	cds	GAACT	0.0349589	NA
chr11	74842235	74842236	+	5.8284	9.16106	14.2508	0.556161	1.36807	1.40168	RNF169	3utr	GGACT	0.0299431	NA
chr1	233379473	233379474	+	8.37414	2.71726	3.43074	0.556161	0.855046	0.415313	KIAA1804	cds	GGACA	0.00329542	NA
chr1	113766190	113766191	-	4.27081	2.48436	1.58342	0.417121	0.456025	0.533974	RSBN1	cds	TGACT	0.0293027	NA
chr22_KI270879v1_alt	71309	71310	-	6.3165	2.77272	2.90294	0.417121	0.651464	0.80096	DERL3	3utr	GGACT	0.0493636	NA
chr17	43094357	43094358	-	2.21077	6.40498	6.33368	0.834241	1.8241	0.622969	BRCA1	cds	GAACT	0.0234499	NA
chr1	65420712	65420713	+	6.02938	3.88181	3.16684	1.66848	1.52008	0	LEPROT	5utr	CCAGT	0.0424342	NA
chr18	75288266	75288267	+	5.35945	13.1981	4.22245	1.52944	2.28012	0.509702	TSHZ1	cds	GGACA	0.0320848	0.0830136
chr2	173955629	173955630	-	3.39153	1.14411	2.03582	0	0.570031	1.03828	SP3	cds	GGACA	0.00383235	NA
chr13	27962960	27962961	-	5.02449	3.62302	3.80021	1.06783	0.488598	1.24594	CDX2	3utr	AGACA	0.0173638	NA
chr4	139511624	139511625	-	2.53234	2.23592	4.15648	0.500545	0.932778	0.467227	SETD7	3utr	AAACT	0.000948349	NA
chr17_KI270861v1_alt	191008	191009	+	5.02449	3.62302	6.33368	0	0	1.86891	NA	unannotated	TCAGT	0.0356905	NA
chr12	12787507	12787508	+	17.0833	21.7381	14.2508	3.33697	4.56025	3.73782	APOLD1	cds	AAACT	0.0376447	NA
chr4	186706924	186706925	-	1.75857	3.88181	5.54197	0	0.570031	0	FAT1	cds	GGACC	0.0446907	NA
chr20	33401514	33401515	-	3.41665	2.77272	6.33368	0.13904	1.26674	0.233613	CDK5RAP1	cds	GTATG	0.0224255	NA
chrX	154887368	154887369	+	11.0539	11.6454	5.80587	0.834241	1.14006	0.533974	F8A1	cds	AAAGG	0.0451219	NA
chrX	154762852	154762853	+	5.02449	5.82271	12.6674	0.667393	2.28012	1.40168	DKC1	5utr	GCAGT	0.00540827	NA
chr19	9413391	9413392	-	1.75857	2.25145	1.80962	0	0.414568	0.934454	ZNF266	cds	GAACG	0.0129172	NA
chr7	107758600	107758601	+	3.01469	2.20964	0.904811	0.333697	0.912049	0.266987	CBLL1	cds	TGACT	0.0293443	NA
chr8	144291609	144291610	+	3.51714	5.74507	1.58342	0.238355	1.36807	0.233613	HSF1	5utr	GCAAG	0.0116865	NA
chr1	231335819	231335820	-	10.5514	5.43453	7.12539	1.11232	3.04016	0.622969	EXOC8	cds	GTACT	0.0126705	NA
chrX	73852642	73852643	-	0.29395	0.234714	0.213976	0.0641724	0.0530261	0.0549679	XIST	ncRNA	GAACA	0.0202772	NA
chr10	119178796	119178797	-	1.65322	1.16454	0.5793	0.20856	0.26825	0.25957	PRDX3	5utr	GCACT	0.00281747	0.790201
chr8	23572063	23572064	+	1.08864	2.01854	1.35722	0.238355	0.414568	0.431286	SLC25A37	3utr	GGACT	0.0468267	NA
chr5	43174929	43174930	+	20.6004	19.7002	14.2508	2.0856	4.56025	6.72807	ZNF131	cds	AAACT	2.13405e-08	0.0287021
chr16_KI270853v1_alt	240705	240706	+	2.87114	2.01854	5.27806	0.741548	1.01339	0.679603	BFAR	3utr	AGACT	0.0102478	NA
chr8	98044851	98044852	-	1.6509	1.35863	1.29552	0.196292	0.36482	0.143762	RPL30	intron	GAACT	0.00524924	NA
chr4	154550381	154550382	-	1.27896	1.63036	1.58342	0	0.456025	0	PLRG1	5utr	GCACA	0.0291015	NA
chr13	19647277	19647278	+	5.02449	8.92816	4.75026	0.370774	2.85015	0.80096	MPHOSPH8	cds	GGACT	0.00189164	NA
chr3	124970525	124970526	-	6.69932	4.96871	9.50051	1.66848	0.760041	0.934454	HEG1	3utr	GGACA	0.0463792	NA
chr5	139341837	139341838	+	8.03918	6.59907	3.95855	1.33479	1.52008	0.467227	PAIP2	5utr	TCACT	0.0331026	NA
chr19	55648232	55648233	+	6.78306	4.0112	5.27806	0.834241	1.30293	1.86891	CCDC106	5utr	GCATG	0.00291673	NA
chr19	35937037	35937038	+	3.26592	5.24044	1.97927	0.595887	1.36807	0.622969	NA	unannotated	CCAGT	0.0469516	NA
chr17	18317383	18317384	+	3.21567	2.84666	4.75026	0.513379	0.760041	1.24594	SMCR8	cds	TGACT	0.0343363	NA
chr1	19332129	19332130	+	18.0882	19.409	4.75026	2.22464	2.28012	5.60672	NA	unannotated	GAAGA	0.0397353	NA
chr5	127171024	127171025	-	5.35945	11.9042	4.75026	3.33697	1.14006	0	NA	unannotated	AAACT	0.0150916	NA
chr8	93734719	93734720	-	4.22057	4.65817	4.75026	0.715064	0	1.86891	RBM12B	cds	GGACT	0.0249425	NA
chr19	57861083	57861084	+	1.86624	2.87254	1.58342	0.13904	0.684037	0.747563	ZNF587	3utr	GAACT	0.0394736	NA
chr2	70248614	70248615	-	8.54163	3.88181	7.38929	1.66848	1.52008	1.24594	TIA1	5utr	GTATT	0.00799161	NA
chr22	29049454	29049455	+	4.52204	5.5898	4.75026	1.4831	0.325732	1.03828	ZNRF3	cds	GGACC	0.0235182	NA
chr1	155563028	155563029	+	2.26102	2.91135	3.95855	0.834241	0.651464	0	ASH1L-AS1	ncRNA	TGACT	0.0283339	NA
chr2	10047983	10047984	+	5.02449	2.80684	1.26674	0.417121	0.380021	0	KLF11	cds	GGACA	0.0234793	NA
chr2	177231271	177231272	-	6.69932	6.21089	7.9171	1.66848	0.855046	0.509702	NFE2L2	cds	AGACA	0.00472275	NA
chr22	38426712	38426713	-	25.6249	18.8915	15.8342	1.66848	1.14006	3.73782	KCNJ4	3utr	GGACA	0.0169882	NA
chr21	41991156	41991157	-	2.87114	1.73188	4.75026	0	1.14006	0	ZBTB21	cds	AAACT	0.0154231	NA
chr2	197516083	197516084	+	2.84721	5.43453	1.05561	0.834241	0	0	MOB4	5utr	GCACT	0.0285717	NA
chr1	89935119	89935120	+	10.049	1.55272	11.0839	0.834241	0	0.533974	LRRC8D	cds	CGACT	0.0361737	NA
chr8	65719271	65719272	-	6.43134	16.6918	7.9171	1.66848	1.8241	3.11485	PDE7A	3utr	GGACA	0.000350637	NA
chr9	6015614	6015615	-	4.52204	6.21089	9.50051	1.66848	2.28012	0	RANBP6	5utr	ACAGA	0.0343363	NA
chr19	9566934	9566935	-	3.34966	5.43453	1.31952	1.11232	0.506694	0.467227	ZNF121	cds	AGACA	0.0397969	NA
chr11	88326392	88326393	-	10.5514	5.9521	2.15921	1.16794	0.621852	0.249188	CTSC	cds	GAACA	0.00940929	NA
chr1	225985364	225985365	-	1.72268	1.48803	1.15158	0.196292	0.310926	0.415313	SDE2	cds	GGACT	0.0230442	NA
chr1	21219918	21219919	-	1.72268	0.983391	1.29552	0.192517	0.380021	0.266987	ECE1	3utr	GAAGG	0.0252803	NA
chr11	126304061	126304062	+	83.4065	60.5562	53.8363	9.73282	7.81757	13.5496	DCPS	5utr	GCACA	4.85527e-08	0.000741318
chr3	15049819	15049820	-	3.34966	5.74507	2.53347	0	1.95439	0.747563	MRPS25	3utr	TGACT	0.0209859	NA
chrX	41085350	41085351	+	14.0686	8.53997	9.50051	0.834241	1.52008	0	NA	unannotated	CTAGT	0.022232	NA
chr13	41130577	41130578	-	1.67483	5.27926	2.21679	0	0.325732	0.830626	KBTBD6	cds	GGACT	0.0101263	NA
chr7	100867354	100867355	+	6.02938	7.37543	3.16684	0.625681	1.14006	0.747563	TRIP6	5utr	CCAAA	0.011318	NA
chr8	22245392	22245393	+	27.1322	28.7254	9.50051	1.25136	4.56025	3.11485	NA	unannotated	CCAGG	0.000577965	NA
chr17	16381050	16381051	+	1.40686	2.32908	2.37513	0.238355	0	0.207656	UBB	5utr	GCAAC	0.0305387	NA
chr7	72942121	72942122	+	0.689072	0.646968	0.197927	0.171126	0	0.0911662	POM121	cds	GAACA	0.0268107	NA
chr21	39196804	39196805	-	6.02938	5.30514	4.22245	1.11232	1.14006	0.934454	BRWD1	cds	GAACT	0.00342941	NA
chr8	125091862	125091863	+	12.3937	13.5863	3.69464	1.11232	2.28012	3.11485	NSMCE2	5utr	TCACT	0.00199027	NA
chr15	34101850	34101851	-	3.01469	3.10545	0.593782	0.145085	0.570031	0.143762	EMC7	5utr	GCAGA	0.028178	NA
chrX	72205217	72205218	-	3.01469	8.92816	5.27806	0.834241	2.28012	0.934454	ERCC6L	cds	GAACA	0.0381661	NA
chr4	127886201	127886202	+	3.85211	6.72846	4.22245	0.834241	0	0.747563	PLK4	cds	GAACT	0.00317907	NA
chr9	128921402	128921403	+	10.049	15.5272	6.33368	3.33697	0	3.73782	PHYHD1	5utr	CCATT	0.0253292	NA
chr3	129390451	129390452	-	2.12145	8.0224	7.9171	0.834241	2.28012	0.934454	NA	unannotated	AGACT	0.0367297	NA
chr2	199925365	199925366	+	4.01959	5.24044	12.6674	0.417121	0.760041	1.24594	C2orf69	cds	GGACT	0.0234413	NA
chr6	117675491	117675492	+	4.52204	5.82271	2.11123	1.66848	0	1.24594	NUS1	5utr	CCAAG	0.0359677	NA
chr12	115991451	115991452	-	1.40686	2.71726	4.75026	0	0	0.934454	MED13L	cds	TTATG	0.0303106	NA
chr15	90749883	90749884	+	2.12145	3.03487	4.75026	0.667393	0.651464	0.533974	BLM	cds	AGACT	0.0219771	NA
chr12	88142087	88142088	-	11.0539	13.1981	6.33368	3.33697	0	1.86891	CEP290	5utr	TTATT	0.0446907	NA
chr20	45416142	45416143	+	23.1126	11.6454	7.9171	2.45365	2.56514	3.20384	PIGT	5utr	GGAAG	1.23158e-08	0.0245765
chr8	35525771	35525772	-	6.69932	5.24044	3.16684	0.834241	0	2.49188	NA	unannotated	GCACT	0.0312224	NA
chr19	4007757	4007758	+	6.63232	7.9577	2.63903	1.97184	1.42508	0.622969	PIAS4	5utr	CCAAG	0.00243675	NA
chr2	201480121	201480122	+	2.13541	5.43453	2.53347	0.595887	1.22776	0.415313	STRADB	cds	GGACT	0.0174585	NA
chr1	54053607	54053608	+	7.03428	4.26999	11.0839	3.33697	0	1.24594	TCEANC2	5utr	CCAGA	0.0402511	NA
chr6	42864880	42864881	+	6.02938	5.04635	2.37513	0	2.28012	0.934454	GLTSCR1L	cds	AAACA	0.0376966	NA
chr3	47513708	47513709	-	11.0539	24.0672	11.8756	2.33588	1.52008	2.61647	ELP6	5utr	GCATT	0.00162062	0.122782
chr1	52857447	52857448	+	2.41175	2.27733	2.90294	0.667393	0.380021	0.622969	ZYG11A	cds	GCACT	0.0134233	NA
chr1	235367437	235367438	+	2.00979	10.0927	7.9171	0	2.28012	0	TBCE	5utr	TCAAG	0.0149883	NA
chr15	68086637	68086638	+	3.01469	3.59067	7.12539	0.834241	0	1.86891	PIAS1	cds	GAACT	0.0192572	NA
chrX	47571796	47571797	+	3.01469	4.85226	4.75026	0.500545	0.456025	1.1501	ARAF	3utr	GGATT	0.00301577	NA
chr4	169757879	169757880	-	1.40686	1.66363	3.69464	0.185387	0.5365	0.467227	HPF1	5utr	GCAGA	0.0330594	NA
chr10	5746466	5746467	+	6.69932	1.43328	4.75026	0.834241	0.285015	0.934454	FAM208B	cds	GTACT	0.0321251	NA
chr4	781848	781849	-	15.0735	24.0672	7.9171	1.66848	3.42019	3.73782	NA	unannotated	CCATT	0.00538993	NA
chr4	127965141	127965142	-	2.00979	2.52317	1.58342	0	0.380021	0.373782	MFSD8	5utr	GGAGT	0.0170283	NA
chr14	102905481	102905482	+	3.01469	3.32726	1.31952	0.166848	0.760041	0.415313	TRAF3	cds	GGACG	0.0131848	NA
chr2	150487664	150487665	-	26.1273	25.6199	22.1679	1.66848	5.32029	3.73782	RND3	5utr	GCAGT	0.000582704	NA
chr16	50105034	50105035	+	2.83198	1.48521	5.80587	0.455041	0.638435	0.590181	HEATR3	cds	AAACT	0.00277922	NA
chr1	156601469	156601470	-	3.76837	4.96871	2.63903	0.556161	0.912049	0.934454	GPATCH4	5utr	GGAAG	0.00634214	NA
chr6	89631302	89631303	+	15.0735	7.76361	4.75026	0	4.56025	1.24594	ANKRD6	3utr	AAACT	0.0141314	NA
chr12	57003772	57003773	-	2.76347	2.71726	7.12539	0.953419	1.52008	0.207656	ZBTB39	cds	CCAGG	0.0167956	NA
chr19	1611536	1611537	-	1.18761	1.0047	1.58342	0.370774	0.325732	0.12889	TCF3	3utr	TGACA	0.0198102	NA
chr3	140973830	140973831	+	1.0049	1.78563	0.989637	0	0.253347	0.266987	SLC25A36	cds	AGACT	0.0379765	NA
chr22	31064119	31064120	+	12.5612	20.9618	7.9171	2.50272	2.28012	0	NA	unannotated	GTAAC	0.00748213	NA
chr1	229342503	229342504	-	14.0686	4.65817	7.12539	1.66848	1.8241	1.86891	CCSAP	5utr	GCAGC	0.0115369	0.397369
chr1	45686526	45686527	-	6.02938	4.0759	7.12539	0	3.42019	0	GPBP1L1	5utr	CCATT	0.0214564	NA
chr8	118111049	118111050	-	2.84721	3.04573	7.12539	0.476709	1.8241	0.373782	EXT1	5utr	GGACA	0.0291988	NA
chr20	1466834	1466835	-	4.27081	5.82271	3.16684	0.687022	1.52008	0.934454	NSFL1C	5utr	GCACG	0.021305	0.3613
chr1	210242306	210242307	+	8.03918	4.10362	7.9171	0.834241	0.570031	1.86891	SERTAD4	cds	AAACT	0.0194633	NA
chr17	30212975	30212976	+	3.1403	4.17294	7.9171	2.50272	0	0.934454	NA	unannotated	GGACA	0.0397969	NA
chrX	44633805	44633806	+	5.77816	4.65817	12.6674	2.29416	1.01339	2.07656	NA	unannotated	GAACA	0.00823228	0.235158
chrX	119606420	119606421	-	19.0931	8.28119	17.4176	3.33697	4.56025	1.12134	NA	unannotated	TCACA	0.00099883	0.176242
chr1	91500857	91500858	+	4.01959	2.63963	3.95855	0	0.760041	0.934454	CDC7	5utr	GCAGG	0.0386192	NA
chr4	777258	777259	-	4.68952	2.28056	7.12539	0	0.684037	0.70084	NA	unannotated	GGACA	0.0227239	NA
chr17	16471880	16471881	+	5.3116	3.65999	0.950051	0.417121	0	0.934454	NA	unannotated	AGACA	0.00824841	NA
chr3	69080358	69080359	-	7.36925	13.1981	3.56269	1.66848	2.50814	1.16807	UBA3	5utr	AGAAC	0.00183086	0.123432
chr2	63962242	63962243	-	7.53673	3.88181	3.16684	2.22464	0.570031	0.622969	VPS54	cds	AGACT	0.0425635	NA
chr9	34646610	34646611	+	20.0979	20.1854	7.9171	5.00545	4.56025	1.86891	GALT	5utr	TCATC	0.00929071	NA
chr1	35114883	35114884	+	5.02449	6.21089	2.37513	0	1.71009	0	ZMYM1	cds	AAACT	0.0318301	NA
chr1	100877717	100877718	-	12.0588	7.50483	4.75026	1.66848	1.14006	2.80336	EXTL2	cds	GGACT	0.0230621	NA
chr6_GL000252v2_alt	3370487	3370488	-	5.02449	2.99454	4.22245	0.476709	0.456025	1.55742	FKBPL	cds	GAACT	0.0297602	NA
chr14	19062362	19062363	+	30.1469	27.949	11.0839	1.00109	2.66014	9.34454	NA	unannotated	GCACT	0.00012786	0.0393415
chr11	74171312	74171313	+	4.68952	2.84666	1.40748	0.595887	0.876971	0.186891	PPME1	5utr	CCAAA	0.0283614	0.691896
chr14	55352645	55352646	+	4.01959	1.9409	2.11123	0.715064	0.350788	0.373782	FBXO34	cds	GGACT	0.0295912	NA
chr7	128661684	128661685	+	3.26592	8.0224	3.16684	1.25136	1.36807	0.747563	NA	unannotated	CGACT	0.0387347	NA
chr14	70977028	70977029	+	1.38173	2.32908	1.97927	0.556161	0.651464	0	PCNX1	cds	GGACT	0.0309438	NA
chr19	49451783	49451784	-	0.736925	1.24772	1.92272	0.322932	0.285015	0.169901	PIH1D1	5utr	GTAGT	0.00645453	NA
chr7	6023251	6023252	-	9.04408	8.15179	2.21679	0.667393	0.977196	1.86891	EIF2AK1	3utr	GAAGT	0.0259956	NA
chr2	131046452	131046453	+	4.52204	3.88181	1.58342	0.834241	0	0.747563	ARHGEF4	3utr	GGACC	0.0402872	NA
chr2	169827453	169827454	+	6.53183	5.82271	7.9171	0	0	3.73782	NA	unannotated	TCACT	0.0234253	NA
chr8	38413370	38413371	-	0.79334	0.83387	1.00763	0.417121	0	0.177991	FGFR1	3utr	GGACC	0.0226048	NA
chr11	3827355	3827356	-	5.19197	2.10074	4.75026	0.778625	0.760041	0.575048	RHOG	3utr	GAACA	0.00470859	NA
chr6	99425307	99425308	-	12.0588	16.3036	11.0839	0.834241	4.56025	3.73782	PNISR	5utr	CCATC	0.00203555	NA
chr3	108543608	108543609	-	2.76347	4.85226	5.54197	0	1.52008	0	NA	unannotated	GGACC	0.0222111	NA
chr13	95582112	95582113	-	1.67483	2.89371	1.80962	0.953419	0.350788	0.169901	DZIP1	3utr	AGACT	0.00660793	NA
chr10	68982865	68982866	+	1.96792	3.22675	5.93782	0.667393	0.594815	0.679603	DDX21	3utr	GAACT	8.21591e-05	NA
chr6	116253922	116253923	-	4.3067	4.87999	4.48635	0.641724	1.22776	1.12134	TSPYL4	cds	GGACC	0.0168192	NA
chr19	35940724	35940725	+	4.01959	17.0799	11.0839	2.14519	1.95439	0.934454	LRFN3	cds	TGACT	0.04895	NA
chr6	28398198	28398199	-	4.52204	4.19235	11.0839	0.417121	0.912049	3.11485	ZSCAN12	cds	GAACT	0.0324487	NA
chr2	27357326	27357327	+	4.01959	4.52877	1.58342	0.778625	1.14006	0.533974	NA	unannotated	GGACA	0.0496032	NA
chr6_GL000252v2_alt	4533118	4533119	+	9.04408	10.0927	15.8342	0	2.28012	2.80336	PFDN6	5utr	TTATT	0.019643	NA
chr1	31065705	31065706	-	2.51224	1.81151	3.95855	0	0.570031	0.311485	PUM1	5utr	CCATG	0.0403207	NA
chr1	26574277	26574278	+	8.37414	2.54082	6.06977	0.800872	1.08006	1.61972	RPS6KA1	3utr	GAACC	0.0281337	0.0456498
chrX	77684181	77684182	-	2.58402	3.32726	4.75026	0	1.52008	0	ATRX	cds	AAACT	0.0142508	NA
chr6	17616119	17616120	-	0.570347	0.354426	1.18756	0.250272	0.0735524	0.0849503	NUP153	cds	AGACT	0.0366909	NA
chr3	44442546	44442547	-	5.35945	3.99272	2.37513	1.11232	0.570031	0.934454	ZNF445	3utr	AGACT	0.00494427	NA
chr3	15045680	15045681	-	15.5759	7.76361	4.22245	0.417121	1.36807	2.49188	NA	unannotated	TGACT	0.00983327	NA
chr4	186621408	186621409	-	1.13051	2.42613	4.75026	0	0	0	FAT1	cds	GGACT	0.0355937	NA
chr6_GL000255v2_alt	1846314	1846315	+	5.69442	15.9154	14.2508	4.17121	2.28012	1.86891	ABCF1	3utr	GGACT	0.0177765	0.102373
chr15	68054317	68054318	+	23.1126	26.3963	9.50051	1.66848	4.56025	2.49188	PIAS1	5utr	ACAGA	0.00213633	0.291264
chr15	75455814	75455815	-	8.70911	27.1726	15.8342	1.66848	4.56025	1.86891	NA	unannotated	CCATT	0.00301701	NA
chr2	86025314	86025315	-	0.618398	1.98403	2.21679	0.222464	0.456025	0.233613	NA	unannotated	GGACT	0.0485393	NA
chr20_KI270870v1_alt	182284	182285	+	4.27081	1.84386	7.12539	0	0.760041	1.24594	PCMTD2	3utr	AGACG	0.0107613	NA
chr1	13781920	13781921	+	6.02938	8.0224	7.38929	1.3904	2.85015	0.934454	PRDM2	cds	AAACT	0.0322945	NA
chr5	178204501	178204502	+	48.2351	34.9363	15.8342	6.67393	6.84037	4.67227	NA	unannotated	GCATT	6.5478e-06	0.0673382
chr6	116681210	116681211	+	8.54163	5.69332	3.95855	0	2.28012	0.622969	KPNA5	5utr	CCATC	0.01527	NA
chr6	13364822	13364823	-	8.54163	6.98725	14.2508	2.50272	4.56025	0.266987	GFOD1	cds	TCATG	0.019643	NA
chr12	130164336	130164337	+	4.62253	9.83391	11.0839	0.27808	2.28012	3.11485	FZD10	cds	GAACG	0.00686552	NA
chr2	26244603	26244604	-	2.12145	1.99636	1.31952	0.625681	0	0.415313	HADHA	5utr	TCAGC	0.0259859	NA
chr8	142665117	142665118	-	5.02449	3.10545	7.12539	0.333697	0.977196	0.415313	JRK	cds	TAACG	0.0470885	NA
chr1	201876354	201876355	+	1.11068	1.96374	1.29552	0.158903	0.380021	0.329807	IPO9	3utr	AAACA	0.00815577	NA
chr17	29294147	29294148	-	8.03918	12.4218	3.16684	1.66848	2.28012	0.934454	NUFIP2	5utr	TCAGA	0.0233501	NA
chr19	2934573	2934574	-	8.70911	3.78476	4.75026	1.43013	0.912049	1.49513	ZNF77	cds	AGACT	0.0370583	NA
chr2	37084535	37084536	+	14.0686	5.43453	9.50051	2.50272	1.14006	1.86891	GPATCH11	cds	CTACG	0.0156231	NA
chr11	125583961	125583962	+	0.591116	0.948886	0.506694	0.131722	0.103642	0.212376	EI24	3utr	GGACT	0.00170837	NA
chrX	133324367	133324368	-	2.14378	3.70928	1.87131	0.25669	0.456025	0.533974	GPC4	cds	TGACT	0.00927893	NA
chr7	99425529	99425530	-	1.91844	0.705783	1.40748	0.455041	0	0.207656	PTCD1	cds	CTAGG	0.0432709	NA
chr17	36486677	36486678	+	8.03918	5.43453	9.50051	2.22464	1.9001	0	ZNHIT3	5utr	TGAAC	0.0413366	NA
chr17	18317914	18317915	+	2.87114	2.03795	4.22245	1.00109	0.325732	0.747563	SMCR8	cds	GAACG	0.0405302	NA
chr19	21117065	21117066	+	5.27571	5.5898	2.63903	0	1.36807	1.86891	ZNF714	cds	AGACA	0.0496553	NA
chr1	236795291	236795292	+	8.03918	8.53997	2.37513	0	0.760041	1.86891	MTR	5utr	GCAGA	0.026813	NA
chr17	5489529	5489530	+	1.60784	2.41081	1.10839	0.357532	0.438485	0.233613	MIS12	cds	GGACT	0.0017576	NA
chr4	84649544	84649545	+	3.01469	2.7949	3.95855	0.834241	1.14006	0	CDS1	3utr	GAACT	0.0260976	NA
chr19	42255156	42255157	-	16.0784	17.0799	7.9171	5.00545	2.28012	1.86891	ERF	5utr	ATATT	0.0103101	NA
chr12	120117693	120117694	+	3.61763	6.98725	8.70881	1.43013	1.71009	1.24594	NA	unannotated	AAACT	0.00558464	NA
chr1	151248264	151248265	+	1.60784	1.39392	1.05561	0.427816	0.2465	0.325027	PIP5K1A	3utr	GGACA	0.00163133	NA
chr17	29286327	29286328	-	10.049	32.6072	29.2933	1.90684	7.22039	6.54118	NUFIP2	cds	GAACT	0.000173619	0.0497665
chr5	57262879	57262880	+	1.89814	2.03795	1.18756	0	0.760041	0	GPBP1	3utr	GGACT	0.0374712	NA
chr17	59697447	59697448	-	4.64765	3.63664	6.72953	2.14519	1.21607	0	PTRH2	cds	AAACT	0.000367127	NA
chr3	125232884	125232885	-	27.1322	9.70452	15.8342	0.834241	4.56025	4.67227	ZNF148	cds	GGACA	0.0467869	NA
chr7	17794137	17794138	-	4.01959	2.88363	7.9171	0.834241	0	1.24594	SNX13	cds	GAACT	0.0411344	NA
chr4	75990944	75990945	-	7.53673	6.98725	6.33368	0	0	0	SDAD1	5utr	TCATA	0.0499201	NA
chr20	6778546	6778547	+	22.1077	15.0097	6.33368	3.33697	2.28012	3.73782	BMP2	cds	GGACT	0.00689864	NA
chr19	37389489	37389490	+	9.04408	25.6199	6.33368	0	1.52008	0	ZNF527	cds	GGACT	0.0336157	NA
chr1	93345908	93345909	+	25.1224	46.5817	11.0839	5.00545	4.56025	6.85266	NA	unannotated	GCAAA	0.000123144	0.13863
